# Supplementary material for: The Wnt/TCF7L1 transcriptional repressor axis drives primitive endoderm formation by antagonizing naive and formative pluripotency
Source: Nat Commun. 2023 Mar 3;14:1210. doi: 10.1038/s41467-023-36914-1 (PMC9984534; doi:10.1038/s41467-023-36914-1)
Supplement: Supplementary file 4 — Supplementary Data 1 [file 41467_2023_36914_MOESM4_ESM.xlsx]

## Sheet: Gene ontology enrichment
DEGs FDR<0,05		Mus musculus (REF)	upload_1 ( Hierarchy ) NEW! )
Gata4		GO biological process complete	#	#	expected	Fold Enrichment	+/-	raw P value	FDR	'-log10(FDR)
Nxf7		sensory perception of chemical stimulus	1228	30	436.05	.07	-	6.30E-123	9.99e-119	118
Stard8		sensory perception of smell	1128	20	400.54	.05	-	2.72E-121	2.16e-117	116.666
Pdgfra		cellular process	14901	6217	5291.14	1.17	+	1.96E-88	1.04e-84	83.983
Pth1r		G protein-coupled receptor signaling pathway	1853	201	657.98	.31	-	4.30E-82	1.7e-78	77.7696
Flrt3		cellular metabolic process	6349	3135	2254.44	1.39	+	3.46E-73	1.1e-69	68.9586
Bmper		metabolic process	7236	3468	2569.41	1.35	+	2.89E-72	7.63e-69	68.1175
Clu		sensory perception	1641	189	582.70	.32	-	1.64E-67	3.72e-64	63.4295
Hs3st1		organic substance metabolic process	6714	3231	2384.05	1.36	+	1.82E-66	3.6e-63	62.4437
Phldb2		cellular component organization or biogenesis	5152	2607	1829.41	1.43	+	4.68E-64	8.24e-61	60.0841
Fam134b		primary metabolic process	6285	3037	2231.72	1.36	+	4.43E-62	7.02e-59	58.1537
Gata6		cellular component organization	4957	2501	1760.16	1.42	+	8.15E-60	1.18e-56	55.9281
9930013L23Rik		nitrogen compound metabolic process	5732	2805	2035.36	1.38	+	1.56E-59	2.06e-56	55.6861
Slco2a1		negative regulation of biological process	5185	2550	1841.12	1.39	+	9.64E-54	1.18e-50	49.9281
Cubn		macromolecule metabolic process	5064	2492	1798.16	1.39	+	2.58E-52	2.92e-49	48.5346
Sox7		regulation of metabolic process	5995	2854	2128.74	1.34	+	3.59E-52	3.79e-49	48.4214
Hkdc1		negative regulation of cellular process	4729	2354	1679.20	1.40	+	1.35E-51	1.33e-48	47.8761
Tdgf1		regulation of cellular metabolic process	5567	2682	1976.77	1.36	+	2.50E-51	2.33e-48	47.6326
Srgn		cellular macromolecule metabolic process	3968	2036	1408.98	1.45	+	5.49E-50	4.84e-47	46.3152
Myo7a		organelle organization	3064	1658	1087.98	1.52	+	2.06E-49	1.72e-46	45.7645
Ubash3b		developmental process	5578	2662	1980.67	1.34	+	4.14E-48	3.28e-45	44.4841
Ctsh		regulation of macromolecule metabolic process	5496	2624	1951.56	1.34	+	2.57E-47	1.94e-44	43.7122
Amn		regulation of primary metabolic process	5362	2565	1903.97	1.35	+	1.99E-46	1.44e-43	42.8416
Cyp26a1		biological_process	20366	7594	7231.69	1.05	+	5.50E-46	3.63e-43	42.4401
Lhfpl2		Unclassified	1899	312	674.31	.46	-	5.50E-46	3.79e-43	42.4214
Adamts9		anatomical structure development	5219	2504	1853.20	1.35	+	8.86E-46	5.62e-43	42.2503
Slc13a5		multicellular organism development	4847	2351	1721.10	1.37	+	7.45E-45	4.54e-42	41.3429
Tdgf1-ps1		regulation of nitrogen compound metabolic process	5208	2489	1849.29	1.35	+	2.16E-44	1.27e-41	40.8962
Hnf1b		positive regulation of cellular process	5661	2648	2010.14	1.32	+	2.98E-42	1.63e-39	38.7878
B2m		positive regulation of biological process	6121	2825	2173.48	1.30	+	2.91E-42	1.65e-39	38.7825
Sox17		nervous system process	2085	376	740.36	.51	-	1.38E-41	7.29e-39	38.1373
Lamb1		localization	4888	2311	1735.66	1.33	+	8.96E-38	4.58e-35	34.3391
Plbd1		system development	4229	2050	1501.66	1.37	+	1.12E-37	5.57e-35	34.2541
Klb		organonitrogen compound metabolic process	4281	2052	1520.13	1.35	+	2.14E-35	1.03e-32	31.9872
Aqp8		regulation of cellular component organization	2454	1301	871.38	1.49	+	1.53E-34	7.15e-32	31.1457
Flt1		positive regulation of metabolic process	3570	1759	1267.66	1.39	+	2.61E-34	1.18e-31	30.9281
Cobl		regulation of gene expression	3837	1857	1362.47	1.36	+	4.20E-33	1.85e-30	29.7328
Dram1		regulation of biosynthetic process	3653	1782	1297.13	1.37	+	5.38E-33	2.31e-30	29.6364
Uchl1		regulation of macromolecule biosynthetic process	3425	1689	1216.17	1.39	+	7.09E-33	2.96e-30	29.5287
Tcf23		regulation of cellular biosynthetic process	3579	1750	1270.85	1.38	+	1.12E-32	4.56e-30	29.341
Fn1		regulation of cellular macromolecule biosynthetic process	3339	1653	1185.63	1.39	+	1.16E-32	4.61e-30	29.3363
Tenm4		macromolecule localization	2275	1210	807.82	1.50	+	2.48E-32	9.6e-30	29.0177
Slc34a2		positive regulation of macromolecule metabolic process	3265	1619	1159.36	1.40	+	3.43E-32	1.3e-29	28.8861
Amot		positive regulation of cellular metabolic process	3278	1620	1163.97	1.39	+	1.17E-31	4.3e-29	28.3665
Col4a1		cellular localization	2153	1151	764.50	1.51	+	2.76E-31	9.94e-29	28.0026
Cryab		regulation of nucleobase-containing compound metabolic process	3409	1669	1210.49	1.38	+	3.75E-31	1.32e-28	27.8794
S100a1		biological regulation	12183	4913	4326.02	1.14	+	1.52E-30	5.23e-28	27.2815
Scube2		cellular developmental process	3756	1800	1333.70	1.35	+	3.29E-30	1.11e-27	26.9547
Ppp1r9a		positive regulation of nitrogen compound metabolic process	3091	1529	1097.57	1.39	+	8.99E-30	2.97e-27	26.5272
Tinagl1		anatomical structure morphogenesis	2218	1166	787.58	1.48	+	1.32E-29	4.27e-27	26.3696
Gsn		cell differentiation	3706	1775	1315.95	1.35	+	1.39E-29	4.42e-27	26.3546
Morc1		cellular nitrogen compound metabolic process	2798	1406	993.53	1.42	+	2.14E-29	6.66e-27	26.1765
Ghr		protein localization	1967	1058	698.46	1.51	+	2.46E-29	7.51e-27	26.1244
Slc39a8		cellular protein metabolic process	2850	1423	1012.00	1.41	+	7.83E-29	2.34e-26	25.6308
Habp2		negative regulation of metabolic process	2775	1390	985.36	1.41	+	1.39E-28	4.09e-26	25.3883
Chd9		protein metabolic process	3425	1653	1216.17	1.36	+	1.60E-28	4.6e-26	25.3372
Hsd17b14		macromolecule modification	2422	1243	860.02	1.45	+	2.12E-28	6e-26	25.2218
Ankrd33b		regulation of RNA metabolic process	3172	1549	1126.33	1.38	+	3.24E-28	9.03e-26	25.0443
Ctsz		regulation of biological quality	3974	1867	1411.11	1.32	+	5.40E-28	1.48e-25	24.8297
Pecam1		protein modification process	2249	1165	798.59	1.46	+	1.13E-27	2.98e-25	24.5258
Clcn5		cellular protein modification process	2249	1165	798.59	1.46	+	1.13E-27	3.03e-25	24.5186
Gpc6		regulation of developmental process	2707	1354	961.22	1.41	+	1.40E-27	3.65e-25	24.4377
Nphs1		regulation of localization	2903	1427	1030.82	1.38	+	9.93E-27	2.54e-24	23.5952
B4galnt1		negative regulation of macromolecule metabolic process	2499	1259	887.36	1.42	+	2.11E-26	5.3e-24	23.2757
Aire		regulation of signaling	3352	1604	1190.25	1.35	+	3.50E-26	8.66e-24	23.0625
Clic6		regulation of biological process	11566	4651	4106.93	1.13	+	4.45E-26	1.09e-23	22.9626
Ttn		nucleobase-containing compound metabolic process	2196	1130	779.77	1.45	+	5.42E-26	1.3e-23	22.8861
Chst15		negative regulation of cellular metabolic process	2475	1246	878.84	1.42	+	5.73E-26	1.36e-23	22.8665
Ctsc		regulation of nucleic acid-templated transcription	2907	1422	1032.24	1.38	+	7.21E-26	1.68e-23	22.7747
Lgmn		regulation of RNA biosynthetic process	2910	1423	1033.30	1.38	+	7.53E-26	1.73e-23	22.762
Lpcat4		regulation of cell communication	3338	1594	1185.28	1.34	+	1.05E-25	2.39e-23	22.6216
Tgfbr2		regulation of transcription, DNA-templated	2899	1417	1029.40	1.38	+	1.14E-25	2.54e-23	22.5952
Zfhx2		nervous system development	2265	1156	804.27	1.44	+	1.38E-25	3.05e-23	22.5157
Islr2		heterocycle metabolic process	2337	1184	829.84	1.43	+	2.33E-25	5.07e-23	22.295
Smc1b		animal organ development	3047	1474	1081.95	1.36	+	2.44E-25	5.22e-23	22.2823
Fut8		establishment of localization	3721	1742	1321.28	1.32	+	2.88E-25	6.09e-23	22.2154
Ccnd2		cellular response to stress	1456	807	517.01	1.56	+	6.45E-25	1.35e-22	21.8697
Scml2		cellular component biogenesis	2167	1109	769.47	1.44	+	7.34E-25	1.51e-22	21.821
Gcnt1		regulation of signal transduction	2812	1374	998.50	1.38	+	8.21E-25	1.67e-22	21.7773
Cdc42ep1		system process	2594	604	921.09	.66	-	1.36E-24	2.72e-22	21.5654
Stx3		regulation of cellular process	11072	4457	3931.52	1.13	+	2.72E-24	5.39e-22	21.2684
Plat		organic cyclic compound metabolic process	2625	1293	932.10	1.39	+	3.34E-24	6.54e-22	21.1844
P4ha2		cellular aromatic compound metabolic process	2411	1203	856.11	1.41	+	6.47E-24	1.25e-21	20.9031
Runx1		negative regulation of nitrogen compound metabolic process	2275	1145	807.82	1.42	+	1.02E-23	1.94e-21	20.7122
Arhgef5		regulation of multicellular organismal process	3245	1538	1152.26	1.33	+	1.27E-23	2.39e-21	20.6216
Cst3		cell cycle	1199	684	425.75	1.61	+	1.86E-23	3.47e-21	20.4597
Qsox1		transport	3582	1669	1271.92	1.31	+	2.30E-23	4.25e-21	20.3716
Rab3il1		cellular macromolecule localization	1435	784	509.55	1.54	+	5.71E-23	1.04e-20	19.983
Frmpd1		cellular protein localization	1428	781	507.06	1.54	+	5.92E-23	1.07e-20	19.9706
Krt8		organic substance transport	1863	965	661.53	1.46	+	1.13E-22	2.01e-20	19.6968
Phc1		organic substance biosynthetic process	2087	1058	741.07	1.43	+	1.21E-22	2.13e-20	19.6716
Stmn2		establishment of localization in cell	1520	816	539.73	1.51	+	2.74E-22	4.78e-20	19.3206
Slco3a1		biosynthetic process	2169	1089	770.18	1.41	+	2.89E-22	4.98e-20	19.3028
Nav2		regulation of transcription by RNA polymerase II	2011	1021	714.08	1.43	+	6.12E-22	1.04e-19	18.983
Acp6		regulation of protein metabolic process	2729	1315	969.03	1.36	+	6.29E-22	1.06e-19	18.9747
Nanog		positive regulation of macromolecule biosynthetic process	1816	939	644.84	1.46	+	6.68E-22	1.12e-19	18.9508
Usp26		cellular biosynthetic process	1994	1012	708.04	1.43	+	1.01E-21	1.67e-19	18.7773
Crim1		positive regulation of biosynthetic process	1957	996	694.90	1.43	+	1.14E-21	1.87e-19	18.7282
Col27a1		neurogenesis	1776	919	630.63	1.46	+	1.59E-21	2.57e-19	18.5901
Tfrc		nucleic acid metabolic process	1771	916	628.86	1.46	+	2.17E-21	3.48e-19	18.4584
Leprel1		cellular component assembly	1939	986	688.51	1.43	+	2.73E-21	4.32e-19	18.3645
Tmem144		regulation of multicellular organismal development	2169	1081	770.18	1.40	+	3.04E-21	4.78e-19	18.3206
Fam46a		positive regulation of gene expression	2000	1009	710.17	1.42	+	4.65E-21	7.23e-19	18.1409
Bend5		positive regulation of cellular biosynthetic process	1916	974	680.35	1.43	+	4.90E-21	7.54e-19	18.1226
Arhgap6		positive regulation of nucleobase-containing compound metabolic process	1814	929	644.13	1.44	+	9.74E-21	1.48e-18	17.8297
Creb3l2		intracellular transport	1187	660	421.49	1.57	+	1.13E-20	1.71e-18	17.767
Mpzl2		regulation of molecular function	2559	1235	908.67	1.36	+	1.20E-20	1.79e-18	17.7471
Cd63-ps		regulation of cellular protein metabolic process	2535	1224	900.14	1.36	+	1.50E-20	2.22e-18	17.6536
Slc7a3		regulation of organelle organization	1274	697	452.38	1.54	+	1.66E-20	2.44e-18	17.6126
App		tissue development	1655	860	587.67	1.46	+	1.96E-20	2.85e-18	17.5452
Fst		nitrogen compound transport	1557	816	552.87	1.48	+	3.70E-20	5.33e-18	17.2733
BC067074		generation of neurons	1666	862	591.57	1.46	+	3.80E-20	5.43e-18	17.2652
Hmga1-rs1		regulation of cell differentiation	1884	953	668.98	1.42	+	4.53E-20	6.41e-18	17.1931
Gsta4		complement activation	226	9	80.25	.11	-	6.92E-20	9.71e-18	17.0128
Fgf10		negative regulation of gene expression	1648	850	585.18	1.45	+	1.40E-19	1.94e-17	16.7122
Ccdc88c		phagocytosis, recognition	200	6	71.02	.08	-	1.65E-19	2.27e-17	16.644
Gca		positive regulation of RNA metabolic process	1651	850	586.25	1.45	+	2.24E-19	3.06e-17	16.5143
Cotl1		complement activation, classical pathway	215	8	76.34	.10	-	2.50E-19	3.39e-17	16.4698
Gas6		regulation of response to stimulus	3970	1780	1409.69	1.26	+	2.78E-19	3.74e-17	16.4271
Oplah		cell cycle process	794	475	281.94	1.68	+	3.35E-19	4.46e-17	16.3507
Smarca2		establishment of protein localization	1332	710	472.98	1.50	+	7.68E-19	1.01e-16	15.9957
Krt18		positive regulation of nucleic acid-templated transcription	1550	802	550.38	1.46	+	9.60E-19	1.26e-16	15.8996
Slc7a6		regulation of protein modification process	1797	905	638.09	1.42	+	1.10E-18	1.43e-16	15.8447
Sox2		positive regulation of RNA biosynthetic process	1551	802	550.74	1.46	+	1.20E-18	1.55e-16	15.8097
Fgfr1		positive regulation of transcription, DNA-templated	1546	799	548.96	1.46	+	1.35E-18	1.73e-16	15.762
Usp28		cell development	1754	886	622.82	1.42	+	1.64E-18	2.08e-16	15.6819
Fgf4		regulation of cell death	1672	851	593.70	1.43	+	2.14E-18	2.69e-16	15.5702
Map1a		protein transport	1250	671	443.86	1.51	+	2.28E-18	2.85e-16	15.5452
Lef1		humoral immune response	397	42	140.97	.30	-	2.41E-18	2.99e-16	15.5243
Adam23		chromosome organization	927	529	329.17	1.61	+	2.87E-18	3.53e-16	15.4522
Bmp6		peptide transport	1280	681	454.51	1.50	+	5.99E-18	7.31e-16	15.1361
S100g		amide transport	1305	691	463.39	1.49	+	7.13E-18	8.63e-16	15.064
Nrg1		phosphorus metabolic process	1696	856	602.23	1.42	+	7.48E-18	8.98e-16	15.0467
Pxdn		cytoskeleton organization	1072	588	380.65	1.54	+	1.46E-17	1.74e-15	14.7595
Lama1		embryo development	1177	633	417.94	1.51	+	2.00E-17	2.36e-15	14.6271
Npl		macromolecule biosynthetic process	1231	656	437.11	1.50	+	2.05E-17	2.41e-15	14.618
Txndc12		response to chemical	3491	1573	1239.61	1.27	+	2.11E-17	2.46e-15	14.6091
Fgd1		cellular macromolecule biosynthetic process	1197	641	425.04	1.51	+	2.16E-17	2.49e-15	14.6038
Pla2g12b		phosphate-containing compound metabolic process	1674	842	594.41	1.42	+	2.92E-17	3.36e-15	14.4737
Gdpd5		regulation of anatomical structure morphogenesis	1099	598	390.24	1.53	+	3.08E-17	3.52e-15	14.4535
Dnahc8		negative regulation of biosynthetic process	1513	774	537.25	1.44	+	3.42E-17	3.87e-15	14.4123
Igfbp2		humoral immune response mediated by circulating immunoglobulin	220	12	78.12	.15	-	6.50E-17	7.31e-15	14.1361
Atp6v0a1		defense response to bacterium	477	63	169.38	.37	-	6.82E-17	7.62e-15	14.118
Dazl		negative regulation of cellular biosynthetic process	1471	754	522.33	1.44	+	7.48E-17	8.29e-15	14.0814
F2r		regulation of catalytic activity	1881	923	667.92	1.38	+	1.11E-16	1.22e-14	13.9136
Prmt8		negative regulation of cellular macromolecule biosynthetic process	1382	715	490.73	1.46	+	1.15E-16	1.26e-14	13.8996
Myo6		negative regulation of macromolecule biosynthetic process	1417	728	503.16	1.45	+	1.93E-16	2.1e-14	13.6778
Ptk6		regulation of cell cycle	998	547	354.38	1.54	+	2.45E-16	2.65e-14	13.5768
Bmp2		cell projection organization	1120	600	397.70	1.51	+	2.64E-16	2.83e-14	13.5482
Igf1		negative regulation of response to stimulus	1592	799	565.30	1.41	+	3.29E-16	3.5e-14	13.4559
Pcolce		epithelium development	1021	556	362.54	1.53	+	3.67E-16	3.88e-14	13.4112
Fhl1		anatomical structure formation involved in morphogenesis	928	515	329.52	1.56	+	4.19E-16	4.4e-14	13.3565
Pitpnc1		regulation of cell development	1095	588	388.82	1.51	+	4.27E-16	4.46e-14	13.3507
Gse1		regulation of programmed cell death	1518	767	539.02	1.42	+	4.98E-16	5.16e-14	13.2874
Glul		plasma membrane bounded cell projection organization	1064	573	377.81	1.52	+	5.93E-16	6.11e-14	13.214
Trps1		tube development	927	512	329.17	1.56	+	1.06E-15	1.08e-13	12.9666
Anxa5		cellular response to chemical stimulus	2367	1110	840.49	1.32	+	1.17E-15	1.19e-13	12.9245
Grhl3		regulation of apoptotic process	1493	753	530.14	1.42	+	1.24E-15	1.25e-13	12.9031
Hook1		intracellular signal transduction	1400	714	497.12	1.44	+	1.27E-15	1.27e-13	12.8962
Serpinh1		negative regulation of nucleobase-containing compound metabolic process	1396	711	495.70	1.43	+	1.75E-15	1.75e-13	12.757
Prdm5		negative regulation of signal transduction	1186	621	421.13	1.47	+	2.47E-15	2.45e-13	12.6108
Pdlim4		negative regulation of RNA metabolic process	1287	663	457.00	1.45	+	3.35E-15	3.3e-13	12.4815
Lrrk1		mitotic cell cycle	517	323	183.58	1.76	+	3.99E-15	3.91e-13	12.4078
Ltbr		cell morphogenesis	737	423	261.70	1.62	+	4.69E-15	4.56e-13	12.341
Spata13		negative regulation of cell communication	1360	692	482.92	1.43	+	5.23E-15	5.06e-13	12.2958
Nodal		regulation of phosphate metabolic process	1733	846	615.36	1.37	+	6.73E-15	6.47e-13	12.1891
Apobec3		regulation of phosphorus metabolic process	1734	846	615.72	1.37	+	6.86E-15	6.55e-13	12.1838
Ifi30		negative regulation of signaling	1365	693	484.69	1.43	+	7.02E-15	6.66e-13	12.1765
1700013H16Rik		negative regulation of transcription, DNA-templated	1190	618	422.55	1.46	+	9.52E-15	8.99e-13	12.0462
Pipox		positive regulation of molecular function	1479	739	525.17	1.41	+	1.17E-14	1.1e-12	11.9586
Fam198b		negative regulation of nucleic acid-templated transcription	1194	619	423.97	1.46	+	1.27E-14	1.19e-12	11.9245
Spink3		negative regulation of RNA biosynthetic process	1195	619	424.33	1.46	+	1.30E-14	1.2e-12	11.9208
Lgals2		regulation of intracellular signal transduction	1575	778	559.26	1.39	+	1.30E-14	1.2e-12	11.9208
Nbea		B cell receptor signaling pathway	216	15	76.70	.20	-	1.31E-14	1.2e-12	11.9208
Lrpap1		chordate embryonic development	806	451	286.20	1.58	+	1.35E-14	1.23e-12	11.9101
Clic5		regulation of protein localization	1091	574	387.40	1.48	+	1.60E-14	1.45e-12	11.8386
Glipr1		regulation of cell population proliferation	1665	814	591.22	1.38	+	1.76E-14	1.58e-12	11.8013
Rcn1		regulation of neurogenesis	956	515	339.46	1.52	+	1.93E-14	1.73e-12	11.762
Btbd11		regulation of phosphorylation	1574	776	558.91	1.39	+	2.20E-14	1.96e-12	11.7077
Gm5424		embryo development ending in birth or egg hatching	822	456	291.88	1.56	+	2.25E-14	1.99e-12	11.7011
Foxa2		regulation of cellular component movement	1058	558	375.68	1.49	+	2.69E-14	2.37e-12	11.6253
Slc38a4		positive regulation of protein metabolic process	1677	817	595.48	1.37	+	2.99E-14	2.62e-12	11.5817
Ggta1		regulation of cellular localization	1061	558	376.75	1.48	+	4.40E-14	3.84e-12	11.4157
Mgst3		positive regulation of developmental process	1552	764	551.09	1.39	+	4.65E-14	4.03e-12	11.3947
Otx2		regulation of nervous system development	1074	563	381.36	1.48	+	4.81E-14	4.15e-12	11.382
Cdh6		regulation of cell migration	917	495	325.61	1.52	+	5.20E-14	4.45e-12	11.3516
Snai1		positive regulation of cellular component organization	1233	630	437.82	1.44	+	5.26E-14	4.48e-12	11.3487
Pgm1		circulatory system development	910	491	323.13	1.52	+	6.81E-14	5.78e-12	11.2381
Gli2		tube morphogenesis	718	406	254.95	1.59	+	8.41E-14	7.09e-12	11.1494
Anxa4		mitotic cell cycle process	445	281	158.01	1.78	+	9.75E-14	8.18e-12	11.0872
Icam1		positive regulation of transcription by RNA polymerase II	1234	628	438.18	1.43	+	1.17E-13	9.81e-12	11.0083
Ets1		cellular response to organic substance	1827	872	648.74	1.34	+	1.37E-13	1.14e-11	10.9431
Kdm5b		B cell mediated immunity	270	27	95.87	.28	-	1.77E-13	1.46e-11	10.8356
Myrf		positive regulation of cellular protein metabolic process	1566	763	556.07	1.37	+	2.41E-13	1.98e-11	10.7033
Adora1		neuron projection development	691	391	245.36	1.59	+	2.47E-13	2.01e-11	10.6968
Fam213a		positive regulation of multicellular organismal process	1928	910	684.61	1.33	+	2.46E-13	2.01e-11	10.6968
Col4a2		regulation of transferase activity	881	474	312.83	1.52	+	2.96E-13	2.39e-11	10.6216
Plod3		negative regulation of cellular component organization	728	407	258.50	1.57	+	3.06E-13	2.46e-11	10.6091
Irf4		RNA metabolic process	1234	624	438.18	1.42	+	3.14E-13	2.51e-11	10.6003
Cd63		intracellular protein transport	770	425	273.42	1.55	+	3.36E-13	2.68e-11	10.5719
Ckap2		cellular response to DNA damage stimulus	678	384	240.75	1.60	+	3.42E-13	2.71e-11	10.567
Etv5		immunoglobulin mediated immune response	266	27	94.45	.29	-	3.50E-13	2.76e-11	10.5591
Reep5		regulation of locomotion	1015	531	360.41	1.47	+	3.67E-13	2.88e-11	10.5406
Slc43a3		cell division	490	298	173.99	1.71	+	4.88E-13	3.81e-11	10.4191
Nup210		phagocytosis, engulfment	223	19	79.18	.24	-	5.84E-13	4.54e-11	10.3429
AA986860		positive regulation of cell differentiation	1114	571	395.57	1.44	+	5.95E-13	4.6e-11	10.3372
Rarg		regulation of cellular component biogenesis	969	509	344.08	1.48	+	6.97E-13	5.37e-11	10.27
Tex14		response to organic substance	2494	1131	885.59	1.28	+	7.20E-13	5.51e-11	10.2588
Sirt2		negative regulation of cell death	1042	540	370.00	1.46	+	8.18E-13	6.24e-11	10.2048
Adam15		regulation of cell motility	968	508	343.72	1.48	+	8.41E-13	6.38e-11	10.1952
Dnajc3		regulation of transport	1982	926	703.78	1.32	+	9.95E-13	7.51e-11	10.1244
Neb		neuron development	845	454	300.05	1.51	+	1.08E-12	8.15e-11	10.0888
Emp2		catabolic process	1737	825	616.79	1.34	+	1.45E-12	1.08e-10	9.96658
Stra6		cellular catabolic process	1501	729	532.98	1.37	+	1.55E-12	1.15e-10	9.9393
Col18a1		gene expression	1619	776	574.88	1.35	+	1.99E-12	1.47e-10	9.83268
Sorl1		regulation of protein phosphorylation	1433	699	508.84	1.37	+	2.33E-12	1.72e-10	9.76447
Steap2		chromatin organization	634	359	225.12	1.59	+	2.48E-12	1.82e-10	9.73993
Zfp423		immunoglobulin production	256	27	90.90	.30	-	2.96E-12	2.16e-10	9.66555
Trpv3		cell morphogenesis involved in differentiation	570	329	202.40	1.63	+	3.37E-12	2.44e-10	9.61261
Dusp4		response to stress	3180	1391	1129.17	1.23	+	3.36E-12	2.44e-10	9.61261
Gm7809		positive regulation of catalytic activity	1104	561	392.02	1.43	+	3.49E-12	2.51e-10	9.60033
Tenm3		regulation of cellular response to stress	684	380	242.88	1.56	+	3.64E-12	2.61e-10	9.58336
Kdelr3		regulation of growth	700	387	248.56	1.56	+	3.68E-12	2.63e-10	9.58004
Cited1		negative regulation of transcription by RNA polymerase II	870	461	308.93	1.49	+	3.89E-12	2.76e-10	9.55909
Txnip		cellular nitrogen compound biosynthetic process	1122	568	398.41	1.43	+	4.03E-12	2.85e-10	9.54516
Arsi		head development	674	375	239.33	1.57	+	4.32E-12	3.05e-10	9.5157
Hydin		positive regulation of signaling	1824	855	647.68	1.32	+	4.72E-12	3.31e-10	9.48017
Mttp		central nervous system development	831	443	295.08	1.50	+	5.48E-12	3.83e-10	9.4168
Bnc2		protein-containing complex subunit organization	1133	571	402.31	1.42	+	5.98E-12	4.16e-10	9.38091
Rnf213		regulation of cell morphogenesis	538	313	191.04	1.64	+	6.20E-12	4.29e-10	9.36754
Pga5		in utero embryonic development	518	304	183.93	1.65	+	6.29E-12	4.33e-10	9.36351
Parva		positive regulation of cell communication	1817	851	645.19	1.32	+	6.96E-12	4.78e-10	9.32057
Mest		negative regulation of developmental process	1039	531	368.93	1.44	+	7.03E-12	4.8e-10	9.31876
Six4		negative regulation of multicellular organismal process	1310	644	465.16	1.38	+	7.34E-12	4.99e-10	9.3019
Mcam		regulation of cellular protein localization	566	325	200.98	1.62	+	7.98E-12	5.41e-10	9.2668
Ttc39b		regulation of neuron differentiation	777	418	275.90	1.52	+	8.08E-12	5.45e-10	9.2636
Vamp8		peptidyl-amino acid modification	711	389	252.47	1.54	+	8.23E-12	5.53e-10	9.25727
Cck		tissue morphogenesis	629	353	223.35	1.58	+	9.18E-12	6.14e-10	9.21183
Arhgef28		response to pheromone	105	2	37.28	.05	-	9.34E-12	6.22e-10	9.20621
Plcg2		neuron differentiation	1038	529	368.58	1.44	+	1.02E-11	6.78e-10	9.16877
Nedd9		embryonic morphogenesis	619	347	219.80	1.58	+	1.39E-11	9.16e-10	9.0381
Camk1d		organic substance catabolic process	1441	694	511.68	1.36	+	1.75E-11	1.15e-09	8.9393
1700025G04Rik		heterocycle biosynthetic process	723	392	256.73	1.53	+	1.80E-11	1.18e-09	8.92812
Tet1		negative regulation of protein metabolic process	1072	541	380.65	1.42	+	1.94E-11	1.27e-09	8.8962
Naip6		cell part morphogenesis	507	296	180.03	1.64	+	1.99E-11	1.3e-09	8.88606
Foxq1		regulation of kinase activity	772	413	274.13	1.51	+	2.13E-11	1.38e-09	8.86012
Ephb3		DNA metabolic process	634	352	225.12	1.56	+	2.25E-11	1.45e-09	8.83863
Nefh		negative regulation of protein modification process	577	327	204.88	1.60	+	2.48E-11	1.59e-09	8.7986
Cdh5		regulation of response to stress	1304	636	463.03	1.37	+	2.76E-11	1.77e-09	8.75203
Soat1		cellular component morphogenesis	596	335	211.63	1.58	+	2.83E-11	1.8e-09	8.74473
Fabp3-ps1		production of molecular mediator of immune response	282	35	100.13	.35	-	3.12E-11	1.98e-09	8.70333
Gdf3		small molecule metabolic process	1441	691	511.68	1.35	+	3.43E-11	2.17e-09	8.66354
Lrrc2		nucleobase-containing compound biosynthetic process	655	360	232.58	1.55	+	4.15E-11	2.61e-09	8.58336
Zfp57		aromatic compound biosynthetic process	738	396	262.05	1.51	+	4.17E-11	2.61e-09	8.58336
Slc2a1		positive regulation of signal transduction	1538	730	546.12	1.34	+	4.38E-11	2.73e-09	8.56384
Lrp1		positive regulation of B cell activation	270	33	95.87	.34	-	4.50E-11	2.8e-09	8.55284
Nefl		cell projection morphogenesis	481	282	170.80	1.65	+	4.62E-11	2.86e-09	8.54363
Enpp1		movement of cell or subcellular component	1405	674	498.90	1.35	+	6.81E-11	4.2e-09	8.37675
Zyx		negative regulation of programmed cell death	927	475	329.17	1.44	+	7.15E-11	4.39e-09	8.35754
Nusap1		organonitrogen compound biosynthetic process	1075	537	381.72	1.41	+	7.68E-11	4.7e-09	8.3279
Pcbd1		regulation of cytoskeleton organization	559	315	198.49	1.59	+	7.77E-11	4.74e-09	8.32422
Man1a		immune response	1420	350	504.22	.69	-	7.87E-11	4.78e-09	8.32057
Cxcl16		reproductive process	1406	673	499.25	1.35	+	8.20E-11	4.96e-09	8.30452
Glipr2		protein localization to organelle	624	344	221.57	1.55	+	8.54E-11	5.15e-09	8.28819
Ina		response to abiotic stimulus	913	468	324.19	1.44	+	9.77E-11	5.82e-09	8.23508
Msx2		morphogenesis of an epithelium	508	292	180.38	1.62	+	9.77E-11	5.84e-09	8.23359
Myo5b		reproduction	1407	673	499.61	1.35	+	9.73E-11	5.85e-09	8.23284
Jam2		regulation of plasma membrane bounded cell projection organization	783	412	278.03	1.48	+	1.03E-10	6.12e-09	8.21325
Ctsb		regulation of neuron projection development	610	337	216.60	1.56	+	1.14E-10	6.74e-09	8.17134
Mob3b		phosphorylation	995	502	353.31	1.42	+	1.21E-10	7.13e-09	8.14691
St3gal1		cardiovascular system development	573	320	203.46	1.57	+	1.21E-10	7.14e-09	8.1463
Efhd2		lymphocyte mediated immunity	319	45	113.27	.40	-	1.28E-10	7.52e-09	8.12378
P2rx4		plasma membrane bounded cell projection morphogenesis	475	276	168.67	1.64	+	1.36E-10	7.93e-09	8.10073
Tfpi		brain development	619	340	219.80	1.55	+	1.48E-10	8.62e-09	8.06449
Vim		negative regulation of apoptotic process	907	464	322.06	1.44	+	1.57E-10	9.08e-09	8.04191
Zeb1		negative regulation of cellular protein metabolic process	1004	504	356.51	1.41	+	1.73E-10	9.99e-09	8.00043
Sept1		regulation of catabolic process	849	438	301.47	1.45	+	1.95E-10	1.12e-08	7.95078
Plaur		carbohydrate derivative metabolic process	795	415	282.29	1.47	+	2.04E-10	1.17e-08	7.93181
Sh3pxd2b		positive regulation of protein modification process	1233	598	437.82	1.37	+	2.23E-10	1.27e-08	7.8962
Ramp2		regulation of cell projection organization	792	413	281.23	1.47	+	2.37E-10	1.35e-08	7.86967
Car12		actin cytoskeleton organization	500	285	177.54	1.61	+	2.66E-10	1.51e-08	7.82102
Serping1		regulation of protein kinase activity	675	362	239.68	1.51	+	2.83E-10	1.6e-08	7.79588
Zfp42		protein-containing complex assembly	992	497	352.25	1.41	+	2.96E-10	1.67e-08	7.77728
Adam10		organelle localization	476	274	169.02	1.62	+	3.07E-10	1.72e-08	7.76447
Slc30a4		neuron projection morphogenesis	470	271	166.89	1.62	+	3.22E-10	1.8e-08	7.74473
Tfap2c		vasculature development	559	311	198.49	1.57	+	3.27E-10	1.82e-08	7.73993
Fndc3b		positive regulation of cell development	667	358	236.84	1.51	+	3.54E-10	1.96e-08	7.70774
Man1a2		plasma membrane invagination	232	27	82.38	.33	-	3.69E-10	2.04e-08	7.69037
Fzd5		actin filament-based process	555	308	197.07	1.56	+	4.67E-10	2.57e-08	7.59007
Plekha7		organic cyclic compound biosynthetic process	853	436	302.89	1.44	+	5.70E-10	3.13e-08	7.50446
Sema5b		nuclear division	274	179	97.29	1.84	+	6.07E-10	3.32e-08	7.47886
Vnn1		epithelial tube morphogenesis	361	220	128.19	1.72	+	6.21E-10	3.39e-08	7.4698
Dkk1		membrane invagination	238	29	84.51	.34	-	6.97E-10	3.79e-08	7.42136
Mcf2		animal organ morphogenesis	1015	503	360.41	1.40	+	7.62E-10	4.12e-08	7.3851
Fhdc1		organelle fission	308	194	109.37	1.77	+	8.57E-10	4.62e-08	7.33536
Rfx2		cell death	886	448	314.61	1.42	+	1.07E-09	5.77e-08	7.23882
Slc9a6		regulation of mitotic cell cycle	539	298	191.39	1.56	+	1.19E-09	6.37e-08	7.19586
Ccnd1		positive regulation of organelle organization	596	323	211.63	1.53	+	1.22E-09	6.5e-08	7.18709
Esrrb		reproductive system development	438	252	155.53	1.62	+	1.67E-09	8.86e-08	7.05257
Tns4		heart development	562	307	199.56	1.54	+	1.83E-09	9.73e-08	7.01189
Podxl		reproductive structure development	434	250	154.11	1.62	+	1.85E-09	9.78e-08	7.00966
Neu1		programmed cell death	846	429	300.40	1.43	+	1.93E-09	1.02e-07	6.9914
Rbp4		regulation of cell cycle process	584	316	207.37	1.52	+	2.15E-09	1.13e-07	6.94692
Anxa2		adaptive immune response	485	91	172.22	.53	-	2.40E-09	1.26e-07	6.89963
Tpm4		regulation of cellular catabolic process	703	367	249.63	1.47	+	2.46E-09	1.29e-07	6.88941
Prkaa2		microtubule-based process	669	352	237.55	1.48	+	2.62E-09	1.36e-07	6.86646
Sh3tc2		immune response-regulating cell surface receptor signaling pathway	338	54	120.02	.45	-	2.72E-09	1.41e-07	6.85078
Htra1		homeostatic process	1649	755	585.54	1.29	+	3.02E-09	1.56e-07	6.80688
Chchd10		negative regulation of phosphate metabolic process	556	303	197.43	1.53	+	3.08E-09	1.58e-07	6.80134
Pmepa1		negative regulation of phosphorus metabolic process	556	303	197.43	1.53	+	3.08E-09	1.58e-07	6.80134
Tmem63c		immune response-regulating signaling pathway	341	55	121.08	.45	-	3.28E-09	1.68e-07	6.77469
Syk		locomotion	1176	563	417.58	1.35	+	3.47E-09	1.76e-07	6.75449
Klf6		enzyme linked receptor protein signaling pathway	544	297	193.17	1.54	+	3.47E-09	1.77e-07	6.75203
Pcdh19		apoptotic process	809	411	287.26	1.43	+	3.68E-09	1.86e-07	6.73049
S1pr2		antigen receptor-mediated signaling pathway	302	46	107.24	.43	-	4.15E-09	2.1e-07	6.67778
Trpm6		positive regulation of neurogenesis	585	314	207.73	1.51	+	4.34E-09	2.19e-07	6.65956
Car8		blood vessel development	529	290	187.84	1.54	+	4.50E-09	2.26e-07	6.64589
Gcnt4		cellular response to endogenous stimulus	924	457	328.10	1.39	+	6.33E-09	3.16e-07	6.50031
Nucb2		developmental process involved in reproduction	983	481	349.05	1.38	+	6.64E-09	3.31e-07	6.48017
Sap30		regulation of B cell activation	316	50	112.21	.45	-	6.94E-09	3.45e-07	6.46218
Tm7sf3		negative regulation of cell differentiation	757	386	268.80	1.44	+	7.67E-09	3.8e-07	6.42022
Itpr1		regulation of apoptotic signaling pathway	413	236	146.65	1.61	+	8.61E-09	4.26e-07	6.37059
Pag1		response to leukemia inhibitory factor	128	100	45.45	2.20	+	8.75E-09	4.3e-07	6.36653
Mbnl2		cellular response to leukemia inhibitory factor	128	100	45.45	2.20	+	8.75E-09	4.31e-07	6.36552
Marc2		Golgi vesicle transport	250	161	88.77	1.81	+	8.93E-09	4.37e-07	6.35952
Pdk2		negative regulation of cell population proliferation	688	356	244.30	1.46	+	9.10E-09	4.43e-07	6.3536
Clic1		immune response-activating cell surface receptor signaling pathway	326	53	115.76	.46	-	9.09E-09	4.43e-07	6.3536
1700019D03Rik		immune response-activating signal transduction	327	53	116.11	.46	-	9.26E-09	4.49e-07	6.34775
Sparc		response to endogenous stimulus	1130	540	401.25	1.35	+	9.72E-09	4.7e-07	6.3279
Shisa5		negative regulation of intracellular signal transduction	509	278	180.74	1.54	+	1.02E-08	4.91e-07	6.30892
Baz2b		cell morphogenesis involved in neuron differentiation	434	245	154.11	1.59	+	1.07E-08	5.13e-07	6.28988
Dusp27		microtubule cytoskeleton organization	482	266	171.15	1.55	+	1.15E-08	5.53e-07	6.25727
D10Bwg1379e		negative regulation of phosphorylation	460	256	163.34	1.57	+	1.20E-08	5.74e-07	6.24109
Sntb2		carbohydrate derivative biosynthetic process	453	253	160.85	1.57	+	1.22E-08	5.81e-07	6.23582
Lgals9		DNA repair	443	248	157.30	1.58	+	1.44E-08	6.82e-07	6.16622
Ubqln2		positive regulation of cell migration	555	297	197.07	1.51	+	1.45E-08	6.84e-07	6.16494
Loxl2		protein phosphorylation	730	372	259.21	1.44	+	1.46E-08	6.88e-07	6.16241
Prps1		regulation of establishment of protein localization	781	394	277.32	1.42	+	1.47E-08	6.9e-07	6.16115
Nostrin		regulation of binding	395	226	140.26	1.61	+	1.62E-08	7.59e-07	6.11976
Rbm44		adaptive immune response based on somatic recombination of immune receptors built from immunoglobulin superfamily domains	338	57	120.02	.47	-	1.81E-08	8.48e-07	6.0716
Tmem9b		positive regulation of nervous system development	656	340	232.94	1.46	+	1.88E-08	8.77e-07	6.057
Serpinb6c		small GTPase mediated signal transduction	282	174	100.13	1.74	+	1.94E-08	9.02e-07	6.04479
Lmna		regulation of actin filament-based process	409	232	145.23	1.60	+	2.02E-08	9.37e-07	6.02826
Kank2		positive regulation of cellular component movement	597	314	211.99	1.48	+	2.12E-08	9.81e-07	6.00833
Mroh1		positive regulation of cell death	709	361	251.76	1.43	+	2.56E-08	1.18e-06	5.92812
Edn3		negative regulation of cell cycle	399	226	141.68	1.60	+	3.05E-08	1.4e-06	5.85387
Lrrc8c		leukocyte mediated immunity	355	62	126.06	.49	-	3.11E-08	1.42e-06	5.84771
Tpcn1		regulation of peptide transport	794	396	281.94	1.40	+	3.25E-08	1.48e-06	5.82974
Cadm1		regulation of supramolecular fiber organization	368	212	130.67	1.62	+	3.57E-08	1.63e-06	5.78781
Inhbb		response to growth factor	405	228	143.81	1.59	+	3.76E-08	1.71e-06	5.767
Slc35g1		positive regulation of apoptotic process	642	331	227.97	1.45	+	3.87E-08	1.75e-06	5.75696
D1Pas1		regulation of protein transport	752	378	267.03	1.42	+	3.89E-08	1.76e-06	5.75449
Sptb		chromosome segregation	264	163	93.74	1.74	+	4.73E-08	2.13e-06	5.67162
Rimklb		regulation of vesicle-mediated transport	599	312	212.70	1.47	+	5.08E-08	2.28e-06	5.64207
Triml1		regulation of cell morphogenesis involved in differentiation	348	201	123.57	1.63	+	6.24E-08	2.79e-06	5.5544
Gjb5		positive regulation of programmed cell death	647	332	229.74	1.45	+	6.32E-08	2.82e-06	5.54975
Clmp		glycoprotein metabolic process	289	174	102.62	1.70	+	6.36E-08	2.83e-06	5.54821
Capn2		regulation of chromosome organization	364	208	129.25	1.61	+	6.70E-08	2.98e-06	5.52578
Zic2		vesicle-mediated transport	1276	590	453.09	1.30	+	7.13E-08	3.16e-06	5.50031
Gkn1		positive regulation of cell motility	578	302	205.24	1.47	+	7.22E-08	3.19e-06	5.49621
Gabbr1		covalent chromatin modification	327	191	116.11	1.64	+	7.88E-08	3.47e-06	5.45967
Rcc2		cellular response to growth factor stimulus	391	220	138.84	1.58	+	7.91E-08	3.48e-06	5.45842
Ypel2		response to organonitrogen compound	750	374	266.31	1.40	+	7.95E-08	3.48e-06	5.45842
Etnk1		response to bacterium	838	199	297.56	.67	-	8.03E-08	3.5e-06	5.45593
Cobll1		negative regulation of protein phosphorylation	414	230	147.01	1.56	+	8.01E-08	3.5e-06	5.45593
Gaa		positive regulation of locomotion	594	308	210.92	1.46	+	8.41E-08	3.65e-06	5.43771
Lrp2		developmental growth	448	245	159.08	1.54	+	8.67E-08	3.75e-06	5.42597
Msl3		positive regulation of transferase activity	596	309	211.63	1.46	+	8.77E-08	3.79e-06	5.42136
Rpl10l		regulation of Wnt signaling pathway	304	180	107.95	1.67	+	9.14E-08	3.94e-06	5.4045
Pdzd3		activation of immune response	400	76	142.03	.54	-	9.57E-08	4.11e-06	5.38616
Rhpn1		histone modification	319	187	113.27	1.65	+	9.76E-08	4.18e-06	5.37882
Maml3		multicellular organismal process	7307	2856	2594.62	1.10	+	1.04E-07	4.45e-06	5.35164
Cited2		growth	464	251	164.76	1.52	+	1.08E-07	4.61e-06	5.3363
Fnbp1		cell migration	849	414	301.47	1.37	+	1.12E-07	4.78e-06	5.32057
Erp29		regulation of developmental growth	396	221	140.61	1.57	+	1.18E-07	5.02e-06	5.2993
Slc35c1		regulation of actin cytoskeleton organization	361	205	128.19	1.60	+	1.27E-07	5.36e-06	5.27084
Tcn2		supramolecular fiber organization	465	251	165.12	1.52	+	1.39E-07	5.86e-06	5.2321
Krt19		positive regulation of phosphate metabolic process	1147	535	407.28	1.31	+	1.46E-07	6.12e-06	5.21325
Airn		positive regulation of phosphorus metabolic process	1147	535	407.28	1.31	+	1.46E-07	6.13e-06	5.21254
Ifitm2		organonitrogen compound catabolic process	908	437	322.42	1.36	+	1.58E-07	6.6e-06	5.18046
Gng2		negative regulation of organelle organization	394	219	139.90	1.57	+	1.79E-07	7.49e-06	5.12552
Lamc1		protein localization to membrane	427	233	151.62	1.54	+	1.88E-07	7.84e-06	5.10568
Rfk		response to cytokine	748	370	265.60	1.39	+	1.89E-07	7.86e-06	5.10458
Cenpm		RNA biosynthetic process	352	200	124.99	1.60	+	1.96E-07	8.13e-06	5.08991
Tuba3a		positive regulation of phosphorylation	1079	506	383.14	1.32	+	1.97E-07	8.16e-06	5.08831
Lama3		establishment of organelle localization	331	190	117.53	1.62	+	2.01E-07	8.27e-06	5.08249
Gfpt1		nuclear chromosome segregation	206	132	73.15	1.80	+	2.04E-07	8.39e-06	5.07624
Dok2		nucleic acid-templated transcription	347	197	123.22	1.60	+	2.14E-07	8.76e-06	5.0575
Atf3		establishment or maintenance of cell polarity	208	133	73.86	1.80	+	2.23E-07	9.13e-06	5.03953
Thbd		cell junction organization	467	250	165.83	1.51	+	2.27E-07	9.27e-06	5.03292
Helz2		blood vessel morphogenesis	426	232	151.27	1.53	+	2.30E-07	9.34e-06	5.02965
Dsc2		regulation of protein-containing complex assembly	436	236	154.82	1.52	+	2.44E-07	9.88e-06	5.00524
Wnk2		embryonic organ development	488	259	173.28	1.49	+	2.50E-07	1.01e-05	4.99568
Foxp1		transcription, DNA-templated	346	196	122.86	1.60	+	2.64E-07	1.06e-05	4.97469
Dclk2		positive regulation of transport	1105	515	392.37	1.31	+	2.64E-07	1.06e-05	4.97469
Ap1m2		cellular response to cytokine stimulus	641	323	227.61	1.42	+	3.20E-07	1.29e-05	4.88941
Bmp1		regulation of cell growth	424	230	150.56	1.53	+	3.41E-07	1.37e-05	4.86328
Lpar3		macromolecule catabolic process	859	413	305.02	1.35	+	3.60E-07	1.44e-05	4.84164
Gm4980		positive regulation of neuron differentiation	469	249	166.54	1.50	+	3.72E-07	1.48e-05	4.82974
Lphn1		regulation of cellular component size	408	222	144.88	1.53	+	4.33E-07	1.72e-05	4.76447
Alpl		endomembrane system organization	369	205	131.03	1.56	+	4.35E-07	1.72e-05	4.76447
Nrk		regulation of DNA metabolic process	370	205	131.38	1.56	+	4.53E-07	1.79e-05	4.74715
Emc7		urogenital system development	320	183	113.63	1.61	+	4.77E-07	1.88e-05	4.72584
Ugt2b34		organophosphate metabolic process	713	351	253.18	1.39	+	5.36E-07	2.11e-05	4.67572
Kdelc2		regulation of protein stability	280	164	99.42	1.65	+	6.54E-07	2.57e-05	4.59007
Tspan6		positive regulation of intracellular signal transduction	946	446	335.91	1.33	+	6.74E-07	2.64e-05	4.5784
Arhgap39		regulation of protein serine/threonine kinase activity	437	233	155.17	1.50	+	7.50E-07	2.93e-05	4.53313
Iqgap2		positive regulation of cell population proliferation	970	455	344.43	1.32	+	7.68E-07	2.99e-05	4.52433
Hopx		axon development	373	205	132.45	1.55	+	7.85E-07	3.05e-05	4.5157
Gns		Ras protein signal transduction	215	133	76.34	1.74	+	8.05E-07	3.12e-05	4.50585
A2m		cell population proliferation	543	278	192.81	1.44	+	8.58E-07	3.32e-05	4.47886
Pla2g1b		epithelial cell differentiation	496	258	176.12	1.46	+	8.60E-07	3.32e-05	4.47886
Cldn6		positive regulation of neuron projection development	369	203	131.03	1.55	+	8.82E-07	3.39e-05	4.4698
Epb4.1l4a		muscle structure development	489	255	173.64	1.47	+	9.03E-07	3.47e-05	4.45967
Tead4		detection of chemical stimulus involved in sensory perception of bitter taste	47	0	16.69	< 0.01	-	9.42E-07	3.61e-05	4.44249
Lama5		regulation of cell adhesion	716	350	254.24	1.38	+	9.49E-07	3.63e-05	4.44009
F3		cell motility	973	455	345.50	1.32	+	1.07E-06	4.07e-05	4.39041
Gpa33		localization of cell	973	455	345.50	1.32	+	1.07E-06	4.08e-05	4.38934
Crmp1		positive regulation of protein phosphorylation	1003	467	356.15	1.31	+	1.10E-06	4.19e-05	4.37779
Zfp532		cellular lipid metabolic process	812	389	288.33	1.35	+	1.15E-06	4.36e-05	4.36051
Gpx3		actin filament organization	241	144	85.58	1.68	+	1.16E-06	4.38e-05	4.35853
Msh6		regulation of anatomical structure size	572	289	203.11	1.42	+	1.25E-06	4.69e-05	4.32883
Snx9		negative regulation of apoptotic signaling pathway	232	140	82.38	1.70	+	1.33E-06	5e-05	4.30103
Agpat4		skeletal system development	493	255	175.06	1.46	+	1.48E-06	5.55e-05	4.25571
Hsf2bp		response to nitrogen compound	857	406	304.31	1.33	+	1.50E-06	5.61e-05	4.25104
Itm2b		axonogenesis	342	189	121.44	1.56	+	1.60E-06	5.95e-05	4.22548
Plxna3		regulation of canonical Wnt signaling pathway	236	141	83.80	1.68	+	1.60E-06	5.95e-05	4.22548
Klf2		positive regulation of kinase activity	516	264	183.22	1.44	+	1.62E-06	6.01e-05	4.22113
Sema4g		immune system development	742	359	263.47	1.36	+	1.65E-06	6.11e-05	4.21396
Slc26a2		phagocytosis	318	60	112.92	.53	-	1.66E-06	6.14e-05	4.21183
Ifitm3		organelle assembly	641	317	227.61	1.39	+	1.67E-06	6.16e-05	4.21042
P4ha1		lipid metabolic process	1073	493	381.01	1.29	+	1.70E-06	6.25e-05	4.20412
Tcea3		positive regulation of cell projection organization	475	246	168.67	1.46	+	1.85E-06	6.8e-05	4.16749
Ptp4a3		regulation of cellular response to growth factor stimulus	274	158	97.29	1.62	+	1.92E-06	7e-05	4.1549
Rnase4		regulation of vasculature development	348	191	123.57	1.55	+	1.91E-06	7e-05	4.1549
Tcf7l2		renal system development	281	161	99.78	1.61	+	1.93E-06	7.03e-05	4.15304
Arhgap29		hematopoietic or lymphoid organ development	708	344	251.40	1.37	+	1.98E-06	7.2e-05	4.14267
Atp6ap1		meiotic cell cycle process	171	110	60.72	1.81	+	2.15E-06	7.79e-05	4.10846
Frzb		negative regulation of molecular function	1034	476	367.16	1.30	+	2.36E-06	8.54e-05	4.06854
Pwwp2b		regulation of MAPK cascade	714	345	253.53	1.36	+	2.57E-06	9.28e-05	4.03245
Rbm47		neural tube development	192	119	68.18	1.75	+	2.73E-06	9.84e-05	4.007
Frmd4a		transmembrane receptor protein tyrosine kinase signaling pathway	353	192	125.35	1.53	+	2.78E-06	0.0001	4
Gpr124		response to oxygen-containing compound	1302	582	462.32	1.26	+	2.79E-06	0.0001	4
Me1		cellular protein-containing complex assembly	655	320	232.58	1.38	+	2.98E-06	0.000107	3.97062
Ak7		regulation of intracellular transport	356	193	126.41	1.53	+	3.03E-06	0.000108	3.96658
Prickle2		glycoprotein biosynthetic process	233	138	82.74	1.67	+	3.17E-06	0.000113	3.94692
Timp2		negative regulation of transferase activity	253	147	89.84	1.64	+	3.18E-06	0.000113	3.94692
Fam129b		mitotic nuclear division	136	92	48.29	1.91	+	3.27E-06	0.000116	3.93554
Drp2		pattern specification process	449	233	159.43	1.46	+	3.51E-06	0.000124	3.90658
C77370		regulation of actin filament organization	271	155	96.23	1.61	+	3.69E-06	0.00013	3.88606
Mical2		kidney development	265	152	94.10	1.62	+	3.84E-06	0.000135	3.86967
B4galt1		response to oxidative stress	340	185	120.73	1.53	+	3.86E-06	0.000136	3.86646
Fblim1		posttranscriptional regulation of gene expression	428	223	151.98	1.47	+	4.11E-06	0.000144	3.84164
Prps2		gland development	428	223	151.98	1.47	+	4.11E-06	0.000144	3.84164
Eogt		cellular macromolecule catabolic process	762	363	270.58	1.34	+	4.16E-06	0.000145	3.83863
Eva1a		protein catabolic process	644	314	228.68	1.37	+	4.23E-06	0.000147	3.83268
Capn6		apoptotic signaling pathway	282	159	100.13	1.59	+	4.27E-06	0.000149	3.82681
Hmha1		cell recognition	311	60	110.43	.54	-	4.32E-06	0.00015	3.82391
Snx33		meiotic nuclear division	156	101	55.39	1.82	+	4.36E-06	0.000151	3.82102
Cacna1a		protein modification by small protein conjugation or removal	594	293	210.92	1.39	+	4.60E-06	0.000159	3.7986
H1f0		cardiac chamber development	186	115	66.05	1.74	+	4.79E-06	0.000165	3.78252
Ell2		respiratory system development	234	137	83.09	1.65	+	5.65E-06	0.000194	3.7122
Rgl1		sister chromatid segregation	125	85	44.39	1.92	+	6.10E-06	0.000209	3.67985
Gltscr1l		positive regulation of cellular component biogenesis	527	264	187.13	1.41	+	6.25E-06	0.000214	3.66959
Cystm1		intrinsic apoptotic signaling pathway	157	101	55.75	1.81	+	6.33E-06	0.000216	3.66555
Rasal2		cardiac septum development	121	83	42.97	1.93	+	6.41E-06	0.000219	3.65956
Degs1		hemopoiesis	650	315	230.81	1.36	+	6.47E-06	0.00022	3.65758
Calca		negative regulation of growth	259	148	91.97	1.61	+	6.63E-06	0.000225	3.64782
Inadl		positive regulation of supramolecular fiber organization	187	115	66.40	1.73	+	6.73E-06	0.000228	3.64207
Kbtbd11		regulation of cell cycle phase transition	291	162	103.33	1.57	+	7.21E-06	0.000244	3.61261
Fmnl2		multicellular organismal reproductive process	823	385	292.24	1.32	+	7.45E-06	0.000251	3.60033
Vimp		multi-organism process	984	450	349.41	1.29	+	7.93E-06	0.000267	3.57349
Srrm2		morphogenesis of a branching epithelium	191	116	67.82	1.71	+	8.14E-06	0.000273	3.56384
B3gnt3		cellular response to organonitrogen compound	443	227	157.30	1.44	+	8.46E-06	0.000284	3.54668
Syne1		regulation of hydrolase activity	994	453	352.96	1.28	+	8.73E-06	0.000292	3.53462
Trp53inp1		multi-organism reproductive process	970	443	344.43	1.29	+	9.23E-06	0.000308	3.51145
Myo1d		multicellular organism reproduction	834	388	296.14	1.31	+	9.81E-06	0.000327	3.48545
Pkp2		cellular response to peptide	229	133	81.31	1.64	+	1.02E-05	0.00034	3.46852
Stag3		lung development	203	121	72.08	1.68	+	1.05E-05	0.000346	3.46092
Rpl4		morphogenesis of a branching structure	203	121	72.08	1.68	+	1.05E-05	0.000347	3.45967
Dap		regulation of mitotic cell cycle phase transition	258	146	91.61	1.59	+	1.05E-05	0.000348	3.45842
Sohlh2		angiogenesis	312	170	110.79	1.53	+	1.07E-05	0.000352	3.45346
Myo1f		positive regulation of protein kinase activity	445	227	158.01	1.44	+	1.07E-05	0.000353	3.45223
Efemp2		respiratory tube development	206	122	73.15	1.67	+	1.19E-05	0.00039	3.40894
Sema4d		response to radiation	394	205	139.90	1.47	+	1.20E-05	0.000393	3.40561
Asxl1		positive regulation of growth	300	164	106.53	1.54	+	1.20E-05	0.000394	3.4045
B3galnt1		tube formation	176	108	62.50	1.73	+	1.26E-05	0.00041	3.38722
Tfec		regulation of axonogenesis	207	122	73.50	1.66	+	1.26E-05	0.000411	3.38616
Cd97		negative regulation of nervous system development	360	190	127.83	1.49	+	1.26E-05	0.000411	3.38616
Gpr126		negative regulation of kinase activity	221	129	78.47	1.64	+	1.28E-05	0.000414	3.383
Dkkl1		positive regulation of cell cycle	354	187	125.70	1.49	+	1.36E-05	0.000439	3.35754
Serpinb6a		positive regulation of hydrolase activity	520	258	184.64	1.40	+	1.38E-05	0.000446	3.35067
B3galtl		branching morphogenesis of an epithelial tube	160	100	56.81	1.76	+	1.39E-05	0.000448	3.34872
Ncoa1		negative regulation of cell development	382	199	135.64	1.47	+	1.40E-05	0.00045	3.34679
Trim28		positive regulation of proteolysis	339	181	120.37	1.50	+	1.42E-05	0.000455	3.34199
Prss35		cell-substrate adhesion	168	104	59.65	1.74	+	1.53E-05	0.000491	3.30892
Esam		peptidyl-lysine modification	240	137	85.22	1.61	+	1.54E-05	0.000492	3.30803
Chn2		positive regulation of cellular protein localization	309	167	109.72	1.52	+	1.56E-05	0.000499	3.3019
Hck		regulation of chromatin organization	206	121	73.15	1.65	+	1.58E-05	0.000502	3.2993
Stra8		spindle organization	135	88	47.94	1.84	+	1.60E-05	0.000508	3.29414
Gpc3		protein folding	146	93	51.84	1.79	+	1.63E-05	0.000517	3.28651
RP23-285C18.2		regionalization	353	186	125.35	1.48	+	1.63E-05	0.000517	3.28651
Phactr1		ncRNA metabolic process	418	214	148.43	1.44	+	1.65E-05	0.000521	3.28316
Sfmbt2		sexual reproduction	844	390	299.69	1.30	+	1.69E-05	0.000532	3.27409
Gm13230		regulation of angiogenesis	312	168	110.79	1.52	+	1.70E-05	0.000535	3.27165
Nid1		process utilizing autophagic mechanism	215	125	76.34	1.64	+	1.71E-05	0.000537	3.27003
Stard10		autophagy	215	125	76.34	1.64	+	1.71E-05	0.000538	3.26922
Mertk		positive regulation of cell morphogenesis involved in differentiation	189	113	67.11	1.68	+	1.74E-05	0.000543	3.2652
Inpp5d		regulation of endocytosis	222	128	78.83	1.62	+	1.74E-05	0.000544	3.2644
Hexa		heart morphogenesis	266	148	94.45	1.57	+	1.75E-05	0.000545	3.2636
Slc35f5		DNA replication	171	105	60.72	1.73	+	1.77E-05	0.000551	3.25885
Crtc3		regulation of protein modification by small protein conjugation or removal	237	135	84.16	1.60	+	1.78E-05	0.000551	3.25885
Cdca7		detection of chemical stimulus involved in sensory perception	59	3	20.95	.14	-	1.81E-05	0.00056	3.25181
Klf10		morphogenesis of embryonic epithelium	178	108	63.21	1.71	+	1.85E-05	0.000571	3.24336
Aqp3		modification-dependent macromolecule catabolic process	505	250	179.32	1.39	+	1.86E-05	0.000573	3.24185
Oat		regulation of protein binding	231	132	82.02	1.61	+	1.86E-05	0.000573	3.24185
Gnptab		modification-dependent protein catabolic process	495	246	175.77	1.40	+	1.87E-05	0.000574	3.24109
Ckap4		protein modification by small protein conjugation	475	238	168.67	1.41	+	1.89E-05	0.000581	3.23582
Wasf3		response to endoplasmic reticulum stress	211	123	74.92	1.64	+	1.90E-05	0.000581	3.23582
Enpp3		regulation of gene expression, epigenetic	211	123	74.92	1.64	+	1.90E-05	0.000582	3.23508
H19		gamete generation	698	330	247.85	1.33	+	2.00E-05	0.000609	3.21538
Bex1		cellular response to environmental stimulus	241	136	85.58	1.59	+	2.07E-05	0.00063	3.20066
Tmem104		cellular response to abiotic stimulus	241	136	85.58	1.59	+	2.07E-05	0.000631	3.19997
Nr5a2		ion transport	1163	515	412.97	1.25	+	2.33E-05	0.000705	3.15181
Stox2		negative regulation of cell cycle process	203	119	72.08	1.65	+	2.36E-05	0.000713	3.14691
4933402E13Rik		microtubule cytoskeleton organization involved in mitosis	106	73	37.64	1.94	+	2.45E-05	0.000741	3.13018
Man2b2		oxoacid metabolic process	812	375	288.33	1.30	+	2.50E-05	0.000754	3.12263
Shisa7		regulation of neuron death	372	193	132.09	1.46	+	2.51E-05	0.000756	3.12148
Ctns		negative regulation of mitotic cell cycle	219	126	77.76	1.62	+	2.57E-05	0.000773	3.11182
C2cd5		establishment of cell polarity	128	83	45.45	1.83	+	2.81E-05	0.000843	3.07417
Ihh		detection of chemical stimulus involved in sensory perception of taste	51	2	18.11	.11	-	2.91E-05	0.00087	3.06048
Furin		sensory perception of bitter taste	51	2	18.11	.11	-	2.91E-05	0.000872	3.05948
Kdelr2		negative regulation of neurogenesis	334	176	118.60	1.48	+	2.96E-05	0.000882	3.05453
Tirap		biological adhesion	802	370	284.78	1.30	+	3.01E-05	0.000896	3.04769
Havcr1		positive regulation of immune response	675	170	239.68	.71	-	3.03E-05	0.000901	3.04528
Nefm		macromolecule glycosylation	183	109	64.98	1.68	+	3.05E-05	0.000902	3.04479
H2-D1		protein glycosylation	183	109	64.98	1.68	+	3.05E-05	0.000904	3.04383
Cyp4f14		gastrulation	147	92	52.20	1.76	+	3.15E-05	0.000924	3.03433
Gja1		defense response to other organism	992	267	352.25	.76	-	3.14E-05	0.000925	3.03386
Flnb		cell adhesion	792	366	281.23	1.30	+	3.14E-05	0.000926	3.03339
Sec24d		ubiquitin-dependent protein catabolic process	483	239	171.51	1.39	+	3.14E-05	0.000927	3.03292
Magt1		cellular response to chemical stress	241	135	85.58	1.58	+	3.34E-05	0.000976	3.01055
Ankrd10		anterior/posterior pattern specification	226	128	80.25	1.60	+	3.33E-05	0.000976	3.01055
Ino80		epithelial tube formation	160	98	56.81	1.72	+	3.34E-05	0.000976	3.01055
Bace2		forebrain development	377	194	133.87	1.45	+	3.43E-05	0.001	3
Ccser1		protein ubiquitination	427	215	151.62	1.42	+	3.52E-05	0.00102	2.9914
Zdbf2		positive regulation of catabolic process	437	219	155.17	1.41	+	3.53E-05	0.00103	2.98716
Cyr61		neural tube formation	133	85	47.23	1.80	+	3.69E-05	0.00107	2.97062
Msi2		export from cell	463	230	164.41	1.40	+	3.84E-05	0.00111	2.95468
Gjc1		innate immune response	748	193	265.60	.73	-	3.95E-05	0.00114	2.9431
Pfkfb2		regulation of protein catabolic process	393	200	139.55	1.43	+	3.95E-05	0.00114	2.9431
Timp3		protein localization to plasma membrane	196	114	69.60	1.64	+	3.98E-05	0.00115	2.9393
Phlda1		response to peptide	338	177	120.02	1.47	+	4.01E-05	0.00115	2.9393
Sema6d		maintenance of cell number	140	88	49.71	1.77	+	4.01E-05	0.00115	2.9393
Slc38a6		sensory organ development	580	278	205.95	1.35	+	4.10E-05	0.00117	2.93181
S100a10		membrane disruption in other organism	43	1	15.27	.07	-	4.23E-05	0.00121	2.91721
Mvb12b		cellular response to nitrogen compound	514	251	182.51	1.38	+	4.32E-05	0.00123	2.91009
Txndc11		stem cell population maintenance	136	86	48.29	1.78	+	4.36E-05	0.00124	2.90658
Ect2		carboxylic acid metabolic process	770	355	273.42	1.30	+	4.47E-05	0.00127	2.8962
Surf4		DNA recombination	201	116	71.37	1.63	+	4.80E-05	0.00136	2.86646
Slc27a2		negative regulation of protein kinase activity	201	116	71.37	1.63	+	4.80E-05	0.00136	2.86646
Gkn2		sex differentiation	253	139	89.84	1.55	+	4.88E-05	0.00138	2.86012
Pdk1		organic acid metabolic process	839	382	297.92	1.28	+	4.99E-05	0.00141	2.85078
Mmp11		signal transduction by p53 class mediator	74	55	26.28	2.09	+	5.04E-05	0.00142	2.84771
Crtap		dendrite development	139	87	49.36	1.76	+	5.13E-05	0.00144	2.84164
Rims2		cell cycle phase transition	151	93	53.62	1.73	+	5.18E-05	0.00145	2.83863
Atxn7l1		mesenchyme development	211	120	74.92	1.60	+	5.36E-05	0.0015	2.82391
Fabp3		glycosylation	197	114	69.95	1.63	+	5.36E-05	0.0015	2.82391
Wasf1		positive regulation of binding	197	114	69.95	1.63	+	5.36E-05	0.0015	2.82391
Pik3r1		regulation of cell shape	158	96	56.10	1.71	+	5.39E-05	0.0015	2.82391
Mkrn1		epithelial cell development	220	124	78.12	1.59	+	5.68E-05	0.00158	2.80134
Anxa6		positive regulation of establishment of protein localization	465	229	165.12	1.39	+	5.71E-05	0.00159	2.7986
Acox1		RNA processing	753	347	267.38	1.30	+	5.78E-05	0.0016	2.79588
Lipa		embryonic epithelial tube formation	154	94	54.68	1.72	+	5.97E-05	0.00165	2.78252
Bcl2l11		regulation of secretion by cell	848	385	301.11	1.28	+	6.18E-05	0.00171	2.767
Sox12		organophosphate biosynthetic process	368	188	130.67	1.44	+	6.29E-05	0.00173	2.76195
Cd200		establishment of protein localization to membrane	181	106	64.27	1.65	+	6.35E-05	0.00175	2.75696
Gm13247		regulation of protein polymerization	224	125	79.54	1.57	+	6.58E-05	0.00181	2.74232
Lyn		cell cycle checkpoint	151	92	53.62	1.72	+	6.91E-05	0.0019	2.72125
Adcy6		regulation of cell size	211	119	74.92	1.59	+	6.98E-05	0.00191	2.71897
Spns2		ribonucleoprotein complex biogenesis	393	198	139.55	1.42	+	7.00E-05	0.00191	2.71897
Foxf2		positive regulation of cytoskeleton organization	211	119	74.92	1.59	+	6.98E-05	0.00191	2.71897
Mdn1		cellular protein catabolic process	586	278	208.08	1.34	+	7.20E-05	0.00196	2.70774
Trim2		carbohydrate metabolic process	405	203	143.81	1.41	+	7.24E-05	0.00197	2.70553
Cth		cardiac ventricle development	140	87	49.71	1.75	+	7.28E-05	0.00198	2.70333
Cstb		tube closure	112	73	39.77	1.84	+	7.44E-05	0.00201	2.6968
Acot7		nucleobase-containing small molecule metabolic process	427	212	151.62	1.40	+	7.43E-05	0.00201	2.6968
Gm10664		primary neural tube formation	118	76	41.90	1.81	+	7.58E-05	0.00205	2.68825
Fbp2		regulation of intracellular protein transport	229	127	81.31	1.56	+	7.64E-05	0.00206	2.68613
Dag1		negative regulation of catabolic process	304	160	107.95	1.48	+	7.83E-05	0.00211	2.67572
Rnasel		secretion by cell	420	209	149.14	1.40	+	7.86E-05	0.00211	2.67572
Epha1		regulation of small GTPase mediated signal transduction	263	142	93.39	1.52	+	8.16E-05	0.00219	2.65956
Gm7325		protein targeting	216	121	76.70	1.58	+	8.16E-05	0.00219	2.65956
Rcan1		mitotic cell cycle phase transition	142	87	50.42	1.73	+	8.22E-05	0.0022	2.65758
Lamp1		membrane lipid metabolic process	168	99	59.65	1.66	+	8.52E-05	0.00227	2.64397
Syne2		regulation of response to DNA damage stimulus	218	122	77.41	1.58	+	8.69E-05	0.00232	2.63451
Gm11545		cellular amide metabolic process	667	310	236.84	1.31	+	8.71E-05	0.00232	2.63451
Rbpj		Rho protein signal transduction	76	55	26.99	2.04	+	8.78E-05	0.00233	2.63264
Zc3h7b		regulation of intrinsic apoptotic signaling pathway	169	100	60.01	1.67	+	8.77E-05	0.00233	2.63264
Adc		proteolysis involved in cellular protein catabolic process	566	269	200.98	1.34	+	8.97E-05	0.00237	2.62525
0610031J06Rik		cell projection assembly	367	186	130.32	1.43	+	9.14E-05	0.00242	2.61618
Tgfbrap1		neural tube closure	111	72	39.41	1.83	+	9.58E-05	0.00253	2.59688
Tspan9		placenta development	172	101	61.07	1.65	+	9.90E-05	0.00261	2.58336
Ctbp2		positive regulation of protein transport	449	220	159.43	1.38	+	1.06E-04	0.0028	2.55284
Slfn9		eye development	366	185	129.96	1.42	+	1.08E-04	0.00285	2.54516
Sdc4		cellular response to oxygen-containing compound	916	409	325.26	1.26	+	1.09E-04	0.00286	2.54363
Scd1		protein localization to cell periphery	249	135	88.42	1.53	+	1.09E-04	0.00286	2.54363
Snrpn		ventricular septum development	79	56	28.05	2.00	+	1.13E-04	0.00295	2.53018
Litaf		endosomal transport	204	115	72.44	1.59	+	1.14E-04	0.00298	2.52578
Arhgef18		regulation of protein ubiquitination	204	115	72.44	1.59	+	1.14E-04	0.00298	2.52578
Tmod3		visual system development	369	186	131.03	1.42	+	1.15E-04	0.00299	2.52433
AI597468		developmental growth involved in morphogenesis	131	81	46.52	1.74	+	1.15E-04	0.00299	2.52433
Lin28b		hindbrain development	163	96	57.88	1.66	+	1.18E-04	0.00306	2.51428
Dock6		transcription by RNA polymerase II	198	112	70.31	1.59	+	1.19E-04	0.00309	2.51004
Fry		regulation of nuclear division	191	109	67.82	1.61	+	1.20E-04	0.0031	2.50864
Grina		positive regulation of chromosome organization	191	109	67.82	1.61	+	1.20E-04	0.00311	2.50724
Ppic		plasma membrane bounded cell projection assembly	352	179	124.99	1.43	+	1.21E-04	0.00312	2.50585
Cacna1d		neuron projection guidance	221	122	78.47	1.55	+	1.22E-04	0.00313	2.50446
Sccpdh		endoplasmic reticulum to Golgi vesicle-mediated transport	105	69	37.28	1.85	+	1.25E-04	0.0032	2.49485
Alg13		protein acylation	165	97	58.59	1.66	+	1.27E-04	0.00327	2.48545
Naga		positive regulation of cellular catabolic process	368	185	130.67	1.42	+	1.36E-04	0.00349	2.45717
Muc13		regulation of microtubule-based process	242	131	85.93	1.52	+	1.41E-04	0.00361	2.44249
Lpar6		regulation of lipid metabolic process	350	177	124.28	1.42	+	1.43E-04	0.00362	2.44129
Spock1		cell junction assembly	218	120	77.41	1.55	+	1.42E-04	0.00363	2.44009
Slc17a5		negative regulation of Wnt signaling pathway	161	95	57.17	1.66	+	1.42E-04	0.00363	2.44009
Deptor		axon guidance	219	121	77.76	1.56	+	1.45E-04	0.00369	2.43297
Agpat9		regulation of transmembrane receptor protein serine/threonine kinase signaling pathway	235	128	83.45	1.53	+	1.46E-04	0.0037	2.4318
Fam105a		negative regulation of cellular catabolic process	243	131	86.29	1.52	+	1.47E-04	0.00371	2.43063
Ctsa		negative regulation of cellular component movement	323	166	114.69	1.45	+	1.47E-04	0.00372	2.42946
Aim2		sensory system development	373	187	132.45	1.41	+	1.49E-04	0.00376	2.42481
Fam84b		positive regulation of cell adhesion	428	210	151.98	1.38	+	1.54E-04	0.00387	2.41229
AC130841.1		regulation of cellular amide metabolic process	385	192	136.71	1.40	+	1.54E-04	0.00387	2.41229
Steap3		macromolecule methylation	222	122	78.83	1.55	+	1.59E-04	0.00399	2.39903
Sec24a		positive regulation of response to stimulus	2321	947	824.16	1.15	+	1.62E-04	0.00406	2.39147
Cers4		chromatin remodeling	133	81	47.23	1.72	+	1.70E-04	0.00426	2.37059
Lrrc8d		regulation of response to endoplasmic reticulum stress	80	56	28.41	1.97	+	1.75E-04	0.00436	2.36051
Tgoln1		negative regulation of canonical Wnt signaling pathway	128	79	45.45	1.74	+	1.75E-04	0.00437	2.35952
D17Wsu104e		regulation of microtubule cytoskeleton organization	203	113	72.08	1.57	+	1.80E-04	0.00449	2.34775
Cdca7l		positive regulation of cell growth	188	106	66.76	1.59	+	1.81E-04	0.0045	2.34679
Eras		small molecule catabolic process	297	154	105.46	1.46	+	1.89E-04	0.00468	2.32975
Tgfbr3		protein autophosphorylation	197	110	69.95	1.57	+	1.90E-04	0.00471	2.32698
Arl14epl		regulation of secretion	924	409	328.10	1.25	+	1.91E-04	0.00473	2.32514
Eps8l2		male sex differentiation	142	85	50.42	1.69	+	1.92E-04	0.00473	2.32514
Gli1		response to ionizing radiation	124	77	44.03	1.75	+	1.93E-04	0.00477	2.32148
Elf4		regulation of autophagy	254	135	90.19	1.50	+	1.95E-04	0.00481	2.31785
Aebp2		vacuole organization	136	82	48.29	1.70	+	1.97E-04	0.00483	2.31605
Plxdc1		chemical homeostasis	1128	489	400.54	1.22	+	1.97E-04	0.00483	2.31605
Tnk1		cellular response to oxidative stress	206	114	73.15	1.56	+	1.98E-04	0.00486	2.31336
Lsr		mitotic sister chromatid segregation	97	64	34.44	1.86	+	2.02E-04	0.00495	2.30539
Nr0b1		negative regulation of transport	558	262	198.14	1.32	+	2.08E-04	0.00508	2.29414
Chmp2b		regulation of epithelial cell migration	232	125	82.38	1.52	+	2.13E-04	0.0052	2.284
Zcchc3		negative regulation of locomotion	323	164	114.69	1.43	+	2.20E-04	0.00537	2.27003
Ralgps1		positive regulation of vasculature development	202	112	71.73	1.56	+	2.22E-04	0.0054	2.26761
Dlgap3		mesoderm development	109	69	38.70	1.78	+	2.23E-04	0.00542	2.266
Pde4dip		regulation of DNA biosynthetic process	121	75	42.97	1.75	+	2.24E-04	0.00542	2.266
Fam114a1		regulation of dendrite development	195	109	69.24	1.57	+	2.27E-04	0.00549	2.26043
Med13l		glycerolipid metabolic process	287	149	101.91	1.46	+	2.27E-04	0.0055	2.25964
Igsf11		regulation of MAP kinase activity	297	153	105.46	1.45	+	2.31E-04	0.00558	2.25337
Ostc		cardiac septum morphogenesis	79	55	28.05	1.96	+	2.33E-04	0.00561	2.25104
Syce2		cellular response to peptide hormone stimulus	182	103	64.63	1.59	+	2.41E-04	0.0058	2.23657
Abhd5		lipid biosynthetic process	424	206	150.56	1.37	+	2.45E-04	0.00588	2.23062
Ass1		regulation of GTPase activity	300	154	106.53	1.45	+	2.47E-04	0.00592	2.22768
Wdr35		carboxylic acid catabolic process	198	110	70.31	1.56	+	2.49E-04	0.00597	2.22403
Spry3		organic acid catabolic process	198	110	70.31	1.56	+	2.49E-04	0.00598	2.2233
Mapk4		camera-type eye development	330	167	117.18	1.43	+	2.51E-04	0.006	2.22185
Fgfr2		regulation of system process	602	279	213.76	1.31	+	2.52E-04	0.00601	2.22113
Neat1		negative regulation of catalytic activity	702	319	249.27	1.28	+	2.52E-04	0.00601	2.22113
Perp		regulation of proteolysis	719	326	255.31	1.28	+	2.56E-04	0.00609	2.21538
Slc25a36		regulation of endothelial cell migration	163	94	57.88	1.62	+	2.61E-04	0.0062	2.20761
Efna1		regulation of histone modification	157	91	55.75	1.63	+	2.71E-04	0.00643	2.19179
Raver2		viral process	131	79	46.52	1.70	+	2.73E-04	0.00646	2.18977
Cpd		negative regulation of MAPK cascade	172	98	61.07	1.60	+	2.81E-04	0.00664	2.17783
Klf12		negative regulation of developmental growth	126	77	44.74	1.72	+	2.87E-04	0.00676	2.17005
Akt1		appendage development	195	108	69.24	1.56	+	2.88E-04	0.00679	2.16813
Rras2		limb development	195	108	69.24	1.56	+	2.88E-04	0.0068	2.16749
Fhl2		regulation of chromosome segregation	103	66	36.57	1.80	+	2.90E-04	0.00681	2.16685
Wwtr1		anion transport	472	225	167.60	1.34	+	2.93E-04	0.00688	2.16241
Bicd1		cellular response to hormone stimulus	416	202	147.72	1.37	+	3.04E-04	0.00712	2.14752
Tgif1		cardiac chamber morphogenesis	140	83	49.71	1.67	+	3.05E-04	0.00712	2.14752
Gba		response to oxygen levels	212	115	75.28	1.53	+	3.04E-04	0.00713	2.14691
Ckmt1		peptidyl-serine modification	198	109	70.31	1.55	+	3.17E-04	0.00739	2.13136
Zmym3		regulation of cell-substrate adhesion	214	116	75.99	1.53	+	3.19E-04	0.00742	2.1296
Ano10		transmembrane receptor protein serine/threonine kinase signaling pathway	183	102	64.98	1.57	+	3.23E-04	0.00751	2.12436
Prox1		appendage morphogenesis	169	96	60.01	1.60	+	3.26E-04	0.00755	2.12205
Liph		limb morphogenesis	169	96	60.01	1.60	+	3.26E-04	0.00756	2.12148
Prdm14		positive regulation of chromatin organization	117	72	41.55	1.73	+	3.34E-04	0.00772	2.11238
Gorasp2		response to hypoxia	192	106	68.18	1.55	+	3.36E-04	0.00777	2.10958
Sdcbp		positive regulation of Wnt signaling pathway	136	81	48.29	1.68	+	3.38E-04	0.00781	2.10735
Plekhf1		histone methylation	84	56	29.83	1.88	+	3.40E-04	0.00785	2.10513
Ranbp17		positive regulation of lymphocyte activation	454	112	161.21	.69	-	3.50E-04	0.00806	2.09366
Tspan2		transmembrane transport	890	392	316.03	1.24	+	3.53E-04	0.00811	2.09098
BC065397		regulation of cellular protein catabolic process	252	132	89.48	1.48	+	3.56E-04	0.00815	2.08884
Dpysl3		regulation of epithelial cell proliferation	370	182	131.38	1.39	+	3.55E-04	0.00816	2.08831
Rhoc		regulation of response to external stimulus	891	392	316.38	1.24	+	3.56E-04	0.00816	2.08831
Tram1		meiotic chromosome segregation	96	62	34.09	1.82	+	3.64E-04	0.00833	2.07935
Mex3a		cerebellum development	107	67	37.99	1.76	+	3.66E-04	0.00835	2.07831
Zcchc11		muscle cell differentiation	272	141	96.58	1.46	+	3.71E-04	0.00845	2.07314
Egflam		meiotic cell cycle	282	145	100.13	1.45	+	3.75E-04	0.00854	2.06854
Bag2		cell surface receptor signaling pathway involved in cell-cell signaling	292	149	103.69	1.44	+	3.80E-04	0.00861	2.065
Phf19		negative regulation of cell projection organization	204	111	72.44	1.53	+	3.80E-04	0.00862	2.06449
Bahcc1		cell surface receptor signaling pathway	1861	766	660.82	1.16	+	3.80E-04	0.00862	2.06449
Nlrp14		response to topologically incorrect protein	126	76	44.74	1.70	+	3.81E-04	0.00863	2.06399
Tmem106a		embryonic organ morphogenesis	322	162	114.34	1.42	+	3.82E-04	0.00863	2.06399
Timp1		protein stabilization	174	98	61.79	1.59	+	3.87E-04	0.00874	2.05849
Tmem64		positive regulation of DNA metabolic process	213	115	75.63	1.52	+	3.89E-04	0.00876	2.0575
Kctd11		regulation of small molecule metabolic process	344	171	122.15	1.40	+	3.92E-04	0.00881	2.05502
Stx7		positive regulation of transmembrane receptor protein serine/threonine kinase signaling pathway	114	70	40.48	1.73	+	3.93E-04	0.00883	2.05404
Timd2		positive regulation of apoptotic signaling pathway	182	101	64.63	1.56	+	3.98E-04	0.00892	2.04964
Arsa		double-strand break repair	175	98	62.14	1.58	+	4.01E-04	0.00899	2.04624
Col2a1		gene silencing	168	95	59.65	1.59	+	4.05E-04	0.00905	2.04335
Mylpf		positive regulation of protein polymerization	115	71	40.83	1.74	+	4.05E-04	0.00905	2.04335
Zmpste24		exogenous drug catabolic process	53	4	18.82	.21	-	4.07E-04	0.00905	2.04335
Synj1		regulation of DNA binding	127	76	45.10	1.69	+	4.06E-04	0.00905	2.04335
Arhgap19		defense response to Gram-negative bacterium	113	17	40.12	.42	-	4.15E-04	0.00923	2.0348
Ago1		cellular response to external stimulus	250	131	88.77	1.48	+	4.17E-04	0.00927	2.03292
Plekhh2		negative regulation of cellular protein localization	122	74	43.32	1.71	+	4.22E-04	0.00934	2.02965
2310030G06Rik		cell-cell adhesion	392	191	139.19	1.37	+	4.21E-04	0.00935	2.02919
D930015E06Rik		response to transforming growth factor beta	122	74	43.32	1.71	+	4.22E-04	0.00935	2.02919
Lcp1		mitotic cell cycle checkpoint	116	71	41.19	1.72	+	4.25E-04	0.0094	2.02687
Alms1		intrinsic apoptotic signaling pathway by p53 class mediator	51	39	18.11	2.15	+	4.33E-04	0.00955	2.02
Uri1		gene silencing by RNA	78	53	27.70	1.91	+	4.34E-04	0.00955	2.02
Myo10		protein N-linked glycosylation	59	43	20.95	2.05	+	4.34E-04	0.00955	2.02
S1pr1		regulation of actin polymerization or depolymerization	185	102	65.69	1.55	+	4.38E-04	0.00963	2.01637
Gm15261		cellular lipid catabolic process	171	96	60.72	1.58	+	4.49E-04	0.00983	2.00745
Usp44		mitochondrion organization	396	192	140.61	1.37	+	4.48E-04	0.00983	2.00745
Snx6		cytoskeleton-dependent intracellular transport	187	103	66.40	1.55	+	4.62E-04	0.0101	1.99568
Plekha6		regulation of actomyosin structure organization	106	66	37.64	1.75	+	4.68E-04	0.0102	1.9914
Cers6		negative regulation of cell growth	196	107	69.60	1.54	+	4.77E-04	0.0104	1.98297
Itpk1		small molecule biosynthetic process	448	213	159.08	1.34	+	4.79E-04	0.0104	1.98297
Gprasp1		regulation of actin filament length	188	103	66.76	1.54	+	4.82E-04	0.0105	1.97881
Arpc5		response to peptide hormone	275	141	97.65	1.44	+	4.84E-04	0.0105	1.97881
Csad		ribosome biogenesis	285	145	101.20	1.43	+	4.90E-04	0.0106	1.97469
Zfp202		metencephalon development	119	72	42.26	1.70	+	4.92E-04	0.0106	1.97469
Rab11a		response to decreased oxygen levels	197	107	69.95	1.53	+	4.95E-04	0.0107	1.97062
Csrp1		rRNA processing	197	107	69.95	1.53	+	4.95E-04	0.0107	1.97062
Plcb3		positive regulation of protein-containing complex assembly	222	118	78.83	1.50	+	4.96E-04	0.0107	1.97062
Ldhb		cytosolic transport	132	78	46.87	1.66	+	4.98E-04	0.0107	1.97062
Spta1		synapse organization	296	150	105.11	1.43	+	5.00E-04	0.0107	1.97062
Atp1b2		multicellular organism growth	113	69	40.12	1.72	+	5.00E-04	0.0107	1.97062
Eml5		mitotic spindle organization	75	51	26.63	1.92	+	4.99E-04	0.0107	1.97062
Ralb		rRNA metabolic process	206	111	73.15	1.52	+	5.05E-04	0.0108	1.96658
Tmem214		methylation	277	142	98.36	1.44	+	5.05E-04	0.0108	1.96658
Creb3		regulation of Ras protein signal transduction	232	122	82.38	1.48	+	5.18E-04	0.0111	1.95468
Osmr		regulation of mitotic nuclear division	161	91	57.17	1.59	+	5.26E-04	0.0112	1.95078
Sepn1		cellular response to organic cyclic compound	373	182	132.45	1.37	+	5.29E-04	0.0113	1.94692
Ank		cell-cell junction organization	147	85	52.20	1.63	+	5.30E-04	0.0113	1.94692
Pgbd5		positive regulation of developmental growth	216	115	76.70	1.50	+	5.33E-04	0.0113	1.94692
3110002H16Rik		positive regulation of MAPK cascade	522	243	185.36	1.31	+	5.38E-04	0.0114	1.9431
2900026A02Rik		female gamete generation	134	79	47.58	1.66	+	5.41E-04	0.0115	1.9393
Rhpn2		cytokinesis	103	64	36.57	1.75	+	5.52E-04	0.0117	1.93181
Strbp		response to unfolded protein	103	64	36.57	1.75	+	5.52E-04	0.0117	1.93181
Mfsd12		regulation of muscle adaptation	98	62	34.80	1.78	+	5.60E-04	0.0118	1.92812
Rin3		regulation of proteasomal protein catabolic process	186	102	66.05	1.54	+	5.67E-04	0.0119	1.92445
P4hb		positive regulation of intracellular transport	202	109	71.73	1.52	+	5.67E-04	0.0119	1.92445
Adamts14		establishment of protein localization to organelle	303	152	107.59	1.41	+	5.75E-04	0.0121	1.91721
Cnppd1		protein deacylation	58	42	20.60	2.04	+	5.75E-04	0.0121	1.91721
Sestd1		macromolecule deacylation	58	42	20.60	2.04	+	5.75E-04	0.0121	1.91721
Bmf		regulation of animal organ morphogenesis	211	113	74.92	1.51	+	5.78E-04	0.0121	1.91721
Unc13b		secretion	530	246	188.20	1.31	+	5.87E-04	0.0123	1.91009
Kat2b		negative regulation of neuron differentiation	256	132	90.90	1.45	+	5.92E-04	0.0124	1.90658
Mgll		embryonic placenta development	111	68	39.41	1.73	+	5.99E-04	0.0125	1.90309
Cc2d2a		response to UV	137	80	48.65	1.64	+	6.10E-04	0.0127	1.8962
9130017N09Rik		myeloid cell differentiation	240	125	85.22	1.47	+	6.23E-04	0.0129	1.88941
H2-Ab1		Wnt signaling pathway	240	125	85.22	1.47	+	6.23E-04	0.0129	1.88941
Sepp1		cell-cell signaling by wnt	240	125	85.22	1.47	+	6.23E-04	0.013	1.88606
Frk		meiosis I cell cycle process	112	68	39.77	1.71	+	6.35E-04	0.0132	1.87943
Ctsl		negative regulation of binding	174	96	61.79	1.55	+	6.39E-04	0.0132	1.87943
Sik1		nucleoside phosphate metabolic process	363	177	128.90	1.37	+	6.41E-04	0.0133	1.87615
4930447C04Rik		regulation of ossification	224	118	79.54	1.48	+	6.49E-04	0.0134	1.8729
Atp6ap2		nucleobase-containing compound transport	183	100	64.98	1.54	+	6.59E-04	0.0136	1.86646
Nhlrc3		regulation of DNA-binding transcription factor activity	400	192	142.03	1.35	+	6.65E-04	0.0137	1.86328
Zfp365		organic anion transport	366	178	129.96	1.37	+	6.72E-04	0.0138	1.86012
Tmem191c		ameboidal-type cell migration	176	97	62.50	1.55	+	6.73E-04	0.0138	1.86012
Gm12346		vesicle organization	235	123	83.45	1.47	+	6.83E-04	0.014	1.85387
Pias2		cellular homeostasis	865	378	307.15	1.23	+	6.87E-04	0.0141	1.85078
Slc35f2		negative regulation of protein modification by small protein conjugation or removal	85	55	30.18	1.82	+	6.96E-04	0.0142	1.84771
Cd276		ubiquitin-dependent ERAD pathway	70	48	24.86	1.93	+	7.01E-04	0.0143	1.84466
Rcor2		organ or tissue specific immune response	70	8	24.86	.32	-	7.06E-04	0.0144	1.84164
Tbc1d9		taxis	481	225	170.80	1.32	+	7.18E-04	0.0146	1.83565
Sgk3		negative regulation of intrinsic apoptotic signaling pathway	97	61	34.44	1.77	+	7.24E-04	0.0147	1.83268
Elavl2		response to inorganic substance	420	200	149.14	1.34	+	7.40E-04	0.015	1.82391
Slc46a1		blastocyst development	149	85	52.91	1.61	+	7.40E-04	0.015	1.82391
Cdhr1		negative regulation of neuron death	248	128	88.06	1.45	+	7.44E-04	0.0151	1.82102
Ldlrap1		regulation of neuron apoptotic process	267	136	94.81	1.43	+	7.45E-04	0.0151	1.82102
Enpep		peptidyl-serine phosphorylation	172	95	61.07	1.56	+	7.55E-04	0.0153	1.81531
Slc25a4		meiosis I	110	67	39.06	1.72	+	7.66E-04	0.0155	1.80967
Atf6		protein acetylation	123	73	43.68	1.67	+	7.78E-04	0.0157	1.8041
Dad1		nucleotide metabolic process	353	172	125.35	1.37	+	7.78E-04	0.0157	1.8041
Zbtb20		negative regulation of neuron projection development	173	95	61.43	1.55	+	7.84E-04	0.0158	1.80134
Slc44a3		substrate adhesion-dependent cell spreading	49	37	17.40	2.13	+	7.89E-04	0.0159	1.7986
Trp73		response to starvation	166	92	58.94	1.56	+	7.97E-04	0.016	1.79588
Pacsin1		regulation of muscle system process	242	125	85.93	1.45	+	8.02E-04	0.0161	1.79317
Pxdc1		cell growth	111	67	39.41	1.70	+	8.06E-04	0.0161	1.79317
B4galnt2		positive regulation of angiogenesis	182	99	64.63	1.53	+	8.07E-04	0.0161	1.79317
Cntfr		cellular response to radiation	151	85	53.62	1.59	+	8.06E-04	0.0161	1.79317
Cdh4		spindle assembly	77	51	27.34	1.87	+	8.05E-04	0.0161	1.79317
Stac2		protein alkylation	124	73	44.03	1.66	+	8.13E-04	0.0162	1.79048
S100a13		protein methylation	124	73	44.03	1.66	+	8.13E-04	0.0162	1.79048
Nfib		regulation of protein localization to membrane	191	103	67.82	1.52	+	8.27E-04	0.0164	1.78516
Abhd16a		cation transport	735	326	260.99	1.25	+	8.26E-04	0.0164	1.78516
Tcf7		vacuolar transport	131	76	46.52	1.63	+	8.30E-04	0.0165	1.78252
Plscr1		regulation of stress fiber assembly	94	59	33.38	1.77	+	8.40E-04	0.0166	1.77989
Cdh3		formation of primary germ layer	94	59	33.38	1.77	+	8.40E-04	0.0166	1.77989
Lipg		protein localization to endoplasmic reticulum	59	42	20.95	2.00	+	8.90E-04	0.0176	1.75449
Tns1		skeletal system morphogenesis	257	131	91.26	1.44	+	9.03E-04	0.0178	1.74958
Zfp516		striated muscle cell differentiation	220	115	78.12	1.47	+	9.08E-04	0.0179	1.74715
Sptlc2		regulation of exocytosis	248	127	88.06	1.44	+	9.17E-04	0.018	1.74473
Atox1		axis specification	90	57	31.96	1.78	+	9.19E-04	0.0181	1.74232
Notch4		ncRNA processing	341	166	121.08	1.37	+	9.21E-04	0.0181	1.74232
Pald1		positive regulation of protein serine/threonine kinase activity	288	144	102.26	1.41	+	9.25E-04	0.0181	1.74232
Fmr1nb		male gamete generation	577	262	204.88	1.28	+	9.45E-04	0.0185	1.73283
Cdyl2		cellular response to nutrient levels	188	101	66.76	1.51	+	9.60E-04	0.0188	1.72584
Erp44		intrinsic apoptotic signaling pathway in response to DNA damage	80	52	28.41	1.83	+	9.74E-04	0.019	1.72125
Spcs1		DNA conformation change	181	98	64.27	1.52	+	9.88E-04	0.0193	1.71444
Ung		endoderm development	70	47	24.86	1.89	+	1.00E-03	0.0195	1.70997
Pdia5		response to hormone	614	277	218.02	1.27	+	1.00E-03	0.0195	1.70997
2810459M11Rik		development of primary male sexual characteristics	116	69	41.19	1.68	+	1.00E-03	0.0195	1.70997
Pgap1		ERAD pathway	86	55	30.54	1.80	+	1.01E-03	0.0195	1.70997
Zfp608		membrane lipid biosynthetic process	110	66	39.06	1.69	+	1.02E-03	0.0198	1.70333
Dkc1		regulation of cell division	159	88	56.46	1.56	+	1.04E-03	0.0201	1.6968
Nfyb		hepaticobiliary system development	104	63	36.93	1.71	+	1.04E-03	0.0202	1.69465
Hap1		positive regulation of leukocyte activation	508	132	180.38	.73	-	1.05E-03	0.0204	1.69037
Pml		cellular response to transforming growth factor beta stimulus	117	69	41.55	1.66	+	1.06E-03	0.0204	1.69037
Nynrin		muscle tissue development	339	165	120.37	1.37	+	1.06E-03	0.0204	1.69037
Dyrk3		regulation of proteolysis involved in cellular protein catabolic process	218	114	77.41	1.47	+	1.06E-03	0.0205	1.68825
Derl1		cellular response to starvation	145	82	51.49	1.59	+	1.07E-03	0.0205	1.68825
Tle4		regulation of cardiac muscle tissue development	99	61	35.15	1.74	+	1.09E-03	0.0209	1.67985
Tfdp2		developmental cell growth	99	61	35.15	1.74	+	1.09E-03	0.0209	1.67985
Lmbrd1		chemotaxis	478	222	169.73	1.31	+	1.09E-03	0.0209	1.67985
Dram2		regulation of cytokine production	706	313	250.69	1.25	+	1.10E-03	0.021	1.67778
Slc20a2		sphingolipid metabolic process	125	73	44.39	1.64	+	1.11E-03	0.0212	1.67366
Rbpms2		gliogenesis	238	122	84.51	1.44	+	1.11E-03	0.0212	1.67366
Zfp710		cellular response to insulin stimulus	132	76	46.87	1.62	+	1.11E-03	0.0212	1.67366
Sbk1		negative regulation of cell motility	289	144	102.62	1.40	+	1.13E-03	0.0216	1.66555
Mael		regulation of cysteine-type endopeptidase activity	230	119	81.67	1.46	+	1.14E-03	0.0216	1.66555
Pbx1		detection of chemical stimulus	85	12	30.18	.40	-	1.13E-03	0.0216	1.66555
Cmklr1		bone development	212	111	75.28	1.47	+	1.14E-03	0.0216	1.66555
Rpa1		signal transduction	4836	1580	1717.20	.92	-	1.16E-03	0.022	1.65758
Colgalt1		regulation of peptide secretion	542	247	192.46	1.28	+	1.18E-03	0.0223	1.6517
Sema6a		positive regulation of peptidase activity	171	93	60.72	1.53	+	1.18E-03	0.0223	1.6517
Ak3		DNA-dependent DNA replication	107	64	37.99	1.68	+	1.20E-03	0.0227	1.64397
Gm13145		regulation of protein secretion	502	231	178.25	1.30	+	1.21E-03	0.0229	1.64016
Slc16a2		positive regulation of epithelial cell migration	149	83	52.91	1.57	+	1.23E-03	0.0232	1.63451
Snx2		regulation of extent of cell growth	128	74	45.45	1.63	+	1.25E-03	0.0234	1.63078
Rims3		positive regulation of cell-substrate adhesion	128	74	45.45	1.63	+	1.25E-03	0.0235	1.62893
Gm8292		phospholipid metabolic process	295	146	104.75	1.39	+	1.26E-03	0.0236	1.62709
Setx		male gonad development	115	68	40.83	1.67	+	1.27E-03	0.0238	1.62342
AU022751		cellular response to extracellular stimulus	217	113	77.05	1.47	+	1.28E-03	0.024	1.61979
Sorbs3		exocytosis	217	113	77.05	1.47	+	1.28E-03	0.024	1.61979
Gla		regulation of organelle assembly	208	109	73.86	1.48	+	1.28E-03	0.024	1.61979
C230081A13Rik		digestive system development	129	74	45.81	1.62	+	1.30E-03	0.0242	1.61618
Jmjd1c		regulation of RNA stability	109	65	38.70	1.68	+	1.30E-03	0.0242	1.61618
Tpp1		mesenchymal cell differentiation	151	84	53.62	1.57	+	1.30E-03	0.0243	1.61439
Vegfc		response to toxic substance	310	152	110.08	1.38	+	1.35E-03	0.0251	1.60033
Insig1		monocarboxylic acid catabolic process	97	59	34.44	1.71	+	1.35E-03	0.0251	1.60033
Fam57a		sensory perception of taste	71	9	25.21	.36	-	1.36E-03	0.0252	1.5986
Tex264		rhythmic process	258	130	91.61	1.42	+	1.36E-03	0.0252	1.5986
Nrg2		symbiotic process	229	118	81.31	1.45	+	1.37E-03	0.0253	1.59688
Stard4		striated muscle tissue development	322	157	114.34	1.37	+	1.37E-03	0.0253	1.59688
Plac8		regulation of actin filament bundle assembly	110	65	39.06	1.66	+	1.38E-03	0.0253	1.59688
Ube2l6		positive regulation of secretion by cell	486	224	172.57	1.30	+	1.37E-03	0.0254	1.59517
Dnajc10		regulation of actin filament polymerization	168	91	59.65	1.53	+	1.38E-03	0.0254	1.59517
E2f2		regulation of gene silencing	86	54	30.54	1.77	+	1.38E-03	0.0254	1.59517
Zdhhc9		regulation of sprouting angiogenesis	75	49	26.63	1.84	+	1.38E-03	0.0254	1.59517
Celsr2		sister chromatid cohesion	42	32	14.91	2.15	+	1.39E-03	0.0256	1.59176
Prkab1		negative regulation of chromosome organization	131	75	46.52	1.61	+	1.40E-03	0.0256	1.59176
Ankrd6		regulation of striated muscle tissue development	161	88	57.17	1.54	+	1.41E-03	0.0257	1.59007
Pif1		spindle localization	51	37	18.11	2.04	+	1.41E-03	0.0257	1.59007
Pkhd1		negative regulation of cytoskeleton organization	161	88	57.17	1.54	+	1.41E-03	0.0257	1.59007
Fermt2		male meiotic nuclear division	51	37	18.11	2.04	+	1.41E-03	0.0258	1.58838
Mia2		positive regulation of cell cycle process	251	127	89.13	1.42	+	1.44E-03	0.0263	1.58004
Fut9		regulation of cysteine-type endopeptidase activity involved in apoptotic process	205	107	72.79	1.47	+	1.48E-03	0.027	1.56864
Sun1		regulation of cardiac muscle hypertrophy	71	47	25.21	1.86	+	1.50E-03	0.0273	1.56384
Pcyt1b		regulation of muscle tissue development	164	89	58.23	1.53	+	1.54E-03	0.0278	1.55596
Gtf2i		response to drug	772	337	274.13	1.23	+	1.53E-03	0.0278	1.55596
Fgfr4		regulation of extrinsic apoptotic signaling pathway	164	89	58.23	1.53	+	1.54E-03	0.0279	1.5544
Clca4		cytoskeleton-dependent cytokinesis	88	55	31.25	1.76	+	1.54E-03	0.0279	1.5544
Anxa3		regulation of ERK1 and ERK2 cascade	307	150	109.01	1.38	+	1.54E-03	0.0279	1.5544
Kcnk5		regulation of axon extension	113	66	40.12	1.64	+	1.57E-03	0.0283	1.54821
Tmem33		negative regulation of cell migration	276	137	98.00	1.40	+	1.57E-03	0.0283	1.54821
Rnf17		response to insulin	173	93	61.43	1.51	+	1.57E-03	0.0284	1.54668
Acadl		histone lysine methylation	62	42	22.02	1.91	+	1.63E-03	0.0293	1.53313
Tram2		cardiac muscle tissue development	192	101	68.18	1.48	+	1.66E-03	0.0298	1.52578
Trp53i11		regulation of organ growth	115	67	40.83	1.64	+	1.67E-03	0.0301	1.52143
2200002D01Rik		positive regulation of endothelial cell migration	102	61	36.22	1.68	+	1.68E-03	0.0301	1.52143
Tmem98		positive regulation of histone modification	102	61	36.22	1.68	+	1.68E-03	0.0301	1.52143
Rnf24		negative regulation of cell adhesion	291	143	103.33	1.38	+	1.69E-03	0.0303	1.51856
Itpr3		blastocyst formation	58	40	20.60	1.94	+	1.72E-03	0.0308	1.51145
Brwd3		kidney epithelium development	130	74	46.16	1.60	+	1.75E-03	0.0312	1.50585
Fat1		regulation of cyclin-dependent protein kinase activity	79	50	28.05	1.78	+	1.77E-03	0.0315	1.50169
Morc3		regulation of stress-activated protein kinase signaling cascade	232	118	82.38	1.43	+	1.78E-03	0.0316	1.50031
Elovl1		cellular amino acid metabolic process	232	118	82.38	1.43	+	1.78E-03	0.0317	1.49894
Rffl		antibacterial humoral response	74	10	26.28	.38	-	1.78E-03	0.0317	1.49894
Meis1		regulation of hemopoiesis	403	189	143.10	1.32	+	1.81E-03	0.032	1.49485
Mmgt1		negative regulation of mitotic cell cycle phase transition	124	71	44.03	1.61	+	1.81E-03	0.0321	1.49349
Fndc3a		lipid catabolic process	263	131	93.39	1.40	+	1.81E-03	0.0321	1.49349
Tcfl5		chromosome organization involved in meiotic cell cycle	74	48	26.28	1.83	+	1.81E-03	0.0321	1.49349
Fam189a2		negative regulation of protein catabolic process	131	74	46.52	1.59	+	1.81E-03	0.0321	1.49349
Ccdc93		regulation of muscle cell differentiation	162	88	57.52	1.53	+	1.83E-03	0.0322	1.49214
Rif1		RNA localization	170	91	60.36	1.51	+	1.83E-03	0.0323	1.4908
Atp6v0b		macroautophagy	104	62	36.93	1.68	+	1.83E-03	0.0323	1.4908
Parvb		embryonic pattern specification	64	43	22.73	1.89	+	1.86E-03	0.0327	1.48545
Ash2l		regulation of mRNA stability	98	59	34.80	1.70	+	1.86E-03	0.0327	1.48545
Tex9		regulation of dendrite morphogenesis	118	68	41.90	1.62	+	1.89E-03	0.0331	1.48017
Ccdc136		negative regulation of cell cycle phase transition	140	78	49.71	1.57	+	1.91E-03	0.0334	1.47625
Cecr2		regulation of translation	333	160	118.24	1.35	+	1.91E-03	0.0335	1.47496
Bub1b		transport along microtubule	156	85	55.39	1.53	+	1.93E-03	0.0339	1.4698
Slc35f1		peptide metabolic process	449	207	159.43	1.30	+	1.94E-03	0.0339	1.4698
Klhl2		mitochondrial transport	181	96	64.27	1.49	+	1.94E-03	0.0339	1.4698
Med12l		regulation of heart growth	81	51	28.76	1.77	+	1.96E-03	0.0341	1.46725
Prkcg		regulation of epithelial to mesenchymal transition	87	54	30.89	1.75	+	1.98E-03	0.0346	1.46092
Ildr1		regulation of muscle organ development	165	89	58.59	1.52	+	1.99E-03	0.0346	1.46092
Scrn1		antimicrobial humoral response	127	23	45.10	.51	-	2.00E-03	0.0348	1.45842
Lrp10		cerebellar cortex development	65	43	23.08	1.86	+	2.01E-03	0.0349	1.45717
Egfl7		microtubule-based movement	269	133	95.52	1.39	+	2.02E-03	0.035	1.45593
Selk		mucosal immune response	66	8	23.44	.34	-	2.04E-03	0.0354	1.451
Nhsl2		alcohol metabolic process	281	138	99.78	1.38	+	2.06E-03	0.0356	1.44855
Map1b		regulation of gliogenesis	150	82	53.26	1.54	+	2.06E-03	0.0356	1.44855
Procr		post-Golgi vesicle-mediated transport	88	54	31.25	1.73	+	2.08E-03	0.0359	1.44491
Zcwpw1		regulation of sister chromatid segregation	82	51	29.12	1.75	+	2.09E-03	0.036	1.4437
Zcchc24		embryonic appendage morphogenesis	143	79	50.78	1.56	+	2.10E-03	0.0361	1.44249
Kcnk6		embryonic limb morphogenesis	143	79	50.78	1.56	+	2.10E-03	0.0362	1.44129
Mypn		regulation of receptor-mediated endocytosis	114	66	40.48	1.63	+	2.10E-03	0.0362	1.44129
Adamtsl5		regulation of mRNA catabolic process	121	69	42.97	1.61	+	2.12E-03	0.0363	1.44009
Atp1b1		internal protein amino acid acetylation	101	60	35.86	1.67	+	2.13E-03	0.0365	1.43771
Tmc4		liver development	101	60	35.86	1.67	+	2.13E-03	0.0366	1.43652
Grhl2		negative regulation of protein-containing complex assembly	136	76	48.29	1.57	+	2.14E-03	0.0366	1.43652
Hdac7		homeostasis of number of cells	262	130	93.03	1.40	+	2.14E-03	0.0366	1.43652
Slc4a11		lamellipodium organization	47	34	16.69	2.04	+	2.16E-03	0.0369	1.43297
Car4		skin development	232	117	82.38	1.42	+	2.18E-03	0.0372	1.42946
Dab2		protein-DNA complex subunit organization	177	94	62.85	1.50	+	2.19E-03	0.0373	1.42829
Satb1		regulation of osteoblast differentiation	130	73	46.16	1.58	+	2.25E-03	0.0383	1.4168
Fanci		glial cell differentiation	187	98	66.40	1.48	+	2.25E-03	0.0384	1.41567
L3mbtl3		regulation of mRNA metabolic process	256	127	90.90	1.40	+	2.32E-03	0.0395	1.4034
Tnfrsf1a		regulation of reproductive process	188	98	66.76	1.47	+	2.33E-03	0.0396	1.4023
Fuca2		regulation of cell cycle G1/S phase transition	131	73	46.52	1.57	+	2.35E-03	0.0399	1.39903
Mapre2		regulation of DNA repair	124	70	44.03	1.59	+	2.36E-03	0.04	1.39794
Mdc1		anatomical structure homeostasis	302	146	107.24	1.36	+	2.41E-03	0.0408	1.38934
Dsg2		regulation of myeloid cell differentiation	209	107	74.21	1.44	+	2.45E-03	0.0415	1.38195
Chn1		antimicrobial humoral immune response mediated by antimicrobial peptide	110	19	39.06	.49	-	2.45E-03	0.0415	1.38195
Igsf9b		regulation of muscle hypertrophy	74	47	26.28	1.79	+	2.49E-03	0.042	1.37675
Leprel4		retrograde vesicle-mediated transport, Golgi to endoplasmic reticulum	40	30	14.20	2.11	+	2.52E-03	0.0424	1.37263
Ptk7		regulation of cell-cell adhesion	420	194	149.14	1.30	+	2.56E-03	0.0431	1.36552
Dusp8		positive regulation of axonogenesis	105	61	37.28	1.64	+	2.57E-03	0.0433	1.36351
Rbpsuh-rs3		regulation of immune response	873	251	309.99	.81	-	2.62E-03	0.044	1.35655
Crybg3		regulation of morphogenesis of an epithelium	113	65	40.12	1.62	+	2.64E-03	0.0442	1.35458
Nfic		histone acetylation	93	56	33.02	1.70	+	2.64E-03	0.0442	1.35458
Dpcr1		leukocyte differentiation	370	174	131.38	1.32	+	2.65E-03	0.0443	1.3536
Mcm2		double-strand break repair via homologous recombination	93	56	33.02	1.70	+	2.64E-03	0.0443	1.3536
Trh		recombinational repair	93	56	33.02	1.70	+	2.64E-03	0.0443	1.3536
Fgf3		regulation of ERAD pathway	29	24	10.30	2.33	+	2.68E-03	0.0447	1.34969
Slc25a22		positive regulation of intracellular protein transport	143	78	50.78	1.54	+	2.69E-03	0.0448	1.34872
Tcirg1		regulation of cyclin-dependent protein serine/threonine kinase activity	75	47	26.63	1.76	+	2.69E-03	0.0448	1.34872
Ticrr		negative regulation of protein ubiquitination	75	47	26.63	1.76	+	2.69E-03	0.0449	1.34775
Rin2		positive regulation of mitotic cell cycle	168	89	59.65	1.49	+	2.71E-03	0.045	1.34679
Hs3st3b1		negative regulation of establishment of protein localization	214	109	75.99	1.43	+	2.72E-03	0.0452	1.34486
1700061G19Rik		development of primary sexual characteristics	205	105	72.79	1.44	+	2.76E-03	0.0457	1.34008
Elf3		activation of protein kinase activity	245	122	87.00	1.40	+	2.76E-03	0.0458	1.33913
St8sia1		positive regulation of cell activation	524	141	186.07	.76	-	2.79E-03	0.0461	1.3363
Tdrd12		positive regulation of DNA biosynthetic process	76	48	26.99	1.78	+	2.80E-03	0.0462	1.33536
Hcn3		somite development	88	53	31.25	1.70	+	2.84E-03	0.0469	1.32883
Prune2		heterocycle catabolic process	279	136	99.07	1.37	+	2.84E-03	0.0469	1.32883
Chpf2		behavior	687	300	243.94	1.23	+	2.85E-03	0.0469	1.32883
Zswim8		positive regulation of protein binding	101	59	35.86	1.65	+	2.85E-03	0.0469	1.32883
Plod1		peptidyl-lysine acetylation	101	59	35.86	1.65	+	2.85E-03	0.047	1.3279
Kctd15		cell activation	601	266	213.41	1.25	+	2.88E-03	0.0473	1.32514
Snx7		establishment of spindle localization	46	33	16.33	2.02	+	2.90E-03	0.0476	1.32239
Tmlhe		cellular carbohydrate metabolic process	146	79	51.84	1.52	+	2.95E-03	0.0483	1.31605
Rab2a		negative regulation of protein serine/threonine kinase activity	116	66	41.19	1.60	+	2.95E-03	0.0484	1.31515
Mcm6		regulation of stress-activated MAPK cascade	229	115	81.31	1.41	+	3.01E-03	0.0492	1.30803
Trp53
Elovl7
A730049H05Rik
Ptch1
Fkbp5
E130309D14Rik
Krtcap2
Nfxl1
Slc25a44
Psmb9
Ulk1
Cbfa2t2
Camkv
Sel1l
Enox1
Pfkp
Appbp2
Snx1
Ahdc1
Hells
Tmprss2
Tubb3
Notch3
AC130654.1
Scube3
Gm8935
Rnf144a
9030622O22Rik
Cd37
Nmnat2
Brca2
Kank3
Syt9
Gng12
Dopey2
Ctnnal1
Tmed7
Phf6
Ltbp4
Prdm1
Arhgap1
Shf
Calcoco2
Diap1
Gli3
Hoxa11
Rasd1
Creb3l1
Lpcat3
Tnfrsf19
Lrmp
Rrbp1
Plcb4
Kirrel
Pros1
Manf
Ddah1
Pdpn
Exph5
Dgkk
Ptpn3
Cr1l
Ralgapa2
Rtn1
Emb
Spats2
Mir17hg
Isyna1
Rest
Lmnb1
Calcoco1
Nell2
Sik3
Ece1
Phf15
Nfatc2
Llgl2
Pofut2
Ticam1
Lamb2
Pik3c2b
Utf1
Wdr34
Tmem30a
Camk2d
Tmem66
Mcm10
Kntc1
Kat6b
Tor1aip1
Commd7
Lad1
Palm3
Dpysl5
Ccdc92
Gna12
Parp1
Itm2c
Vstm5
Slc36a4
Ly6a
Srprb
Mpp1
Srl
Dcbld1
Copb1
Cdipt
Arc
Pet2
Dnajb11
Urb2
Sec61a1
Ankle1
Dusp9
Gabrp
Armcx2
Atp1a3
G2e3
Bcr
Ptbp3
Pmm1
AC140333.1
Bbs2
Sms
Gabarap
Zyg11a
Echdc2
Ube2j1
Bgn
Ablim1
Lrrc16a
2210409E12Rik
Akt3
Hspa4l
Zfp9
Nhsl1
Zmiz2
Xkr5
Itpka
Rpp25
Mcm3ap
Zxdc
Helb
Rassf3
Ngfr
Fam49a
4930506M07Rik
Khdc3
Socs2
Mapkapk2
Zc3h7a
Itpkb
Zfp281
Alpk3
Xbp1
Slc45a4
Ppapdc1b
Mep1b
Kcnq5
Mon1a
Rer1
Specc1
Tanc2
Sc5d
Zfp740
Cacng7
Crebrf
Zic5
Tnfrsf12a
Rhou
Stxbp2
Smarca1
Slco4a1
Lmf2
Cpm
Tm9sf3
Bard1
Efna3
Tfcp2l1
Klhl24
Zfp462
Ttr
Arf4
Cd151
Ybx3
Pigl
Zfp703
Ston2
Ttll6
Aes
Acsl4
Esyt1
Atp6v0e
Zfp141
Meis3
Adra2b
Fxyd3
Herc3
Gtpbp1
Cxadr
Gpr125
Il33
Galk1
Cep57l1
Ptch2
Celsr1
Emp1
Psd4
Gsto1
Alg5
Nav1
Chst14
Shmt2
Tmco1
Mphosph8
Spred1
Prlr
AC133578.1
Dnajb5
Pim3
Bag5
BC025446
Ankdd1b
Pank3
Itga6
Cd38
Slc6a15
Slc25a23
Rassf8
Asph
Robo2
Prr13
Gm13151
Myh10
Sned1
Bach1
Pou2f2
Ubr5
Wdr1
St3gal6
Tango6
Tfap4
Atp11b
Mcf2l
Tspan5
Hpse
Gbx2
Ccp110
Nkx2-9
Cyp2b23
Gprasp2
Chka
Bcorl1
Tmem200a
Tnrc6b
Pole
Cyp2s1
Trak1
2700081O15Rik
Srgap3
Wdfy1
Lgals3
2610019F03Rik
Hmga1
Arid4a
Ginm1
1810058I24Rik
Cmtm3
Gpx2
Ldoc1l
Tor4a
Ampd3
Acsl5
Smtnl2
Gm1564
Pyy
Cenpt
Lck
Spred2
Itgb3
Ano3
Spon2
Zfyve28
Rcn3
Lrba
Smim14
Tnfrsf1b
Six1
Pde8a
Sfrp2
Pqlc2
Serp1
Sox15
Bcl7a
Usp11
Pgam2
Pla2g10
Naaa
Prx
Nt5dc3
Sh3glb1
Myh7b
Brpf3
Cep110
Rab5c
Xpnpep1
Zfp217
Gnai3
Naip5
Cnnm2
Tmed3
Fam117b
Cdc20
Stk32b
Ilf3
Sema4c
Naglu
Stt3a
Mcfd2
Armcx1
Cdon
Epb4.1l5
Myd88
Txndc17
Pitpna
Eea1
Cln5
Pou6f1
Ifitm1
Ostf1
Plac1
Efs
Arfgap1
Cad
Cep44
Psap
Lpp
Aoc3
Efnb1
Lhx6
Tmem256
Col11a1
Hspa13
Cpeb4
AU018091
Tmem14c
Tmed9
Abcb1a
Rnf43
Wars
Myof
Lman2
Pcbp3
Rpn1
4932438A13Rik
Atp13a3
Gm5530
Ptprf
Edem1
Tmem231
Tmem30b
Rab6b
Rad51c
Sepw1
Zwint
Slc25a24
Kdm3a
Gpx8
Rad50
Myh13
Mamdc2
Lrrc58
Ptprb
Spire1
Itpripl2
Phc2
Ncapd2
Dtna
Tnrc6c
Kif13b
Eps8
Slc5a1
Calu
Mtmr11
Eif4g3
Ahi1
Slc37a4
Abhd12
Tpm1
Mov10l1
1190002N15Rik
Trip11
Slc30a7
Iqsec1
Fosl2
Tyro3
Zfp219
Ak1
Dnajc25
Mesdc2
Camk2a
Tmem150a
Plxdc2
Ntn4
Lepre1
Pcolce2
Mast1
Hirip3
Gtf2a1l
Apoc1
Sypl
Caskin2
Plk3
D630023F18Rik
Tmtc1
Kdelr1
Lamp2
Dock11
Zbtb44
Lrch2
Mrps31
Plod2
Casz1
Pask
Mmp2
Cdk6
Syvn1
Nedd4l
Nptn
Pbxip1
Gnai2
Prelid2
Tbc1d2b
Zfp827
Pdlim1
Rhox6
Rara
Dnajc7
Ppfibp2
Cars
Gjb3
Uba2
Npc2
Abhd6
Phyh
Ssr3
Ddx19b
Bmp4
Tmem116
Zbtb8a
Arfip1
Lrrc38
Klf8
Slc39a1
Glns-ps1
Spryd3
Fam219a
Nnt
Abcc4
Ephx2
Necap2
Ptplad2
Klhl7
Tmed10
Tbx20
Mb21d2
Stard9
Frmd4b
Fam3c
9030617O03Rik
Scyl1
B4galt6
Gfpt2
Sacs
Dusp22
Spon1
Lifr
Spats2l
Rpl15
Sec22b
Osbpl5
Trim37
Rb1
Aass
Ubr7
Prrg2
Tcf20
Cnnm3
Tnik
Ccdc171
Fam178b
Entpd7
Trim44
Wnk3
Tspan8
Cbl
Ezh2
Spire2
Atf7ip
Mfap3
Myl3
AU040320
Fez1
Ankrd26
Top1mt
Slc1a1
Satb2
Ppm1l
Parm1
Gm13225
Piwil2
Tnfrsf21
Slc12a2
Mcm3
Plxnb2
Cdyl
Clic3
Hdc
Wfs1
Sec11a
Rhog
Mgat5b
Hnf4a
Sidt2
Hmcn2
Rimbp3
D14Abb1e
Irf1
Bcam
Arcn1
N4bp3
Psrc1
Txndc5
Atp6v0a4
Neo1
Plekha5
Lrrc1
Lpar2
Scyl2
Txlnb
Tbc1d4
Timm8a2
Vangl2
Stom
Gatsl2
Zbtb42
Polr1a
Ncam1
BC055324
Atm
AC153382.1
Cd9
Parp12
AC132389.1
Sgsm2
Psip1
Gm5844
Clip2
Zbtb43
Tln2
Btg1
Me2
Calm2
4632428N05Rik
Cisd2
Sh3gl3
Kif21a
Rhox5
Phip
Cnpy1
Asah1
Tuba3b
Clgn
Fam43a
Tor1aip2
Jam3
Actn3
Shroom3
E130308A19Rik
Fgfr3
Nucb1
Arfgef1
Sin3a
Prc1
Nus1
Pdgfc
Usp54
Il6ra
Stard13
Dpys
Pltp
Cnih
Pdia3
Usp46
Mybl2
Fbxo15
Lrch1
Cdc5l
Pvrl3
Gm15487
Gm15418
Tmem40
Nop56
Sgol2
Arl8b
Tubb2b
Zfp948
Mfsd1
Cat
Zbtb34
Sri
Gm15055
Gyg
Filip1l
D230025D16Rik
Apmap
BC030867
Lpin1
A830080D01Rik
Prrg4
AC136147.1
Eif2b3
Qser1
Pdia6
Bcat1
Srgap1
Stxbp5l
Steap1
Stxbp5
Sfxn1
Tmem57
Trim13
Dpagt1
Nlrp4f
St6gal1
Igf2r
H2-M6-ps
Med21
Rusc2
Appl2
Fcho1
Susd4
Tmem128
Kdr
Nup93
Vps13a
Fancd2
Hpcal1
Dnajc1
Osbp
Stau2
Dab1
Ttyh1
Kif15
Slmo1
Rap1gds1
Tmem229b
Nipa2
Srcap
Msantd2
Fntb
Pola1
Nek3
Dcp1b
Pcgf5
Hesx1
BC029214
Gm15773
Rad54b
2510049J12Rik
Nup188
Tjp2
Kdm2b
Tax1bp3
Upp1
Ifngr2
Fads2
Runx1t1
Ano6
Jun
Zscan10
Magi1
Rundc3b
Zdhhc18
Vsig2
Zfp534
Vmp1
Slc41a2
Dennd5b
Carhsp1
Gm5514
Gm4524
Usp37
Zswim1
Pla2g16
4930519F16Rik
Cox6b2
Cdc42
Sep15
Klhl8
Hspbap1
Mesdc1
Ckb
Vamp3
Abca5
Sort1
Cry1
Aspm
Kdm4c
Arhgap10
Zmym4
Calr
Arhgap8
Fgf1
Gcsh
Shisa2
Dusp10
Cdk14
Peg3
Kcnh2
Gm15737
Slc30a2
Ext2
Rab11fip5
Ftsj3
1700029P11Rik
Tnfrsf22
Psen1
Calm1
D17H6S53E
Sdhd
Dhdh
Gstm5
Zdhhc12
9530068E07Rik
F2
Wdr6
Akr1b3
Nrm
Snx3
Cmtm7
Noc3l
Ilvbl
Ap2s1
Ly75
1700017B05Rik
Ubxn11
Rpn2
Fxyd6
Phf20
Igsf9
Rab20
Ssr4
Sept3
Lcor
Xrcc6
Hspb2
Bai2
Fig4
Ddost
Eif4ebp1
Cndp2
Wnt11
Dgkd
Eef2
Zswim5
Tmem129
Pygl
Mafk
Tmed5
Magea4
Hsp90aa1
Mapk12
Fez2
Prkar2b
Pttg1ip
Top3b
Arhgef10
Ogfod2
Birc7
B3gat3
Pdgfa
Atl2
Ajuba
Fnip2
Espl1
Rnf169
Adamts1
Gm16185
2210018M11Rik
Adamts10
Pde4d
Nlrp4c
Smox
Atmin
Pde3a
F2rl1
Sorbs1
Robo4
Celf5
Rmnd5a
4930432K21Rik
Atxn7
H2-M5
D930048N14Rik
Tpst1
S100a11
Actr2
Tarsl2
Myo1c
Thbs1
Galnt10
Bax
Chst12
Hormad1
Rad9b
Fam81a
Rnaseh2a
Syde1
Ptpn14
Nbeal2
Shisa4
Nipsnap1
Cmpk1
Irf2bpl
Cyp27a1
Wrb
Pim1
Pcnt
Ddx11
Ndrg2
Rnf181
Kif2c
Ei24
Mapk8ip2
Hdgf
Frmd5
Ang
Selm
Smco4
Cep85
Brca1
Tbx15
Il10rb
Capn5
1110007C09Rik
Galns
Trerf1
Dnajc21
Mtss1
Mcc
Arhgap17
Wwp2
Mettl4
Rap2c
Aspa
Ptprv
Rhob
Tmbim6
Plekhm3
Soat2
Mmp15
Foxj2
Gm16001
RP23-302C16.2
Arrdc3
Gtse1
Fkbp11
Hjurp
Sec14l1
Ccdc53
Purb
Snx27
Fam222a
Srpk2
Dpy30
Reep3
Hnrnph3
Tmbim1
Oit3
Aldh2
Ttc25
Psma8
L1td1
Arid3b
Vps37b
Pi16
Dlg5
Slc39a3
Extl2
Mum1l1
Prickle1
Bptf
Romo1
Crtac1
Trappc1
Xab2
Arhgap44
Gm21399
Ccno
Cenpf
Bcl11a
Pir
Lrig3
Gm9791
Athl1
Sec63
Mtf2
Aoah
Ssh3
Macf1
Aco1
Dzip3
Suox
Elfn1
Fam65b
Sos1
Arf1
Cyba
Gucd1
Flrt2
Tmem140
Ikbip
Prdx4
Sh3d19
Chid1
Dnajc22
Gabre
Mgat1
Rgs22
Grlf1
Slc25a48
Tbc1d24
Akap11
Casp8
Dmrt1
Tbrg1
Errfi1
Pea15a
Elovl2
Maneal
Zfp568
Ap1s1
Plin2
8430419L09Rik
Acan
Tmem59
Vax2
Flna
B4galt3
Rbmxl2
Hip1r
Btbd19
Gga2
Slc33a1
Msantd3
Wdr31
Ccdc47
Frem2
Rpap1
Fcgr3
Zfp667
Cdc42se2
Ankrd1
Msi1
Gm5540
Polr3b
4933436C20Rik
Adcy1
Pnpo
Manba
Atp6v1a
Tdh
Apobec1
A230050P20Rik
Sgpl1
Ankrd45
Npas3
2310045N01Rik
Sptbn4
Lysmd3
Dnmt1
Sorcs2
Oxr1
Nod2
Lima1
Tbc1d20
Ppp1r16b
1810019J16Rik
Synm
Gm8258
Kank4
Map3k1
Gm15529
Cggbp1
Mef2d
Kctd10
Prdm16
Scand1
Mogs
Gpr146
Rdh10
Pnma2
Lig1
Fkbp4
AC164612.1
Pbx2
Irak3
Nrn1
Cnga3
Uhrf1
Cpox
Ccdc88a
Gxylt1
Copa
Preb
Epas1
Cdk5rap2
Hoxa10
Myo5c
Ctcf
L1cam
Leo1
Igdcc4
Efhd1
Trpc2
Mis18bp1
Pla2g15
Arpc3
[truncated: 6,940 more rows]

## Sheet: Terms shown in Fig.1c
Mus musculus (REF)	Mus_musculus	N.genes	FDR	-LOG10(FDR)
G protein-coupled receptor signaling pathway	1853	201	1.7e-78	77.7696
regulation of signaling	3352	1604	8.66e-24	23.0625
complement activation, classical pathway	215	8	3.39e-17	16.4698
negative regulation of signaling	1365	693	6.66e-13	12.1765
B cell receptor signaling pathway	216	15	1.2e-12	11.9208
positive regulation of signaling	1824	855	3.31e-10	9.48017
immune response-regulating cell surface receptor signaling pathway	338	54	1.41e-07	6.85078
immune response-regulating signaling pathway	341	55	1.68e-07	6.77469
enzyme linked receptor protein signaling pathway	544	297	1.77e-07	6.75203
antigen receptor-mediated signaling pathway	302	46	2.1e-07	6.67778
regulation of apoptotic signaling pathway	413	236	4.26e-07	6.37059
immune response-activating cell surface receptor signaling pathway	326	53	4.43e-07	6.3536
regulation of Wnt signaling pathway	304	180	3.94e-06	5.4045
negative regulation of apoptotic signaling pathway	232	140	5e-05	4.30103
regulation of canonical Wnt signaling pathway	236	141	5.95e-05	4.22548
regulation of MAPK cascade	714	345	9.28e-05	4.03245
transmembrane receptor protein tyrosine kinase signaling pathway	353	192	0.0001	4
apoptotic signaling pathway	282	159	0.000149	3.82681
intrinsic apoptotic signaling pathway	157	101	0.000216	3.66555
regulation of intrinsic apoptotic signaling pathway	169	100	0.00233	2.63264
negative regulation of Wnt signaling pathway	161	95	0.00363	2.44009
regulation of transmembrane receptor protein serine/threonine kinase signaling pathway	235	128	0.0037	2.4318
negative regulation of canonical Wnt signaling pathway	128	79	0.00437	2.35952
negative regulation of MAPK cascade	172	98	0.00664	2.17783
transmembrane receptor protein serine/threonine kinase signaling pathway	183	102	0.00751	2.12436
positive regulation of Wnt signaling pathway	136	81	0.00781	2.10735
cell surface receptor signaling pathway involved in cell-cell signaling	292	149	0.00861	2.065
cell surface receptor signaling pathway	1861	766	0.00862	2.06449
positive regulation of transmembrane receptor protein serine/threonine kinase signaling pathway	114	70	0.00883	2.05404
positive regulation of apoptotic signaling pathway	182	101	0.00892	2.04964
intrinsic apoptotic signaling pathway by p53 class mediator	51	39	0.00955	2.02
positive regulation of MAPK cascade	522	243	0.0114	1.9431
Wnt signaling pathway	240	125	0.0129	1.88941
cell-cell signaling by wnt	240	125	0.013	1.88606
ubiquitin-dependent ERAD pathway	70	48	0.0143	1.84466
negative regulation of intrinsic apoptotic signaling pathway	97	61	0.0147	1.83268
intrinsic apoptotic signaling pathway in response to DNA damage	80	52	0.019	1.72125
ERAD pathway	86	55	0.0195	1.70997
regulation of extrinsic apoptotic signaling pathway	164	89	0.0279	1.5544
regulation of ERK1 and ERK2 cascade	307	150	0.0279	1.5544
regulation of stress-activated protein kinase signaling cascade	232	118	0.0316	1.50031
regulation of ERAD pathway	29	24	0.0447	1.34969
regulation of stress-activated MAPK cascade	229	115	0.0492	1.30803
