# Supplementary material for: The Wnt/TCF7L1 transcriptional repressor axis drives primitive endoderm formation by antagonizing naive and formative pluripotency
Source: Nat Commun. 2023 Mar 3;14:1210. doi: 10.1038/s41467-023-36914-1 (PMC9984534; doi:10.1038/s41467-023-36914-1)
Supplement: Supplementary file 5 — Supplementary Data 2 [file 41467_2023_36914_MOESM5_ESM.xlsx]

## Sheet: DEGs E4.5 - DEG_EPIvsPE
DEG_EPIvsPE_NowotschinE4.5
	GENE	p_val	avg_logFC	pct.1	pct.2	p_val_adj
1	PTMA	7.87421856681907e-21	58.128124842084	1	1	1.06459435023394e-16
2	DPPA5A	4.40865279221575e-22	48.7901582984695	1	1	5.9604985750757e-18
3	PIGP	2.6866935813289e-08	38.4173529063147	1	1	0.000363240972195667
4	RPS23	6.77942055343818e-08	26.8563053852403	1	1	0.000916577658824842
5	HSP90AA1	9.94974836098291e-12	26.0026068583218	1	1	1.34520597840489e-07
6	SPP1	3.19711431448841e-14	22.4105081635847	878	406	4.32249855318834e-10
7	MT2	1.50110417894339e-17	20.0611269669242	1	0.91	2.02949284993147e-13
8	RPL37	9.2694062407621e-10	20.0080864814071	1	1	1.25322372375104e-05
9	GM9268	4.56478307082774e-07	16.4373012550064	469	135	0.00617158671175911
10	SMS	1.046089995503e-24	15.5651817444135	1	839	1.41431367392005e-20
11	MYLPF	2.84359126090401e-26	15.2276954178677	1	665	3.84453538474222e-22
12	COX6C	1.63907547021934e-14	14.5433118831373	1	1	2.21603003573655e-10
13	IGFBP2	1.14359752825847e-32	14.3981605493309	0.98	174	1.54614385820545e-28
14	TDGF1	1.85225353988965e-31	13.6636397689459	1	252	2.50424678593081e-27
15	TMSB4X	8.81090088271735e-21	13.5758303138088	959	561	1.19123379934339e-16
16	HELLS	2.73708169668013e-23	13.2168479760078	1	948	3.70053445391154e-19
17	SERBP1	9.88905020122478e-13	12.5523223592915	1	1	1.33699958720559e-08
18	BSG	7.91724105801141e-13	12.5367654050762	1	1	1.07041099104314e-08
19	ZFP42	3.31428996736597e-12	11.9898211853054	1	865	4.4809200358788e-08
20	CACYBP	7.33280780555667e-16	11.2565943634115	1	987	9.91395615311261e-12
21	COX7C	2.02094238775883e-18	11.2053961082652	1	1	2.73231410824994e-14
22	RPL36A	1.3292377116654e-07	10.6772098974487	1	1	0.00179712938617162
23	RPL27A	9.36562105099577e-08	10.6768518858572	1	1	0.00126623196609463
24	GM45184	6.20025515979261e-08	10.5838572948909	857	684	0.000838274497603961
25	MT1	2.64626753776413e-09	10.5262669264985	1	994	3.5777537110571e-05
26	WFDC2	4.92653480579809e-08	10.0805610434702	918	658	0.000666067505743902
27	PLK4	4.67521347236998e-07	9.85263278681306	1	929	0.00632088861464421
28	RPL32	2.30022403335783e-06	9.56185217956507	1	1	0.0310990289309979
29	NOA1	7.51725680309217e-08	9.32345402457123	959	0.69	0.00101633311977806
30	CHCHD10	1.06563092379131e-22	9.3026288409135	1	974	1.44073300896585e-18
31	NHP2L1	1.26421126042245e-18	9.18964447217989	1	1	1.70921362409115e-14
32	RPL18A	9.8054772863189e-08	9.07680545460345	1	1	0.00132570052911031
33	TOMM7	1.03409553536811e-11	8.92960117344349	1	1	1.39809716381769e-07
34	TET1	1.65069489917484e-13	8.67554497793614	959	781	2.23173950368438e-09
35	NASP	4.22013215805857e-14	8.64226842491078	1	994	5.70561867769519e-10
36	ANP32A	1.12435991628502e-22	7.94272027854988	0.98	826	1.52013460681734e-18
37	ATP5J2	1.66665740722647e-07	7.80851193382787	1	987	0.00225332081457019
38	CHD4	9.44534468794971e-07	7.67261724511777	1	955	0.012770106018108
39	ATRX	9.41068854772148e-11	7.65344596205323	0.98	929	1.27232509165194e-06
40	JARID2	1.79087675524509e-22	7.62748230645621	0.98	813	2.42126537309136e-18
41	POU5F1	4.53406947700583e-24	7.59860003959273	1	961	6.13006193291188e-20
42	UPP1	1.399375923213e-21	7.56380433525612	0.98	729	1.89195624818398e-17
43	CBX1	1.90945670918892e-23	7.53791314870688	1	987	2.58158547082342e-19
44	RPL37A	5.73525291273775e-07	7.3693950485379	1	1	0.00775406193802143
45	1810037I17RIK	1.91222579461442e-18	7.24819111976375	0.98	935	2.5853292743187e-14
46	SLC7A3	8.2682689768136e-36	7.20623689563174	1	129	1.1178699656652e-31
47	GABARAPL2	2.01335693200931e-23	7.04776072279055	1	948	2.72205857207659e-19
48	TRIM28	5.18299958479795e-22	6.6878212622973	1	968	7.00741543864683e-18
49	TDH	1.57918795955863e-08	6.60120447999154	939	794	0.000213506212132327
50	YWHAQ	5.31220620728785e-18	6.59202381978488	1	994	7.18210279225317e-14
51	TRH	1.4522009173303e-25	6.45667238098774	837	123	1.96337564023056e-21
52	DPY30	6.85941587186022e-25	6.37553743870384	1	961	9.27393025875502e-21
53	RPL18	6.8852433755176e-10	6.37001674790582	1	1	9.3088490436998e-06
54	TLE4	8.78943147883677e-25	6.2488209727663	1	645	1.18833113593873e-20
55	GDF3	1.4041089917372e-26	6.02764558172559	898	161	1.89835535682869e-22
56	GSTA4	2.56474845404987e-24	5.88965505408277	1	645	3.46753990987543e-20
57	EIF4EBP1	2.7355102059817e-25	5.74330051889149	1	871	3.69840979848725e-21
58	L1TD1	7.67143972609167e-20	5.69950845047958	0.98	935	1.03717865096759e-15
59	SNRPF	4.83936500356178e-10	5.64051191314682	1	1	6.54282148481552e-06
60	RPL23A	2.67202136029636e-06	5.62887899067545	1	1	0.0361257287912068
61	EPCAM	1.18221606133686e-10	5.51571274273399	0.98	923	1.59835611492744e-06
62	ZFP428	4.00256911627059e-26	5.48422441596339	0.98	477	5.41147344519784e-22
63	G3BP2	3.46699920566526e-18	5.39321711026927	1	987	4.68738292605944e-14
64	KDM5B	5.27046629650254e-21	5.22448615491963	939	613	7.12567043287143e-17
65	RPS13	1.14208412836447e-07	5.05865795811124	1	1	0.00154409774154877
66	SUMO2	1.00721332446896e-15	5.0347529265396	1	1	1.36175241468204e-11
67	RPL35A	1.21738406688484e-06	4.95162625632123	1	1	0.0164590325842831
68	RPS10	1.64181242789455e-07	4.72092713982727	1	1	0.00221973040251343
69	TRAP1A	1.4441745033078e-19	4.69866978289086	939	787	1.95252392847214e-15
70	GPX1	9.85149306653723e-18	4.67740104326059	1	987	1.33192186259583e-13
71	COX5A	1.55819688557825e-09	4.53422773107426	1	1	2.10668218930179e-05
72	LPL	1.47386830530304e-16	4.44891750398361	551	52	1.99266994876971e-12
73	RIF1	8.74188106925689e-23	4.3864646007173	1	935	1.18190232056353e-18
74	IFITM2	1.9977543584385e-26	4.24936608831309	1	542	2.70096389260885e-22
75	SNRPE	5.01527714838209e-09	4.18495579304162	1	994	6.78065470461259e-05
76	NIP7	4.4203230554586e-07	4.14770746146151	959	994	0.00597627677098002
77	MRPS24	7.46311273633577e-16	4.04086105568941	0.98	935	1.0090128419526e-11
78	AKR1B3	1.48938067055672e-16	3.91716462061478	0.98	826	2.01364266659269e-12
79	MKRN1	3.05122969689662e-25	3.91353558183238	1	981	4.12526255020423e-21
80	ZFP988	1.41914228733368e-08	3.89545741567351	735	368	0.000191868037247513
81	TMEM59	6.2394094071756e-07	3.88693017724968	878	968	0.00843568151850141
82	PMM1	1.04084770937224e-22	3.88291270800527	0.98	671	1.40722610307127e-18
83	DUT	1.28947716926621e-15	3.87840108155184	1	955	1.74337313284792e-11
84	RCC2	3.77208863104334e-21	3.8493321861891	0.98	826	5.0998638291706e-17
85	RBPJ	1.33841778191379e-21	3.76728442256055	0.98	723	1.80954084114744e-17
86	DNAJB6	5.10408001529152e-17	3.76171730805217	1	955	6.90071618067414e-13
87	ATP5G1	3.45393305873941e-06	3.75307598646855	1	994	0.0466971749541568
88	TEX19.1	1.91376257223987e-14	3.74238012965747	0.98	806	2.58740699766831e-10
89	WDR43	1.64148346580683e-07	3.73298663065604	0.98	974	0.00221928564577083
90	POLR2K	2.72964450220335e-08	3.71397706790275	0.98	987	0.000369047936697892
91	DNAJA1	1.10784298321564e-07	3.6795683545123	1	1	0.00149780371330755
92	DYNLL1	3.10112580867183e-06	3.59209448939333	1	1	0.0419272209332432
93	SUPT4A	4.22443846817098e-12	3.55179219471759	918	871	5.71144080896717e-08
94	RPL39L	1.78922882370998e-08	3.52413311933987	959	916	0.000241903736965589
95	RPS14	3.14325768809431e-06	3.47633505666291	1	1	0.0424968439430351
96	DCTPP1	3.85274860267972e-20	3.45623991646234	1	961	5.20891611082299e-16
97	PDHB	1.13584244309203e-18	3.4235696412183	1	923	1.53565898306043e-14
98	TWF2	6.40599653039226e-22	3.4227033504483	1	839	8.66090730909034e-18
99	KDM2B	3.46210374567013e-23	3.40820514244644	1	761	4.68076426414601e-19
100	FN1	1.13030288715769e-24	3.40590152024606	1	497	1.5281695034372e-20
101	UTF1	8.73058770810491e-18	3.39214559258422	1	981	1.18037545813578e-13
102	CALM2	3.44992901554711e-16	3.33208488821732	1	994	4.66430402901969e-12
103	SETX	1.42146209136069e-22	3.29801531625196	1	723	1.92181674751966e-18
104	CKS1B	7.25731680851847e-10	3.22471535848724	1	1	9.81189232511697e-06
105	DNAJC8	7.73635842063278e-18	3.18979515897687	1	981	1.04595565846955e-13
106	RPL24	1.58286509986377e-08	3.16755611929015	1	1	0.000214003361501581
107	NDUFA7	1.68339034634584e-12	3.12856087124383	0.98	994	2.27594374825958e-08
108	PHC1	5.02391542724009e-28	3.08672259992909	959	258	6.7923336576286e-24
109	SUMO1	9.6265236789145e-16	3.04994757865099	1	994	1.30150600138924e-11
110	HMGB2	1.77442526491899e-10	3.04419287201621	1	1	2.39902295817047e-06
111	BAX	8.48488418796415e-19	3.01906097880344	0.98	961	1.14715634221275e-14
112	UQCR10	1.74346263292944e-07	3.01472503567484	1	994	0.0023571614797206
113	RPL11	1.01097542277375e-07	3.008052470283	1	1	0.00136683877159012
114	ZFP980	1.03362046117868e-16	2.99561612496973	918	419	1.39745486351357e-12
115	PARK7	9.41621838138007e-17	2.95480112364144	1	1	1.27307272516259e-12
116	RBM8A	4.66218907810303e-12	2.93714780975061	1	1	6.30327963359529e-08
117	MORF4L1	2.32755115712653e-08	2.93185177556803	1	987	0.000314684916443507
118	UBE2A	6.9992070870374e-13	2.93069861976943	1	948	9.46292798167456e-09
119	KNOP1	3.33543496204585e-14	2.88387278572914	1	974	4.509508068686e-10
120	PFDN2	1.42967173540796e-09	2.86306703470124	1	994	1.93291618627156e-05
121	POLR2E	2.31555951288315e-14	2.77711967060178	1	981	3.13063646141802e-10
122	RDM1	6.47031935467198e-15	2.73285010302205	837	381	8.74787176751652e-11
123	CTBP2	1.27396576477701e-18	2.72841762875767	939	626	1.72240171397852e-14
124	BTF3	4.38366114942239e-08	2.70404362382946	1	1	0.000592670987401907
125	TUBA1A	1.28044411418652e-13	2.7021284432655	918	645	1.73116044238018e-09
126	LEF1	3.43983869023792e-35	2.68568405838098	959	0.09	4.65066190920167e-31
127	SNRPN	2.44983950542772e-25	2.68217390975743	959	368	3.31218301133827e-21
128	2410141K09RIK	1.58979202527889e-16	2.67660632763424	939	632	2.14939881817706e-12
129	PRDX1	3.63054358058262e-19	2.67403961775757	1	1	4.90849492094771e-15
130	LGALS3	1.47556336984723e-17	2.66450508514374	857	316	1.99496167603345e-13
131	PLATR10	2.22256784861618e-23	2.65720437311601	0.98	568	3.00491173132908e-19
132	ERP29	2.39330432600562e-21	2.63912477129194	898	1	3.23574744875959e-17
133	ACTL6A	2.24918501896441e-14	2.6138480303533	1	916	3.04089814563988e-10
134	GLO1	1.72340946213401e-06	2.60635543538309	1	968	0.0233004959280518
135	ZFP979	3.95857682068076e-15	2.59677725225043	939	665	5.35199586156038e-11
136	RASGRP2	6.2589571544562e-28	2.59331868389373	837	0.09	8.46211007282479e-24
137	CDH1	9.69598910226218e-09	2.56133949083434	0.98	871	0.000131089772662585
138	SEPT1	1.01526534830865e-28	2.56003928042583	0.98	303	1.37263875091329e-24
139	PLP2	6.26854168220516e-11	2.55154381980721	878	697	8.47506835434137e-07
140	BPTF	8.60992254014311e-12	2.54776745960927	959	916	1.16406152742735e-07
141	PSMB6	2.1776959861012e-06	2.53094634926882	0.98	987	0.0294424497320882
142	SLC16A3	8.97412515035677e-11	2.52464945592073	939	716	1.21330172032823e-06
143	KHDC3	9.892175632048e-21	2.4854245153892	857	219	1.33742214545289e-16
144	OTX2	5.47742247925497e-31	2.47546665186113	918	103	7.40547519195272e-27
145	ZFP990	1.81219992412421e-08	2.4290748667202	837	606	0.000245009429741593
146	SSBP1	9.90421250954984e-15	2.42258382422637	1	935	1.33904953129114e-10
147	ANKRD37	1.26095144163736e-09	2.417756505446	673	277	1.70480634909371e-05
148	SKIL	1.32639206362494e-09	2.41376432934653	959	665	1.79328207002091e-05
149	G2E3	2.10514183163363e-15	2.41207667487887	939	0.51	2.84615175636867e-11
150	SIVA1	1.19823811337814e-09	2.41044515746365	959	935	1.62001792928724e-05
151	SNRPB2	1.14403559114285e-08	2.39099838927528	1	981	0.000154673611922514
152	U2AF1	9.93799385754736e-10	2.37601055560869	1	994	1.3436167695404e-05
153	PFDN1	9.9464227551155e-12	2.34116853698208	1	968	1.34475635649161e-07
154	NID2	7.35210530695846e-10	2.33794430932841	0.98	0.89	9.94004637500783e-06
155	USP9X	2.37284260292179e-09	2.32233039899708	959	819	3.20808319915026e-05
156	4	6.43577264291717e-09	2.32076432600038	1	1	8.70116461322402e-05
157	SNRPD2	3.18227336219845e-11	2.31969509934686	1	994	4.3024335856923e-07
158	PIN1	2.21235931670476e-15	2.31896875700302	1	981	2.99110979618483e-11
159	OOEP	3.05448733338872e-13	2.28530802358665	959	813	4.12966687474155e-09
160	SET	5.75084382982147e-17	2.28462538089862	1	1	7.77514085791863e-13
161	YBX3	3.09874321996911e-10	2.26901975579354	959	968	4.18950083339823e-06
162	SAR1A	2.81682706741229e-08	2.26161286103447	918	987	0.000380835019514142
163	MYBL2	4.40615278827368e-16	2.25858987416283	0.98	865	5.95711856974602e-12
164	ENAH	3.30648872424565e-16	2.25144600755173	0.98	897	4.47037275518012e-12
165	PIM2	1.51526948573914e-16	2.2365407705453	837	406	2.04864434471931e-12
166	SOX2	3.76357035203845e-24	2.22028716758325	796	0.11	5.08834711595598e-20
167	ETV5	2.65612987014606e-23	2.21773374234383	0.98	0.49	3.59108758443747e-19
168	EMC8	2.20208878667727e-18	2.21614592083286	0.98	981	2.97722403958767e-14
169	FAM60A	3.999381407268e-19	2.194432335483	959	755	5.40716366262634e-15
170	BCAT2	7.71094408219266e-20	2.17703891675167	898	516	1.04251963991245e-15
171	SUMO3	1.18884370909592e-16	2.16895561358424	0.98	974	1.60731669469768e-12
172	UBXN1	1.63990148308401e-09	2.12878903496021	0.98	968	2.21714680512958e-05
173	POU3F1	5.52879184225051e-17	2.11259457843826	694	129	7.4749265707227e-13
174	H2AFV	1.51874933439397e-12	2.06272377487283	0.98	942	2.05334910010065e-08
175	SUGT1	6.68642946272945e-07	2.05725483745735	918	845	0.00904005263361022
176	MORC1	1.91280085960331e-36	2.04815382355146	939	58	2.58610676218368e-32
177	SOCS2	1.33218227780927e-19	2.02248727262857	857	297	1.80111043959813e-15
178	PHLDA2	7.69970655667977e-15	2.01629581432294	551	65	1.04100032646311e-10
179	MRPL42	8.41194242989592e-08	2.0062945612745	1	981	0.00113729461652193
180	NPC2	5.90083560451074e-07	1.99991326232914	918	987	0.00797792973729852
181	HMGA1	8.63495739927547e-15	1.9965985511543	837	419	1.16744624038204e-10
182	SYCE2	3.66169804333889e-14	1.98506718489451	939	697	4.95061575459418e-10
183	NOP58	2.49638259541593e-06	1.95929999396345	1	994	0.0337510926900233
184	POLR2I	9.69872334680264e-19	1.9376974049704	0.98	942	1.31126739648772e-14
185	EIF1AX	7.19500895167334e-12	1.91493507612578	0.98	929	9.72765210266236e-08
186	UHRF1	1.56299718959858e-16	1.90705703391994	0.98	819	2.11317220033728e-12
187	PRPS1	3.47046060200009e-19	1.89528082954105	918	419	4.69206273390412e-15
188	HMCES	6.02846893348846e-21	1.89347981906403	959	458	8.15048999807639e-17
189	NCOR1	1.52560698863508e-06	1.88684216430901	959	884	0.0206262064863463
190	STMN2	1.17669044900334e-12	1.87488887191952	837	368	1.59088548705251e-08
191	ACP6	6.17602126710329e-20	1.87372032311024	939	497	8.34998075312364e-16
192	TRP53	6.05214596106557e-23	1.84655819379212	1	729	8.18250133936066e-19
193	JMJD1C	5.70681843709947e-14	1.83013729856389	939	703	7.71561852695848e-10
194	AIRE	4.61847651529971e-33	1.82850273071165	939	103	6.2441802486852e-29
195	FKBP4	1.52162342391286e-06	1.82035949469545	0.98	987	0.0205723486913018
196	MCM7	1.64108171551592e-06	1.81771108690542	939	968	0.0221874247937752
197	TCEA3	1.52825926369364e-33	1.80052800601259	857	39	2.0662065245138e-29
198	L3MBTL2	1.77532250451386e-16	1.79082823904354	898	658	2.40023602610274e-12
199	DNAJC21	1.08990143707246e-08	1.78748616094694	918	819	0.000147354674292196
200	MYL12A	3.54786060544205e-06	1.75556356864876	1	981	0.0479670753855765
201	COX17	1.22032107014261e-08	1.7270699077847	0.98	961	0.000164987408683281
202	CCND1	2.48507024323729e-27	1.71819505489724	857	0.11	3.35981496885681e-23
203	PSMD7	2.83193482241965e-09	1.71348169001456	1	1	3.82877587991137e-05
204	CDKN1C	1.13854073334997e-14	1.70876301188189	694	161	1.53930707148915e-10
205	ADPRH	1.39536601614529e-17	1.70453676401774	939	729	1.88653485382843e-13
206	3	1.88942437872136e-08	1.70148107578427	0.98	974	0.000255450176003128
207	ZFP985	1.06922564781708e-09	1.69721423717255	939	761	1.44559307584869e-05
208	DPPA4	1.67126530293241e-13	1.69261880929796	918	0.8	2.25955068956461e-09
209	CCND3	8.17075611535917e-12	1.67224754292136	1	929	1.10468622679656e-07
210	E2F4	7.3433156189739e-17	1.67008797444047	939	852	9.92816271685271e-13
211	EXOC3L	3.69804718138704e-31	1.66072642884748	878	77	4.99975978923528e-27
212	MYRF	4.10071931509603e-32	1.64845848993665	837	32	5.54417251400983e-28
213	CDCA7	1.28074219901115e-15	1.64669872628666	939	677	1.73156345306307e-11
214	U2SURP	2.53100663914832e-07	1.63866270972104	1	994	0.00342192097612853
215	BCAS2	4.24304627352896e-09	1.63338815198092	1	987	5.73659856181115e-05
216	NEDD4	1.36960776164753e-14	1.61614850464827	939	781	1.85170969374746e-10
217	COX7B	9.99922437187424e-07	1.61100000696515	1	994	0.013518951350774
218	PARP1	4.78370294280181e-19	1.5995593795527	1	974	6.46756637866805e-15
219	UNG	3.90583964333724e-11	1.59455488783019	939	652	5.28069519779195e-07
220	DEK	7.92146149366377e-10	1.59222727558566	1	994	1.07098159394334e-05
221	ZFP987	8.49209069314864e-19	1.58985324757877	898	342	1.1481306617137e-14
222	HSF2BP	5.85557254586499e-23	1.58063125232861	1	0.49	7.91673408200947e-19
223	PAIP2	3.98261594937189e-12	1.5782032642369	0.98	968	5.38449676355079e-08
224	1190005I06RIK	1.38904224131429e-27	1.57577545227902	918	187	1.87798511025692e-23
225	PSMB10	2.35384562897087e-20	1.56528756075603	918	419	3.18239929036861e-16
226	ANP32E	2.4653678388451e-09	1.56135642210727	939	884	3.33317731811857e-05
227	SMARCC1	1.22707622791586e-10	1.55760700101336	939	884	1.65900706014224e-06
228	H3F3A	1.36824073627757e-08	1.55659305623453	1	994	0.000184986147544728
229	RBPMS2	1.65160975443943e-15	1.52698063793139	0.98	858	2.23297638800211e-11
230	LIPH	1.19233331618627e-25	1.52315499133031	633	6	1.61203464348383e-21
231	SP1	3.45481271047635e-11	1.51385874360761	959	0.71	4.67090678456402e-07
232	EMG1	4.74043941602861e-08	1.50570477467063	1	981	0.000640907409047069
233	TCEB2	6.64760315432636e-10	1.49742118127786	1	1	8.98755946464924e-06
234	APEX1	1.9474063554734e-12	1.49625581475145	1	929	2.63289339260004e-08
235	AASS	4.42468698258808e-27	1.46475933490727	816	84	5.98217680045909e-23
236	SENP3	2.50783273029061e-14	1.46435903207558	959	806	3.3905898513529e-10
237	TUBA4A	4.70172169776486e-16	1.45042289738065	959	0.6	6.35672773537809e-12
238	CTH	2.35237241444574e-28	1.43618908283538	857	97	3.18040750433063e-24
239	PFKP	3.60673174653476e-20	1.43469278869637	898	316	4.876301321315e-16
240	LYAR	3.901513245808e-09	1.43333469822005	1	981	5.27484590833242e-05
241	MSH2	1.20114319281272e-10	1.42540009878381	918	658	1.62394559668279e-06
242	ZFP296	4.21318571227184e-08	1.42450242818284	592	219	0.000569622708299153
243	LIG1	6.57739517086824e-14	1.42261065069584	1	942	8.89263827101386e-10
244	SYNGR1	2.80724251568468e-09	1.42166308891858	837	458	3.79539188120569e-05
245	1	3.44067531321953e-06	1.42091496235468	816	929	0.046517930234728
246	CEBPZOS	2.89890935684621e-13	1.41956921886941	939	794	3.91932545045607e-09
247	APOBEC3	7.96465617835764e-26	1.4077898705379	878	174	1.07682151531395e-21
248	CRXOS	3.45316360705788e-06	1.36346237714808	776	477	0.0466867719674226
249	TFDP2	1.3872863295067e-16	1.36279496453604	878	419	1.87561111749306e-12
250	2410089E03RIK	2.58512972594482e-11	1.3618535736365	857	439	3.4950953894774e-07
251	SAP30	1.48841245086961e-25	1.35801234728687	939	284	2.01233363357572e-21
252	ZFP978	1.57938137858539e-10	1.32383087868725	571	142	2.13532362384744e-06
253	COL18A1	1.73050153291146e-18	1.30874551448233	878	316	2.33963807249629e-14
254	BST2	1.75226120960672e-16	1.2993140736403	878	445	2.36905715538828e-12
255	PCYT1B	1.35562679674888e-16	1.28707078273568	653	103	1.83280742920449e-12
256	NUDT21	4.20584731680995e-09	1.28315632824885	0.98	968	5.68630557232706e-05
257	TCOF1	2.85430202248979e-10	1.27545580494565	0.98	942	3.8590163344062e-06
258	MRPL34	1.63254778285214e-08	1.27409638926058	959	955	0.000220720460241609
259	EIF4E2	3.36078756964051e-06	1.27088117318341	0.98	961	0.0454378479415396
260	SRRT	1.86522037724564e-08	1.26659521816752	959	0.89	0.00025217779500361
261	CARNMT1	3.28541135528628e-12	1.26636482533262	959	794	4.44187615234705e-08
262	F2RL1	8.52730849334588e-11	1.262289567531	898	516	1.15289210830036e-06
263	RBMXL1	7.82636131570368e-09	1.26184763258568	959	942	0.000105812404988314
264	TRF	1.99425113780373e-24	1.26043886847553	673	32	2.69622753831064e-20
265	CLNS1A	3.73063918707599e-10	1.24711780351597	939	0.91	5.04382418092674e-06
266	SARS	2.36884545404322e-10	1.22463905495676	959	987	3.20267905386643e-06
267	PFDN6	2.20676223642133e-06	1.20667401026957	0.98	961	0.0298354254364163
268	ZFP981	1.45807359236236e-12	1.20108287640627	755	284	1.97131549687391e-08
269	MSH6	7.30463122264129e-16	1.19816074713144	918	548	9.87586141301102e-12
270	BNIP3L	4.0631087279621e-11	1.1805644488981	0.98	865	5.49332300020477e-07
271	UBA2	2.45419820895359e-07	1.17505549842626	959	955	0.00331807597850526
272	WASF2	1.49743534022518e-11	1.16243240026012	939	735	2.02453257998444e-07
273	RNF138	8.16447981641821e-13	1.15605350805754	959	748	1.10383767117974e-08
274	BCAT1	1.231963106194e-14	1.15200265942878	898	445	1.66561411957428e-10
275	TFRC	1.20293639919694e-14	1.14693741985093	735	187	1.62637001171426e-10
276	RFC3	2.73759318928663e-07	1.14690555834852	837	535	0.00370122599191552
277	RARG	3.33853984809091e-34	1.14451231611068	878	39	4.51370587461891e-30
278	MRPL15	1.23799050301085e-07	1.13471595453135	939	942	0.00167376316007067
279	EHMT2	5.22545348064319e-16	1.12037393594904	0.98	852	7.06481310582959e-12
280	DNMT3L	1.54660986610552e-10	1.11823159160458	0.98	955	2.09101653897467e-06
281	TUBB2B	1.70818267962006e-17	1.11808540866553	898	368	2.30946298284632e-13
282	RUVBL2	7.20163785823261e-10	1.11475148225206	1	903	9.73661438433049e-06
283	FLNA	1.71788513647173e-11	1.11359001833114	755	323	2.32258070450978e-07
284	PSMA5	2.60017614230874e-06	1.10129646850348	1	974	0.0351543814440142
285	GM10093	3.75808153746754e-10	1.08646238925791	959	826	5.08092623865611e-06
286	PKM	5.11002828348267e-07	1.07849851531083	1	1	0.00690875823926857
287	MPDU1	2.96158059357822e-07	1.07761204348654	0.98	877	0.00400405696251776
288	HDAC1	4.50852093575789e-11	1.0712764200712	939	865	6.09552030514467e-07
289	RNF121	3.03801145748687e-06	1.07079340167558	796	503	0.0410739149052225
290	ELL2	8.57567983488748e-13	1.07032065658354	755	303	1.15943191367679e-08
291	SFR1	1.7434796345646e-06	1.06919237611381	959	935	0.0235718446593134
292	UBXN2A	1.44939594378022e-18	1.06325543053701	939	561	1.95958331599086e-14
293	CCDC58	5.8085145659023e-12	1.06009461449544	0.98	929	7.85311169309991e-08
294	HDGF	8.85936453086845e-11	1.06001760264198	959	981	1.19778608457341e-06
295	IFITM3	2.25409213944037e-21	1.05756076609024	776	123	3.04753257252337e-17
296	SARNP	5.5713432722427e-07	1.05057469788446	1	968	0.00753245610407213
297	FXR1	2.14601720409426e-06	1.05043469228305	0.98	948	0.0290141525993544
298	INO80E	2.29454707011938e-11	1.03551383268258	1	916	3.1022276388014e-07
299	HDAC2	1.69594821171441e-06	1.02992231128091	918	948	0.0229292198223788
300	DSTN	3.29505931029608e-06	1.0232736016372	0.98	994	0.044549201875203
301	LAPTM4A	2.88026142641049e-09	1.01151663950501	1	987	3.89411344850699e-05
302	NAA10	1.36589420674761e-08	1.01119243779751	898	794	0.000184668896752278
303	AU018091	4.10607948528409e-16	1.0042245794633	857	303	5.55141946410409e-12
304	RCOR2	1.60641227425613e-17	1.00384174523501	898	394	2.17186939479429e-13
305	PLATR17	5.49013281037652e-27	1.00363163990863	857	0.11	7.42265955962905e-23
306	TMEM30A	2.7729888424037e-09	-1.00053552070099	408	813	3.74908091492981e-05
307	PRKAR2A	1.13222472437821e-14	-1.00539345189212	531	923	1.53076782735934e-10
308	SUSD3	1.25386930983406e-09	-1.01200177962249	245	0.69	1.69523130689566e-05
309	UHRF2	2.81116458604732e-08	-1.01588056766027	388	768	0.000380069452033598
310	TMEM63B	5.4641584741965e-09	-1.01870445041007	571	858	7.38754225711367e-05
311	SWT1	2.90587679524799e-06	-1.02463517359727	469	768	0.0392874542717528
312	RHOA	2.41257578776801e-06	-1.02856717447186	939	994	0.0326180246506235
313	FOXA2	2.02285538283758e-18	-1.03384870418139	0.02	813	2.7349004775964e-14
314	IER3IP1	2.50772854186824e-09	-1.03692253459551	898	961	3.39044898860586e-05
315	COPB2	2.55448050473387e-15	-1.03781604222029	714	994	3.45365764240019e-11
316	SMCO4	1.08409436535417e-13	-1.04172887060244	429	877	1.46569558195884e-09
317	STARD8	1.47248914146428e-17	-1.0476563127928	61	813	1.9908053192597e-13
318	ROMO1	1.44143482834745e-09	-1.0517918885661	735	955	1.94881988792575e-05
319	IQGAP2	1.14303979755312e-19	-1.05488516088917	0.02	845	1.54538980629182e-15
320	GNPDA1	2.21397889790906e-07	-1.05771582322376	531	813	0.00299329946997304
321	TEAD1	2.41390973907204e-09	-1.05981273882921	612	0.89	3.26360596722539e-05
322	ZCRB1	2.46976285907119e-17	-1.05993328072107	367	948	3.33911938546426e-13
323	ELOVL1	1.01089141484087e-17	-1.060989239093	306	916	1.36672519286486e-13
324	BAG2	1.11046339012078e-19	-1.06780506431986	143	0.89	1.5013465034433e-15
325	XPNPEP1	2.93777626546122e-11	-1.07264963646092	837	974	3.97187351090357e-07
326	SNX6	1.21794931209325e-07	-1.07444909069533	796	942	0.00164666746995008
327	RALB	5.14276575542815e-16	-1.07639681033963	347	884	6.95301930133886e-12
328	COMMD3	7.17621797050061e-17	-1.07665630653373	286	871	9.70224669611682e-13
329	TAX1BP3	1.35984967782241e-15	-1.07945349460337	0.51	0.89	1.8385167644159e-11
330	DRAM1	7.69243574300715e-21	-1.09038579777815	0	871	1.04001731245457e-16
331	DPM3	1.61332530323159e-08	-1.09993805957756	796	942	0.000218121580996911
332	EDEM1	6.90410806592239e-14	-1.10346110424633	265	852	9.33435410512707e-10
333	HHEX	2.72981065711161e-16	-1.10571132769127	122	794	3.6907040084149e-12
334	2210011C24RIK	1.58308884079944e-07	-1.11001004708709	122	523	0.00214033611276085
335	CD59A	5.91099277574557e-16	-1.11415722377096	163	826	7.99166223280801e-12
336	PGP	2.01972764170497e-07	-1.12087675191117	796	923	0.00273067177158512
337	ACTR3	2.53051661445869e-06	-1.12393718775634	959	994	0.0342125846274814
338	MFSD12	2.18428103212314e-13	-1.12549248472252	347	819	2.95314795543048e-09
339	PTP4A1	4.04450206539195e-07	-1.12562533949063	857	981	0.00546816679240992
340	SLC7A6	9.26244010457718e-22	-1.12619653072632	184	935	1.25228190213883e-17
341	CPN1	7.39708135910313e-17	-1.12646008114203	184	832	1.00008539975074e-12
342	CTNNBIP1	9.25512114694324e-13	-1.13380432671158	0.49	865	1.25129237906673e-08
343	GAS6	6.3375540377804e-16	-1.13538526810803	184	819	8.5683730590791e-12
344	PDCD6IP	4.21490501288312e-11	-1.14457766459623	592	916	5.69855157741798e-07
345	ANKRD33B	9.77951644348027e-13	-1.14515018127555	224	774	1.32219062315853e-08
346	TOR1AIP2	1.88562526177745e-12	-1.1610749906689	694	948	2.54936535392312e-08
347	SEPHS2	2.61786469762124e-10	-1.1631991278011	837	955	3.53935307118392e-06
348	TPM4	1.41430638247785e-09	-1.16490433361211	592	877	1.91214222911005e-05
349	PRR5	7.78458839481265e-09	-1.16580028431511	735	897	0.000105247635097867
350	ITGA5	9.62883352787396e-21	-1.16795763202576	184	0.91	1.30181829296856e-16
351	H2-D1	1.32002560441858e-07	-1.17070318870259	531	774	0.00178467461717392
352	NUS1	4.72155628168338e-13	-1.17885826221377	714	929	6.38354409283592e-09
353	TMEM214	6.1568871087119e-16	-1.19157258356768	633	929	8.32411137097848e-12
354	TMEM9	4.95554751480991e-16	-1.19174540136527	592	942	6.699900240023e-12
355	PCYT2	1.96323202573552e-10	-1.20255829038237	633	871	2.65428969879443e-06
356	STARD10	6.9584398142306e-17	-1.20522114103832	367	884	9.40781062883977e-13
357	IDH1	4.99373158927936e-11	-1.20996893587942	837	929	6.7515251087057e-07
358	FMR1NB	4.5932977471676e-07	-1.21210478681029	898	935	0.00621013855417059
359	STARD4	1.10347700132849e-18	-1.21414535642693	306	916	1.49190090579612e-14
360	DERL1	4.53289664981038e-16	-1.22036077936498	673	955	6.12847627054363e-12
361	EVI5	2.70347006989965e-14	-1.22365280772318	592	916	3.65509153450433e-10
362	AP2M1	5.70269849797525e-08	-1.22601650321842	939	948	0.000771004836926254
363	AKAP9	6.58135356154808e-09	-1.22715093670586	0.51	845	8.897990015213e-05
364	COPB1	1.76521319267868e-10	-1.22879866044384	776	955	2.38656823650157e-06
365	LMNA	3.78143700365518e-16	-1.22930622595781	367	871	5.1125028289418e-12
366	MYO7A	6.35951712921661e-16	-1.23320742930801	41	755	8.59806715870086e-12
367	SCCPDH	2.78478417460064e-16	-1.2364784746215	0.51	903	3.76502820406007e-12
368	AP2S1	2.03220126162261e-09	-1.23923031044516	0.98	981	2.74753610571377e-05
369	H2AFY	9.92372154700413e-09	-1.24118647293162	796	948	0.000134168715315496
370	GOLGB1	7.22185583447062e-13	-1.2440093313833	592	929	9.76394908820428e-09
371	SELENOM	7.49497832546805e-12	-1.24982566972751	469	852	1.01332106960328e-07
372	SLC35B1	2.72159185540673e-09	-1.2525030925924	857	955	3.6795921885099e-05
373	MAF	9.02805371533326e-08	-1.25293160648285	0	419	0.00122059286231306
374	SLC40A1	1.97932142769955e-15	-1.26541232322514	122	794	2.67604257024979e-11
375	SPATS2	2.21846924918808e-10	-1.26676687695181	714	916	2.99937042490228e-06
376	FKBP2	1.6886255635772e-10	-1.26678349895428	857	968	2.28302176195638e-06
377	SAR1B	1.85668242690943e-07	-1.27098755828582	816	968	0.00251023464118155
378	PLSCR1	1.02173140708851e-17	-1.28043875211706	571	955	1.38138086238367e-13
379	EIF1B	5.96940489860547e-12	-1.28486411917711	776	935	8.0706354229146e-08
380	SARAF	3.74607651896232e-16	-1.28702478919941	0.51	929	5.06469545363705e-12
381	GNB2	8.75136923626023e-13	-1.28967771502978	898	987	1.18318512074238e-08
382	F2R	1.15332150937187e-16	-1.29128321631502	204	871	1.55929068067076e-12
383	ABHD17C	8.4854330655691e-11	-1.29160195497633	653	923	1.14723055046494e-06
384	DERL3	1.61172226608406e-09	-1.30155307477509	327	697	2.17904850374565e-05
385	PMEPA1	5.13207554990592e-17	-1.31983952994643	0.51	948	6.9385661434728e-13
386	CYSTM1	4.54696119409038e-15	-1.32002176616006	714	929	6.1474915344102e-11
387	CHMP4B	1.89145167274056e-11	-1.3232890378281	837	955	2.55724266154524e-07
388	LAMTOR1	4.68392073719731e-07	-1.32587438982716	959	981	0.00633266083669076
389	STT3B	5.08572523449081e-09	-1.33668652967406	857	974	6.87590051703158e-05
390	UAP1L1	1.72863960984114e-14	-1.34024356523881	286	826	2.33712075250522e-10
391	NOSTRIN	8.05187708937492e-21	-1.34725266368751	102	897	1.08861378248349e-16
392	PRELID1	3.30027936803365e-07	-1.35566744991795	959	987	0.0044619777055815
393	LARP4B	7.29913743870272e-07	-1.36525150590937	878	961	0.00986843381712608
394	ITGB1	5.41385114127307e-12	-1.36735045205595	612	923	7.3195267430012e-08
395	DUSP9	1.28319778653604e-09	-1.37071732991067	429	806	1.73488340739672e-05
396	ATP6V1D	1.30308847739618e-06	-1.37365974185099	898	961	0.0176177562143964
397	GORASP2	1.17610710147193e-18	-1.3823932239968	735	974	1.59009680119005e-14
398	SGK1	1.17280409998974e-08	-1.38740248181456	571	865	0.000158563114318612
399	VPS26A	1.83200530951877e-18	-1.39049382252266	694	968	2.47687117846938e-14
400	GOLGA4	4.83366579717229e-10	-1.39370126767622	878	987	6.53511615777694e-06
401	NECTIN2	1.31584937308015e-08	-1.4002585604431	837	955	0.000177902835240436
402	KLHL2	3.9570693104541e-20	-1.41337134332592	265	916	5.34995770773394e-16
403	ZFYVE21	1.37146594318067e-18	-1.41536406797295	531	935	1.85422195518027e-14
404	PSMD11	3.69262938138517e-06	-1.42001394192883	1	961	0.0499243492363275
405	RCN1	3.46070122853914e-15	-1.4252654473548	469	916	4.67886806098492e-11
406	ARPC2	3.03010961658655e-09	-1.42544895929787	939	1	4.09670820162502e-05
407	SGPL1	7.7061260658515e-13	-1.43091035640814	0.49	865	1.04186824410312e-08
408	MLEC	1.18033511472607e-14	-1.44532936633189	898	974	1.59581307510964e-10
409	EVA1A	1.22540245152381e-14	-1.44730285501392	0.02	703	1.65674411446019e-10
410	TMED7	6.37382958471325e-16	-1.45159289737619	551	929	8.61741759853232e-12
411	EIF2S3X	7.55244104510205e-08	-1.46647188469915	918	1	0.0010210900292978
412	MAGED1	2.87027094790238e-11	-1.46962051224055	776	974	3.88060632156402e-07
413	AGPAT3	2.24989534724204e-16	-1.47222328478424	327	897	3.04185850947124e-12
414	CNIH1	3.25114774074754e-16	-1.47272022905897	755	981	4.39555174549067e-12
415	PDCD6	1.09408617644276e-11	-1.47849919409595	918	974	1.47920451055061e-07
416	MRPL23	7.97072954920559e-08	-1.48183827142593	0.98	981	0.0010776426350526
417	GRAMD1B	1.98840068242699e-09	-1.48809661394222	122	594	2.68831772264129e-05
418	SOAT1	3.81962712987356e-17	-1.50244095949185	531	948	5.16413587958906e-13
419	GNB1	6.2467904077389e-12	-1.50988474599806	959	981	8.44566063126299e-08
420	LGALS2	3.6768005095248e-11	-1.51507323820901	102	645	4.97103428887753e-07
421	COMMD4	1.6528071322168e-07	-1.523750351291	898	981	0.00223459524275711
422	RDH11	2.63476388444465e-16	-1.52993574747829	184	826	3.56220077176917e-12
423	PABPC4	1.56403580509826e-06	-1.54891686144464	959	974	0.0211457640849284
424	UBAP2L	1.69975293361603e-06	-1.55958020899698	898	1	0.0229806596624887
425	SPTSSA	2.41537602030158e-17	-1.56095044335887	755	981	3.26558837944774e-13
426	EFNA3	5.42016713337729e-13	-1.56272620403803	143	748	7.32806596432609e-09
427	FAM134B	2.10233819162266e-16	-1.56878909674475	102	806	2.84236123507384e-12
428	BEND5	4.85686238416326e-23	-1.59500157735862	286	961	6.56647794338872e-19
429	TMEM147	7.94870847522317e-15	-1.59957951001388	918	955	1.07466538585017e-10
430	LHX1	5.14000431848826e-08	-1.60893757479586	0.02	452	0.000694928583859613
431	TPM1	1.09470305062184e-09	-1.61061173515742	796	968	1.48003852444073e-05
432	MARC2	2.39890900577743e-14	-1.61661447240029	592	0.91	3.24332497581108e-10
433	UFM1	1.96794890079399e-14	-1.61977664449479	837	955	2.66066691387347e-10
434	WDFY1	1.22502905808407e-18	-1.62214175494798	653	961	1.65623928652966e-14
435	MINPP1	1.17040023400994e-09	-1.62371189777293	592	858	1.58238111638143e-05
436	ARPC5	2.3615208682344e-12	-1.64288093484756	837	955	3.1927762138529e-08
437	CD164	6.88070590312367e-12	-1.64292073730497	918	981	9.3027143810232e-08
438	APPBP2	6.4073667738142e-12	-1.64913791156811	776	961	8.6627598781968e-08
439	DDX3X	1.33431486249364e-09	-1.65193505147325	959	1	1.8039936940914e-05
440	SMC6	2.73483561616739e-10	-1.65301080211509	918	994	3.69749775305832e-06
441	PPM1L	3.50625030335593e-19	-1.66234693382661	122	884	4.74045041013721e-15
442	GNG12	1.01316730936192e-17	-1.66242075890312	571	974	1.36980220225731e-13
443	CD2AP	2.24705509178937e-07	-1.6797433649751	755	942	0.00303801848409923
444	VPS29	1.53151383948822e-08	-1.69600040150728	939	974	0.000207060671098808
445	VAPA	4.58887124852885e-10	-1.70471123129169	0.98	1	6.204153928011e-06
446	TIMM13	1.19537333418172e-07	-1.70489571628648	1	1	0.00161614474781369
447	FAM96A	9.57516731071887e-08	-1.70648153838638	878	929	0.00129456262040919
448	ATP6AP1	3.24683373728074e-13	-1.70820033739708	653	968	4.38971921280355e-09
449	LMAN1	2.46034854050219e-08	-1.70849597016872	898	994	0.000332639122675896
450	4932438A13RIK	1.48988525687531e-10	-1.71791783676628	347	787	2.01432486729542e-06
451	MIEN1	1.47483361356291e-10	-1.72245042062747	918	955	1.99397504553705e-06
452	B2M	8.1987610966909e-13	-1.72566853843366	224	768	1.10847250027261e-08
453	SCAND1	2.73364784144642e-17	-1.72702022537505	653	968	3.69589188163555e-13
454	RER1	3.57437076355641e-12	-1.73480851755073	939	981	4.83254927232827e-08
455	EGFL7	1.60739960851967e-13	-1.74987712829504	857	994	2.1732042707186e-09
456	SOX7	9.98412819370726e-21	-1.75642890755641	143	0.91	1.34985413178922e-16
457	RAB5C	5.68242336011624e-16	-1.7566701653978	776	968	7.68263638287715e-12
458	H1F0	7.96575703824706e-12	-1.75850127207402	653	955	1.076970351571e-07
459	ASAH1	6.12282202692872e-09	-1.76554115564038	673	916	8.27805538040763e-05
460	POLG	2.36999227447791e-18	-1.77316812120436	0.51	955	3.20422955509413e-14
461	FAM198B	2.05421194392026e-16	-1.77725909988255	102	0.8	2.7772945481802e-12
462	FKBP9	4.67625740895015e-15	-1.77965160152397	714	961	6.3223000169006e-11
463	ARHGDIA	5.47687776031021e-10	-1.78378330560401	1	1	7.40473873193941e-06
464	RRAS2	1.0158303091048e-18	-1.79672155317801	816	981	1.37340257790968e-14
465	UBXN4	3.09163360624164e-17	-1.83015534359785	735	981	4.1798886356387e-13
466	RAB14	5.68195946373609e-14	-1.83246232776189	918	994	7.6820091949712e-10
467	ELOVL5	6.00216612648527e-10	-1.83449406805489	694	929	8.11492860300808e-06
468	RHOX6	6.66445115285693e-07	-1.85768901753688	41	419	0.00901033795866257
469	CLDN7	1.3815394828858e-12	-1.86256500804127	0.51	0.89	1.8678413808616e-08
470	TEX264	8.53953585807595e-18	-1.87269822276631	633	923	1.15454524801187e-13
471	DDOST	3.25289084307909e-17	-1.87805525142594	878	987	4.39790841984293e-13
472	GPC3	3.49153494239511e-09	-1.8928671177007	184	632	4.72055524211818e-05
473	HYOU1	3.5602735169184e-13	-1.90219888519526	673	0.91	4.81348979487368e-09
474	ZMPSTE24	5.307767902485e-10	-1.90875642428839	551	871	7.17610220415973e-06
475	PDGFRA	4.48845373522183e-21	-1.91391137397369	41	884	6.06838945001992e-17
476	DPP4	2.84968189199177e-20	-1.91442019212766	306	935	3.85276991797288e-16
477	MIA2	1.37366246291589e-06	-1.92761285098305	592	839	0.0185719164986228
478	HNF4A	5.51519892834646e-14	-1.9289458876394	102	729	7.45654895112441e-10
479	TFEC	1.19895779549905e-21	-1.93229886151845	122	923	1.62099093951472e-17
480	ZFP706	6.91022542716819e-07	-1.93575809899303	939	987	0.00934262477753139
481	VPS35	1.89251185758194e-14	-1.93694011350672	816	974	2.55867603145078e-10
482	TM9SF3	1.6302880012974e-17	-1.94139665746923	714	974	2.20414937775408e-13
483	ATP6V0D1	3.63670008306643e-17	-1.95772636553547	796	981	4.91681851230582e-13
484	RAB7	3.79135950089498e-14	-1.96147905799144	898	1	5.12591804521002e-10
485	GATA4	2.90092613925167e-22	-1.9647605762622	122	923	3.92205214026826e-18
486	TXNDC12	5.44909774017135e-22	-1.9651223169938	633	974	7.36718014471166e-18
487	ANKRD12	4.90838319774173e-11	-1.9749414754817	265	761	6.63613408334682e-07
488	FAM46A	1.54993331479859e-10	-1.9781593863943	0	542	2.0955098416077e-06
489	ATP1B1	8.93393152961991e-11	-1.98629560124767	796	961	1.20786754280461e-06
490	COLGALT1	1.05778679086728e-15	-1.99047305822982	735	974	1.43012774125256e-11
491	CTSA	9.01420571823442e-17	-2.00204378183471	673	994	1.21872061310529e-12
492	SYPL	3.09549744621456e-18	-2.00706173430353	551	968	4.18511254728208e-14
493	XBP1	8.01951146755641e-18	-2.00844251162828	633	961	1.08423795041363e-13
494	RAB2A	6.95856707600315e-19	-2.01843974767859	939	987	9.40798268675627e-15
495	HN1	1.41211204294571e-07	-2.06631183957058	959	1	0.0019091754820626
496	KDELR1	7.16800808493624e-17	-2.07773624139199	633	981	9.69114693083379e-13
497	TPP1	8.72692029637744e-13	-2.08137225455353	531	0.91	1.17987962407023e-08
498	SHKBP1	1.99889858497404e-14	-2.08753806045598	0.49	871	2.7025108868849e-10
499	FAM213A	6.02455468137848e-20	-2.09103507206762	184	0.91	8.14519792922371e-16
500	UBE2D2A	2.8347376950896e-10	-2.10397260075782	918	994	3.83256536376114e-06
501	ARF4	8.57005650842812e-17	-2.10645471548008	898	1	1.15867163993948e-12
502	NKTR	3.30607336887167e-13	-2.12404039308265	776	994	4.4698111947145e-09
503	BC031181	2.97317619010914e-09	-2.13481148152605	878	974	4.01973420902755e-05
504	PHGDH	2.85654766411231e-15	-2.13628702447656	694	961	3.86205244187985e-11
505	LRRC59	4.76197024011276e-11	-2.14679533914957	0.98	994	6.43818376463245e-07
506	OST4	1.67663485071994e-06	-2.15740534770987	0.98	987	0.0226681031817336
507	SYCP3	1.39182382652184e-08	-2.15747790307689	224	632	0.000188174581345753
508	HSD17B12	3.6358003261225e-10	-2.16331946165992	857	987	4.91560204091763e-06
509	SNX27	1.01405390678762e-19	-2.18052728868952	571	987	1.37100088197686e-15
510	H13	8.34712273951555e-17	-2.18633214683679	694	948	1.1285309943825e-12
511	NPL	1.44917801799909e-20	-2.18748695263587	347	929	1.95928868033478e-16
512	B4GALT6	8.54950849860127e-11	-2.19371575774374	633	903	1.15589354901089e-06
513	TMEM144	5.79680971703989e-20	-2.21350519585109	143	884	7.83728673743794e-16
514	UBALD2	2.73415110867942e-12	-2.2140014702388	898	974	3.69657229893458e-08
515	ATP6V1B2	5.10544109941023e-19	-2.21664899490179	755	994	6.90255636640264e-15
516	TXNDC11	2.89715900002625e-17	-2.23483177641225	265	877	3.91695896803549e-13
517	GABARAP	2.58217726218221e-14	-2.24410762418396	796	948	3.49110365847035e-10
518	HEXA	1.61534238190921e-18	-2.24484878624095	0.51	974	2.18394290034125e-14
519	NEU1	8.1530966075999e-21	-2.24765598812629	204	0.91	1.10229866134751e-16
520	EHD1	7.27544455913792e-20	-2.26382734748641	694	974	9.83640104395447e-16
521	CLIC1	4.4579260820857e-19	-2.29336786971793	612	955	6.02711606297987e-15
522	DNAJC10	1.52525869282149e-19	-2.29412072893956	653	987	2.06214975269466e-15
523	COPA	8.80305767606614e-17	-2.30259734719944	714	948	1.19017339780414e-12
524	ATP6V1H	3.97704070378326e-14	-2.30905180863515	735	955	5.37695903151497e-10
525	PCBD1	2.51802521869897e-22	-2.32487962890718	449	955	3.40437009568101e-18
526	BRI3	6.11732761607953e-11	-2.33549718933708	959	968	8.27062693693953e-07
527	P2RX4	1.11374641412485e-10	-2.34385757513826	82	632	1.5057851518968e-06
528	SOX17	5.46584413467417e-18	-2.36191443899612	61	813	7.38982127007948e-14
529	HNF1B	5.07769015586886e-21	-2.36877544884953	122	903	6.86503709073469e-17
530	GNG5	2.04987338659624e-09	-2.37063310248193	1	1	2.77142881867812e-05
531	DDAH1	1.30521074978047e-06	-2.37371477702494	796	0.89	0.017646449337032
532	HAS2	4.43554135921785e-11	-2.39784699994199	82	619	5.99685191766253e-07
533	TRAM1	4.99373604871018e-17	-2.43658523651816	816	968	6.75153113785617e-13
534	KDELR3	2.4262307590733e-21	-2.44929361644013	143	0.91	3.2802639862671e-17
535	CALU	6.51917608879942e-14	-2.48778954560121	857	948	8.81392607205682e-10
536	2200002D01RIK	1.41180604433742e-20	-2.51216369351107	449	942	1.90876177194419e-16
537	XLR3A	1.99191526088765e-15	-2.51757705108302	592	948	2.6930694327201e-11
538	RPL17	2.20778138563052e-06	-2.52625449955261	1	1	0.0298492043337246
539	CUTA	2.83475114173899e-16	-2.52822363628418	898	994	3.83258354363112e-12
540	TMBIM6	1.73457639560628e-12	-2.53567132871832	959	1	2.3451472868597e-08
541	TMEM37	5.36993356730567e-08	-2.55364411127089	204	594	0.000726015018299727
542	HMGCR	1.04594926449868e-07	-2.56190575069271	796	942	0.00141412340560222
543	LMAN2	8.5628414654397e-16	-2.56902637081477	837	987	1.15769616612745e-11
544	ACAT2	2.46948542330202e-13	-2.59445444668829	796	948	3.33874429230433e-09
545	RBBP7	4.75303615298177e-07	-2.60034725567782	959	994	0.00642610487883136
546	TIMD2	1.42109986323159e-17	-2.60657248825477	61	0.8	1.92132701508911e-13
547	RBM47	7.63731762087187e-23	-2.62009313057269	0.49	987	1.03256534234188e-18
548	TM9SF2	8.98758896771983e-11	-2.62800317448847	878	961	1.21512202843572e-06
549	SRM	5.98821830475186e-07	-2.67107559070673	1	1	0.00809607114802452
550	MAGT1	2.07048624032097e-12	-2.69322835325579	735	916	2.79929739691395e-08
551	GLIPR2	1.66383296525251e-14	-2.69539104836206	367	832	2.24950216902139e-10
552	VCP	1.62042225517442e-10	-2.71246789926538	959	994	2.19081088899582e-06
553	TXNDC5	7.37267268823573e-20	-2.76994830976887	592	955	9.96785347449471e-16
554	AP2A2	5.20609370072101e-08	-2.77919259905666	959	994	0.000703863868337481
555	HES1	2.1055798029193e-14	-2.78339519201482	245	839	2.84674389354689e-10
556	GLUD1	2.70450221235035e-15	-2.80094719742506	939	1	3.65648699109768e-11
557	51	3.23720832159329e-17	-2.82513141443959	612	961	4.37670565079413e-13
558	IVNS1ABP	4.99714108983909e-10	-2.83312606947716	592	0.91	6.75613475346245e-06
559	STT3A	9.82998382535553e-18	-2.89589130528479	878	987	1.32901381318807e-13
560	PFKL	5.35687239610371e-17	-2.89813925916456	918	1	7.24249147953222e-13
561	SELENOT	7.5470087179299e-15	-2.92861602702497	898	981	1.02035557866412e-10
562	EBP	6.1672303339833e-17	-2.94286637859179	755	961	8.33809541154543e-13
563	TMEM97	6.33279220983631e-13	-3.01307423827502	0.98	1	8.5619350676987e-09
564	MYDGF	1.34519894442382e-19	-3.04168774098386	776	1	1.818708972861e-15
565	TMEM256	2.11531817032781e-15	-3.04409775790445	959	987	2.8599101662832e-11
566	CDC42	6.00317109769538e-15	-3.0504731183048	1	1	8.11628732408415e-11
567	FASN	1.5452114310564e-08	-3.05211981653816	878	935	0.000208912585478826
568	STX3	1.74389887876791e-17	-3.08708577655165	837	981	2.35775128409421e-13
569	CLIC6	1.13812419203912e-09	-3.10963412907397	0.02	529	1.5387439076369e-05
570	SPCS1	7.64192563100509e-14	-3.13479078499578	939	987	1.03318834531189e-09
571	ATP1A1	2.6337761378517e-14	-3.1643172502882	918	994	3.5608653383755e-10
572	SCD1	2.5548545451371e-15	-3.18275483249833	898	987	3.45416334502536e-11
573	HDLBP	3.32121015338402e-19	-3.21766792522856	898	994	4.4902761273752e-15
574	APRT	4.55646708440902e-15	-3.23566903520686	0.98	994	6.16034349812099e-11
575	ME1	5.39834177224413e-18	-3.24528653689462	327	903	7.29855807607407e-14
576	ATP6V0A1	4.12230280120085e-24	-3.27359253649511	388	994	5.57335338722355e-20
577	CNDP2	8.04555234246244e-23	-3.28929327243039	633	974	1.08775867670092e-18
578	SSR1	4.70910615634337e-15	-3.29943264107756	959	987	6.36671152337624e-11
579	NME1	5.73525291273775e-07	-3.3529164910388	1	994	0.00775406193802143
580	RCN3	3.94574887222139e-21	-3.44341277294295	449	961	5.33465247524332e-17
581	EIF4G2	3.6443500075882e-06	-3.48795640513678	959	994	0.0492716121025924
582	AKAP12	1.35628196885788e-09	-3.48861865014583	959	794	1.83369322189585e-05
583	CLTA	1.82366639035333e-07	-3.4992090595345	1	1	0.0024655969597577
584	GGA2	2.20583980164403e-11	-3.56150268960409	857	955	2.98229541182272e-07
585	SELENOW	3.1120338374944e-07	-3.63563277673568	959	994	0.00420746974829243
586	ATP6V1E1	7.7463964364862e-13	-3.63995849310607	918	974	1.04731279821293e-08
587	BEX4	1.01848967538612e-06	-3.65146605449307	673	858	0.0137699804112203
588	S100A10	6.7733721139071e-08	-3.65550094815753	878	987	0.00091575990980024
589	SELENOF	5.39032611369961e-14	-3.75344620211187	0.98	994	7.28772090572187e-10
590	TMED2	2.40030019495267e-18	-3.79031515528684	959	994	3.24520586357601e-14
591	CYP26A1	2.12450678358855e-10	-3.80139461880216	82	606	2.87233317141172e-06
592	TPI1	2.12255540871374e-10	-3.80631033655112	898	974	2.86969491258097e-06
593	REEP5	1.89405224772116e-22	-3.81369091245394	0.49	981	2.56075863891901e-18
594	TUBA1C	1.67481853664127e-14	-3.85405342232466	959	994	2.264354661539e-10
595	MRFAP1	1.82639092691299e-14	-3.86360959490147	1	1	2.46928053318637e-10
596	SEC61A1	4.00529631053502e-18	-3.91444940154356	878	987	5.41516061184334e-14
597	OAT	1.7430529688097e-24	-3.97090960093103	408	981	2.35660761383072e-20
598	ATP2A2	9.28746194993883e-13	-3.9831586542133	878	981	1.25566485563173e-08
599	SLC16A1	1.38396672779728e-14	-4.00623725070653	776	961	1.87112301598192e-10
600	SEC62	3.6959723289349e-16	-4.03456272748545	0.98	1	4.99695458871999e-12
601	SEC61B	2.09879781884482e-11	-4.06155061094641	959	987	2.8375746510782e-07
602	EIF2S2	6.22590284991129e-09	-4.10130823650157	1	1	8.41742065308007e-05
603	SNX2	6.997948753428e-24	-4.11220483431167	816	994	9.46122671463466e-20
604	ARF5	1.16252742125281e-21	-4.15849965729829	878	1	1.5717370735338e-17
605	KDELR2	3.49585596603313e-13	-4.19039023897199	898	987	4.72639726607679e-09
606	CTSH	4.1541959174796e-16	-4.2127833736264	143	0.8	5.61647288043241e-12
607	TBC1D24	1.84411049641748e-06	-4.23710037245046	286	671	0.0249323739115643
608	NRG1	2.02009106373389e-21	-4.24925278395457	163	916	2.73116311816822e-17
609	TMED10	3.5841568322594e-19	-4.29543567215341	939	994	4.84578003721472e-15
610	FABP3-PS1	1.15081397611621e-18	-4.30201044306639	143	852	1.55590049570911e-14
611	GATA6	6.15009847997018e-24	-4.3110571768586	163	961	8.31493314491968e-20
612	TMCO1	7.48222943858769e-14	-4.36306931868199	939	987	1.01159742009706e-09
613	ID2	6.47620026616726e-10	-4.43199302860769	347	819	8.75582275985814e-06
614	SNX3	2.79140016738038e-20	-4.44622099349612	0.98	994	3.77397302629827e-16
615	DBI	1.78700040758208e-12	-4.45971562295097	939	994	2.41602455105097e-08
616	KLF5	5.66956441538711e-08	-4.48208530780487	714	0.91	0.000766525108960337
617	GCSH	3.29415644856644e-16	-4.54375264836908	959	987	4.45369951846182e-12
618	RBM3	3.15823511360336e-07	-4.55198162959575	959	1	0.00426993387359174
619	DNAJC3	8.4279826712923e-23	-4.64587871411515	592	981	1.13946325715872e-18
620	CMTM7	7.52874656832879e-14	-4.65044773100782	633	916	1.01788653603805e-09
621	GALK1	2.78617065994324e-19	-4.77008516854467	939	994	3.76690273224326e-15
622	ATP6AP2	2.06550447512823e-13	-4.78963910132626	755	981	2.79256205037337e-09
623	RPS15	1.95136972699358e-06	-4.80231346747742	1	1	0.0263825187089532
624	MORF4L2	5.3363716319991e-07	-4.86224418413604	1	1	0.00721477444646278
625	GLUL	3.91715552677229e-18	-4.86601014244183	939	1	5.29599427219614e-14
626	FOXQ1	2.53963255154034e-23	-4.87716748626845	102	948	3.43358320968253e-19
627	PODXL	1.27681813068426e-18	-5.0745731017649	612	942	1.72625811268512e-14
628	SSR4	6.25283053442986e-16	-5.0974509438371	939	1	8.45382688254916e-12
629	SURF4	9.00002874538479e-23	-5.11152430820748	837	994	1.21680388637602e-18
630	RDX	4.61349302610002e-09	-5.14896404114589	1	1	6.23744257128722e-05
631	GJA1	1.50387478020944e-18	-5.16449897410899	633	974	2.03323870284317e-14
632	SERP1	1.52755592182031e-19	-5.18978338435244	816	987	2.06525560630105e-15
633	ARF1	2.82788031785313e-20	-5.22446201863047	1	1	3.82329418973743e-16
634	MYO6	2.8139462460345e-25	-5.22622775015896	286	994	3.80445532463865e-21
635	DNAJB11	8.93637031870062e-24	-5.24010493467849	878	1	1.20819726708832e-19
636	RAB11A	9.42756015891128e-25	-5.24051477754615	918	1	1.27460613348481e-20
637	RAB1A	7.66995794784458e-21	-5.24422197361046	0.98	1	1.03697831454859e-16
638	HTRA1	6.14531059956092e-20	-5.27418599593702	571	968	8.30845993060636e-16
639	TBRG1	5.01344242740378e-10	-5.30135992046606	939	1	6.77817416184991e-06
640	JUNB	2.7454930773418e-08	-5.41075457282688	367	787	0.000371190664056612
641	CLCN5	1.98554386732484e-23	-5.4487718029966	265	968	2.68445530862318e-19
642	ITM2B	7.54904380553027e-24	-5.50846407198059	898	1	1.02063072250769e-19
643	ATP5E	4.35669458765367e-07	-5.54927053693013	0.98	1	0.00589025108250776
644	SERF2	1.84682638144505e-06	-5.57331681207302	1	1	0.0249690926771371
645	AGPAT4	2.56257765359047e-23	-5.68654422223513	143	948	3.46460498765432e-19
646	OSTC	3.76128586228633e-21	-5.6886057165336	959	1	5.08525848581112e-17
647	CRELD2	8.56169044678691e-18	-5.69089321230824	857	968	1.15754054840559e-13
648	TMED9	2.49917935948185e-16	-5.73003838663564	0.98	1	3.37889049401946e-12
649	PDIA4	1.14800919828832e-11	-5.7334957832581	898	981	1.55210843608581e-07
650	SLC9A3R1	4.76197024011276e-11	-5.76486566770004	1	994	6.43818376463245e-07
651	PTH1R	1.55829897285531e-24	-5.86792847516233	184	974	2.10682021130038e-20
652	CLIC4	1.90439575717941e-10	-5.87484926174674	878	981	2.57474306370656e-06
653	APOM	1.14869274738185e-08	-5.93197930127216	0.51	781	0.000155303259446026
654	MFSD1	5.16184273280708e-18	-5.97862825299581	857	981	6.97881137475517e-14
655	KRTCAP2	4.78451942834402e-19	-6.00204022652967	939	1	6.46867026712112e-15
656	FLRT3	9.42515119397714e-24	-6.07968188443146	143	955	1.27428044142571e-19
657	ATP6V0E	4.11309371944045e-18	-6.1319452339167	939	1	5.56090270868349e-14
658	EMB	9.15012988980803e-18	-6.27030074446464	878	994	1.23709756110205e-13
659	SDF2L1	5.88825967692997e-21	-6.33496257468348	918	987	7.96092708320932e-17
660	VAMP8	6.39083468794042e-25	-6.41894620154696	633	994	8.64040849809545e-21
661	ATP2B1	6.9155402989304e-22	-6.43150698622784	755	1	9.3498104841539e-18
662	ATP6V1G1	1.26212369404662e-20	-6.47101582021007	0.98	1	1.70639123435103e-16
663	1	1.68902383704033e-21	-6.53177279842498	327	935	2.28356022767853e-17
664	STX7	9.97578081182066e-24	-6.5639461638849	347	981	1.34872556575815e-19
665	RPS8	1.2004504754941e-06	-6.63907088050739	1	1	0.0162300904286803
666	SELENOK	1.44199893794438e-23	-6.76489860184517	898	1	1.9495825641008e-19
667	COTL1	4.3242889890955e-22	-6.87330897296853	327	942	5.84643871325712e-18
668	P4HA1	2.9522409480819e-20	-6.94660056450432	673	981	3.99142976180673e-16
669	ATP6V1A	1.58907620678883e-22	-7.00813172258951	776	987	2.1484310315785e-18
670	CTSC	2.91507850430334e-20	-7.0689107428514	0.51	955	3.94118613781811e-16
671	CITED2	6.00728987921426e-21	-7.12382882821646	327	942	8.12185591669768e-17
672	PPIB	1.25437651115587e-19	-7.2470561389339	1	1	1.69591704308273e-15
673	ATP5G3	2.21434648938675e-07	-7.39860421326149	1	987	0.00299379645365088
674	CSTB	3.70987117016908e-09	-7.45888478141359	0.98	1	5.0157458220686e-05
675	CAR4	2.75681670448593e-07	-7.59595678402217	531	794	0.00372721618446497
676	LAMP1	6.02414228314989e-24	-7.61015138217538	918	1	8.14464036681865e-20
677	ATP6V0B	8.3199474472489e-23	-7.78797117614405	959	1	1.12485689486805e-18
678	LGMN	1.9526719297512e-24	-7.86451921928318	571	987	2.64001244902363e-20
679	SEC61G	1.47968122689915e-10	-7.89160813550134	0.98	1	2.00052901876765e-06
680	RPN1	3.35443395354773e-22	-8.0769762067483	857	1	4.53519470519653e-18
681	MSMO1	1.78790772325252e-09	-8.09067766543502	735	923	2.4172512418374e-05
682	INSIG1	8.46233754356757e-13	-8.2408681098475	735	955	1.14410803589034e-08
683	XIST	3.16257228899826e-07	-8.40407677714377	163	529	0.00427579773472565
684	PEG3	4.92445288819857e-14	-8.49706852252399	347	839	6.65786030484447e-10
685	SCD2	1.34247362902778e-06	-8.63064737909049	0.98	987	0.0181502434644555
686	AQP8	7.95696542897848e-23	-8.87848512917349	286	948	1.07578172599789e-18
687	CD9	3.14684514288504e-08	-9.04737833235983	959	968	0.000425453463318057
688	RHOX5	1.02671546213542e-13	-9.14788151380651	0.51	916	1.38811930480708e-09
689	SDC4	6.27688889459272e-17	-9.16674006652004	551	942	8.48635378548935e-13
690	SSR3	1.56435691917631e-22	-9.24070277866223	898	1	2.11501055472637e-18
691	IFI30	1.36198580037762e-18	-9.25255062660652	653	981	1.84140480211054e-14
692	FOLR1	2.30585277437273e-19	-9.2595707178583	939	1	3.11751295095194e-15
693	MGST3	1.09539312640271e-13	-9.54376222131742	714	942	1.48097150689647e-09
694	DAD1	4.74035434154543e-20	-9.5608288365879	1	994	6.40895906976942e-16
695	HSPG2	6.94678796525251e-23	-9.57180092106098	592	981	9.3920573290214e-19
696	PDIA6	8.74645934749403e-21	-10.3050517541189	1	1	1.18252130378119e-16
697	CKAP4	4.44790115834845e-24	-10.4181677774424	714	994	6.01356236608711e-20
698	SELENOS	1.2255664462893e-24	-10.7302779882459	673	1	1.65696583538314e-20
699	MYL6	2.20294530234636e-12	-11.2410084854881	1	1	2.97838204877228e-08
700	RUNX1	2.42345583651354e-19	-11.2563878360485	82	852	3.2765122909663e-15
701	PLOD2	4.01857535879302e-19	-11.3261308212943	612	961	5.43311388508816e-15
702	CLDN6	1.87664824316876e-18	-12.1507850035798	776	981	2.53722842476416e-14
703	MESDC2	1.21916870969185e-23	-12.6859161644373	939	1	1.64831609550339e-19
704	PDIA3	2.36515402072912e-19	-13.1260368029493	1	1	3.19768823602577e-15
705	CANX	8.79277438706059e-16	-13.5643268888166	1	1	1.18878309713059e-11
706	CTSB	3.76400742040599e-16	-13.5663451612819	776	968	5.08893803238889e-12
707	CLTC	2.70386631136196e-23	-14.494511199139	898	994	3.65562725296137e-19
708	SLC25A4	5.61081779559773e-25	-14.6883339472542	1	1	7.58582565964813e-21
709	CST3	5.36899873525058e-21	-14.7486226337419	898	994	7.25888629005878e-17
710	ERDR1	6.76584505110257e-13	-16.0722987519046	755	968	9.14742250909068e-09
711	CITED1	2.52106369196484e-23	-16.1800101506247	388	968	3.40847811153647e-19
712	MANF	2.88479606457281e-21	-16.4689270949932	959	1	3.90024427930244e-17
713	CALM1	1.11688112383995e-18	-16.484332576437	1	1	1.51002327943162e-14
714	ARL6IP1	6.99100303236835e-09	-17.2975142293616	1	994	9.45183609976201e-05
715	COL4A2	6.76817334765439e-26	-17.9561059946659	408	1	9.15057036602874e-22
716	CD63	2.19232152387093e-19	-17.9562060638936	959	1	2.9640187002735e-15
717	H3F3B	3.2972631688449e-09	-19.4906478556825	1	1	4.4578998042783e-05
718	CTSZ	1.22063485867719e-25	-20.7043701955163	755	1	1.65029832893156e-21
719	P4HB	9.47793750059951e-26	-21.5653372673521	1	1	1.28141715008105e-21
720	TPT1	2.19471519615685e-09	-21.5721242616136	1	1	2.96725494520406e-05
721	RRBP1	7.94446513233327e-26	-21.9070190254841	959	1	1.07409168589146e-21
722	FABP3	7.72291132798418e-23	-22.6744924640901	755	981	1.04413761154346e-18
723	LAMC1	9.2710751881812e-24	-23.7555664413789	653	994	1.2534493654421e-19
724	PGA5	4.77931922081511e-15	-24.7922062893688	388	852	6.46163958654203e-11
725	TTR	2.76694905449452e-07	-26.685644604574	245	0.6	0.00374091512167659
726	COL4A1	5.03091181186559e-26	-27.7630027328786	0.49	1	6.80179276964228e-22
727	AMOT	1.11900445613637e-24	-29.3752513198641	367	981	1.51289402469637e-20
728	LRPAP1	5.91224499279416e-26	-32.3699814595613	898	1	7.99335523025771e-22
729	AMN	5.29122699340348e-26	-32.7116792978977	592	1	7.1537388950815e-22
730	SLC2A3	1.95863153737732e-25	-32.7613884412187	796	1	2.64806983853413e-21
731	LAMB1	1.82732723087223e-23	-32.848139516436	551	994	2.47054641613926e-19
732	SRGN	1.04975833396217e-25	-34.1715839384443	612	1	1.41927326751685e-21
733	SERPINH1	5.45533145380082e-26	-35.5669550705159	694	1	7.3756081255387e-22
734	CALR	2.38784726570166e-23	-38.390941328321	1	1	3.22836950322865e-19
735	LAMA1	6.44966109230362e-24	-41.1945244244243	571	987	8.71994179679449e-20
736	APOE	5.41394506158197e-07	-45.1980898710044	1	1	0.00731965372325883
737	CUBN	8.58447924058418e-26	-48.3039603715424	551	1	1.16062159332698e-21
738	HSPA5	5.2543848307592e-20	-48.6849357266279	1	1	7.10392829118644e-16
739	FTH1	2.54936591067996e-20	-52.4380947986821	1	1	3.4467427112393e-16
740	DAB2	5.82521590459144e-26	-55.7862236126977	612	1	7.87569190300763e-22
741	SPARC	6.46412159383612e-26	-75.3519016122973	959	1	8.73949239486644e-22
742	HSP90B1	5.53585848847377e-24	-77.6029744044173	1	1	7.48448067641654e-20
743	CTSL	6.27628492157053e-26	-83.5017751827375	959	1	8.48553721396336e-22
744	SPINK1	9.68168795063811e-24	-87.5971516475123	612	994	1.30896421092627e-19
745	ACTB	3.18227336219845e-11	-96.7809401574428	1	1	4.3024335856923e-07
746	LRP2	4.02799826553845e-24	-105.171991234613	653	981	5.44585365500798e-20

## Sheet: GO from DEGs FDR<0,05
	Mus musculus (REF)	upload_1 ( Hierarchy ) NEW! )
GO biological process complete	#	#	expected	Fold Enrichment	FDR
cellular protein localization	1435	128	47.24	2.71	1.55E-19
cellular process	15128	619	498.04	1.24	1.99E-19
cellular macromolecule localization	1443	128	47.51	2.69	2.29E-19
protein localization	1959	153	64.49	2.37	4.17E-19
macromolecule localization	2284	169	75.19	2.25	4.22E-19
cellular localization	2167	158	71.34	2.21	3.51E-17
localization	4931	275	162.34	1.69	6.69E-17
cellular response to chemical stimulus	2376	166	78.22	2.12	1.51E-16
metabolic process	7380	363	242.96	1.49	4.79E-16
response to chemical	3436	210	113.12	1.86	1.16E-15
negative regulation of cellular process	4820	265	158.68	1.67	2.26E-15
cellular metabolic process	6438	323	211.95	1.52	2.04E-14
establishment of protein localization	1305	108	42.96	2.51	2.28E-14
negative regulation of biological process	5287	279	174.06	1.60	3.15E-14
establishment of localization	3721	216	122.50	1.76	5.71E-14
response to organic substance	2523	164	83.06	1.97	8.85E-14
intracellular transport	1173	99	38.62	2.56	1.24E-13
sensory perception of smell	1123	0	36.97	< 0.01	1.24E-13
peptide transport	1254	103	41.28	2.49	1.38E-13
organic substance metabolic process	6871	335	226.20	1.48	1.41E-13
protein transport	1223	101	40.26	2.51	2.21E-13
cellular response to organic substance	1812	130	59.65	2.18	2.70E-13
transport	3581	207	117.89	1.76	2.82E-13
cellular response to leukemia inhibitory factor	128	31	4.21	7.36	2.82E-13
response to leukemia inhibitory factor	129	31	4.25	7.30	3.26E-13
amide transport	1280	103	42.14	2.44	4.15E-13
regulation of localization	2882	177	94.88	1.87	4.25E-13
organic substance transport	1862	131	61.30	2.14	5.19E-13
biosynthetic process	2121	143	69.83	2.05	5.58E-13
organic substance biosynthetic process	2057	139	67.72	2.05	1.12E-12
cellular biosynthetic process	1972	135	64.92	2.08	1.49E-12
positive regulation of cellular process	5706	287	187.85	1.53	1.57E-12
sensory perception of chemical stimulus	1223	2	40.26	.05	1.81E-12
cellular component organization	5135	265	169.05	1.57	2.51E-12
cellular component organization or biogenesis	5329	271	175.44	1.54	5.23E-12
regulation of biological quality	3963	218	130.47	1.67	5.29E-12
establishment of localization in cell	1519	111	50.01	2.22	9.61E-12
intracellular protein transport	754	71	24.82	2.86	1.22E-11
tissue development	1664	117	54.78	2.14	2.10E-11
nitrogen compound transport	1535	111	50.53	2.20	2.17E-11
nitrogen compound metabolic process	5797	285	190.85	1.49	3.39E-11
negative regulation of biosynthetic process	1579	112	51.98	2.15	4.46E-11
regulation of cell death	1688	117	55.57	2.11	4.90E-11
regulation of cellular component organization	2479	152	81.61	1.86	7.04E-11
primary metabolic process	6360	304	209.38	1.45	8.11E-11
regulation of cellular metabolic process	5926	288	195.09	1.48	8.53E-11
negative regulation of cellular metabolic process	2559	154	84.25	1.83	1.54E-10
positive regulation of biological process	6204	297	204.25	1.45	1.75E-10
in utero embryonic development	524	55	17.25	3.19	1.81E-10
negative regulation of nitrogen compound metabolic process	2356	145	77.56	1.87	1.82E-10
negative regulation of cell death	1053	84	34.67	2.42	1.85E-10
organonitrogen compound metabolic process	4379	228	144.16	1.58	2.01E-10
regulation of programmed cell death	1529	107	50.34	2.13	2.67E-10
organonitrogen compound biosynthetic process	1078	85	35.49	2.40	2.67E-10
developmental process	5674	276	186.80	1.48	3.14E-10
organelle organization	3164	178	104.16	1.71	3.58E-10
protein localization to organelle	642	61	21.14	2.89	4.18E-10
negative regulation of apoptotic process	916	76	30.16	2.52	4.18E-10
regulation of apoptotic process	1504	105	49.51	2.12	4.77E-10
negative regulation of macromolecule metabolic process	2723	159	89.65	1.77	4.78E-10
regulation of protein localization	997	80	32.82	2.44	4.83E-10
negative regulation of cellular biosynthetic process	1536	106	50.57	2.10	7.36E-10
negative regulation of metabolic process	2985	169	98.27	1.72	9.56E-10
cellular nitrogen compound metabolic process	2777	160	91.42	1.75	1.06E-09
regulation of metabolic process	6588	307	216.89	1.42	1.06E-09
positive regulation of developmental process	1564	107	51.49	2.08	1.07E-09
negative regulation of programmed cell death	936	76	30.81	2.47	1.26E-09
G protein-coupled receptor signaling pathway	1831	16	60.28	.27	2.42E-09
Golgi vesicle transport	253	35	8.33	4.20	2.84E-09
regulation of nitrogen compound metabolic process	5553	267	182.81	1.46	2.87E-09
protein localization to endoplasmic reticulum	65	19	2.14	8.88	3.08E-09
regulation of primary metabolic process	5718	273	188.25	1.45	3.15E-09
response to endoplasmic reticulum stress	214	32	7.05	4.54	3.43E-09
negative regulation of macromolecule biosynthetic process	1479	101	48.69	2.07	3.79E-09
sensory perception	1644	13	54.12	.24	4.15E-09
regulation of biosynthetic process	3949	205	130.01	1.58	4.77E-09
chordate embryonic development	814	68	26.80	2.54	4.89E-09
embryo development	1196	87	39.37	2.21	4.93E-09
regulation of cellular biosynthetic process	3867	201	127.31	1.58	6.35E-09
cellular response to stress	1450	99	47.74	2.07	6.40E-09
anatomical structure development	5309	256	174.78	1.46	7.34E-09
embryo development ending in birth or egg hatching	830	68	27.32	2.49	8.00E-09
regulation of cellular protein localization	574	54	18.90	2.86	8.21E-09
negative regulation of nucleic acid-templated transcription	1267	90	41.71	2.16	8.45E-09
negative regulation of RNA biosynthetic process	1268	90	41.74	2.16	8.49E-09
epithelium development	1037	78	34.14	2.28	1.24E-08
negative regulation of transcription, DNA-templated	1263	89	41.58	2.14	1.36E-08
multicellular organism development	4942	241	162.70	1.48	1.36E-08
negative regulation of gene expression	1917	119	63.11	1.89	1.47E-08
system development	4342	218	142.95	1.53	1.48E-08
endoplasmic reticulum to Golgi vesicle-mediated transport	105	22	3.46	6.36	1.61E-08
negative regulation of cellular macromolecule biosynthetic process	1459	98	48.03	2.04	1.79E-08
regulation of macromolecule metabolic process	6103	283	200.92	1.41	1.96E-08
negative regulation of RNA metabolic process	1368	93	45.04	2.06	2.43E-08
macromolecule biosynthetic process	1178	84	38.78	2.17	2.69E-08
macromolecule metabolic process	5212	249	171.59	1.45	3.71E-08
regulation of macromolecule biosynthetic process	3712	191	122.21	1.56	5.06E-08
cellular macromolecule biosynthetic process	1157	82	38.09	2.15	5.64E-08
negative regulation of nucleobase-containing compound metabolic process	1476	97	48.59	2.00	5.78E-08
cellular nitrogen compound biosynthetic process	1076	78	35.42	2.20	6.93E-08
regulation of developmental process	2734	151	90.01	1.68	7.27E-08
cellular developmental process	3813	194	125.53	1.55	7.55E-08
cellular macromolecule metabolic process	4020	202	132.34	1.53	8.82E-08
cellular amide metabolic process	678	57	22.32	2.55	1.03E-07
peptide metabolic process	445	44	14.65	3.00	1.06E-07
tube development	949	71	31.24	2.27	1.07E-07
tube morphogenesis	734	60	24.16	2.48	1.08E-07
regulation of cellular component movement	1077	77	35.46	2.17	1.22E-07
vesicle-mediated transport	1310	88	43.13	2.04	1.23E-07
reproductive structure development	454	44	14.95	2.94	1.79E-07
reproductive system development	458	44	15.08	2.92	2.27E-07
regulation of cellular macromolecule biosynthetic process	3662	186	120.56	1.54	2.42E-07
regulation of transport	1913	114	62.98	1.81	2.50E-07
endoderm development	70	17	2.30	7.38	2.57E-07
regulation of locomotion	1031	74	33.94	2.18	2.61E-07
biological regulation	12588	495	414.42	1.19	3.21E-07
regulation of cell population proliferation	1687	104	55.54	1.87	3.43E-07
cell differentiation	3762	189	123.85	1.53	3.45E-07
regulation of cell motility	984	71	32.39	2.19	3.68E-07
positive regulation of biosynthetic process	1926	114	63.41	1.80	3.79E-07
positive regulation of cellular biosynthetic process	1882	112	61.96	1.81	3.90E-07
regulation of intrinsic apoptotic signaling pathway	170	25	5.60	4.47	4.61E-07
positive regulation of multicellular organismal process	1953	115	64.30	1.79	4.62E-07
regulation of cellular process	11492	459	378.34	1.21	5.20E-07
regulation of multicellular organismal development	2199	125	72.39	1.73	6.31E-07
regulation of cell migration	934	68	30.75	2.21	7.01E-07
positive regulation of metabolic process	3756	187	123.65	1.51	7.87E-07
cellular component assembly	2025	117	66.67	1.76	7.99E-07
protein folding	151	23	4.97	4.63	1.03E-06
positive regulation of macromolecule biosynthetic process	1777	106	58.50	1.81	1.11E-06
positive regulation of cellular component organization	1242	82	40.89	2.01	1.21E-06
animal organ development	3122	161	102.78	1.57	1.29E-06
positive regulation of cellular metabolic process	3293	168	108.41	1.55	1.37E-06
regulation of nucleic acid-templated transcription	3221	165	106.04	1.56	1.38E-06
regulation of RNA biosynthetic process	3224	165	106.14	1.55	1.40E-06
regulation of transcription, DNA-templated	3214	164	105.81	1.55	1.84E-06
positive regulation of macromolecule metabolic process	3444	173	113.38	1.53	1.86E-06
positive regulation of transport	1038	71	34.17	2.08	2.45E-06
regulation of binding	396	38	13.04	2.91	2.46E-06
positive regulation of nitrogen compound metabolic process	3079	158	101.37	1.56	2.55E-06
regulation of cellular localization	1064	72	35.03	2.06	3.23E-06
cellular protein metabolic process	2932	152	96.53	1.57	3.27E-06
cellular component biogenesis	2252	124	74.14	1.67	3.47E-06
protein-containing complex subunit organization	1151	76	37.89	2.01	3.81E-06
small molecule biosynthetic process	458	41	15.08	2.72	3.92E-06
response to endogenous stimulus	1087	73	35.79	2.04	4.27E-06
response to topologically incorrect protein	126	20	4.15	4.82	4.58E-06
regulation of protein transport	629	50	20.71	2.41	4.75E-06
response to unfolded protein	103	18	3.39	5.31	5.89E-06
regulation of nucleobase-containing compound metabolic process	3735	182	122.96	1.48	6.25E-06
regulation of apoptotic signaling pathway	415	38	13.66	2.78	6.99E-06
organonitrogen compound catabolic process	920	64	30.29	2.11	7.51E-06
blood vessel morphogenesis	436	39	14.35	2.72	8.18E-06
nervous system process	2101	30	69.17	.43	8.98E-06
cellular response to cytokine stimulus	662	51	21.79	2.34	9.52E-06
regulation of RNA metabolic process	3491	171	114.93	1.49	1.13E-05
regulation of biological process	11997	467	394.96	1.18	1.26E-05
regulation of peptide transport	672	51	22.12	2.31	1.28E-05
regulation of anatomical structure morphogenesis	1104	72	36.35	1.98	1.30E-05
translation	305	31	10.04	3.09	1.34E-05
cholesterol homeostasis	86	16	2.83	5.65	1.40E-05
protein metabolic process	3498	171	115.16	1.48	1.44E-05
regulation of gene expression	4563	211	150.22	1.40	1.49E-05
sterol homeostasis	87	16	2.86	5.59	1.58E-05
regulation of establishment of protein localization	658	50	21.66	2.31	1.62E-05
regulation of multicellular organismal process	3300	163	108.64	1.50	1.67E-05
regulation of cellular component biogenesis	985	66	32.43	2.04	1.78E-05
regulation of protein metabolic process	2718	140	89.48	1.56	1.78E-05
positive regulation of locomotion	605	47	19.92	2.36	1.89E-05
response to cytokine	761	55	25.05	2.20	2.01E-05
positive regulation of gene expression	2294	122	75.52	1.62	2.15E-05
protein targeting to ER	37	11	1.22	9.03	2.27E-05
positive regulation of cell differentiation	1122	72	36.94	1.95	2.40E-05
positive regulation of nucleobase-containing compound metabolic process	1815	102	59.75	1.71	2.54E-05
biological_process	20574	711	677.33	1.05	2.72E-05
Unclassified	1691	22	55.67	.40	2.73E-05
homeostatic process	1679	96	55.28	1.74	2.87E-05
positive regulation of transcription, DNA-templated	1539	90	50.67	1.78	3.01E-05
proton transmembrane transport	69	14	2.27	6.16	3.02E-05
positive regulation of nucleic acid-templated transcription	1542	90	50.77	1.77	3.06E-05
positive regulation of RNA biosynthetic process	1543	90	50.80	1.77	3.08E-05
regulation of protein-containing complex assembly	440	38	14.49	2.62	3.66E-05
epithelial cell differentiation	505	41	16.63	2.47	3.67E-05
peptide biosynthetic process	324	31	10.67	2.91	3.92E-05
regulation of protein stability	290	29	9.55	3.04	3.99E-05
negative regulation of cellular component organization	745	53	24.53	2.16	4.42E-05
regulation of protein catabolic process	398	35	13.10	2.67	4.49E-05
embryonic morphogenesis	626	47	20.61	2.28	4.56E-05
negative regulation of protein binding	109	17	3.59	4.74	4.57E-05
establishment of protein localization to endoplasmic reticulum	41	11	1.35	8.15	4.89E-05
negative regulation of intrinsic apoptotic signaling pathway	98	16	3.23	4.96	5.63E-05
protein-containing complex assembly	1014	65	33.38	1.95	6.63E-05
regulation of response to endoplasmic reticulum stress	87	15	2.86	5.24	6.73E-05
endoplasmic reticulum unfolded protein response	53	12	1.74	6.88	7.01E-05
protein localization to membrane	441	37	14.52	2.55	7.17E-05
cellular response to endogenous stimulus	883	59	29.07	2.03	7.31E-05
blood vessel development	539	42	17.74	2.37	7.33E-05
establishment of protein localization to membrane	186	22	6.12	3.59	7.41E-05
endoderm formation	34	10	1.12	8.93	7.52E-05
regulation of organelle organization	1288	77	42.40	1.82	8.00E-05
cell redox homeostasis	65	13	2.14	6.08	8.03E-05
cell development	1794	99	59.06	1.68	8.03E-05
placenta development	172	21	5.66	3.71	8.05E-05
amide biosynthetic process	425	36	13.99	2.57	8.62E-05
maintenance of protein localization in endoplasmic reticulum	12	7	.40	17.72	9.04E-05
male sex differentiation	159	20	5.23	3.82	9.35E-05
organic cyclic compound metabolic process	2595	131	85.43	1.53	9.74E-05
regulation of growth	705	50	23.21	2.15	9.99E-05
negative regulation of binding	175	21	5.76	3.65	1.00E-04
positive regulation of cellular component movement	609	45	20.05	2.24	1.03E-04
male gonad development	132	18	4.35	4.14	1.10E-04
positive regulation of cell motility	589	44	19.39	2.27	1.11E-04
positive regulation of RNA metabolic process	1645	92	54.16	1.70	1.18E-04
development of primary male sexual characteristics	133	18	4.38	4.11	1.19E-04
anatomical structure morphogenesis	2254	117	74.21	1.58	1.27E-04
regulation of cell communication	3333	159	109.73	1.45	1.31E-04
vesicle organization	243	25	8.00	3.13	1.31E-04
cellular response to topologically incorrect protein	94	15	3.09	4.85	1.41E-04
morphogenesis of an epithelium	517	40	17.02	2.35	1.41E-04
developmental process involved in reproduction	1018	64	33.51	1.91	1.43E-04
regulation of transcription by RNA polymerase II	2392	122	78.75	1.55	1.69E-04
regulation of signaling	3347	159	110.19	1.44	1.70E-04
regulation of protein binding	232	24	7.64	3.14	1.87E-04
cellular catabolic process	1510	85	49.71	1.71	1.96E-04
negative regulation of apoptotic signaling pathway	233	24	7.67	3.13	1.98E-04
cellular homeostasis	858	56	28.25	1.98	2.11E-04
positive regulation of cell migration	566	42	18.63	2.25	2.13E-04
negative regulation of response to endoplasmic reticulum stress	50	11	1.65	6.68	2.17E-04
cellular response to unfolded protein	73	13	2.40	5.41	2.22E-04
positive regulation of ATPase activity	40	10	1.32	7.59	2.27E-04
vasculature development	569	42	18.73	2.24	2.29E-04
ATP metabolic process	171	20	5.63	3.55	2.30E-04
maintenance of location in cell	99	15	3.26	4.60	2.34E-04
protein targeting	220	23	7.24	3.18	2.43E-04
positive regulation of cell development	669	47	22.02	2.13	2.44E-04
maintenance of location	172	20	5.66	3.53	2.45E-04
ion transport	1174	70	38.65	1.81	2.67E-04
chemical homeostasis	1132	68	37.27	1.82	2.77E-04
signal transduction involved in regulation of gene expression	23	8	.76	10.57	2.79E-04
establishment of protein localization to organelle	309	28	10.17	2.75	2.81E-04
regulation of cellular protein metabolic process	2560	127	84.28	1.51	3.07E-04
embryonic organ development	499	38	16.43	2.31	3.17E-04
ERAD pathway	89	14	2.93	4.78	3.21E-04
posttranslational protein targeting to endoplasmic reticulum membrane	16	7	.53	13.29	3.30E-04
response to oxygen-containing compound	1305	75	42.96	1.75	3.68E-04
alpha-amino acid biosynthetic process	54	11	1.78	6.19	3.84E-04
endomembrane system organization	385	32	12.67	2.52	3.87E-04
response to growth factor	407	33	13.40	2.46	3.94E-04
positive regulation of cellular protein localization	317	28	10.44	2.68	4.23E-04
gene expression	1762	94	58.01	1.62	4.24E-04
gastrulation	149	18	4.91	3.67	4.31E-04
epithelial tube morphogenesis	365	31	12.02	2.58	4.36E-04
protein N-linked glycosylation via asparagine	17	7	.56	12.51	4.38E-04
maintenance of protein location in cell	67	12	2.21	5.44	4.53E-04
chromatin organization	646	45	21.27	2.12	4.53E-04
response to organonitrogen compound	751	50	24.72	2.02	4.70E-04
cellular response to growth factor stimulus	393	32	12.94	2.47	4.98E-04
regulation of Wnt signaling pathway	305	27	10.04	2.69	5.72E-04
peptidyl-asparagine modification	18	7	.59	11.81	5.77E-04
regulation of catabolic process	887	56	29.20	1.92	6.17E-04
cellular amino acid biosynthetic process	58	11	1.91	5.76	6.52E-04
protein N-linked glycosylation	58	11	1.91	5.76	6.54E-04
vesicle budding from membrane	58	11	1.91	5.76	6.57E-04
lipid homeostasis	155	18	5.10	3.53	6.71E-04
negative regulation of protein metabolic process	1071	64	35.26	1.82	7.04E-04
chromosome organization	941	58	30.98	1.87	7.05E-04
embryonic placenta development	111	15	3.65	4.10	7.08E-04
positive regulation of cell morphogenesis involved in differentiation	188	20	6.19	3.23	7.17E-04
maintenance of protein location	98	14	3.23	4.34	7.78E-04
stem cell differentiation	174	19	5.73	3.32	8.36E-04
sex differentiation	277	25	9.12	2.74	8.56E-04
catabolic process	1744	92	57.42	1.60	8.98E-04
ubiquitin-dependent ERAD pathway	73	12	2.40	4.99	9.10E-04
reproductive process	1458	80	48.00	1.67	9.17E-04
reproduction	1459	80	48.03	1.67	9.22E-04
negative regulation of signal transduction	1204	69	39.64	1.74	9.55E-04
negative regulation of transcription by RNA polymerase II	932	57	30.68	1.86	9.61E-04
cardiocyte differentiation	130	16	4.28	3.74	1.01E-03
positive regulation of protein transport	349	29	11.49	2.52	1.01E-03
gland development	429	33	14.12	2.34	1.12E-03
carboxylic acid biosynthetic process	247	23	8.13	2.83	1.14E-03
carbohydrate derivative biosynthetic process	453	34	14.91	2.28	1.15E-03
receptor-mediated endocytosis	147	17	4.84	3.51	1.15E-03
organic acid biosynthetic process	248	23	8.16	2.82	1.20E-03
regulation of cellular response to growth factor stimulus	284	25	9.35	2.67	1.20E-03
heterocycle metabolic process	2307	114	75.95	1.50	1.23E-03
small molecule metabolic process	1475	80	48.56	1.65	1.36E-03
maintenance of protein localization in organelle	41	9	1.35	6.67	1.37E-03
symbiotic process	233	22	7.67	2.87	1.38E-03
tissue morphogenesis	622	42	20.48	2.05	1.42E-03
hepaticobiliary system development	105	14	3.46	4.05	1.44E-03
anatomical structure formation involved in morphogenesis	943	57	31.05	1.84	1.51E-03
positive regulation of cell population proliferation	990	59	32.59	1.81	1.54E-03
cellular aromatic compound metabolic process	2381	116	78.39	1.48	1.58E-03
retrograde vesicle-mediated transport, Golgi to endoplasmic reticulum	42	9	1.38	6.51	1.59E-03
blastocyst development	152	17	5.00	3.40	1.61E-03
positive regulation of organelle organization	602	41	19.82	2.07	1.61E-03
negative regulation of cell communication	1344	74	44.25	1.67	1.63E-03
positive regulation of establishment of protein localization	365	29	12.02	2.41	1.67E-03
negative regulation of signaling	1348	74	44.38	1.67	1.68E-03
carbohydrate derivative metabolic process	795	50	26.17	1.91	1.77E-03
posttranslational protein targeting to membrane, translocation	8	5	.26	18.98	1.77E-03
regulation of protein localization to nucleus	138	16	4.54	3.52	1.80E-03
endodermal cell differentiation	23	7	.76	9.24	1.81E-03
negative regulation of cellular protein localization	123	15	4.05	3.70	1.85E-03
regulation of canonical Wnt signaling pathway	239	22	7.87	2.80	1.85E-03
regulation of signal transduction	2878	135	94.75	1.42	1.85E-03
regulation of intracellular transport	327	27	10.77	2.51	1.99E-03
nucleobase-containing compound metabolic process	2168	107	71.37	1.50	2.07E-03
regulation of molecular function	2571	123	84.64	1.45	2.08E-03
positive regulation of transcription by RNA polymerase II	1239	69	40.79	1.69	2.23E-03
activation of immune response	406	1	13.37	.07	2.29E-03
response to nitrogen compound	857	52	28.21	1.84	2.29E-03
positive regulation of protein metabolic process	1651	86	54.35	1.58	2.33E-03
regulation of DNA binding	127	15	4.18	3.59	2.50E-03
negative regulation of response to stimulus	1608	84	52.94	1.59	2.56E-03
response to stress	3223	147	106.11	1.39	2.62E-03
membrane organization	793	49	26.11	1.88	2.63E-03
anterior/posterior pattern specification	228	21	7.51	2.80	2.63E-03
nervous system development	2329	113	76.67	1.47	2.65E-03
chromatin remodeling	144	16	4.74	3.38	2.72E-03
regulation of transmembrane receptor protein serine/threonine kinase signaling pathway	247	22	8.13	2.71	2.77E-03
ribonucleoprotein complex subunit organization	178	18	5.86	3.07	2.93E-03
regulation of ATPase activity	59	10	1.94	5.15	3.07E-03
regulation of intracellular protein transport	231	21	7.60	2.76	3.08E-03
blastocyst formation	59	10	1.94	5.15	3.08E-03
protein stabilization	179	18	5.89	3.05	3.10E-03
ER-nucleus signaling pathway	26	7	.86	8.18	3.24E-03
regulation of symbiotic process	215	20	7.08	2.83	3.36E-03
response to inorganic substance	423	31	13.93	2.23	3.37E-03
regulation of viral process	198	19	6.52	2.91	3.44E-03
cellular response to oxygen-containing compound	913	54	30.06	1.80	3.44E-03
primitive streak formation	10	5	.33	15.19	3.54E-03
positive regulation of gastrulation	10	5	.33	15.19	3.55E-03
liver development	102	13	3.36	3.87	3.66E-03
organic substance catabolic process	1452	77	47.80	1.61	3.76E-03
circulatory system development	922	54	30.35	1.78	3.83E-03
positive regulation of intracellular transport	183	18	6.02	2.99	3.89E-03
cellular response to nutrient	18	6	.59	10.13	3.95E-03
iron ion transport	49	9	1.61	5.58	3.96E-03
cellular response to oxygen levels	105	13	3.46	3.76	4.70E-03
regulation of proteolysis	729	45	24.00	1.88	4.77E-03
alpha-amino acid metabolic process	170	17	5.60	3.04	4.97E-03
negative regulation of endoplasmic reticulum stress-induced intrinsic apoptotic signaling pathway	19	6	.63	9.59	4.98E-03
viral life cycle	77	11	2.53	4.34	5.04E-03
negative regulation of cellular response to growth factor stimulus	154	16	5.07	3.16	5.12E-03
steroid esterification	5	4	.16	24.30	5.13E-03
sterol esterification	5	4	.16	24.30	5.14E-03
cholesterol esterification	5	4	.16	24.30	5.16E-03
ribonucleoprotein complex assembly	171	17	5.63	3.02	5.17E-03
branched-chain amino acid biosynthetic process	5	4	.16	24.30	5.17E-03
response to selenium ion	5	4	.16	24.30	5.19E-03
negative regulation of cellular protein metabolic process	1020	58	33.58	1.73	5.20E-03
regulation of endoplasmic reticulum stress-induced intrinsic apoptotic signaling pathway	29	7	.95	7.33	5.41E-03
positive regulation of embryonic development	40	8	1.32	6.08	5.58E-03
cytoplasmic translation	65	10	2.14	4.67	5.78E-03
response to retinoic acid	79	11	2.60	4.23	5.98E-03
positive regulation of cell adhesion	435	31	14.32	2.16	6.06E-03
cell death	895	52	29.46	1.76	6.14E-03
regulation of developmental growth	401	29	13.20	2.20	6.52E-03
regulation of transforming growth factor beta receptor signaling pathway	110	13	3.62	3.59	6.77E-03
formation of primary germ layer	95	12	3.13	3.84	6.84E-03
cell junction organization	504	34	16.59	2.05	6.88E-03
regulation of vesicle-mediated transport	612	39	20.15	1.94	7.05E-03
myeloid cell differentiation	249	21	8.20	2.56	7.24E-03
threonine metabolic process	6	4	.20	20.25	7.95E-03
endodermal cell fate specification	6	4	.20	20.25	7.97E-03
regulation of plasma membrane bounded cell projection organization	793	47	26.11	1.80	8.13E-03
generation of neurons	1701	85	56.00	1.52	8.16E-03
DNA metabolic process	633	40	20.84	1.92	8.24E-03
regulation of cellular response to transforming growth factor beta stimulus	113	13	3.72	3.49	8.33E-03
cellular protein-containing complex assembly	674	42	22.19	1.89	8.35E-03
cellular protein catabolic process	594	38	19.56	1.94	8.35E-03
positive regulation of cell-substrate adhesion	129	14	4.25	3.30	8.35E-03
endodermal cell fate commitment	13	5	.43	11.68	8.37E-03
endosomal transport	216	19	7.11	2.67	8.64E-03
response to nutrient	56	9	1.84	4.88	8.79E-03
Golgi organization	114	13	3.75	3.46	8.90E-03
regulation of protein localization to plasma membrane	114	13	3.75	3.46	8.92E-03
negative regulation of developmental process	1055	58	34.73	1.67	9.30E-03
negative regulation of transforming growth factor beta receptor signaling pathway	70	10	2.30	4.34	9.32E-03
negative regulation of protein catabolic process	131	14	4.31	3.25	9.46E-03
negative regulation of neuron apoptotic process	182	17	5.99	2.84	9.46E-03
response to lipid	645	40	21.23	1.88	9.68E-03
regulation of cell differentiation	1913	93	62.98	1.48	9.83E-03
cellular transition metal ion homeostasis	100	12	3.29	3.65	9.84E-03
regulation of epithelial cell proliferation	371	27	12.21	2.21	9.84E-03
protein catabolic process	646	40	21.27	1.88	9.84E-03
regulation of neuron apoptotic process	269	22	8.86	2.48	1.03E-02
positive regulation of cellular component biogenesis	538	35	17.71	1.98	1.03E-02
gonad development	220	19	7.24	2.62	1.03E-02
somite rostral/caudal axis specification	14	5	.46	10.85	1.05E-02
regulation of hormone levels	540	35	17.78	1.97	1.06E-02
lytic vacuole organization	72	10	2.37	4.22	1.10E-02
lysosome organization	72	10	2.37	4.22	1.10E-02
negative regulation of molecular function	1038	57	34.17	1.67	1.10E-02
protein retention in ER lumen	7	4	.23	17.36	1.13E-02
neurogenesis	1814	89	59.72	1.49	1.13E-02
immune response-regulating cell surface receptor signaling pathway	343	1	11.29	.09	1.15E-02
ion homeostasis	801	47	26.37	1.78	1.15E-02
regulation of cell projection organization	802	47	26.40	1.78	1.15E-02
regulation of neuron death	377	27	12.41	2.18	1.15E-02
negative regulation of cellular response to transforming growth factor beta stimulus	73	10	2.40	4.16	1.19E-02
programmed cell death	854	49	28.12	1.74	1.21E-02
organic hydroxy compound transport	119	13	3.92	3.32	1.22E-02
development of primary sexual characteristics	224	19	7.37	2.58	1.22E-02
endothelium development	88	11	2.90	3.80	1.22E-02
vasculogenesis	88	11	2.90	3.80	1.23E-02
viral process	136	14	4.48	3.13	1.26E-02
regulation of secretion by cell	722	43	23.77	1.81	1.27E-02
gastrulation with mouth forming second	35	7	1.15	6.08	1.27E-02
cellular cation homeostasis	635	39	20.91	1.87	1.27E-02
positive regulation of ion transport	332	25	10.93	2.29	1.27E-02
multi-organism process	1018	56	33.51	1.67	1.28E-02
small molecule catabolic process	301	23	9.91	2.32	1.31E-02
apoptotic process	816	47	26.86	1.75	1.32E-02
process utilizing autophagic mechanism	226	19	7.44	2.55	1.32E-02
autophagy	226	19	7.44	2.55	1.32E-02
regulation of catalytic activity	1876	91	61.76	1.47	1.33E-02
regulation of chromatin organization	208	18	6.85	2.63	1.35E-02
cellular ion homeostasis	649	40	21.37	1.87	1.35E-02
positive regulation of lipid localization	105	12	3.46	3.47	1.36E-02
epithelial cell development	227	19	7.47	2.54	1.37E-02
response to abiotic stimulus	933	52	30.72	1.69	1.44E-02
cellular monovalent inorganic cation homeostasis	106	12	3.49	3.44	1.46E-02
proteolysis involved in cellular protein catabolic process	573	36	18.86	1.91	1.46E-02
regulation of protein secretion	364	26	11.98	2.17	1.47E-02
positive regulation of nervous system development	659	40	21.70	1.84	1.48E-02
chromatin organization involved in negative regulation of transcription	91	11	3.00	3.67	1.51E-02
carboxylic acid metabolic process	796	46	26.21	1.76	1.52E-02
multi-organism reproductive process	1001	55	32.95	1.67	1.54E-02
immune response-activating cell surface receptor signaling pathway	331	1	10.90	.09	1.54E-02
immune response-activating signal transduction	332	1	10.93	.09	1.54E-02
negative regulation of organelle organization	404	28	13.30	2.11	1.55E-02
regulation of hydrolase activity	1003	55	33.02	1.67	1.55E-02
pH reduction	37	7	1.22	5.75	1.62E-02
aging	158	15	5.20	2.88	1.62E-02
positive regulation of cell communication	1795	87	59.09	1.47	1.64E-02
regulation of protein exit from endoplasmic reticulum	26	6	.86	7.01	1.65E-02
cellular iron ion homeostasis	63	9	2.07	4.34	1.65E-02
positive regulation of cellular protein metabolic process	1573	78	51.79	1.51	1.65E-02
striated muscle tissue development	320	24	10.53	2.28	1.69E-02
positive regulation of signaling	1802	87	59.32	1.47	1.69E-02
vacuole organization	142	14	4.67	2.99	1.73E-02
organic acid metabolic process	869	49	28.61	1.71	1.76E-02
angiogenesis	323	24	10.63	2.26	1.77E-02
regulation of protein localization to membrane	196	17	6.45	2.63	1.79E-02
cell cycle	1208	63	39.77	1.58	1.84E-02
negative regulation of transport	519	33	17.09	1.93	1.87E-02
cellular chemical homeostasis	735	43	24.20	1.78	1.87E-02
positive regulation of binding	197	17	6.49	2.62	1.87E-02
cation transport	736	43	24.23	1.77	1.89E-02
regulation of DNA methylation	27	6	.89	6.75	1.89E-02
endoplasmic reticulum to cytosol transport	17	5	.56	8.93	1.89E-02
mesenchyme development	216	18	7.11	2.53	1.89E-02
retrograde protein transport, ER to cytosol	17	5	.56	8.93	1.90E-02
positive regulation of intracellular protein transport	144	14	4.74	2.95	1.91E-02
branching morphogenesis of an epithelial tube	162	15	5.33	2.81	1.96E-02
positive regulation of substrate adhesion-dependent cell spreading	39	7	1.28	5.45	2.03E-02
regulation of cellular response to stress	699	41	23.01	1.78	2.07E-02
intracellular protein transmembrane transport	52	8	1.71	4.67	2.08E-02
growth	458	30	15.08	1.99	2.09E-02
regulation of protein modification process	1811	87	59.62	1.46	2.10E-02
transition metal ion homeostasis	129	13	4.25	3.06	2.15E-02
negative regulation of neuron death	252	20	8.30	2.41	2.15E-02
protein localization to plasma membrane	201	17	6.62	2.57	2.23E-02
positive regulation of neurogenesis	585	36	19.26	1.87	2.25E-02
regulation of lipid transport	130	13	4.28	3.04	2.28E-02
regulation of lipid localization	165	15	5.43	2.76	2.29E-02
animal organ morphogenesis	1026	55	33.78	1.63	2.32E-02
peptidyl-lysine modification	255	20	8.40	2.38	2.32E-02
positive regulation of lipid transport	82	10	2.70	3.70	2.34E-02
immune system development	768	44	25.28	1.74	2.34E-02
system process	2641	58	86.95	.67	2.35E-02
regulation of cellular protein catabolic process	256	20	8.43	2.37	2.37E-02
positive regulation of cell projection organization	476	31	15.67	1.98	2.41E-02
muscle tissue development	338	24	11.13	2.16	2.43E-02
cellular response to organic cyclic compound	374	26	12.31	2.11	2.44E-02
interaction with symbiont	83	10	2.73	3.66	2.49E-02
regulation of heart growth	83	10	2.73	3.66	2.50E-02
regulation of substrate adhesion-dependent cell spreading	54	8	1.78	4.50	2.50E-02
protein transmembrane transport	54	8	1.78	4.50	2.50E-02
inorganic ion homeostasis	729	42	24.00	1.75	2.50E-02
embryonic axis specification	41	7	1.35	5.19	2.51E-02
developmental growth	442	29	14.55	1.99	2.51E-02
DNA repair	442	29	14.55	1.99	2.52E-02
positive regulation of cell growth	186	16	6.12	2.61	2.57E-02
hematopoietic or lymphoid organ development	732	42	24.10	1.74	2.58E-02
positive regulation of epithelial cell migration	150	14	4.94	2.84	2.58E-02
aromatic compound biosynthetic process	687	40	22.62	1.77	2.61E-02
regulation of cell development	1110	58	36.54	1.59	2.61E-02
protein targeting to membrane	84	10	2.77	3.62	2.65E-02
embryonic heart tube morphogenesis	69	9	2.27	3.96	2.66E-02
cotranslational protein targeting to membrane	19	5	.63	7.99	2.67E-02
oxoacid metabolic process	842	47	27.72	1.70	2.67E-02
body fluid secretion	55	8	1.81	4.42	2.68E-02
translational initiation	55	8	1.81	4.42	2.69E-02
positive regulation of hydrolase activity	527	33	17.35	1.90	2.69E-02
positive regulation of axon extension	55	8	1.81	4.42	2.69E-02
response to hormone	570	35	18.77	1.87	2.76E-02
respiratory system development	239	19	7.87	2.41	2.78E-02
organic cyclic compound biosynthetic process	799	45	26.30	1.71	2.78E-02
antigen receptor-mediated signaling pathway	307	1	10.11	.10	2.78E-02
regulation of secretion	800	45	26.34	1.71	2.80E-02
negative regulation of establishment of protein localization	170	15	5.60	2.68	2.80E-02
embryonic heart tube development	85	10	2.80	3.57	2.80E-02
positive regulation of viral process	85	10	2.80	3.57	2.81E-02
regulation of peptidase activity	421	28	13.86	2.02	2.83E-02
cell morphogenesis involved in differentiation	575	35	18.93	1.85	2.87E-02
anterior/posterior axis specification	56	8	1.84	4.34	2.89E-02
regulation of cell cycle	967	52	31.84	1.63	2.89E-02
positive regulation of secretion by cell	385	26	12.67	2.05	2.90E-02
regulation of organ growth	118	12	3.88	3.09	2.90E-02
lung development	208	17	6.85	2.48	2.90E-02
cardiac muscle tissue development	190	16	6.26	2.56	2.99E-02
positive regulation of growth	298	22	9.81	2.24	3.05E-02
embryonic organ morphogenesis	325	23	10.70	2.15	3.05E-02
complement activation	229	0	7.54	< 0.01	3.05E-02
chromatin silencing	71	9	2.34	3.85	3.05E-02
plasma lipoprotein particle assembly	20	5	.66	7.59	3.09E-02
cation homeostasis	717	41	23.60	1.74	3.09E-02
positive regulation of glomerular filtration	4	3	.13	22.78	3.11E-02
heterocycle biosynthetic process	672	39	22.12	1.76	3.13E-02
regulation of embryonic development	137	13	4.51	2.88	3.18E-02
nucleic acid metabolic process	1745	83	57.45	1.44	3.21E-02
cellular response to metal ion	155	14	5.10	2.74	3.22E-02
DNA modification	72	9	2.37	3.80	3.27E-02
multicellular organismal process	7441	288	244.97	1.18	3.32E-02
protein-DNA complex subunit organization	174	15	5.73	2.62	3.34E-02
positive regulation of protein catabolic process	222	18	7.31	2.46	3.38E-02
iron ion homeostasis	88	10	2.90	3.45	3.40E-02
DNA methylation or demethylation	58	8	1.91	4.19	3.43E-02
regulation of protein localization to cell periphery	139	13	4.58	2.84	3.49E-02
DNA conformation change	194	16	6.39	2.51	3.49E-02
regulation of peptide secretion	405	27	13.33	2.03	3.49E-02
negative regulation of protein-containing complex assembly	139	13	4.58	2.84	3.49E-02
negative regulation of cell population proliferation	692	40	22.78	1.76	3.50E-02
regulation of viral life cycle	157	14	5.17	2.71	3.50E-02
positive regulation of anion transport	73	9	2.40	3.74	3.50E-02
Golgi vesicle budding	32	6	1.05	5.70	3.50E-02
alcohol metabolic process	271	20	8.92	2.24	3.51E-02
intracellular pH reduction	32	6	1.05	5.70	3.51E-02
chromatin organization involved in regulation of transcription	105	11	3.46	3.18	3.52E-02
maternal placenta development	32	6	1.05	5.70	3.52E-02
epithelial tube branching involved in lung morphogenesis	32	6	1.05	5.70	3.52E-02
decidualization	21	5	.69	7.23	3.52E-02
negative regulation of transmembrane receptor protein serine/threonine kinase signaling pathway	122	12	4.02	2.99	3.53E-02
nucleobase-containing compound biosynthetic process	604	36	19.88	1.81	3.53E-02
nucleus organization	122	12	4.02	2.99	3.53E-02
regulation of ion transport	745	42	24.53	1.71	3.56E-02
regulation of histone methylation	74	9	2.44	3.69	3.72E-02
transmembrane transport	912	49	30.02	1.63	3.77E-02
cellular amino acid catabolic process	90	10	2.96	3.38	3.81E-02
monovalent inorganic cation homeostasis	141	13	4.64	2.80	3.83E-02
multicellular organism reproduction	862	47	28.38	1.66	3.84E-02
regulation of cholesterol esterification	12	4	.40	10.13	3.87E-02
aspartate family amino acid catabolic process	12	4	.40	10.13	3.88E-02
negative regulation of gene silencing	33	6	1.09	5.52	3.89E-02
cellular response to increased oxygen levels	12	4	.40	10.13	3.89E-02
vagina development	12	4	.40	10.13	3.90E-02
regulation of angiogenesis	313	22	10.30	2.13	3.96E-02
labyrinthine layer development	60	8	1.98	4.05	3.96E-02
female pregnancy	142	13	4.67	2.78	4.00E-02
regulation of vasculature development	349	24	11.49	2.09	4.01E-02
neuron projection development	710	40	23.37	1.71	4.04E-02
protein exit from endoplasmic reticulum	22	5	.72	6.90	4.07E-02
vacuolar acidification	22	5	.72	6.90	4.08E-02
cholesterol efflux	22	5	.72	6.90	4.09E-02
complement activation, classical pathway	217	0	7.14	< 0.01	4.11E-02
regulation of histone modification	161	14	5.30	2.64	4.15E-02
regulation of epithelial cell migration	233	18	7.67	2.35	4.16E-02
cellular response to inorganic substance	180	15	5.93	2.53	4.22E-02
regulation of cardiac muscle tissue growth	76	9	2.50	3.60	4.22E-02
humoral immune response mediated by circulating immunoglobulin	222	0	7.31	< 0.01	4.23E-02
alpha-amino acid catabolic process	76	9	2.50	3.60	4.23E-02
positive regulation of DNA binding	61	8	2.01	3.98	4.24E-02
maternal process involved in female pregnancy	47	7	1.55	4.52	4.28E-02
positive regulation of cell cycle	354	24	11.65	2.06	4.28E-02
negative regulation of protein modification process	588	35	19.36	1.81	4.33E-02
formation of radial glial scaffolds	5	3	.16	18.23	4.33E-02
lactate transport	5	3	.16	18.23	4.34E-02
lactate transmembrane transport	5	3	.16	18.23	4.35E-02
plasma membrane lactate transport	5	3	.16	18.23	4.35E-02
threonine catabolic process	5	3	.16	18.23	4.36E-02
ectoderm formation	5	3	.16	18.23	4.37E-02
regulation of protein kinase B signaling	163	14	5.37	2.61	4.49E-02
axis specification	93	10	3.06	3.27	4.50E-02
columnar/cuboidal epithelial cell differentiation	127	12	4.18	2.87	4.50E-02
respiratory tube development	211	17	6.95	2.45	4.51E-02
positive regulation of cellular protein catabolic process	145	13	4.77	2.72	4.51E-02
enzyme linked receptor protein signaling pathway	551	33	18.14	1.82	4.51E-02
regulation of cardiocyte differentiation	62	8	2.04	3.92	4.51E-02
macromolecule glycosylation	182	15	5.99	2.50	4.52E-02
protein glycosylation	182	15	5.99	2.50	4.52E-02
proteasomal protein catabolic process	320	22	10.53	2.09	4.58E-02
negative regulation of vascular endothelial growth factor receptor signaling pathway	13	4	.43	9.35	4.59E-02
transcytosis	23	5	.76	6.60	4.59E-02
apical protein localization	13	4	.43	9.35	4.60E-02
virion assembly	23	5	.76	6.60	4.60E-02
ER overload response	13	4	.43	9.35	4.60E-02
cellular amino acid metabolic process	238	18	7.84	2.30	4.61E-02
regulation of glomerular filtration	13	4	.43	9.35	4.61E-02
regulation of cardiac muscle cell proliferation	48	7	1.58	4.43	4.61E-02
regulation of cellular catabolic process	740	41	24.36	1.68	4.62E-02
regulation of animal organ morphogenesis	213	17	7.01	2.42	4.62E-02
positive regulation of neuron differentiation	469	29	15.44	1.88	4.66E-02
immune response-regulating signaling pathway	346	2	11.39	.18	4.66E-02
outflow tract morphogenesis	78	9	2.57	3.50	4.69E-02
neuron fate commitment	78	9	2.57	3.50	4.70E-02
regulation of intracellular steroid hormone receptor signaling pathway	78	9	2.57	3.50	4.70E-02
regulation of response to stimulus	4015	166	132.18	1.26	4.72E-02
response to oxygen levels	215	17	7.08	2.40	4.73E-02
cell morphogenesis	743	41	24.46	1.68	4.73E-02
negative regulation of protein transport	165	14	5.43	2.58	4.76E-02
cell cycle process	805	44	26.50	1.66	4.78E-02
ribonucleoprotein complex biogenesis	403	26	13.27	1.96	4.95E-02

## Sheet: GO pathways from DEGs FDR<0,05
	Mus musculus (REF)	upload_1 ( Hierarchy ) NEW! )
GO biological process complete	#	#	expected	Fold Enrichment	FDR
G protein-coupled receptor signaling pathway	1831	16	60.28	.27	2.42E-09
regulation of intrinsic apoptotic signaling pathway	170	25	5.60	4.47	4.61E-07
regulation of apoptotic signaling pathway	415	38	13.66	2.78	6.99E-06
negative regulation of intrinsic apoptotic signaling pathway	98	16	3.23	4.96	5.63E-05
negative regulation of apoptotic signaling pathway	233	24	7.67	3.13	1.98E-04
ERAD pathway	89	14	2.93	4.78	3.21E-04
regulation of Wnt signaling pathway	305	27	10.04	2.69	5.72E-04
ubiquitin-dependent ERAD pathway	73	12	2.40	4.99	9.10E-04
regulation of canonical Wnt signaling pathway	239	22	7.87	2.80	1.85E-03
regulation of transmembrane receptor protein serine/threonine kinase signaling pathway	247	22	8.13	2.71	2.77E-03
ER-nucleus signaling pathway	26	7	.86	8.18	3.24E-03
negative regulation of endoplasmic reticulum stress-induced intrinsic apoptotic signaling pathway	19	6	.63	9.59	4.98E-03
regulation of endoplasmic reticulum stress-induced intrinsic apoptotic signaling pathway	29	7	.95	7.33	5.41E-03
regulation of transforming growth factor beta receptor signaling pathway	110	13	3.62	3.59	6.77E-03
negative regulation of transforming growth factor beta receptor signaling pathway	70	10	2.30	4.34	9.32E-03
immune response-regulating cell surface receptor signaling pathway	343	1	11.29	.09	1.15E-02
immune response-activating cell surface receptor signaling pathway	331	1	10.90	.09	1.54E-02
antigen receptor-mediated signaling pathway	307	1	10.11	.10	2.78E-02
negative regulation of transmembrane receptor protein serine/threonine kinase signaling pathway	122	12	4.02	2.99	3.53E-02
complement activation, classical pathway	217	0	7.14	< 0.01	4.11E-02
enzyme linked receptor protein signaling pathway	551	33	18.14	1.82	4.51E-02
negative regulation of vascular endothelial growth factor receptor signaling pathway	13	4	.43	9.35	4.59E-02
immune response-regulating signaling pathway	346	2	11.39	.18	4.66E-02
regulation of intracellular steroid hormone receptor signaling pathway	78	9	2.57	3.50	4.70E-02
