# Supplementary material for: The Wnt/TCF7L1 transcriptional repressor axis drives primitive endoderm formation by antagonizing naive and formative pluripotency
Source: Nat Commun. 2023 Mar 3;14:1210. doi: 10.1038/s41467-023-36914-1 (PMC9984534; doi:10.1038/s41467-023-36914-1)
Supplement: Supplementary file 6 — Supplementary Data 3 [file 41467_2023_36914_MOESM6_ESM.xlsx]

## Sheet: GO_from_DEGs
Table 1
GO biological process complete	#	FDR	-LOG10(FDR)
tissue development	147	4,97E-17	16.3036
cellular process	683	2,00E-16	15.699
negative regulation of cellular process	296	3,29E-16	15.4828
negative regulation of biological process	315	4,85E-16	15.3143
sensory perception of smell	0	2,70E-15	14.5686
sensory perception of chemical stimulus	1	2,87E-15	14.5421
cellular response to leukemia inhibitory factor	35	1,99E-14	13.7011
response to leukemia inhibitory factor	35	2,13E-14	13.6716
multicellular organism development	287	2,33E-14	13.6326
anatomical structure development	302	4,93E-14	13.3072
developmental process	318	5,64E-14	13.2487
epithelium development	101	5,94E-14	13.2262
animal organ development	210	6,38E-14	13.1952
system development	256	1,58E-13	12.8013
response to chemical	223	4,03E-13	12.3947
anatomical structure morphogenesis	163	1,53E-12	11.8153
embryo development	106	1,85E-12	11.7328
positive regulation of cellular process	317	2,95E-12	11.5302
response to organic substance	175	3,18E-12	11.4976
macromolecule localization	162	7,48E-12	11.1261
metabolic process	384	1,72E-11	10.7645
G protein-coupled receptor signaling pathway	16	1,74E-11	10.7595
negative regulation of nitrogen compound metabolic process	161	4,14E-11	10.383
localization	280	4,45E-11	10.3516
protein localization	143	4,53E-11	10.3439
negative regulation of cellular biosynthetic process	119	4,81E-11	10.3179
negative regulation of macromolecule biosynthetic process	116	4,98E-11	10.3028
positive regulation of biological process	331	5,37E-11	10.27
cellular response to chemical stimulus	163	5,42E-11	10.266
negative regulation of biosynthetic process	121	5,55E-11	10.2557
negative regulation of RNA biosynthetic process	104	5,86E-11	10.2321
negative regulation of nucleic acid-templated transcription	104	5,88E-11	10.2306
negative regulation of cellular macromolecule biosynthetic process	114	8,03E-11	10.0953
negative regulation of RNA metabolic process	109	8,10E-11	10.0915
cellular response to organic substance	134	8,12E-11	10.0904
negative regulation of transcription, DNA-templated	103	8,93E-11	10.0491
negative regulation of macromolecule metabolic process	177	1,13E-10	9.94692
chordate embryonic development	78	2,05E-10	9.68825
embryonic morphogenesis	66	2,25E-10	9.64782
regulation of localization	183	2,64E-10	9.5784
negative regulation of nucleobase-containing compound metabolic process	113	2,92E-10	9.53462
embryo development ending in birth or egg hatching	78	3,72E-10	9.42946
organic substance metabolic process	356	3,74E-10	9.42713
tube development	85	3,83E-10	9.4168
negative regulation of gene expression	135	4,57E-10	9.34008
negative regulation of cellular metabolic process	166	5,45E-10	9.2636
in utero embryonic development	58	8,45E-10	9.07314
cellular component organization	281	1,46E-09	8.83565
negative regulation of cell death	89	2,48E-09	8.60555
cellular protein localization	109	2,86E-09	8.54363
negative regulation of metabolic process	183	2,88E-09	8.54061
cellular metabolic process	334	3,57E-09	8.44733
cellular developmental process	212	3,78E-09	8.42251
cellular component organization or biogenesis	287	4,23E-09	8.37366
cellular macromolecule localization	109	4,27E-09	8.36957
regulation of metabolic process	338	4,34E-09	8.36251
organonitrogen compound metabolic process	246	5,54E-09	8.25649
organic substance transport	130	5,75E-09	8.24033
tube morphogenesis	69	6,21E-09	8.20691
regulation of primary metabolic process	302	6,29E-09	8.20135
regulation of cell death	119	6,37E-09	8.19586
cell differentiation	208	6,92E-09	8.15989
regulation of cell population proliferation	120	1,06E-08	7.97469
regulation of developmental process	160	1,07E-08	7.97062
establishment of protein localization	100	1,44E-08	7.84164
regulation of cellular metabolic process	308	1,64E-08	7.78516
tissue morphogenesis	61	1,77E-08	7.75203
protein transport	95	1,79E-08	7.74715
regulation of programmed cell death	109	1,81E-08	7.74232
primary metabolic process	326	1,85E-08	7.73283
respiratory system development	35	1,87E-08	7.72816
negative regulation of apoptotic process	78	1,89E-08	7.72354
regulation of macromolecule metabolic process	315	2,27E-08	7.64397
morphogenesis of an epithelium	54	2,27E-08	7.64397
negative regulation of programmed cell death	79	2,44E-08	7.61261
peptide transport	96	2,63E-08	7.58004
anatomical structure formation involved in morphogenesis	79	3,06E-08	7.51428
regulation of nitrogen compound metabolic process	291	3,68E-08	7.43415
positive regulation of metabolic process	212	4,45E-08	7.35164
regulation of biological quality	221	5,68E-08	7.24565
endoderm development	19	6,05E-08	7.21824
cellular localization	140	7,65E-08	7.11634
amide transport	96	9,27E-08	7.03292
regulation of apoptotic process	105	1,09E-07	6.96257
positive regulation of cellular metabolic process	190	1,16E-07	6.93554
lung development	31	1,25E-07	6.90309
positive regulation of macromolecule metabolic process	197	1,26E-07	6.89963
nitrogen compound transport	108	1,61E-07	6.79317
respiratory tube development	31	1,64E-07	6.78516
epithelial cell differentiation	51	1,81E-07	6.74232
Golgi vesicle transport	34	2,01E-07	6.6968
transport	203	2,42E-07	6.61618
establishment of localization	209	2,43E-07	6.61439
response to cytokine	66	2,50E-07	6.60206
positive regulation of transcription, DNA-templated	106	2,65E-07	6.57675
positive regulation of nucleic acid-templated transcription	106	2,74E-07	6.56225
positive regulation of RNA biosynthetic process	106	2,76E-07	6.55909
intracellular transport	88	3,27E-07	6.48545
cellular response to cytokine stimulus	60	3,98E-07	6.40012
nitrogen compound metabolic process	296	4,02E-07	6.39577
positive regulation of biosynthetic process	124	4,28E-07	6.36856
positive regulation of cellular biosynthetic process	122	4,30E-07	6.36653
sensory perception	21	4,35E-07	6.36151
positive regulation of gene expression	141	5,48E-07	6.26122
endoplasmic reticulum to Golgi vesicle-mediated transport	21	6,62E-07	6.17914
organelle organization	182	6,84E-07	6.16494
positive regulation of nitrogen compound metabolic process	177	7,36E-07	6.13312
cell development	118	8,20E-07	6.08619
enzyme linked receptor protein signaling pathway	52	8,29E-07	6.08145
regulation of biosynthetic process	216	8,34E-07	6.07883
regulation of protein localization	76	8,93E-07	6.04915
embryonic organ development	49	9,32E-07	6.03058
positive regulation of macromolecule biosynthetic process	115	1,05E-06	5.97881
regulation of cellular biosynthetic process	212	1,07E-06	5.97062
positive regulation of nucleobase-containing compound metabolic process	117	1,08E-06	5.96658
epithelial tube morphogenesis	40	1,18E-06	5.92812
positive regulation of developmental process	98	1,48E-06	5.82974
positive regulation of RNA metabolic process	108	1,65E-06	5.78252
regulation of cellular component movement	80	1,78E-06	5.74958
cellular biosynthetic process	125	2,23E-06	5.6517
positive regulation of transcription by RNA polymerase II	87	2,83E-06	5.54821
biological regulation	550	3,06E-06	5.51428
biosynthetic process	131	3,07E-06	5.51286
protein localization to endoplasmic reticulum	16	3,23E-06	5.4908
reproductive structure development	45	3,33E-06	5.47756
positive regulation of cell population proliferation	75	3,40E-06	5.46852
regulation of molecular function	152	3,42E-06	5.46597
reproductive system development	45	3,62E-06	5.44129
regulation of multicellular organismal process	161	3,63E-06	5.44009
regulation of macromolecule biosynthetic process	202	3,74E-06	5.42713
regulation of protein transport	54	4,01E-06	5.39686
organic substance biosynthetic process	127	5,17E-06	5.28651
regulation of nucleic acid-templated transcription	180	5,68E-06	5.24565
regulation of RNA biosynthetic process	180	5,77E-06	5.23882
regulation of cell migration	71	6,17E-06	5.20971
response to endoplasmic reticulum stress	28	6,51E-06	5.18642
negative regulation of developmental process	72	6,59E-06	5.18111
regulation of cellular macromolecule biosynthetic process	199	6,69E-06	5.17457
regulation of catalytic activity	118	8,36E-06	5.07779
regulation of cellular component organization	143	8,77E-06	5.057
regulation of biological process	525	8,83E-06	5.05404
cellular response to stress	97	8,96E-06	5.04769
regulation of peptide transport	55	1,04E-05	4.98297
regulation of gene expression	236	1,06E-05	4.97469
cellular macromolecule metabolic process	213	1,11E-05	4.95468
nervous system development	127	1,12E-05	4.95078
regulation of transcription, DNA-templated	178	1,16E-05	4.93554
animal organ morphogenesis	75	1,25E-05	4.90309
regulation of protein metabolic process	155	1,29E-05	4.88941
regulation of locomotion	75	1,34E-05	4.8729
regulation of establishment of protein localization	54	1,37E-05	4.86328
nervous system process	37	1,38E-05	4.86012
regulation of signaling	177	1,42E-05	4.84771
organonitrogen compound biosynthetic process	77	1,58E-05	4.80134
regulation of transport	117	1,71E-05	4.767
regulation of cell communication	176	1,75E-05	4.75696
regulation of cell motility	72	1,78E-05	4.74958
regulation of hydrolase activity	73	2,41E-05	4.61798
protein folding	22	2,57E-05	4.59007
protein metabolic process	188	2,76E-05	4.55909
negative regulation of transcription by RNA polymerase II	67	2,89E-05	4.5391
endoderm formation	11	3,91E-05	4.40782
response to growth factor	39	3,93E-05	4.40561
establishment of localization in cell	97	4,53E-05	4.3439
gland development	40	4,64E-05	4.33348
regulation of cell fate commitment	11	4,85E-05	4.31426
regulation of binding	38	5,59E-05	4.25259
regulation of transcription by RNA polymerase II	139	5,83E-05	4.23433
macromolecule metabolic process	258	6,56E-05	4.1831
negative regulation of multicellular organismal process	75	7,68E-05	4.11464
gastrulation	21	7,96E-05	4.09909
cell morphogenesis involved in differentiation	48	8,25E-05	4.08355
regulation of nucleobase-containing compound metabolic process	196	8,41E-05	4.0752
regulation of cellular protein localization	46	8,57E-05	4.06702
regulation of cellular localization	62	8,80E-05	4.05552
regulation of apoptotic signaling pathway	37	8,82E-05	4.05453
sensory organ development	49	9,04E-05	4.04383
regulation of multicellular organismal development	92	9,49E-05	4.02273
cellular response to growth factor stimulus	37	9,84E-05	4.007
multicellular organismal process	341	1,05E-04	3.97881
response to retinoic acid	15	1,09E-04	3.96257
small molecule biosynthetic process	41	1,10E-04	3.95861
regulation of DNA binding	19	1,10E-04	3.95861
cellular protein metabolic process	160	1,10E-04	3.95861
response to unfolded protein	17	1,20E-04	3.92082
regulation of cell differentiation	98	1,23E-04	3.91009
lung morphogenesis	13	1,28E-04	3.89279
regulation of RNA metabolic process	184	1,35E-04	3.86967
intracellular protein transport	57	1,39E-04	3.85699
regulation of cellular process	498	1,43E-04	3.84466
anterior/posterior pattern specification	26	1,47E-04	3.83268
regulation of protein stability	30	1,53E-04	3.81531
protein-containing complex subunit organization	77	1,53E-04	3.81531
regulation of transmembrane receptor protein serine/threonine kinase signaling pathway	27	1,55E-04	3.80967
regulation of fibroblast proliferation	17	1,61E-04	3.79317
placenta development	22	1,65E-04	3.78252
blood vessel morphogenesis	39	1,66E-04	3.77989
embryonic organ morphogenesis	32	1,78E-04	3.74958
developmental process involved in reproduction	70	1,79E-04	3.74715
cell morphogenesis	56	1,87E-04	3.72816
cellular response to unfolded protein	14	2,00E-04	3.69897
stem cell differentiation	22	2,07E-04	3.68403
vasculature development	46	2,21E-04	3.65561
endoplasmic reticulum unfolded protein response	12	2,32E-04	3.63451
regulation of cellular response to growth factor stimulus	29	2,50E-04	3.60206
regulation of cellular protein metabolic process	141	2,57E-04	3.59007
lung epithelium development	11	2,60E-04	3.58503
alpha-amino acid biosynthetic process	12	2,69E-04	3.57025
response to topologically incorrect protein	18	3,27E-04	3.48545
small molecule metabolic process	92	3,27E-04	3.48545
homeostatic process	102	3,39E-04	3.4698
segmentation	16	3,40E-04	3.46852
Golgi organization	17	3,54E-04	3.451
epithelial cell development	25	3,61E-04	3.44249
negative regulation of cell population proliferation	52	3,67E-04	3.43533
biological_process	800	3,87E-04	3.41229
Unclassified	30	3,88E-04	3.41117
carbohydrate derivative metabolic process	58	3,90E-04	3.40894
cellular catabolic process	93	4,04E-04	3.39362
protein localization to organelle	49	4,33E-04	3.36351
organonitrogen compound catabolic process	64	4,71E-04	3.32698
cellular amino acid biosynthetic process	12	4,77E-04	3.32148
regulation of signal transduction	150	5,49E-04	3.26043
regulation of embryonic development	12	5,51E-04	3.25885
embryonic pattern specification	13	5,51E-04	3.25885
blood vessel development	43	5,73E-04	3.24185
cellular response to topologically incorrect protein	15	5,78E-04	3.23807
catabolic process	103	6,08E-04	3.2161
somitogenesis	13	6,20E-04	3.20761
negative regulation of binding	21	6,32E-04	3.19928
formation of primary germ layer	15	6,36E-04	3.19654
actin filament organization	26	6,72E-04	3.17263
signal transduction involved in regulation of gene expression	8	6,89E-04	3.16178
DNA modification	13	6,90E-04	3.16115
endocrine system development	18	6,91E-04	3.16052
cellular component assembly	115	7,02E-04	3.15366
cell fate commitment	27	7,48E-04	3.1261
mesoderm development	16	7,89E-04	3.10292
epithelial tube branching involved in lung morphogenesis	9	7,91E-04	3.10182
positive regulation of molecular function	90	8,55E-04	3.06803
positive regulation of transport	68	8,61E-04	3.065
head development	51	8,62E-04	3.06449
negative regulation of response to endoplasmic reticulum stress	10	8,86E-04	3.05257
retrograde vesicle-mediated transport, Golgi to endoplasmic reticulum	10	8,89E-04	3.0511
macromolecule glycosylation	21	9,33E-04	3.03012
protein glycosylation	21	9,37E-04	3.02826
supramolecular fiber organization	40	9,38E-04	3.0278
negative regulation of response to stimulus	94	1,02E-03	2.9914
negative regulation of cell differentiation	50	1,02E-03	2.9914
protein-containing complex assembly	67	1,04E-03	2.98297
negative regulation of protein metabolic process	69	1,12E-03	2.95078
alpha-amino acid metabolic process	20	1,21E-03	2.91721
regulation of response to endoplasmic reticulum stress	13	1,21E-03	2.91721
regulation of response to stimulus	195	1,21E-03	2.91721
generation of neurons	83	1,24E-03	2.90658
organic acid biosynthetic process	25	1,29E-03	2.88941
cardiocyte differentiation	17	1,38E-03	2.86012
endodermal cell fate specification	5	1,40E-03	2.85387
chemical homeostasis	72	1,40E-03	2.85387
glycoprotein biosynthetic process	24	1,43E-03	2.84466
hepaticobiliary system development	15	1,62E-03	2.79048
positive regulation of multicellular organismal process	92	1,63E-03	2.78781
positive regulation of fibroblast proliferation	12	1,64E-03	2.78516
regulation of proteolysis	51	1,79E-03	2.74715
regulation of anatomical structure morphogenesis	63	1,91E-03	2.71897
neural tube development	21	1,92E-03	2.7167
positive regulation of cell differentiation	61	1,93E-03	2.71444
protein N-linked glycosylation	11	1,93E-03	2.71444
DNA methylation or demethylation	11	1,94E-03	2.7122
angiogenesis	29	2,02E-03	2.69465
plasma lipoprotein particle assembly	7	2,08E-03	2.68194
endodermal cell fate commitment	6	2,23E-03	2.6517
cellular homeostasis	58	2,25E-03	2.64782
pattern specification process	37	2,32E-03	2.63451
positive regulation of protein metabolic process	95	2,40E-03	2.61979
regionalization	31	2,42E-03	2.61618
glycosylation	21	2,42E-03	2.61618
neurogenesis	88	2,46E-03	2.60906
cellular component biogenesis	122	2,48E-03	2.60555
negative regulation of cellular component organization	51	2,67E-03	2.57349
embryonic placenta development	15	2,69E-03	2.57025
pancreas development	13	2,73E-03	2.56384
organic substance catabolic process	86	2,84E-03	2.54668
carboxylic acid biosynthetic process	24	2,88E-03	2.54061
vesicle-mediated transport	79	2,93E-03	2.53313
positive regulation of protein transport	30	3,00E-03	2.52288
regulation of intrinsic apoptotic signaling pathway	19	3,01E-03	2.52143
regulation of growth	49	3,03E-03	2.51856
system process	62	3,10E-03	2.50864
maintenance of cell number	17	3,10E-03	2.50864
negative regulation of cell communication	79	3,13E-03	2.50446
columnar/cuboidal epithelial cell differentiation	16	3,14E-03	2.50307
proteasomal ubiquitin-independent protein catabolic process	7	3,17E-03	2.49894
regulation of BMP signaling pathway	14	3,22E-03	2.49214
cellular transition metal ion homeostasis	14	3,23E-03	2.4908
morphogenesis of a branching structure	21	3,37E-03	2.47237
cell population proliferation	41	3,53E-03	2.45223
somite development	13	3,54E-03	2.451
protein maturation	23	3,54E-03	2.451
circulatory system development	60	3,64E-03	2.4389
negative regulation of signal transduction	73	3,69E-03	2.43297
liver development	14	3,81E-03	2.41908
response to stress	163	3,87E-03	2.41229
endodermal cell differentiation	7	3,87E-03	2.41229
lung epithelial cell differentiation	8	3,88E-03	2.41117
transmembrane receptor protein tyrosine kinase signaling pathway	30	3,98E-03	2.40012
negative regulation of signaling	79	3,98E-03	2.40012
eye development	32	4,14E-03	2.383
cell redox homeostasis	11	4,20E-03	2.37675
visual system development	32	4,36E-03	2.36051
positive regulation of hydrolase activity	40	4,40E-03	2.35655
lung cell differentiation	8	4,52E-03	2.34486
positive regulation of cellular protein metabolic process	90	4,53E-03	2.3439
very-low-density lipoprotein particle assembly	5	4,55E-03	2.34199
branching morphogenesis of an epithelial tube	18	4,55E-03	2.34199
neuron projection development	49	4,57E-03	2.34008
morphogenesis of a branching epithelium	20	4,57E-03	2.34008
positive regulation of locomotion	43	4,58E-03	2.33913
positive regulation of establishment of protein localization	30	4,60E-03	2.33724
protein-lipid complex assembly	7	4,60E-03	2.33724
sensory system development	32	4,62E-03	2.33536
cellular response to oxygen levels	14	4,70E-03	2.3279
glycoprotein metabolic process	26	4,70E-03	2.3279
positive regulation of cellular component movement	43	4,71E-03	2.32698
regulation of protein secretion	30	4,88E-03	2.31158
brain development	45	4,94E-03	2.30627
positive regulation of catalytic activity	68	4,95E-03	2.30539
columnar/cuboidal epithelial cell development	11	5,03E-03	2.29843
carbohydrate derivative biosynthetic process	35	5,28E-03	2.27737
apoptotic signaling pathway	25	5,39E-03	2.26841
regulation of supramolecular fiber organization	31	5,41E-03	2.2668
macromolecule biosynthetic process	71	5,44E-03	2.2644
cell fate commitment involved in formation of primary germ layer	7	5,48E-03	2.26122
epidermis development	24	5,61E-03	2.25104
endoplasmic reticulum to cytosol transport	6	5,94E-03	2.22621
retrograde protein transport, ER to cytosol	6	5,95E-03	2.22548
stem cell population maintenance	16	6,10E-03	2.21467
regulation of coagulation	11	6,16E-03	2.21042
cellular macromolecule biosynthetic process	70	6,58E-03	2.18177
regulation of protein-containing complex assembly	34	6,63E-03	2.17849
negative regulation of cellular protein metabolic process	63	6,64E-03	2.17783
chondrocyte differentiation	11	6,82E-03	2.16622
regulation of stem cell differentiation	10	6,88E-03	2.16241
vesicle budding from membrane	10	6,90E-03	2.16115
plasma lipoprotein particle organization	8	6,92E-03	2.15989
positive regulation of signaling	95	7,32E-03	2.13549
regulation of cell fate specification	6	7,43E-03	2.12901
regulation of peptidase activity	33	7,62E-03	2.11805
transmembrane receptor protein serine/threonine kinase signaling pathway	19	7,76E-03	2.11014
negative regulation of molecular function	64	7,82E-03	2.10679
regulation of DNA methylation	7	7,83E-03	2.10624
protein targeting to ER	8	7,99E-03	2.09745
steroid esterification	4	8,01E-03	2.09637
sterol esterification	4	8,03E-03	2.09528
cholesterol esterification	4	8,05E-03	2.0942
branched-chain amino acid biosynthetic process	4	8,07E-03	2.09313
regulation of epithelial cell proliferation	30	8,25E-03	2.08355
lipid metabolic process	67	8,50E-03	2.07058
tube closure	14	8,53E-03	2.06905
regulation of body fluid levels	28	8,68E-03	2.06148
regulation of cell cycle	60	8,84E-03	2.05355
camera-type eye development	28	8,89E-03	2.0511
cholesterol homeostasis	12	8,90E-03	2.05061
positive regulation of cell communication	94	8,91E-03	2.05012
cellular response to hypoxia	12	8,92E-03	2.04964
positive regulation of cell migration	40	9,01E-03	2.04528
transition metal ion homeostasis	15	9,40E-03	2.02687
chromatin remodeling	16	9,40E-03	2.02687
cellular amide metabolic process	46	9,56E-03	2.01954
regulation of organelle organization	70	9,59E-03	2.01818
sterol homeostasis	12	9,61E-03	2.01728
negative regulation of apoptotic signaling pathway	22	9,70E-03	2.01323
positive regulation of transmembrane receptor protein serine/threonine kinase signaling pathway	14	9,71E-03	2.01278
response to lipid	44	9,80E-03	2.00877
ion homeostasis	52	1,01E-02	1.99568
positive regulation of cellular component organization	71	1,01E-02	1.99568
sex differentiation	24	1,01E-02	1.99568
regulation of plasma lipoprotein particle levels	9	1,01E-02	1.99568
epithelial tube formation	17	1,02E-02	1.9914
tube formation	18	1,04E-02	1.98297
skin development	22	1,05E-02	1.97881
maintenance of protein localization in endoplasmic reticulum	5	1,05E-02	1.97881
nodal signaling pathway	5	1,06E-02	1.97469
ear development	22	1,11E-02	1.95468
negative regulation of DNA binding	9	1,11E-02	1.95468
protein destabilization	9	1,11E-02	1.95468
response to fibroblast growth factor	10	1,11E-02	1.95468
genitalia development	9	1,12E-02	1.95078
positive regulation of cell motility	41	1,12E-02	1.95078
endomembrane system organization	30	1,13E-02	1.94692
protein-lipid complex subunit organization	8	1,14E-02	1.9431
dedifferentiation	4	1,17E-02	1.93181
cell dedifferentiation	4	1,17E-02	1.93181
isoleucine metabolic process	4	1,17E-02	1.93181
digestive system development	15	1,18E-02	1.92812
threonine metabolic process	4	1,18E-02	1.92812
cellular response to decreased oxygen levels	12	1,19E-02	1.92445
regulation of cardiocyte differentiation	7	1,20E-02	1.92082
regulation of secretion by cell	47	1,20E-02	1.92082
endocrine pancreas development	9	1,23E-02	1.91009
response to endogenous stimulus	65	1,26E-02	1.89963
establishment of protein localization to endoplasmic reticulum	8	1,29E-02	1.88941
embryonic axis specification	8	1,29E-02	1.88941
positive regulation of proteolysis	28	1,29E-02	1.88941
regulation of blood coagulation	10	1,33E-02	1.87615
inner ear receptor cell differentiation	11	1,33E-02	1.87615
regulation of animal organ formation	7	1,39E-02	1.85699
locomotion	71	1,41E-02	1.85078
reproductive process	82	1,42E-02	1.84771
reproduction	82	1,43E-02	1.84466
hematopoietic or lymphoid organ development	48	1,43E-02	1.84466
regulation of hemostasis	10	1,46E-02	1.83565
secretion	36	1,48E-02	1.82974
axis specification	12	1,49E-02	1.82681
protein exit from endoplasmic reticulum	6	1,54E-02	1.81248
regulation of lipid metabolic process	28	1,54E-02	1.81248
regulation of protein polymerization	21	1,54E-02	1.81248
regulation of actin filament-based process	31	1,59E-02	1.7986
embryonic placenta morphogenesis	7	1,59E-02	1.7986
regulation of secretion	50	1,59E-02	1.7986
cellular response to endogenous stimulus	55	1,59E-02	1.7986
neuron differentiation	64	1,59E-02	1.7986
Golgi vesicle budding	7	1,59E-02	1.7986
appendage morphogenesis	17	1,62E-02	1.79048
limb morphogenesis	17	1,63E-02	1.78781
negative regulation of establishment of protein localization	17	1,63E-02	1.78781
type II pneumocyte differentiation	4	1,64E-02	1.78516
skeletal system development	35	1,65E-02	1.78252
protein retention in ER lumen	4	1,65E-02	1.78252
regulation of protein binding	21	1,65E-02	1.78252
complement activation	0	1,70E-02	1.76955
lipid homeostasis	16	1,70E-02	1.76955
regulation of Wnt signaling pathway	25	1,77E-02	1.75203
negative regulation of protein binding	13	1,78E-02	1.74958
maintenance of location	17	1,79E-02	1.74715
response to fluid shear stress	6	1,79E-02	1.74715
immune system development	49	1,85E-02	1.73283
protein processing	17	1,89E-02	1.72354
regulation of cellular component biogenesis	58	1,97E-02	1.70553
hair follicle development	12	1,98E-02	1.70333
regulation of peptide secretion	30	2,01E-02	1.6968
neuron development	54	2,01E-02	1.6968
positive regulation of cell adhesion	32	2,02E-02	1.69465
regulation of canonical Wnt signaling pathway	21	2,02E-02	1.69465
fibroblast growth factor receptor signaling pathway	8	2,02E-02	1.69465
neural tube closure	13	2,02E-02	1.69465
DNA alkylation	8	2,02E-02	1.69465
DNA methylation	8	2,03E-02	1.6925
ectodermal placode formation	5	2,05E-02	1.68825
ectodermal placode morphogenesis	5	2,06E-02	1.68613
embryonic appendage morphogenesis	15	2,07E-02	1.68403
embryonic limb morphogenesis	15	2,08E-02	1.68194
transition metal ion transport	12	2,09E-02	1.67985
regulation of actin polymerization or depolymerization	18	2,12E-02	1.67366
negative regulation of transport	36	2,19E-02	1.65956
regulation of genetic imprinting	4	2,25E-02	1.64782
maintenance of location in cell	12	2,25E-02	1.64782
positive regulation of cell-substrate adhesion	14	2,27E-02	1.64397
mechanoreceptor differentiation	11	2,27E-02	1.64397
alcohol metabolic process	23	2,30E-02	1.63827
macromolecule modification	126	2,30E-02	1.63827
actin cytoskeleton organization	36	2,30E-02	1.63827
complement activation, classical pathway	0	2,30E-02	1.63827
developmental induction	7	2,31E-02	1.63639
cellular protein-containing complex assembly	44	2,35E-02	1.62893
molting cycle process	12	2,38E-02	1.62342
regulation of ATPase activity	9	2,38E-02	1.62342
hair cycle process	12	2,38E-02	1.62342
skin epidermis development	12	2,39E-02	1.6216
response to interferon-alpha	6	2,42E-02	1.61618
positive regulation of epithelial to mesenchymal transition	8	2,46E-02	1.60906
regulation of retinoic acid receptor signaling pathway	5	2,48E-02	1.60555
morphogenesis of embryonic epithelium	17	2,49E-02	1.6038
cellular response to fluid shear stress	5	2,49E-02	1.6038
ectodermal placode development	5	2,49E-02	1.6038
regulation of actin filament organization	23	2,54E-02	1.59517
positive regulation of cell cycle	27	2,54E-02	1.59517
positive regulation of neuron differentiation	13	2,54E-02	1.59517
sensory organ morphogenesis	24	2,54E-02	1.59517
growth	33	2,58E-02	1.58838
regulation of protein modification process	96	2,62E-02	1.5817
heart development	38	2,63E-02	1.58004
regulation of protein localization to nucleus	14	2,64E-02	1.5784
regulation of phosphate metabolic process	93	2,66E-02	1.57512
regulation of gene expression, epigenetic	15	2,66E-02	1.57512
regulation of phosphorus metabolic process	93	2,67E-02	1.57349
somatic stem cell population maintenance	8	2,69E-02	1.57025
cell junction organization	35	2,73E-02	1.56384
inner ear development	19	2,73E-02	1.56384
endothelium development	11	2,76E-02	1.55909
regulation of cellular response to oxidative stress	11	2,76E-02	1.55909
negative regulation of protein transport	16	2,77E-02	1.55752
positive regulation of DNA binding	9	2,79E-02	1.5544
cellular response to fibroblast growth factor stimulus	9	2,80E-02	1.55284
intracellular signal transduction	75	2,83E-02	1.54821
peptidyl-amino acid modification	47	2,84E-02	1.54668
regulation of stem cell population maintenance	7	2,88E-02	1.54061
negative regulation of pri-miRNA transcription by RNA polymerase II	5	2,96E-02	1.52871
protein N-linked glycosylation via asparagine	5	2,96E-02	1.52871
iron ion transport	8	2,96E-02	1.52871
cellular nitrogen compound metabolic process	137	3,00E-02	1.52288
regulation of gliogenesis	13	3,00E-02	1.52288
primary neural tube formation	13	3,01E-02	1.52143
regulation of epithelial cell migration	20	3,01E-02	1.52143
cellular lipid metabolic process	52	3,04E-02	1.51713
phagocytosis, recognition	0	3,07E-02	1.51286
regulation of protein kinase activity	43	3,09E-02	1.51004
positive regulation of lipid metabolic process	16	3,17E-02	1.49894
oxidation-reduction process	48	3,17E-02	1.49894
regulation of kinase activity	48	3,18E-02	1.49757
digestive tract development	13	3,18E-02	1.49757
regulation of cell-substrate adhesion	19	3,19E-02	1.49621
positive regulation of secretion by cell	28	3,23E-02	1.4908
mesenchyme development	19	3,27E-02	1.48545
cellular iron ion homeostasis	9	3,29E-02	1.4828
regulation of actin filament length	18	3,42E-02	1.46597
regulation of transferase activity	53	3,44E-02	1.46344
appendage development	18	3,48E-02	1.45842
limb development	18	3,48E-02	1.45842
muscle structure development	34	3,49E-02	1.45717
chromatin organization	42	3,50E-02	1.45593
regulation of gastrulation	5	3,50E-02	1.45593
female genitalia development	5	3,51E-02	1.45469
regulation of neuron apoptotic process	22	3,51E-02	1.45469
peptidyl-asparagine modification	5	3,51E-02	1.45469
positive regulation of protein secretion	18	3,51E-02	1.45469
negative regulation of transmembrane receptor protein serine/threonine kinase signaling pathway	13	3,53E-02	1.45223
positive regulation of BMP signaling pathway	7	3,56E-02	1.44855
endoplasmic reticulum calcium ion homeostasis	6	3,59E-02	1.44491
response to wounding	25	3,63E-02	1.44009
regulation of oxidative stress-induced cell death	10	3,63E-02	1.44009
cellular amino acid metabolic process	20	3,66E-02	1.43652
regulation of Wnt signaling pathway involved in heart development	4	3,67E-02	1.43533
primitive streak formation	4	3,68E-02	1.43415
carboxylic acid metabolic process	49	3,81E-02	1.41908
molting cycle	12	3,82E-02	1.41794
hair cycle	12	3,83E-02	1.4168
hair cell differentiation	8	3,86E-02	1.41341
positive regulation of peptidase activity	16	3,99E-02	1.39903
small molecule catabolic process	24	4,00E-02	1.39794
regulation of steroid metabolic process	12	4,07E-02	1.39041
protein hydroxylation	6	4,09E-02	1.38828
regulation of endoplasmic reticulum stress-induced intrinsic apoptotic signaling pathway	6	4,10E-02	1.38722
vesicle transport along actin filament	5	4,12E-02	1.3851
glandular epithelial cell development	5	4,13E-02	1.38405
negative regulation of endoplasmic reticulum stress-induced intrinsic apoptotic signaling pathway	5	4,13E-02	1.38405
regulation of actin filament polymerization	16	4,14E-02	1.383
central nervous system development	52	4,14E-02	1.383
regulation of wound healing	13	4,14E-02	1.383
midbrain-hindbrain boundary morphogenesis	3	4,14E-02	1.383
apoptotic process	49	4,15E-02	1.38195
carbohydrate derivative catabolic process	13	4,15E-02	1.38195
club cell differentiation	3	4,15E-02	1.38195
regulation of cell adhesion	45	4,22E-02	1.37469
defense response to bacterium	6	4,23E-02	1.37366
regulation of transforming growth factor beta receptor signaling pathway	12	4,25E-02	1.37161
protein localization to membrane	31	4,29E-02	1.36754
response to interferon-gamma	13	4,34E-02	1.36251
maintenance of protein localization in organelle	7	4,34E-02	1.36251
animal organ formation	7	4,35E-02	1.36151
developmental growth	31	4,37E-02	1.35952
maintenance of protein location in cell	9	4,45E-02	1.35164
male sex differentiation	15	4,45E-02	1.35164
regulation of protein phosphorylation	78	4,53E-02	1.3439
peptide metabolic process	31	4,56E-02	1.34104
regulation of substrate adhesion-dependent cell spreading	8	4,56E-02	1.34104
pyrimidine deoxyribonucleotide metabolic process	4	4,57E-02	1.34008
carbohydrate metabolic process	29	4,57E-02	1.34008
digestive tract morphogenesis	8	4,57E-02	1.34008
histone H4 deacetylation	4	4,57E-02	1.34008
regulation of endopeptidase activity	26	4,58E-02	1.33913
regulation of cell division	15	4,64E-02	1.33348
regulation of response to stress	69	4,66E-02	1.33161
type B pancreatic cell differentiation	5	4,74E-02	1.32422
organ induction	5	4,75E-02	1.32331
neural tube patterning	7	4,77E-02	1.32148
regulation of response to oxidative stress	11	4,80E-02	1.31876
activation of immune response	4	4,90E-02	1.3098

## Sheet: GO_signalingpathways
Table 1
GO biological process complete	#	FDR	-LOG10(FDR)
G protein-coupled receptor signaling pathway	16	1,74E-11	10.7595
enzyme linked receptor protein signaling pathway	52	8,29E-07	6.08145
regulation of apoptotic signaling pathway	37	8,82E-05	4.05453
regulation of transmembrane receptor protein serine/threonine kinase signaling pathway	27	1,55E-04	3.80967
regulation of BMP signaling pathway	14	3,22E-03	2.49214
transmembrane receptor protein tyrosine kinase signaling pathway	30	3,98E-03	2.40012
transmembrane receptor protein serine/threonine kinase signaling pathway	19	7,76E-03	2.11014
nodal signaling pathway	5	1,06E-02	1.97469
regulation of Wnt signaling pathway	25	1,77E-02	1.75203
regulation of canonical Wnt signaling pathway	21	2,02E-02	1.69465
fibroblast growth factor receptor signaling pathway	8	2,02E-02	1.69465
regulation of retinoic acid receptor signaling pathway	5	2,48E-02	1.60555
positive regulation of BMP signaling pathway	7	3,56E-02	1.44855
regulation of Wnt signaling pathway involved in heart development	4	3,67E-02	1.43533
regulation of endoplasmic reticulum stress-induced intrinsic apoptotic signaling pathway	6	4,10E-02	1.38722
regulation of transforming growth factor beta receptor signaling pathway	12	4,25E-02	1.37161
