# Supplementary material for: The Wnt/TCF7L1 transcriptional repressor axis drives primitive endoderm formation by antagonizing naive and formative pluripotency
Source: Nat Commun. 2023 Mar 3;14:1210. doi: 10.1038/s41467-023-36914-1 (PMC9984534; doi:10.1038/s41467-023-36914-1)
Supplement: Supplementary file 7 — Supplementary Data 4 [file 41467_2023_36914_MOESM7_ESM.xls]

## Sheet: Day8 UpRegulated
Gene	D8n_log2FC	D8n_padj
H19	5.33	5.98e-75
Tbx2	2.71949	0.00067034
Gna12	1.78	3.28e-26
Ccnd2	1.74	1.44e-10
Drp2	2.62	3.46e-08
Lhx2	3.18	1.57e-05
Scpep1	1.17	7.33e-10
Cdh4	3.51	1.62e-35
Ckmt1	1.2	7.81e-05
Comt	2.13	4.07e-26
Tmprss2	1.23773	0.0227186
Acvr1b	1.37	3.8e-14
Itga5	1.38	1.35e-15
Sox9	2.765	0.000237206
Gm2a	1.04594	0.000591232
Hoxb6	4.34355	0.00879084
Car4	3.29	2.97e-06
Top1mt	2.04	7.98e-25
Hoxa10	6.6	1.6e-14
C1ql4	4.08	6.33e-19
Kctd10	1.17	2.27e-13
Timp1	1.41	4.15e-14
Ocrl	1.07	4.65e-07
Calm1	1.22	8.95e-12
Ramp2	6.02	8.07e-64
Hpn	1.76	3.94e-10
Acp5	2.56	2.94e-19
Glmp	2.07	8.29e-41
Snd1	1.34	4.11e-19
Cyp51	1.8	1.57e-25
Pax9	4.14203	0.000704015
Irx2	1.78	5.48e-09
Tnk1	1.09	3.47e-05
Hoxc8	4.64518	0.000254094
Hoxc6	3.29336	0.000390442
Ddt	1	2.25e-05
Akt1	1.24	3.75e-10
Naglu	2.07	8.51e-09
Rin2	1.49	1.83e-12
Hoxd13	1.64121	0.00296687
Folr1	1.24	2.38e-12
Nfix	1.47609	0.0203181
Slc1a5	1.05	4.64e-09
Siae	1.64	4.85e-06
Esam	4	2.98e-31
Sipa1l2	1.22	2.35e-11
Ssr4	1.71	1.25e-20
Bcap31	1.29	8.55e-17
Trappc6a	1.05	7.72e-05
Rhoc	1.18	1.7e-09
Lmf1	1.46	1.33e-10
Tm9sf1	1.08	4.76e-09
Snx9	1.85	3.72e-23
Abhd3	2.23669	0.00520702
Slc9a3r2	1.04231	0.000147569
Fkbp7	1.72724	0.00605043
Gnmt	1.27	0.026284
Kdelr1	2.27	1.86e-40
Il17ra	1.09118	0.000157443
Lamb1	4.3	9.75e-170
Kcnn1	1.24805	0.00333579
Apoe	2.11	1.2e-19
Elf3	2.32	4.29e-35
Slc2a3	1.29	2.15e-07
Foxj2	1.19	1.14e-05
Glg1	1.08	9.15e-14
Mob3a	1.08	2.9e-08
Fkbp11	2.18	2.39e-24
Pld3	1.06	8.91e-08
Rabac1	1.37	3.48e-10
Prkcsh	1.05	3.82e-12
Impdh1	1.07	3.26e-09
Fosb	1.55327	0.00166316
Crot	1.43	2.04e-09
Rps6ka1	1.3	8.04e-19
Man1a	1.4	3.32e-05
Itpkc	1.06	8.06e-07
Coq8b	1.27	1.64e-06
Calr	1.58	2.88e-12
Gstm5	2.17	4.7e-11
Gstm7	1.32258	0.00171494
Stat5a	2.17	3.55e-07
Wars2	1.11476	0.00170304
Atn1	1.43	5.06e-06
Eno2	2.25	1.51e-07
Lpcat3	1.78	1.8e-19
Clcn5	1.69	1.06e-11
Col26a1	2.14	5.02e-05
Ralb	1.32	4.9e-12
Dnajb11	1.35	3.26e-10
Mcoln1	1.1	2.56e-08
Etfb	1.1	6.39e-05
Stxbp2	1.68	1.12e-21
Chn2	3.37	2.97e-31
Wwox	1.59	7.3e-12
Rab11a	1.71	9.01e-18
Ulk2	1.54	9.55e-07
Chmp2b	1.01	3.45e-07
Plod3	1.82	9.95e-30
Ap1s1	1.15	7.72e-12
Pax3	1.96206	0.019422
Sgsh	1.99	7.26e-10
Cstb	1.45	4.43e-13
Pex5	1.03	5.02e-08
Ndrg1	2.73	1.22e-20
Dnah2	3.04	1.59e-16
Fgfr4	3.94	5.94e-35
Slc1a3	1.2	4.33e-08
Tbl2	1.08	4.41e-11
Nid1	1.87	3.99e-25
Evx1	2.5	2.4e-05
Atp4a	2.36	5.33e-07
Snx6	1.57	1.79e-14
Cd247	3.63918	0.000356018
Slc30a4	2.76	5.34e-27
Gpr108	1.81	1.09e-14
Gata6	8.99	7.75e-212
Reep5	2.35	3.98e-23
Otx1	3.84131	0.000211784
Ctns	1.67	2.77e-17
Ephb3	3.11	5.28e-69
Tuft1	1.28223	0.00232748
Rcn1	2.8	3e-57
1700037C18Rik	1.58671	0.0498014
Odr4	1.35732	0.000172868
Eps8l1	1.9638	0.00640365
Htra1	4.72	5.7e-132
Tmem147	1.4	3.76e-14
Susd2	2.41	9.2e-29
Ggt1	2.21	1.09e-11
Cbfa2t3	2.21963	0.000272697
Fbln1	1.37	1.93e-10
Gcat	1.05441	0.00019301
Elovl1	2.19	1.94e-26
Mvd	1.41	2.54e-10
Ihh	6.09	6.18e-31
Atp7b	1.1431	0.00261517
Tcf23	7.53	6.87e-12
B4galnt1	2.72	2.69e-25
Tspan31	1.04	5.63e-10
Stambp	1.04092	0.00145115
Ezh1	1.58	4.15e-10
Vwa7	7.09	2.01e-36
Abhd16a	1.64	2.97e-13
Neu1	2.46	5.07e-33
Ddah2	1.12	4.85e-05
Clic1	1.75	4.22e-13
Atp1a2	3.53015	0.000189665
Scube2	6.19	2.6e-70
Prrg2	1.31	2.3e-05
Ctsd	1.43	1.59e-21
Ap2s1	1.24	3.18e-14
Carhsp1	1.22	1.83e-08
Man1a2	1.5	3.97e-19
Acyp1	1.00776	0.00145332
Derl3	1.08445	0.0013764
Tbx1	5.38	2.05e-09
Pttg1ip	1.22	1.94e-09
Trpm2	3.85	1.45e-10
Tex15	1.01184	0.0252621
Pla2g12b	9.72	1.82e-14
Bcr	1.55	1.42e-19
Cox4i2	1.96964	0.0147605
Prox1	2.00058	0.00143229
Tmem86a	2.17	2.31e-06
Optc	5.208	0.0142634
Pigyl	1.73	5e-09
Acaa1b	1.08447	0.0187828
Fads1	1.79	2.4e-28
Kdelr3	5.2	8.25e-86
Tbrg1	1.84	1.06e-31
Exoc3l2	1.55	6.86e-05
Evi5l	1.05	6.24e-05
Dhdds	1.14	1.78e-07
Atp6v0d1	1.29	6.8e-09
B4galnt2	6.17	4.8e-30
Tmem175	1.32	1.04e-05
Tango2	1.69	1.24e-08
Atraid	1.05	8.57e-05
Ly6g6e	1.93	2.59e-09
St3gal1	3	5.98e-26
Bicc1	1.67	2.31e-05
Mertk	2.74	9.38e-26
Alx3	3.0968	0.000103025
Cmc2	1.08	1.83e-05
Tex261	1.14	2.54e-10
Elmo3	1.85	1.12e-09
Surf4	2.32	2.51e-59
Gorasp2	1.33	7.6e-19
Galns	2.24	1.13e-14
Entpd2	2.09959	0.0106259
Clic3	8.22	5.55e-10
Lrrk1	2.11	3.55e-10
Sirt2	1.89	5.28e-16
Hmgb3	1.52	1.57e-06
Fam163a	4.57976	0.000363103
Cacfd1	1.16	1.78e-06
Nat9	1.62	3.63e-08
Aph1a	1.32	8.3e-07
Cnih1	1.03	6.82e-07
Eps8	2.31	3.99e-47
Castor2	1.14	2.52e-06
Wnt11	4.6	1.97e-37
Cacna1d	5.42	1.09e-21
Stk32c	1.22191	0.0378006
Fli1	5.1067	0.00844404
Ctsz	2.59	5.4e-62
Cr1l	1.34	5.26e-10
Lamp2	1.16	4.39e-06
Sdc4	2.5	4.55e-34
Nt5c3b	1.28	1.65e-09
Mpp2	1.29	7.86e-06
Igfbp4	1.89	1.43e-10
Tns4	4.63	2.14e-09
Rab11fip4	1.36	4.61e-17
Cd40	1.24003	0.00872472
Wsb1	1.25	1.61e-06
Mmp9	1.44	3.52e-05
Ghdc	1.43	3.93e-11
Pltp	1.92	7.28e-34
Ctsa	2.38	3.37e-54
Retreg3	1.33	1.61e-11
B4galt5	1.23	2.87e-09
Hnf4a	5.77	8.1e-15
Vmp1	1.33	3.81e-13
Pmp22	1.09	5.23e-05
Gpx3	2.64	2.89e-27
Shroom1	1.96682	0.00247093
Ypel2	4.39	3.27e-112
Kdm6b	1.54	8.22e-24
Ctdnep1	1.08	9.44e-10
Gabarap	1.45	1.74e-20
Acadvl	1.13	2.35e-06
Sparc	3.9	1.21e-90
Tbx3	2.91	7.52e-61
Pnpo	1.39	6.41e-13
Copz2	3.88	1.15e-15
Lhx1	5.32	5.06e-06
P4ha2	5.28	3.78e-163
Hoxb1	3.06925	0.00224127
Dnah1	1.62328	0.000609426
Plod1	3.3	8.23e-68
Slc25a22	1.56	1.2e-17
Atp6ap1	1.43	5.1e-18
Dnase1l1	1.47972	0.0132479
H13	1.13	4.3e-12
Atp6v0a1	2.93	6.88e-70
Ffar3	8.7	3.29e-05
Gyg	1.00033	0.00156015
Rcn3	3.03	4.64e-51
Slc6a8	1.32	3.23e-18
Mydgf	2.21	6.44e-32
Slc35e1	1.09	2.17e-09
Tmc4	1.8	2.22e-07
Frk	3.49	1.51e-05
Stxbp5	1.7	8.02e-08
Hint3	1.03806	0.00779659
Snx3	1.41	1.23e-21
Fuca2	1.36	1.03e-06
Lama4	1.81	4.23e-05
Rspo3	4	2.21e-10
Dcbld1	2.8	6.93e-55
P4ha1	4.28	1.73e-96
Rhobtb1	1.56772	0.00494617
Psen1	1.11	2.39e-10
Ikbip	1.43	2.26e-07
Stx7	1.51	7.22e-10
Ifngr1	1.42	6.69e-06
Timp3	1.45	6.39e-10
Hsp90b1	1.26	1.42e-17
Igf1	4.49	1.78e-12
Washc3	1.3	6.66e-08
Dram1	7.69	5.01e-71
Srgn	11.8	1.11e-80
Hkdc1	10.5	1.29e-41
Aifm2	1.4	1.63e-07
Sar1a	1.17	3.24e-09
Pcbd1	4.79	1.43e-71
Slc29a3	1.03	5.21e-06
Vsir	2.37	4.05e-10
Micu1	1.79	1.26e-14
Srgap1	1.86	1.26e-11
Slc1a4	1.7	1.77e-08
Gamt	1.98	7.57e-05
Ptprb	3.238	0.000231733
Meis1	2.88	3.75e-23
Rab36	1.44711	0.0280628
Cpm	3.77	8.79e-36
Ap3d1	1.05	1.04e-08
Dip2a	1.05	6.04e-05
Ppm1m	1.31	9.27e-09
Pofut2	1.45	2.75e-14
Appl2	1.85	2.66e-18
Lyrm7	2.09047	0.0205178
Rel	1.2073	0.0171213
Pfkl	1.02	1.03e-09
Cfap410	1.61	1.92e-07
Cpeb4	1.06	5.34e-06
Stc2	1.15	1.35e-08
Erlec1	1.29	5.71e-06
Fstl3	1.61	4.78e-05
Mgat1	1.36	3.23e-11
Phykpl	1.09	4.81e-05
Rnf130	2.08	7.84e-16
Sar1b	1.51	1.75e-10
Pdlim4	3.89	1.36e-50
Pttg1	1.18	5.01e-05
Tcn2	2.77	2.28e-36
Arf5	1.11	8.85e-10
Zkscan17	1.02	1.3e-07
Aebp1	1.4	4.61e-08
Pgam2	4.39	9.86e-35
Xbp1	2	1.18e-31
Galnt10	1.68	1.73e-13
Atxn7l1	1.44	9.08e-11
Sypl	1.57	2.02e-10
Pdia6	1.33	3.97e-16
Nbas	1.3	5.74e-14
Lpin1	1.76	2.46e-17
Hs1bp3	1.14	1.95e-10
Apob	1.30006	0.00922402
Amz2	1.07	6.46e-07
Rdh14	1.15154	0.0131174
Map2k6	1.12	9.65e-05
Klf11	1.22	2.64e-06
Efr3b	1.44	3.79e-06
Hnf1b	9.35	5.24e-63
Ace	2.63	9.01e-06
Rffl	1.92	5.15e-16
Ern1	1.19	3.15e-07
Rab37	1.91795	0.0335021
Slc9a3r1	1.3	2.06e-09
Grin2c	2.67445	0.000966095
Galk1	2.66	2.25e-68
Acox1	1.67	5.29e-17
Slc13a5	6.93	2.73e-05
Rhbdf2	2.07	5.93e-26
Mfsd11	1.22	3.2e-08
Slc46a1	1.82	7.14e-12
Cpd	1.87	5.13e-21
Rflnb	2.16	3.77e-06
Lrrc59	1.15	6.28e-16
Hoxb9	1.14309	0.0460542
Sec23a	1.27	2.71e-14
Fut8	2.73	1.36e-50
Pygl	2.44	2.61e-05
Rtn1	1.91	8.64e-21
Gsc	4.00119	0.0466752
Clmn	1.29	5.85e-11
Fbln5	3.21	1.06e-05
Trip11	1.15	1.07e-10
Lgmn	4.19	2.9e-89
Akr1c12	7.69	1.71e-07
Akr1c13	3.80049	0.000354848
Dpf3	2.74501	0.0227555
Npc2	1.89	6.23e-28
Tmed10	1.23	1.5e-14
Fos	1.68	3.39e-05
Wars	1.7	4.67e-28
Fdft1	1.08	1.7e-09
Amn	6.58	5.98e-158
Ppp1r13b	1.03	8.11e-06
Zfyve21	2.05	5.99e-22
Mrs2	1.51	3.45e-15
Nedd9	2.16	7.81e-07
Barx1	4.42	1.47e-21
Susd3	4.73	7.61e-08
Ssr1	1.09	6.44e-10
Fbp2	6.08	1.13e-100
Msx2	3.04	1.69e-20
Ctsl	4.06	1.51e-106
Prxl2c	1.44	7.28e-09
Cdk20	1.9	9.1e-10
Lman2	1.22	9.2e-16
B4galt7	1.29	1.89e-06
Pitx1	5.75373	0.000636517
Cxcl14	2.71	5.63e-10
Ptdss1	1.21	2.79e-12
Iqgap2	1.43	1.42e-13
Elovl7	2.51	4.7e-07
Pde4d	1.03	3.05e-05
Parp8	1.1779	0.0115557
Fgf10	5.33	1.57e-72
Fst	1.63	1.27e-06
Prxl2a	4.14	1.42e-52
Glud1	1.09	8.74e-15
Mss51	1.62626	0.0363743
Zswim8	1.04	3.59e-05
Ero1l	1.53	1.1e-09
Rnase4	2.31	1.17e-12
Arf4	1.05	7.21e-09
Sh3bp5	1.4515	0.00072558
Glt8d1	1.22643	0.000574115
Spcs1	1.04	1.93e-08
Ebpl	1.28	3.31e-05
Spryd7	1.01929	0.00022268
Ctsb	2.16	3.14e-40
Gata4	7.30429	0
Wnt5a	2.09	7.11e-11
Lcp1	1.37972	0.00248898
Slc25a30	1.51	3.8e-10
Ppp3cc	1.46036	0.0100133
Dok2	1.77	4.3e-09
Gfra2	2.50517	0.00208834
Itm2b	2.31	5.85e-43
Sucla2	1.16	2.72e-08
Cln5	1.21	1.57e-10
Dnajc3	2.47	7.02e-44
Mbnl2	1.18	3.34e-07
Osmr	2.61	2.7e-06
Dab2	6.06	1.93e-142
Dad1	1.37	3.81e-16
Lrp10	1.68	4.14e-19
Slc7a8	1.17368	0.0113352
Carmil3	1.04043	0.0346876
Adcy4	4.09892	0.0208555
Sema5a	1.39043	0.000118433
Ankrd33b	5.56	5.6e-167
Ank	1.52	2.53e-08
Retreg1	3.11	3.15e-18
Rnf19a	1.48	1.69e-09
Stk3	1.31	1.64e-06
Osr2	6.59	9.28e-06
Derl1	1.25	4.79e-12
Csnk1e	1.05	4.09e-05
Parvb	1.85	1.37e-30
C1qtnf6	2.71	9.54e-11
Naga	3.31	3.94e-31
Hoxc10	5.08899	0.0401658
Hoxc5	3.0703	0.0322889
Nckap1l	1.43	1.41e-10
Txndc11	2.03	4.35e-32
Emp2	3.48	1.26e-32
Hes1	1.69	1.57e-12
Eef2kmt	1.16481	0.000144935
Mroh1	2.16	4.34e-30
Oplah	3.58	2.5e-61
Grina	3	3.53e-39
Rhpn1	5.53	2.92e-152
Lynx1	1.71074	0.00473266
Lmf2	1.41	2.99e-18
Arsa	2.27	3.16e-18
Yaf2	1.07862	0.000338412
Cd200	3.77	2.62e-11
Boc	1.62	3.18e-06
Pmm2	1.22	4.65e-07
St3gal6	2.21237	0.00620644
Sdf2l1	2.03	1.88e-23
Abcc5	1.2	1.41e-11
Clcn2	1.15	2.2e-07
Pdia5	2.85	4.34e-40
Ehhadh	1.04681	0.0152398
Ahsg	1.58662	0.0109499
App	2.56	2.16e-21
Pros1	3.13	2.73e-50
Ripply3	2.16083	0.01291
Clic6	3.84	1.18e-06
Rcan1	1.49	3.36e-15
Runx1	4.44	2.16e-68
Itsn1	1.04	1.79e-08
Ifngr2	1.20548	0.000139929
Il10rb	2.52	3.46e-07
Ifnar2	1.67	5.16e-09
Synj1	1.53	1.62e-14
Adcy6	1.44	2.92e-08
Tmbim6	1.09	4.95e-14
Slc11a2	1.29	3e-11
Soat2	5.02	5.94e-60
Prr13	1.78	4.1e-21
Mospd1	1.1565	0.00376673
Fhl1	1.29	8.26e-10
Nagpa	1.28	2.72e-08
Ivns1abp	1.06	4.56e-09
Bsg	1.49	1.52e-14
P3h3	1.86	9.28e-10
Serping1	2.73	2.9e-29
Serinc2	2.03	3.26e-08
Slc26a6	1.45	6.74e-06
Tmem176a	2.27002	0.00244655
Esx1	2.4	1.39e-06
Tulp2	1.29925	0.000644622
C1qtnf12	2.18	2.17e-07
Ogfod2	1.42	4.39e-05
Sfi1	1.99	8.91e-08
Rsph3b	1.25163	0.031413
Agpat4	2	1.26e-21
Igf2r	1.3	1.81e-12
Acat2	1.25	8.97e-13
Vegfa	2.98	1.1e-38
Clic5	5.87	1.34e-56
Cnpy3	1.04	1.45e-06
Pgc	3.31	3.91e-18
Nfya	1.03	1.03e-09
Kif6	2.22126	0.0206255
Pi16	4.03	1.45e-10
Ccdc167	1.72	3.38e-06
Glp1r	2.53	2.83e-12
Cyp4f13	2.02	1.56e-09
Atp6v0c	1.34	7.15e-12
Six2	4.53757	0.000694465
Rhoq	1.02979	0.00010655
Mcfd2	1.72	4.6e-15
Gtf2a1l	4.71	1.32e-14
Fam234a	1.08	8.28e-09
Cuta	1.17	7.45e-09
Cyp4f14	7.73	7.15e-27
Mep1b	3.81	5.35e-45
Sil1	1.72	6.9e-09
Stard4	1.83	4.14e-19
Apom	3.53	1.18e-12
Npc1	1.37	1.36e-12
Spink1	1.94	3.47e-06
Gnal	1.4478	0.00139983
Ppic	2.23	1.89e-31
Fbn2	1.33042	0.000121367
Camk2a	1.68	6.58e-07
Pdgfrb	1.65	9.65e-07
Cndp2	2.09	8.85e-42
Rab3il1	3.68	6.01e-39
Osbp	1.34	3.48e-16
Rfk	1.44	2.85e-10
Pcsk5	3.54	3.39e-10
Ostf1	1.3	6.66e-10
Trpm6	3.21	3.95e-09
Pga5	5.19	9.02e-91
Lipa	1.16795	0.000244176
Ak3	1.29	3.27e-07
Pcgf5	1.88	4.09e-08
Syvn1	1.22	5.7e-15
Il33	1.95543	0.000234691
Pold4	2.03	3.02e-05
Dkk1	7.59	2.67e-10
Yif1a	1.72	5.34e-18
Minpp1	1.02	2.27e-07
Mus81	1.05	7.7e-05
Efemp2	1.56	7.73e-08
Smarca2	3.84	2.34e-52
Vldlr	3.94	6.37e-39
Ltbp3	1.9	5.03e-08
Scyl1	1.12	3.51e-09
Rps6ka4	1.53	2.69e-11
Esrra	1.01	7.35e-06
Bad	1.13204	0.00018127
Pdcd4	2.35	2.91e-14
Hhex	1.07438	0.0010732
Cyp26a1	4.15	5.85e-08
Fam45a	1.02756	0.000564251
Plce1	2.04	6.86e-13
Aldh18a1	1.55	1.48e-16
Pik3ap1	5.3	6.35e-31
Mxi1	1.01	6.94e-06
Add3	1.1	7.54e-11
Xpnpep1	1.29	5.59e-19
Habp2	12.7	1.05e-24
Ablim1	2.12	4.1e-14
Hspa12a	1.01626	0.00807192
P4hb	2.13	4.24e-53
Tollip	1.49	2.07e-18
Pycr1	1.42	2.39e-06
Maged1	1.42	1.74e-22
Ogfod3	1.08857	0.000566779
Cpn1	2.48	3.25e-11
Sema4g	3.58	9.56e-48
Lbx1	2.81298	0.0420549
Mfsd13a	1.46	1.47e-10
Hexa	2.62	1.85e-40
Maged2	1.17	7.94e-07
Abhd6	1.08736	0.000252487
Flnb	1.2	2.48e-06
Prdx4	1.02	1.68e-07
Padi3	1.32026	0.00105681
Cd63	2.52	3.29e-36
Esyt1	2.14	2.4e-31
Hsd17b6	8.37	1.74e-09
Ddit3	1.72	4.44e-08
Katnal2	1.06384	0.0367439
Paox	1.06728	0.000987651
Dpysl4	1.02613	0.0250345
Chid1	1.76	5.28e-17
Tmem192	1.51	1.3e-11
Gusb	1.11	4.03e-07
Clybl	1.28	9.53e-05
Tmc6	1.11	2.45e-08
Tk1	1.42	2.46e-15
Cbx8	2.56	5.71e-07
Gaa	1.86	9.23e-22
Zfp202	1.75205	0.000174814
Podxl	3.15	8.99e-52
Bach1	2.07	2.12e-22
Shisa5	2.37	9.92e-35
Pfkfb4	1.21605	0.00451365
Mcrip2	1.00389	0.00459166
Pgm2	1.4	3.58e-11
Slc25a10	1.54	8.58e-11
Nrp1	2.09	1.43e-06
Homer2	1.53	7.49e-08
Pramel7	2.88	3.46e-05
Prkar1b	1.37137	0.0032775
Tspan17	1.09313	0.000322859
Myo5b	3.68	4.61e-30
Sox17	10.1	7.23e-58
Sgk3	1.57	9.17e-08
Tram1	1.4	3.48e-15
Idh1	1.53	4.74e-18
Ccdc150	2.49222	0.000736565
Lancl1	1.05	2.1e-08
Acadl	1.5	9.47e-14
Stradb	1.25043	0.00244457
Npas2	3.29	3.53e-08
2010300C02Rik	2.71	1.31e-09
Asnsd1	1.01139	0.00153566
Sema4c	2.02	1.17e-13
Cfc1	2.78075	0.000694465
Ptpn18	1.37322	0.0081725
Rhbdd1	1.09809	0.000242201
Cyp27a1	2.29325	0.000240303
Igfbp5	2.27	2.67e-11
Des	1.46	1.29e-07
Dnpep	1.32	9.5e-16
Obsl1	1.59	7.01e-12
2810459M11Rik	3.01	9.62e-10
Serpine2	1.65	6.87e-13
Rnpepl1	1.32	1.29e-10
Ccdc93	1.18	3.25e-09
Slc35f5	1.02	1.93e-05
Gpr39	2.02544	0.00739107
Cacna1s	1.57015	0.00428721
Pfkfb2	1.75	2.22e-09
Tmem9	1.13	1.54e-06
Rab29	1.25593	0.0146279
Glul	1.91	7.2e-34
Lamc1	3.47	3.9e-110
Rgl1	3.15	1.53e-28
Fam129a	1.69	4.27e-17
Kif26b	1.65764	0.012527
Mixl1	2.93243	0.0202268
Copa	1.24	1.46e-18
Mpc2	1.0696	0.00101226
Soat1	1.67	8.7e-13
Atf3	1.39919	0.000255317
Frmd4a	1.2	8.51e-10
Dusp12	1.21	3.07e-10
Atf6	2.52	3.77e-39
Uap1	1.72	6.79e-15
Ddr2	1.50741	0.00427732
Hsd17b7	1.09414	0.000546384
Rgs5	4.51228	0.000926513
Lmx1a	2.46244	0.0236965
Mgst3	2.24	5.33e-30
Pigc	1.03732	0.0345187
Cubn	10.7409	0
Pter	1.54	2.27e-05
Pip4k2a	1.43	1.96e-06
Bmi1	2.16	2.52e-10
Dnajc1	1.84	3.02e-13
Fam129b	1.49	1.81e-18
Gbgt1	1.55196	0.00245533
Crat	1.31	2.11e-07
Hspa5	1.78	4.16e-27
Stom	2.29	2.24e-12
Egfl7	2.17	1.56e-28
Uap1l1	2.22	3.05e-25
Grin1	1.94	3.78e-08
Psd4	1.97	7.56e-14
Dusp19	1.00484	0.0195732
Frzb	3.85	1.35e-07
Dnajc10	1.61	4.23e-22
Itga4	2.78	6.61e-05
Cers6	1.24	5.96e-08
Lrp2	3.38	1.42e-78
Slc43a3	2.93	2.88e-24
Ube2l6	4.57	2.72e-35
Tfpi	3.24	6.01e-39
Hoxd8	2.97303	0.000892097
Lpcat4	1.19	3.31e-08
Ext2	1.47	4.2e-18
Sema6d	2.104	0.00865793
Meis2	1.80837	0.000515173
Cd82	3.79	1.78e-16
Tspan18	1.85198	0.00651816
Pex16	1.01174	0.00473845
Sord	2.65	2.12e-29
Creb3l1	1.04	6.34e-06
Pdia3	1.48	7.29e-22
F2	2.40282	0.000472079
Tyro3	1.63	2.57e-25
4930402H24Rik	1.17	1.96e-06
Chac1	1.09342	0.000650386
Adam33	2.17135	0.00600368
Bmp2	4.15	1.08e-31
Hdc	1.98009	0.00812133
Fahd2a	3.75	2.12e-32
Rrbp1	1.91	2.51e-23
Cst3	2.51	9.59e-42
Acss1	1.29	2.11e-05
Fam210b	1.49	4.24e-06
Pag1	4.27	4.49e-54
Edn3	3.55	8.58e-05
Atp9a	1.18	6.47e-11
Arfgap1	1.59	2.05e-13
Chrna4	1.18274	0.0175413
Helz2	1.99	5.17e-13
Acss2	1.86	9.08e-14
Rpn2	1.35	3.94e-20
Slc2a10	3.48023	0.00937906
Mfn1	1.07	9.38e-09
Sec62	1.18	1.5e-12
Rab33b	1.09463	0.00635019
Postn	2.16545	0.0383866
Mfsd1	1.52	1.97e-15
Ppm1l	2.16	1.98e-24
Wwtr1	1.57	5.35e-09
Serp1	1.17	1.7e-12
Mme	1.12	2.19e-09
Slc33a1	1.59	3.96e-10
Ssr3	1.5	1.53e-13
Vangl1	1.69	3.99e-23
Gdap2	1.22	5.05e-08
Tbx15	2.68	9.72e-08
Dram2	1.98	8.54e-08
Rab13	1.52	1.07e-08
Il6ra	1.47489	0.00071245
Pmvk	1.18	7.33e-08
Slc50a1	1.23	6.88e-06
Efna1	1.39053	0.00321961
Gask1b	3.63	6.68e-43
Tmem144	3.98	1.31e-62
Col11a1	1.75	1.4e-07
Prss12	6.32061	0.000401149
Tlr2	1.58946	0.00170304
Casp6	1.77	8.15e-10
Snx7	1.59	8.75e-08
Pitx2	1.18767	0.000265326
Enpep	7.49	9.1e-07
Papss1	1.22	2.78e-06
Kcnq5	1.08862	0.0425783
Efna3	2.66	7.7e-37
Efna4	2.03	4.3e-17
Adam15	2.33	1.71e-45
Gba	2.01	6.72e-30
Rit1	1.28	8.69e-07
Lmna	2.32	4.56e-25
Pear1	1.62225	0.0207322
F3	1.79	2.09e-08
Snx27	1.38	1.9e-16
Rap1gds1	1.26	1.2e-11
Mttp	3.18	1.15e-37
Ctbs	1.11	8.65e-05
Ddah1	1.49	1.36e-14
Cryz	1.37	7.02e-11
Asph	1.81	3.16e-28
Gem	3.31	5.58e-06
Sdcbp	1.05	4.84e-07
Ube2j1	1.16	5.46e-06
Nr4a3	3.58916	0.0103236
Erp44	1.75	1.84e-13
Ptgr1	1.35	3.14e-11
Aco1	1.03	3.06e-10
B4galt1	2.3	1.34e-42
Car9	1.88989	0.0437421
Glipr2	2.94	2.02e-42
Hacd4	1.81661	0.00149282
Plpp3	1.58	5.96e-09
Prkaa2	1.49	1.62e-08
Ak4	2.14	1.04e-26
Cachd1	1.05739	0.00308843
Slc6a9	1.4	6.68e-05
Bend5	4.9	2.8e-106
Cdkn2c	2.78	2.45e-06
Ttc39a	2.21	1.39e-07
Tm2d1	1.037	0.0276653
Nfia	2.87056	0.000484464
Txndc12	2.69	1.11e-43
Lrrc38	2.54525	0.00375287
Echdc2	2.55	1.62e-46
Scp2	1.47	9.36e-12
Cpt2	1.21	8.15e-08
Tmem59	1.12	2.47e-09
P3h1	2.17	3.52e-38
Ppt1	1.05	3.11e-06
Ephb2	2.04	1.05e-30
Gale	1.21	8.68e-10
Hmgcl	1.06	8.17e-07
Pqlc2	1.48	6.64e-09
Pla2g2f	3.39439	0.00182696
Cda	1.86863	0.0136571
Ddost	1.41	7.62e-24
Hspg2	2.49	4.11e-58
Fabp3	3.21	2.39e-41
Tinagl1	2.10598	0.00180797
Zfp362	1.27	4.38e-06
Csmd2	1.41304	0.025917
AU040320	1.43	5.58e-09
Map3k6	2.09	7.08e-19
Plekhm2	1.12	1.56e-05
Necap2	1.32	2.2e-13
Espn	1.31	3.76e-06
Tmub1	1.47	3.68e-05
Slc4a2	1.19	5.87e-08
Mad2l2	1.56	5.75e-10
Nppb	2.25257	0.0432495
Rer1	1.37	2.15e-12
Prkcz	1.84	1.47e-11
Sdf4	1.1	2.83e-12
Htra3	5.28304	0.00310904
Lrpap1	3.45	1.5e-105
Pcdh7	1.35669	0.0121024
Man2b2	3.16	1.72e-37
Stk32b	1.74603	0.0346491
Emilin1	1.57	1.91e-10
Pgm1	2.32	1.62e-44
Tbc1d1	1.05	1.42e-10
Slc35f6	1.64	3.27e-15
Fam114a1	4.89	4.14e-51
Slc34a2	10.4	3.19e-16
Klb	9.13	3.59e-81
Chic2	1.01	2.96e-06
Pdgfra	8.82	3.25e-274
Ugt2b34	7.64	2.09e-07
Brdt	2.02517	0.0130256
Tgfbr3	2.49	4.77e-18
Gpat3	3.59	2.49e-29
Tmed2	1.43	3.37e-12
Snrnp35	1.17695	0.000333971
Uso1	1	9.02e-09
Abcb9	2.76768	0.000656576
Naaa	1.68	1.46e-09
Tmem116	3.58	1.48e-11
Acad10	1.42	4.48e-06
P2rx4	2.81	1.1e-22
Aacs	1.15	8.46e-07
Prkab1	1.53	2.96e-17
Tfec	9.19	2.04e-16
Erp29	1.86	2.5e-29
Arpc1b	1.14	3.2e-09
Cdx2	1.43561	0.00097581
Slc46a3	2.45	2.09e-07
Asns	1.41	1.49e-13
Akr1b8	1.43	1.54e-08
Plxna4	2.76	1.24e-05
Calu	1.6	7.84e-24
Fkbp9	1.25	8.61e-15
Tmem176b	1.91086	0.0244131
Zc3hav1	1.35	6.23e-13
Slc13a4	1.91612	0.00227137
Hoxa1	1.4883	0.00141057
Gfpt1	1.94	4.59e-35
Anxa4	1.89	6.33e-20
Prickle2	3.24	2.93e-28
Adamts9	3.16	1.78e-82
Mogs	1.32	2.1e-13
Rpn1	1.26	2.45e-14
Sec61a1	1.23	2.3e-15
Aldh1l1	3.42	1.15e-29
Slc41a3	1.17107	0.0296217
Edem1	1.19	8.37e-11
Arl8b	1.1	1.74e-06
Plxnd1	2.12	8.69e-10
Plbd1	3.73	6.94e-39
Dera	1.15	4.46e-11
Rassf8	2.9	7.46e-27
Camk1	1.49	3.05e-06
Il17rc	1.34264	0.000966612
Emc3	1.1	1.26e-09
Itpr2	2.73	3.45e-09
Ltbr	2.47	1.01e-22
Tnfrsf1a	1.11195	0.000449945
Tspan9	1.78	1.77e-17
Tead4	2.17	6.02e-32
Slc8a2	1.13749	0.000120335
Qpctl	1.17	5.34e-06
Slc7a9	1.85522	0.0343627
Crtc3	3.47	1.61e-33
Furin	2.37	6.98e-22
Cib1	1.05	1.21e-07
Mesp1	5.32	7.19e-06
Nr2f2	2.54552	0.000366125
Ctsc	3.64	2.86e-56
2200002D01Rik	2.24	3.67e-14
Rasgrp4	1.24	8.7e-05
Ryr1	1.58	2.09e-16
Rab30	1.84	5.96e-13
Xylt1	2.44	5.53e-22
Nucb2	2.21	6.47e-13
Cdipt	1.66	4.44e-26
Stard10	1.65	2.28e-07
Slco2b1	4.88091	0.0117861
Copb1	1.25	8.92e-10
Myo7a	6.03	1.82e-174
Aqp8	10.4	3.63e-09
Arhgap17	1.26	8.04e-13
Dkk3	1.39847	0.000668858
BC017158	1.72	1.37e-11
Dkkl1	4.97	1.33e-48
Nucb1	1.32	2.2e-11
Sergef	1.21213	0.000870356
Fgfr2	1.85	1.37e-25
Cpxm2	1.53096	0.0213135
Gga2	1.14	1.06e-11
Tpp1	1.34	1.82e-18
Chst15	1.56	1.18e-07
Oat	2.03	1.09e-25
Fam53b	1.08279	0.00152614
Vps35l	1.23	5.13e-12
Atp6ap2	1.71	1.2e-16
Tmem9b	2.83	3.67e-30
St5	2.18	7.83e-17
Fgf3	5.63	1.6e-48
Nadsyn1	1.19442	0.00980441
Elf4	1.92	1.47e-11
Igsf1	1.09025	0.0256041
Praf2	1.53	7.14e-11
Slc35a2	1.51	7.28e-09
Ebp	1.67	8.13e-16
Slc38a5	3.92	9.1e-09
Dynlt3	1.38759	0.00123082
Stard8	4.04	3.24e-66
Efnb1	1.92	1.14e-16
Magt1	1.87	5.41e-28
Gla	1.42	6.71e-11
Gabre	1.27673	0.0139981
Nsdhl	1.22	1.56e-07
Arhgap6	2.48	2e-08
Msl3	2.02	5.59e-12
Abcd1	2.11	2.49e-15
Dusp9	1.22	1.29e-11
Renbp	1.56	2.63e-14
Fam3a	1.02774	0.000400046
Mpp1	1.23	1.71e-10
Nxf7	7.43	4.37e-89
Morc4	1.52	4.36e-07
Lamp1	1.52	6.65e-14
Gas6	3.24	4.81e-60
Adgra2	2.67	1.05e-32
Col4a1	5.83	3.26e-162
Col4a2	5.73	4.27e-183
Rab20	4.17	6.7e-25
Aga	1.38	4.52e-05
Tnks	1.46	3.5e-10
Dusp4	1.65	3.03e-13
Saraf	2	1.85e-24
Smim19	1.05283	0.0044511
Plat	1.64	5.25e-08
Plpp5	2.95	1.95e-27
Asah1	1.7	9.51e-22
Slc7a2	4.6	9.8e-58
Msmo1	1.37	2.66e-11
Klhl2	2.3	5.35e-43
Isx	6.54	1.6e-07
Nkd1	2.36	2.24e-10
Snx20	1.89334	0.0212526
Cdh11	3.41	1.47e-11
Irx3	2.2	4.4e-05
Amfr	1.16	7.28e-07
Herpud1	1.82	7.99e-17
Kifc3	1.2	3.27e-11
Mmp15	1.98	1.97e-18
B3gnt3	2.44	8.93e-06
Pgls	1.02	1.2e-08
Zdhhc7	1.24	2.11e-08
6430548M08Rik	2.5261	0.000478693
Cotl1	2.12	2.59e-34
Rab3a	1.51	1.22e-05
Map3k21	3.41	9.76e-12
Lpar2	1.22	5.87e-08
Cdh5	7.76038	0.00240738
Cmtm3	1.11747	0.0013001
Tradd	1.14061	0.000916634
Pla2g15	2.09	1.74e-32
Slc7a6	2.91	3.27e-70
Vps4a	1.27	1.23e-08
Panx1	1.2	1.41e-05
Gabarapl2	1.16	6.52e-08
Tmem231	1.49	4.37e-11
Chst5	2.24121	0.000534183
Cdh15	2.23243	0.000780769
Bmper	9.36	3.26e-41
Egln1	2.41	3.97e-34
Jam3	2.07	1.81e-17
Grik4	2.75739	0.0001001
Sc5d	1.09	9.91e-07
Ubash3b	5.41	7.66e-111
Clmp	3.98	2.53e-33
Ets1	1.24	9.14e-06
Tirap	1.46	2.7e-06
Abhd12	1.37	2.54e-14
Acat1	1.42	4.83e-10
Alg9	1.08	3.46e-07
2310030G06Rik	1.57	2.44e-06
Dixdc1	1.45	2.03e-06
Pts	1.38879	0.000500531
Plet1	2.11	9.89e-10
Mpzl2	2.29	6.07e-25
Arcn1	1.09	9.55e-10
Pdzd3	7.91	9.15e-07
Nlrx1	1.86736	0.00165405
Slc37a4	2.8	8e-24
Hyou1	1.08	1.14e-10
Stt3a	1.5	3.9e-11
Tmem218	2.56	2.41e-10
Slc37a2	3.23	3.28e-21
Dpagt1	1.7	1.52e-15
Bmp5	5.65424	0.000747087
Yipf2	1.46	3.13e-06
Rab27a	1.49	6.5e-16
Rora	1.98	5.63e-06
Cln6	1.45	1.48e-07
Tent5a	3.44	1.17e-34
Paqr5	3.75	5.65e-05
Dnaja4	1.38004	0.0176235
Stra6	6.57	2.85e-13
Tmem30a	1.05	6.95e-06
Tmed3	2.65	2.16e-19
Ctsh	7.22	1.2e-63
Zic1	2.47504	0.00263289
Plscr1	2.36	5.64e-36
Car12	3.35	1.07e-25
Plod2	3.19	2.63e-41
Aph1b	2.47416	0.000665408
Usp3	1.67	2.48e-13
Dapk2	4.1	1.15e-13
Ciao2a	1.68	1.83e-19
Snx1	1.8	8.26e-27
Ppib	1.52	3.3e-21
Me1	3.17	1.05e-30
Tbx18	3.18041	0.00615522
Crtap	1.75	3.19e-25
Cmtm7	2.01	1.32e-26
Tgfbr2	1.95	8.25e-10
Pth1r	5.9	2.92e-152
Trib1	1.32	4e-05
Myd88	1.18	5.81e-07
Gorasp1	1.02	6.08e-07
Ss18l2	1.12497	0.000313368
Abhd5	1.66	1.06e-09
Slco2a1	3.69	2.53e-08
Srprb	1.74	4.33e-21
Acpp	1.31059	0.023659
Nudt16	1.7619	0.00232847
Manf	1.36	6.68e-14
Mon1a	1.42	3.74e-07
Mst1r	2.39586	0.0218289
Amigo3	2.19559	0.00183047
Ip6k2	1.02	4.05e-06
Prkar2a	1.78	2.49e-33
Slc25a20	1.43	1.53e-09
1700025G04Rik	2.42	6.38e-27
Cd59a	1.18431	0.016573
Lmo2	3.62	8.79e-11
Mansc1	1.36869	0.039275
Tpcn1	2.21	2.04e-31
Slc8b1	1.09	1.9e-06
Lama1	6.49	2.95e-269
Abcc10	1.09	2.57e-08
P2ry2	2.43	1.71e-09
Fbxw8	1.06	1.43e-10
Nfatc1	2.13	4.34e-08
Gmppa	1.33	9.88e-12
Cdo1	1.10075	0.00141892
Ankrd54	1.17	2.3e-09
Entpd6	1.02	1.39e-07
Apmap	1.41	9.99e-08
Lss	1.23	4.44e-13
3830406C13Rik	1.77594	0.0167558
Slc35d2	1.67	3.97e-05
Atg9a	1.39	4.2e-09
Slc22a15	1.82974	0.0180475
Cnppd1	1.85	3.89e-25
Mgll	3.53	4.31e-17
Tmed7	1.05	7.48e-08
Wnt6	2.02	3.3e-05
Shf	2.05	2.97e-20
Ptprm	1.57792	0.00408932
Fbxl8	2.16	2.74e-06
Atp6v0b	1.5	3.26e-19
Gucd1	1.56	8.11e-14
Crlf2	1.33	3.72e-05
Prss35	4.36	1.62e-38
Idua	1.41232	0.000828713
Myo6	4.03	1.1e-94
Igf2bp2	1.73	3.28e-23
Vps8	2.13	2.94e-30
Qsox1	2.09	1.22e-20
Ucp2	1.12	1.27e-11
BC034090	1.2829	0.0056807
Ston1	1.22	6.82e-06
Engase	1.83	4.95e-20
Pxk	1.33	2.04e-10
Gde1	1.05	2.51e-08
Jcad	1.37	1.77e-06
Hdlbp	1.08	1.25e-12
Meak7	1.13	1.71e-05
Atp2c2	1.55798	0.0436151
Tmem63c	4.26	2.49e-21
Emid1	1.40249	0.00104743
Rnf43	1.45215	0.00985005
Hsdl1	1.13	5.63e-09
Loxl2	2.31	6.57e-15
Agpat1	1.15	8.23e-10
Zdhhc14	2.32884	0.0259903
Slc26a2	1.94	1.81e-21
Tmem132c	2.2044	0.000188492
Pja1	1.04	1.19e-05
Cyb561a3	1.08688	0.00170762
Dhrs11	1.2	2.01e-05
Gulo	2.04	4.7e-05
Scara3	2.53	3.97e-05
Caskin2	1.1	1.87e-07
Snx2	2.35	1.4e-40
Poglut3	1.94	1.07e-19
Zfp395	1.11	2.38e-06
Ptpn13	1.13	1.49e-06
Slc41a2	3.39	1.16e-08
Chst11	1.39	6.17e-06
Ssh3	1.65	2.1e-10
Gns	1.59	1.5e-22
Ppp1r21	1.12	4.24e-09
Nostrin	12.4	8.37e-24
Nagk	2.67	5.83e-30
Tle6	1.89	1.55e-09
Tle2	2.03623	0.0012141
Vax2	3.09	1.29e-05
G6pc3	1.92	3.6e-16
Colgalt1	2.26	1.79e-30
Acot11	1.99	1.39e-10
Mfsd12	2.68	6.17e-39
Fam151a	7.81	4.41e-27
Cobll1	2.01	8.01e-14
Cdhr2	4.97	2e-08
Arl4d	2	8.39e-14
Tmem106a	2.89	7.76e-21
Parm1	2.33	2.77e-27
Dpp4	2.83	9.98e-38
Creb3l3	4.17	1.57e-11
Oma1	1.26	4.02e-08
Eva1a	5.98	3.91e-66
Wnk4	2.4	1.53e-10
Plekhh3	1.46	6.4e-05
Nkx6-1	2.90934	0.00015031
Leprot	1.26	6.81e-06
Hpse	5.05	2e-14
Tpbg	1.23	9.66e-06
Gnptab	1.06	4.4e-09
Gdpd5	5.4	2.9e-120
Crb2	3.93	3.31e-37
Tmem98	1.95	1.83e-16
Myo1d	1.31	3.47e-10
Tgfbi	1.23679	0.000962729
Gnptg	1.06	1.39e-05
Mpv17l2	1.35	2.34e-08
Frmpd1	3.59	7.2e-34
Aamdc	1.77	1.64e-06
Arhgap45	1.82	1.12e-26
Alg8	1.66	3.85e-07
Selenoo	1.68	2.64e-09
Dym	1.09	5.18e-06
Cd99l2	1.3	3.63e-05
Ggta1	2.62	7.19e-45
Twist1	1.26125	0.00127985
Alg12	1.34	1.38e-06
Misp	3.91	3.19e-31
Zhx3	1.20067	0.00310125
Cerk	1.13163	0.00101226
Ttc38	1.49754	0.000236371
Ripor2	5.19	1.72e-13
5031439G07Rik	1.08	2.72e-08
Prr5	1.29	7.71e-13
Lmo1	2.35019	0.00366833
Hoxc9	4.52	1.32e-06
Mgat5	1.81	3.06e-17
Sapcd1	4.56	2.07e-20
Gmip	1.21	2.18e-06
BC031181	1.02	3.34e-06
Slc18a1	1.66299	0.00539417
C530008M17Rik	1.33	9.89e-06
Sec24a	1.05	6.45e-10
Glb1l2	3.07	3.83e-17
Arsi	2.04375	0.000893307
Siah2	1.5	6.43e-07
Tbc1d24	1.13	2.03e-07
Btg1	1.37	3e-07
Eea1	1.22	3.52e-07
Phpt1	1.44034	0.030099
Ppfibp2	2.11	1.66e-17
Slc38a7	1.62	4.12e-09
Sh3tc1	2.74	1.31e-36
Lgi4	5.32963	0.00261598
Plxnb2	1.13	2.64e-06
Eepd1	3.29	1.83e-23
Alg5	1.42	5.15e-10
Tbc1d9b	1.51	1.59e-12
Amdhd2	1.47	1.71e-13
Lpar3	4.54	1.83e-10
Dchs1	1.65	9.77e-05
Acaa2	1.39	1.22e-05
Arhgap33	1.2	2.29e-06
Unc93b1	1.52	8.06e-05
Ttc7	2.27	1.45e-17
Elac1	1.11	8.41e-05
Xpnpep2	1.30814	0.0305703
Mmaa	1.68	1.58e-05
Foxa2	5.56	5.22e-06
Apbb1	1.2	5.89e-06
Smpd1	1.44	2.31e-08
Scd1	2.38	2.06e-45
Selenof	1.09	1.52e-09
Slc35b2	1.24	5.56e-11
Arhgap10	1.58	1.22e-11
Lrrc20	1.05467	0.00490151
Mgarp	2.28	5.69e-15
Hgsnat	1.44	2.5e-10
4932438A13Rik	1.79	3.48e-16
Tmem97	1.46	2.87e-16
Galnt6	1.37732	0.000438013
Ldlrap1	1.39	1.44e-09
Tap1	2.18	1.4e-12
Hand1	3.16953	0.000139953
Nudt22	1.02319	0.000861609
Letmd1	1.46	6.27e-05
Enpp1	3.91	6.72e-08
Rcor3	1.53	1.94e-06
Tbc1d2b	1.37	8.79e-11
Vnn1	3.96	3.91e-17
Nenf	1.9	9.76e-10
Cdkn3	1.85	1.64e-08
Zbtb42	1.74	2.88e-07
Ccdc33	3.31125	0.0280019
Mrpl23	1.09	3.79e-06
Abhd18	1.45324	0.000484058
Smim14	2.36	9.43e-14
Tspan14	1.22	4.84e-10
Rcor1	1.18	6.39e-10
Sirpa	1.28	1.97e-06
Scarb1	1.41	1.4e-11
Ano10	2.24	4.82e-15
Card19	1.06572	0.00150051
Ninj1	1.42	8.46e-09
Wnk2	1.64	2.92e-09
Dnajc22	2.48	6.11e-14
Phf2	1.23	1.4e-07
Socs1	2.26	8.01e-18
Kmt2c	1.26	2.1e-08
Cnbd2	1.25244	0.00351871
Tmem181a	1.89	2.97e-09
Snrk	1.27	2.6e-06
P3h2	4.17	1.02e-38
Pde4dip	1.32	1.27e-11
Spag4	1.62912	0.0336832
Chpf2	1.96	9.97e-13
Cer1	6.68149	0.000312852
Hand2	4.81	2.35e-07
Hoxa13	3.84232	0.0017168
Hoxa11	9.28	3.48e-12
Tlcd2	1.28768	0.0106005
Hoxa9	7.61	2.35e-07
Hoxa7	3.64	6.88e-06
Mical2	1.22	6.92e-05
Hoxa5	4.3357	0.00113636
Slc22a23	1.67	4.7e-10
Snx25	2.52	9.58e-29
Edem2	1.27	8.48e-09
Satb2	3.2	2.53e-42
Focad	1.1	9.25e-09
Gmds	1.17936	0.000161259
Pmepa1	1.91	2.76e-20
Foxf2	5.63	1.17e-19
Higd1a	1.09	2.83e-08
Foxq1	7.59	9.5e-190
Cdc16	1.12	2.09e-10
Egr1	1.4	1.37e-06
Mesd	2.06	1.82e-42
Grtp1	1.24	2.3e-08
Tbkbp1	1.55	2.64e-12
Shoc1	3.22645	0.00036776
Ripor1	1	2.57e-05
Creb3l2	4.84	6.48e-144
Lpar1	1.08	4.36e-05
Hoxb4	4.68	2.59e-16
Josd2	1.3461	0.000248253
Mvb12b	2.84	2.05e-25
Ptk6	10.1	2.51e-15
Ptpn3	1.45	7.94e-20
Lmx1b	2.08	6.06e-07
Vill	2.04	3.71e-09
Six3	5.07	1.95e-05
Tmem214	1.65	6.18e-29
Gcnt1	1.87	1.27e-17
Baiap2l1	1.79	4.99e-08
Man2a2	1.51	2.37e-10
Plcl2	1.34	1.92e-05
Sccpdh	3.27	6.95e-43
Pdk2	2.52	2.38e-23
Ppp1r9b	1.25	9.68e-12
Txndc5	1.67	2.73e-26
Bmp6	5.76	6e-109
Arhgap18	1.53	1.34e-06
Arpin	1.595	0.000543381
Zfp503	2.13642	0.000340368
Rreb1	1.09	3.61e-08
L3mbtl3	2.14	4.59e-18
Atp6v1g1	1.47	1.12e-11
Nrn1	3.43212	0.0045646
Adgrg6	4.84	1.09e-41
Ube2h	1.03576	0.000265147
Cmc1	1.3146	0.00109516
Dap	2.94	8.34e-26
Polg	1.18	6.77e-12
1110008P14Rik	1.48	7.49e-08
Ciz1	1.25	2.54e-08
Suv39h1	1.17	1.52e-09
Sec24d	1.26	5.07e-14
Vstm2b	3.34	9.22e-08
Fndc3b	1.01	7.43e-07
Minar1	2.01757	0.000561543
Rftn1	2.96	2.18e-13
Fut11	1.07505	0.00013282
Hlx	2.06585	0.0317218
Wdr45	1.06618	0.000229563
Cdh6	5.66	6.72e-34
Alg1	1.18	4.61e-10
Mtmr7	1.29	8.23e-12
Snx22	1.9	1.16e-06
Tcta	1.34002	0.00229667
Zdhhc2	1.22294	0.000147729
Wfs1	1.93	4.53e-24
Tnrc18	2.07	8.68e-40
Ajap1	2.07314	0.0486122
Ccser1	5.31	6.59e-18
Grin3a	3.96	1.8e-07
Rbms3	4.64464	0.000338412
Prex1	1.21	8.01e-06
Strip2	2.2803	0.000147965
Oxld1	1.95141	0.000216885
Tbc1d13	1.13	2.41e-13
Cpeb2	2.02	2.23e-17
Trim14	1.48938	0.0103355
Slc44a3	7.83	5.2e-67
Slc39a5	4.35313	0.00139883
Ptger4	1.1342	0.0182694
Rhou	1.96	1.15e-20
Cbx4	2.38	6.7e-12
Ginm1	1.05	8.68e-06
Bahd1	1.21	6.17e-09
Plpp6	1.05663	0.0134533
Rgl3	1.34222	0.0274049
Tax1bp3	2.12	4.08e-06
1700012D01Rik	1.4	2.82e-11
Zfp704	1.67	5.06e-22
Kyat3	1.19	6.49e-05
Nxph4	1.91144	0.0114224
Daam2	3.94	8.15e-08
Alx4	5.97	2.47e-08
Arhgap9	1.76	8.25e-12
Sec1	1.18035	0.0327615
Etfrf1	1.29601	0.00427366
Pex2	1.68	4.84e-09
Fbxl4	1.57	4.07e-05
Timd2	9.09	1.17e-11
Spns2	2.5	1.13e-10
Os9	1.41	1.44e-10
Blvrb	1.24185	0.000112943
Apoc1	3.36	1.04e-26
Bace2	6.52	5.61e-17
Tmem51	1.51	6.01e-13
Pck2	1.5	5.8e-09
Efhd2	2.2	2.96e-25
Col16a1	1.08008	0.00775308
Apobec2	2.84	2.78e-16
Cyp2s1	3.49	1.1e-50
Sh3pxd2b	1.89	7.37e-15
Creg1	1.8	2.93e-08
Hesx1	3.43	1.24e-08
Cept1	1.23	2.62e-05
S100g	9.46	3.92e-13
Tex264	2.76	7.54e-39
Six5	1.62	5.27e-07
Plekhh2	1.15	6.04e-05
Dlk1	1.82	4.44e-08
Erf	1.07	5.16e-09
Tmem205	1.32564	0.00161044
Grid1	2.46	1.05e-05
Ostc	1.53	2.78e-20
N4bp2l1	1.64272	0.0312785
Map6d1	1.86131	0.0205871
Car8	4.55	1.82e-14
Slc7a1	2.26	1.83e-32
Shtn1	1.95	5.83e-11
Pik3r1	1.53	2.41e-13
Meis3	1.62	1.61e-05
Sdk2	1.99	1.09e-05
Tmtc4	1.09	2.09e-05
Entpd3	3.69	3.81e-06
Kif21b	1.05	4.3e-05
Pnpla3	1.63895	0.000742926
Slc39a11	1.6	2.87e-10
Lrrc29	1.90206	0.00627207
Amot	3.68	4.17e-40
Coro2b	1.06	4.66e-05
Kirrel	1.74	3.25e-18
Pde3a	3.82	2.9e-13
Plekha6	2.12	2.43e-11
Gpr155	1.77968	0.0133677
Fhdc1	4.72	2.46e-60
Card6	2.7	4.5e-10
Lman1	1.2	5.09e-13
Wipi1	1.81	2.01e-08
Slc16a6	1.34	6.6e-09
Rnpep	1.84	6.39e-14
Mvk	1.15	1.29e-06
Igsf3	1.21	8.26e-10
Abhd14b	1.48	5.52e-06
Dmgdh	3.09	5.63e-10
Cmklr1	4.35	5.78e-62
Bag2	2.34	5.97e-19
Lyn	2.45	1.51e-16
S100a13	2.05	1e-05
Gjb5	3.46	6.2e-85
Osbpl6	1.93	3.88e-05
Snx18	1.01	8.05e-10
Gjb3	2.87	5.84e-71
Tex13b	4.85482	0.0138015
Adora1	7.83	4.8e-52
AA986860	3.01	3.36e-17
Sun2	1.36	1.01e-06
Asb4	2.9	4e-06
Pbxip1	1.61	1.06e-15
Acad12	1.18395	0.00351458
Shisal2b	5.96	1.12e-12
Selenok	1.54	5.26e-17
Npl	4.48	6.87e-88
Dpm3	1.77	1.1e-07
Krtcap2	1.62	2.67e-19
Tmem108	1.00076	0.0358608
Hebp1	2.4	5.25e-19
Gpx2	1.60856	0.00126819
Foxf1	4.26	2.18e-08
Snai1	2.86	1.19e-32
Serpinb6b	2.95005	0.00436266
Tom1	1.02188	0.00064505
Egflam	6.57	6.23e-50
Klhl6	6.08	2.08e-08
Tmem82	1.24593	0.001422
B3galnt1	2.82	2.77e-30
D17H6S53E	1.96	1.61e-12
Hoxd9	3.8	5.51e-10
2510009E07Rik	2.28709	0.00305151
Epop	1.18	2.99e-12
Tril	2.88	1.55e-08
Lgals2	10.1	3.06e-15
Unc5cl	2.61	2.89e-05
Adamts3	2.43	1.48e-08
Tmem221	4.67	1.18e-06
Lysmd4	1.31317	0.000719489
Slc36a4	2.11	1.39e-07
Klhl15	1.55	2.96e-06
Naalad2	5.21987	0.000460927
Slc35g1	2.27	1.29e-28
S100a1	2.56	2.26e-07
Proca1	2.26202	0.000311862
Gpr146	6.03	4.3e-15
Aplnr	5.84	2.63e-08
Dsg2	1.71	2.7e-15
Sptssa	1.33	1.42e-07
Rin3	1.36924	0.000288101
Zfand3	1.03	8.46e-08
Smim7	1.15	1.71e-07
Zbtb39	1.21	8.56e-12
Zbtb7c	2.13	5.42e-11
Slc38a6	1.68	5.57e-09
Fads6	1.30026	0.00513949
Coa4	1.00861	0.00141269
Sft2d3	1.40918	0.00127324
Rnf216	1.25	2.49e-12
S1pr1	3.48	9.28e-14
Amer3	5.81125	0.000397703
Insig1	1.72	2.98e-20
Lhfpl2	4.23	1.59e-11
Proser2	1.11541	0.00806271
Cxcr4	2.07853	0.00974497
Sys1	1.15	7.41e-08
Frrs1l	2.14	2.56e-05
Glb1	1.27	3.34e-11
Sh3tc2	5.78	8.58e-58
Cdc42ep2	1.76031	0.00209558
Col27a1	2.25	1.51e-24
Lyrm2	1.37888	0.00111084
Tmem268	1.25796	0.000359652
Mtmr11	2.47	1.58e-17
Teddm2	1.68241	0.0052697
C2cd2	1.47	9.67e-06
Tmem104	2.67	6.15e-41
Pofut1	1.1	8.68e-08
C130073F10Rik	2.07733	0.00953379
Scand1	1.16	1.38e-08
Myorg	1.32	5.2e-07
Kcnk6	2.15	2.28e-10
Camk2n1	3.48	9.03e-36
Arsj	4.18458	0.00246265
Lrrc8e	2.23	4.01e-07
Hrk	1.18311	0.0327936
Gjb4	2.88	5.29e-13
Foxc2	3.23874	0.000541376
Cystm1	2.7	1.45e-39
Fat4	2.53576	0.00308122
Ppp1r3b	3.05	8.43e-22
Lrrc75b	3.24161	0.000891711
Gchfr	1.39846	0.00158028
Slc39a3	1.5	1.99e-05
Ckap4	2.67	5.93e-83
Tmem164	1.18	3.41e-07
Ankdd1b	7.07	6.87e-07
Ticam1	1.3	4.83e-06
Cltc	1.12	8.88e-09
Khnyn	1.2	9.79e-07
Cyp4x1	3.56	1.24e-05
Samd14	2.1	1.38e-06
Odf3b	2.57915	0.0253924
Ctdspl	2.23	1.61e-12
Rnf152	3.43	5.59e-12
Paxx	2.01874	0.000127355
Trpt1	1.25068	0.0137248
Ust	1.73	9.61e-10
Ly6g2	9.41	5.97e-13
Hs3st3a1	2.6695	0.0251982
Gpr157	2.83	9.24e-06
Rell1	1.03229	0.000103757
Tshz2	4.11595	0.0027071
Eno4	1.97523	0.000730327
Syngr2	1.8	4.4e-26
Ankrd46	1.41	3.18e-10
F2r	3.25	3.45e-78
Msx1	3.37	1.19e-17
Mmgt2	1.21349	0.00157866
E130311K13Rik	1.21434	0.0444302
Igf2	2.2	2.77e-15
Tbc1d12	1.68	2.31e-06
Hoxb3	6.6	1.41e-05
Vps37c	1.31	9.03e-07
Elfn1	1.64714	0.00572881
Lix1l	1.16954	0.00131471
Trappc1	1.17	6.66e-10
Fut4	1.36644	0.00046165
Retreg2	1.29	1.22e-11
Prokr1	3.41	3.24e-05
Cdc42ep1	2.63	1.47e-24
Zfpm1	2.85	1.16e-29
Hoxb13	2.85681	0.000606335
Slc17a5	3.17	5.46e-28
Zfp672	1.05042	0.0324958
Micos13	1.12	8.64e-07
Bag5	2.31	4.02e-42
Fam161a	1.73999	0.00167894
Rasd1	4.04	7.7e-21
Slc35c1	2.54	1.68e-37
Amz1	1.42421	0.000169012
Slc25a44	1.11	2.03e-09
Gja4	3.1	1.98e-08
Dscam	3.87	9.4e-08
Hoxd10	6.62	8.62e-05
Snx21	1.12	7.32e-05
Pnma5	1.22	2.05e-06
Fbxl22	4.95801	0.0147647
Fam78a	1.76	6.15e-06
Ubald2	1.31	5.2e-12
Vamp8	2.75	1.14e-28
Ptges	1.60007	0.000345884
Tmem37	1.79	1.11e-07
Ccdc126	1.32218	0.00341677
Fam131a	1.31619	0.0155283
Phospho1	3.02405	0.00334111
Tvp23a	1.73262	0.000161726
Ankrd37	1.48	6.53e-05
Selenon	1.8	6.86e-14
Hs3st1	6.39	8.25e-111
Gprc5c	1.16074	0.000347768
Commd3	1.81	1.09e-17
Cited1	2.72	3.26e-12
Zfp524	1.28914	0.00473175
Islr2	5.82	2.56e-73
Gdf6	3.25509	0.000161008
Rab11fip5	2.82	1.88e-31
Flrt3	4.34	4.23e-91
Ufsp1	1.40676	0.00307795
Fam181b	2.67	7.4e-09
Kcnf1	2.47	1.4e-07
Klhdc1	2.04991	0.0209384
Spats2	1.27	2.26e-13
B3glct	2.31	3.28e-21
Prdm9	2.22879	0.000771092
Serpinb6c	3.29	1.45e-26
Bhlha15	2.37	8.31e-12
Cdc42se2	1.42	4.67e-18
Slc39a1	1.35	3.8e-12
Cemip	5.08	6.02e-92
Rft1	1.03562	0.00105325
Mogat2	3.21	1.61e-27
B4galt3	1.2	1.34e-09
Tmco1	1.04	1.08e-07
Robo2	1.18148	0.0208329
St6galnac3	3.04	2.6e-14
Cpne8	1.48282	0.000380752
Plekhg3	1.61	5.07e-13
Rnf103	1.64	8.39e-07
Lamb2	1.97	6.71e-22
Senp7	1.21015	0.0052711
Ctif	1.5	2.17e-08
Rnf157	2.24	1.28e-16
Gas1	2.21	3.44e-09
Spink2	2.25208	0.0180568
Fes	1.16782	0.0305487
Raet1e	1.36053	0.000878162
Gatd3a	1.32	1.38e-08
Ficd	1.22291	0.000172948
Ggcx	1.62	1.27e-10
Tanc2	1.37	4.72e-07
Ptrh1	1.41497	0.000125885
Exoc6	1.47	1.3e-11
Lipg	1.07089	0.00603017
Slc39a8	1.24303	0.00433529
Lgals4	1.78102	0.00239995
Nt5dc3	2.53	1.19e-32
Syne3	1.94	2.17e-08
Fam83e	4.33	1.71e-13
Fgfr3	4.12	1.38e-47
Lifr	1.06	1.91e-08
Arfgap3	1.98	1.87e-15
Kcnn4	1.59526	0.00205091
Spcs3	1.23	1.38e-06
Slc30a7	1.56	1.02e-15
Thnsl2	1.61543	0.00178002
Slc8a1	1.98858	0.0190316
Tmem119	2.57	1.31e-07
Adam10	1.62	3.76e-13
Lrrc8c	1.88	1.47e-09
Phactr1	3.81	2.83e-35
Usp46	1.07	5.47e-06
Rab39	1.82677	0.024093
Cgrrf1	1.22859	0.0031976
Mrfap1	1.12	1.21e-13
Fbxo6	1.52	1.62e-13
Cd47	1.11295	0.0012141
Gpc3	2.94	1.66e-40
Rras2	1.21	1.34e-08
Rnf181	1.24	1.95e-12
Tmem150a	1.79	4.95e-20
Emc7	1.49	7.43e-13
Nod2	2.58	5.53e-06
Otulinl	4.6	1.01e-26
St3gal5	1.35	8.2e-05
Fez2	1.39	1.8e-10
B4galt6	1.35	3.61e-13
Pgm3	1.15	9.96e-11
Spock1	7.73	7.4e-27
Gpr50	3.01279	0.00792538
Tgoln1	1.57	6.23e-16
Med12l	1.28	5.78e-05
Hoxb8	4.86309	0.000141509
Prelid2	2.48	1.44e-22
Hmga2	2.25	2.44e-25
Glipr1	5.04	7.63e-26
Sipa1	1.31	8.46e-09
Acbd4	1.0865	0.00584891
Commd7	1.57	1.56e-14
Inca1	2.38686	0.0296682
Fxyd3	6.94	1.36e-06
Tmem140	3.81	5.3e-07
Chst3	1.67281	0.0136718
Yipf1	1.01049	0.000513883
Dtnbp1	1.17	3.36e-07
Elobl	3.61	5.72e-07
Lgals8	1.95	8.18e-09
Eml1	2.52	6.22e-13
Nfam1	1.29127	0.0400893
Chsy3	2.56674	0.000352445
Smco4	2.29	9e-18
Tmed9	1.49	3.38e-19
Gpc6	2.62	1e-13
Serhl	1.09794	0.00198958
Tmod3	1.33	3.6e-17
Adra2b	4.16	1.93e-15
En1	1.72443	0.000497401
Col13a1	3.69	1.01e-27
Zfp516	1.18	4.41e-09
Hopx	4.15	2.4e-30
Eda	2.38	5.29e-13
Wdr83os	1.02906	0.000523426
Bcas3	1.03	1.95e-07
Fcgr3	8.3	2.64e-09
Rgs3	2.59	4.62e-17
Irak4	1.53574	0.00480394
Unc5c	3.16	3.21e-06
Chpt1	1.81	8.57e-06
Pyroxd2	4.22647	0.00018405
Pwwp2b	1.54	7.29e-14
Nrg2	6.49	4.23e-134
Sntb1	1.61	1.04e-11
H2-Q7	1.71204	0.00158899
H2-Eb1	4.87	5.21e-24
Slc9a6	3.09	8.38e-35
Plekhh1	1.58	3.6e-15
Tssk5	4.9613	0.001121
B2m	2.14	1.91e-09
Tmem263	1.85	3.42e-17
Slc4a4	1.33387	0.0100519
Dmkn	4.51	3.55e-27
Irx1	2.78	6.41e-08
Plac1	6.56	9.82e-08
Maml3	2.46	1.34e-14
H2-K1	1.08	1.45e-05
Mmgt1	1.4	4.99e-08
Nol4l	1.23	1.06e-05
Gdpd1	1.1112	0.0183879
Tnnt3	1.92012	0.00947647
Cyp2d22	1.79787	0.0127079
Kalrn	1.53	2.47e-12
Ttr	6.27491	0.000504869
Sphk1	3.18	3.73e-07
Fmr1nb	1.29	4.18e-06
Tnfaip8	1.64	2.65e-08
Dgkk	2.54543	0.00134275
Mppe1	2.15	8.6e-16
Cys1	6.50157	0.000171175
2310039H08Rik	1.21354	0.00413778
AI413582	1.4	9.64e-06
Hdac10	1.34	7.42e-07
Kdr	1.23491	0.000409188
Nrg1	3.57	3.69e-29
Sox7	6.81	9.8e-113
Clip2	2.55	6.99e-32
Cyp26b1	5.13	5.85e-16
Wscd2	1.00147	0.033288
Col23a1	3.37	1.34e-08
Slc22a21	1.98775	0.00164056
Rnf217	1.24381	0.00589285
Slc24a3	2.63341	0.000134424
Zar1	2.82957	0.00563975
Arih2	1.55	1.22e-12
Chil1	3.30596	0.00346234
Cdpf1	1.31	1.79e-05
Slc31a1	1.64	3.86e-16
Slc31a2	1.35	2.68e-06
Vps37b	1.3	3.54e-12
Akap13	1.22	1.02e-13
Rdh11	1.33	8.27e-10
Rnasel	4.98	2.64e-06
Hmcn1	1.48965	0.00487011
Frat1	1.67151	0.00404198
Capn6	3.67	1.64e-10
Tmem128	1.27	3.2e-07
Trmt2b	1.36605	0.000323556
Tspan6	1.34	4.48e-05
Hmx1	2.04486	0.0356318
Lpar5	1.45	9.31e-05
Arfgef1	1.28	9.77e-13
Zfp948	1.76	1.62e-10
Mkrn2os	7.69	1.42e-07
Ap5s1	1.1482	0.00147304
Aup1	1.07	2.13e-10
Il3ra	1.17992	0.000289592
Zbtb10	2.03	1.32e-26
Prdm6	7.67	7.33e-06
Marcks	1.05	6.61e-06
Fam57a	1.93	8.73e-08
Sat2	1.27609	0.0422324
Fam149a	2.23	1.96e-07
Gmppb	1.45	5.79e-13
Tmem256	2.02	1.48e-14
Hs3st3b1	1.24	2.94e-06
Serpinh1	4.09	7.1e-83
Tlnrd1	1.33	3.11e-07
Mn1	1.31	3.18e-05
Fv1	1.52274	0.0304656
Runx3	1.4553	0.000196685
Tgfbrap1	2.01	2.27e-22
Dnajc25	1.41	3.32e-07
Lrrc73	2.20886	0.0022924
Yipf3	1.22	7e-11
Wfikkn1	3.08247	0.000125926
Hpcal1	2.38	1.38e-33
Fam189a2	4.42	4.82e-24
2510002D24Rik	1.20889	0.00102399
B3gat3	1.29	4.7e-07
Apcdd1	1.54	4.11e-07
Ang	2.65301	0.00427214
Sept5	1.59574	0.035591
Lratd2	1.72	6.53e-10
Zfp9	5.42	4.27e-19
Nfxl1	2.19	8.09e-34
H2-D1	1.86	7.65e-18
H2-Ab1	4.97	4.37e-28
Eme2	1.34632	0.000236101
Marc2	2.05	1.83e-32
Cops9	1.15	2.14e-06
Wdfy1	2.2	7.37e-43
Mob3b	1.78	2.01e-11
Mlycd	1.37	2.72e-05
Plekhf1	1.65	3.95e-09
Cox7a1	1.7	2.7e-06
C5ar2	7.88	3.72e-08
Crxos	2.63316	0.00520802
Sprr2a3	2.01544	0.0456685
Arfip1	1.12221	0.015453
Kcng1	2.87	3.5e-17
BC029722	1.16	3.98e-06
Myh7b	2.38	6.4e-11
Eif2s2	1.34	1.65e-09
Thbd	1.984	0.00915439
Bhmt	4.32	1.15e-05
Chst14	1.86	8.01e-10
Inafm2	1.93	1.04e-05
Hoxc4	4.35	5.06e-05
Dolk	1.47	3.27e-08
Hoxb2	5.91	3.02e-05
Nynrin	2.17	3.35e-36
Ly6a	4.56	1.12e-30
Selenos	1.53	2.04e-18
Selenom	1.35	4.55e-09
Acsf2	2.89	5.35e-05
Tmem203	1.10232	0.00858342
Airn	2.65283	0.000130742
AW011738	2.85969	0.00111705
Smim1	3.16	3.85e-20
Ctdsp2	1.18	2.42e-13
Smim24	2.14624	0.00501261
Cntd1	1.51344	0.0408196
Leng1	1.01182	0.000630629
Naip6	4.46	3.98e-08
Serpina3m	6.89127	0.00793807
Slc8a3	3.261	0.0254709
Kcnip3	1.71	9.97e-08
Srp54c	1.16131	0.00222843
Kdelr2	1.86	2.28e-30
Atg4a	1.07041	0.0371344
Nhsl2	2.38	1.9e-07
Hoxa3	2.58896	0.00981766
Ankrd39	1.22325	0.000686536
2210409E12Rik	5.81	5.92e-29
4933421O10Rik	3.52315	0.00034706
E130006D01Rik	3.90201	0.000835375
Gm16001	2.33891	0.00806067
Evx1os	2.48177	0.000710366
Igf2os	3.75	1.42e-31
Xist	1.86213	0.0259903
2410006H16Rik	1.01	1.73e-05
AW549542	3.11	9e-05
Hotairm1	2.73437	0.0370087
Pet100	1.03	3.41e-05
LOC115486069	1.59911	0.000170883
Galnt2	2.44152	0.00354922
Shkbp1	1.38	5.59e-10
Gypc	2.41	1.49e-05
Gcnt4	2.41	7.69e-05
Six3os1	3.89526	0.00202441
Muc3a	3.64	3.28e-11
Rhox5	1.66	5.96e-18
2610528A11Rik	5.3635	0.000220524
Vkorc1	2.5	1.05e-13
H1f0	2.61	2.74e-28
Cdkn2d	1.05	4.63e-05
Tpbgl	7.72	8.04e-22
Psmb9	3.48	3.41e-15
Tdpoz8	2.07709	0.037413
Shisa8	1.16934	0.00122676
Snhg18	3.37	1.81e-10
9330151L19Rik	2.04681	0.0031457
Gm38684	6.17	7.56e-05
1010001N08Rik	10.7	2.22e-17
Tnfsf12	2.33	1.14e-06
Ptges3l	1.38565	0.0243746
Gm807	2.42109	0.049913
A330009N23Rik	2.43854	0.00801588
A330074K22Rik	2.95559	0.00235047
Bin2	1.4	9.46e-09
Snhg6	1.05398	0.00183928
Tcf24	1.02489	0.0426834
Atf7	1.01	5.11e-07
1700096K18Rik	2.86	9.55e-05
Pcdhga2	1.19872	0.0409215
B430319G15Rik	2.04597	0.017292
0610012G03Rik	1.08	1.5e-07
Mpv17	1.28	4.15e-08
Gm20362	1.5086	0.0176189
A830010M20Rik	1.02361	0.0137462
5033406O09Rik	2.56649	0.00326067
Ndufb1-ps	1.18227	0.00118208
Gm4151	8.23	5.16e-09
Gm19510	8.41	1.56e-09
Gm1600	2.20395	0.019067
Ntn3	1.74	2.65e-05
Tmem179b	1.31144	3.57e-05

## Sheet: Day8 Up Func Enrichments
source	term_id	term_name	term_size	p_value	=-LOG10
TF	TF:M10209	Factor: E2F-1; motif: GNGGGCGGGRMN	14241	1.38755e-102	101.858
TF	TF:M00716	Factor: ZF5; motif: GSGCGCGR	14831	2.39802e-97	96.6201
TF	TF:M00716_1	Factor: ZF5; motif: GSGCGCGR; match class: 1	12041	1.55755e-91	90.8076
TF	TF:M10209_1	Factor: E2F-1; motif: GNGGGCGGGRMN; match class: 1	10609	4.78213e-91	90.3204
TF	TF:M02089	Factor: E2F-3; motif: GGCGGGN	11280	2.08468e-82	81.681
TF	TF:M00333	Factor: ZF5; motif: NRNGNGCGCGCWN	14481	2.46066e-75	74.6089
GO:CC	GO:0012505	endomembrane system	4008	1.57191e-71	70.8036
TF	TF:M04662	Factor: FOXN4; motif: NNWANNCGWMCGCGTCNNNNMT	16023	1.01016e-69	68.9956
TF	TF:M01240_1	Factor: BEN; motif: CAGCGRNV; match class: 1	11990	1.54582e-69	68.8108
TF	TF:M07395	Factor: Sp1; motif: NGGGGCGGGGN	9131	9.15897e-67	66.0382
TF	TF:M08995_1	Factor: CTCF; motif: NAGGGGGCGCNNKNNNN; match class: 1	9349	4.13715e-65	64.3833
TF	TF:M01240	Factor: BEN; motif: CAGCGRNV	16245	3.53196e-64	63.452
TF	TF:M00196	Factor: Sp1; motif: NGGGGGCGGGGYN	8793	5.06477e-60	59.2954
TF	TF:M04662_1	Factor: FOXN4; motif: NNWANNCGWMCGCGTCNNNNMT; match class: 1	12776	5.69244e-60	59.2447
TF	TF:M00333_1	Factor: ZF5; motif: NRNGNGCGCGCWN; match class: 1	11192	1.36873e-59	58.8637
TF	TF:M02844	Factor: BCL6B; motif: NNNNCCGCCCCWNNNN	13676	1.33646e-58	57.874
TF	TF:M00931	Factor: Sp1; motif: GGGGCGGGGC	8663	1.71904e-55	54.7647
TF	TF:M00932	Factor: Sp1; motif: NNGGGGCGGGGNN	8947	2.27643e-55	54.6427
TF	TF:M08995	Factor: CTCF; motif: NAGGGGGCGCNNKNNNN	14320	3.5714e-55	54.4472
TF	TF:M10276	Factor: Kaiso; motif: SARNYCTCGCGAGAN	13502	7.4828e-55	54.1259
TF	TF:M00803	Factor: E2F; motif: GGCGSG	10398	9.73368e-55	54.0117
GO:CC	GO:0031984	organelle subcompartment	1585	9.264e-54	53.0332
TF	TF:M10375	Factor: Sp1; motif: GGNGGGGGNGGGGGMGGGGCNGGG	10768	2.18702e-53	52.6601
TF	TF:M01822_1	Factor: CPBP; motif: SNCCCNN; match class: 1	19948	5.41781e-52	51.2662
GO:CC	GO:0005783	endoplasmic reticulum	1767	1.03296e-51	50.9859
TF	TF:M02089_1	Factor: E2F-3; motif: GGCGGGN; match class: 1	6882	1.75049e-51	50.7568
TF	TF:M02844_1	Factor: BCL6B; motif: NNNNCCGCCCCWNNNN; match class: 1	8515	2.33416e-49	48.6319
TF	TF:M02933	Factor: ZF5; motif: GYCGCGCARNGCNN	9496	3.50079e-48	47.4558
GO:CC	GO:0031090	organelle membrane	3085	5.90836e-48	47.2285
TF	TF:M07289	Factor: GKLF; motif: NNNRGGNGNGGSN	15320	3.19335e-47	46.4958
TF	TF:M00008	Factor: Sp1; motif: GGGGCGGGGT	8351	7.51091e-47	46.1243
TF	TF:M00933	Factor: Sp1; motif: CCCCGCCCCN	8780	7.97043e-47	46.0985
TF	TF:M10278	Factor: KLF3; motif: NNNNNNGGGCGGGGCNNGN	7333	1.48815e-46	45.8274
TF	TF:M02090	Factor: E2F-4; motif: GCGGGAAANA	10324	7.57836e-44	43.1204
TF	TF:M00378_1	Factor: Pax-4; motif: NNNNNYCACCCB; match class: 1	14474	9.14051e-44	43.039
TF	TF:M05301	Factor: CPBP; motif: NGGGCGG	7226	5.67519e-43	42.246
TF	TF:M05391	Factor: LKLF; motif: NGGGCGG	7226	5.67519e-43	42.246
TF	TF:M05455	Factor: SP6; motif: WGGGCGG	7226	5.67519e-43	42.246
TF	TF:M05665	Factor: Sp3; motif: AGGGCGG	7226	5.67519e-43	42.246
TF	TF:M10276_1	Factor: Kaiso; motif: SARNYCTCGCGAGAN; match class: 1	9957	2.22008e-42	41.6536
TF	TF:M00189	Factor: AP-2; motif: MKCCCSCNGGCG	8035	4.56466e-42	41.3406
TF	TF:M02036	Factor: WT1; motif: CGCCCCCNCN	7510	1.32703e-41	40.8771
TF	TF:M03807	Factor: SP2; motif: GNNGGGGGCGGGGSN	7102	6.89484e-41	40.1615
TF	TF:M07277	Factor: BTEB2; motif: RGGGNGKGGN	7606	7.82564e-41	40.1065
TF	TF:M03876	Factor: Kaiso; motif: GCMGGGRGCRGS	11140	1.97467e-40	39.7045
TF	TF:M03876_1	Factor: Kaiso; motif: GCMGGGRGCRGS; match class: 1	5838	1.51173e-39	38.8205
TF	TF:M10211	Factor: E2F-4; motif: NGGGGGCGGGRMNN	6992	8.89617e-39	38.0508
TF	TF:M01783	Factor: SP2; motif: GGGCGGGAC	8117	9.70867e-39	38.0128
GO:CC	GO:0005737	cytoplasm	11132	4.5263e-38	37.3443
TF	TF:M01303	Factor: SP1; motif: GGGGYGGGGNS	7146	6.37274e-38	37.1957
TF	TF:M02835	Factor: Zic1; motif: NNCCCCCGGGGGGG	9529	7.4769e-38	37.1263
TF	TF:M07380	Factor: E2F-4; motif: NTTTCSCGCC	10551	4.40514e-37	36.356
TF	TF:M03567	Factor: Sp2; motif: NYSGCCCCGCCCCCY	6421	4.72035e-37	36.326
TF	TF:M10375_1	Factor: Sp1; motif: GGNGGGGGNGGGGGMGGGGCNGGG; match class: 1	7407	6.18225e-37	36.2089
TF	TF:M07991	Factor: Hes1; motif: NNCACGYGNN	15520	7.22618e-37	36.1411
GO:CC	GO:0005794	Golgi apparatus	1468	8.15827e-37	36.0884
TF	TF:M07040	Factor: GKLF; motif: NNRRGRRNGNSNNN	12962	1.09828e-36	35.9593
TF	TF:M02874	Factor: IRF6; motif: NNNACTCYCGGKNNN	13420	1.72051e-36	35.7643
TF	TF:M03893	Factor: WT1; motif: GNGGGGGCGGGG	6655	4.79297e-36	35.3194
TF	TF:M05494	Factor: Egr-2; motif: GCGTGGGCGG	7217	1.6386e-35	34.7855
TF	TF:M01857	Factor: AP-2alpha; motif: NGCCYSNNGSN	6182	2.50599e-35	34.601
TF	TF:M07395_1	Factor: Sp1; motif: NGGGGCGGGGN; match class: 1	4530	3.20055e-35	34.4948
TF	TF:M01104	Factor: MOVO-B; motif: GNGGGGG	7637	7.95458e-35	34.0994
TF	TF:M00803_1	Factor: E2F; motif: GGCGSG; match class: 1	7020	1.37329e-34	33.8622
GO:CC	GO:0098588	bounding membrane of organelle	1669	1.71279e-34	33.7663
TF	TF:M07289_1	Factor: GKLF; motif: NNNRGGNGNGGSN; match class: 1	11007	5.85085e-34	33.2328
TF	TF:M08867	Factor: AP2; motif: GCCYGSGGSN	7255	3.58428e-33	32.4456
GO:BP	GO:0051179	localization	6190	4.967e-33	32.3039
TF	TF:M00196_1	Factor: Sp1; motif: NGGGGGCGGGGYN; match class: 1	4242	6.60837e-33	32.1799
GO:CC	GO:0042175	nuclear outer membrane-endoplasmic reticulum membrane network	1016	7.57634e-33	32.1205
GO:CC	GO:0098827	endoplasmic reticulum subcompartment	998	1.53875e-32	31.8128
GO:CC	GO:0005789	endoplasmic reticulum membrane	991	1.67648e-32	31.7756
TF	TF:M00470	Factor: AP-2gamma; motif: GCCYNNGGS	7003	2.98803e-32	31.5246
TF	TF:M10212	Factor: E2F-7; motif: GRGGCGGGAANNN	7920	4.13576e-32	31.3834
TF	TF:M07040_1	Factor: GKLF; motif: NNRRGRRNGNSNNN; match class: 1	8475	5.12685e-32	31.2901
TF	TF:M09692	Factor: GKLF; motif: WGGGYGKGGCCN	8988	3.28656e-31	30.4833
TF	TF:M01981	Factor: ELK-1; motif: ACCGGAWRTN	14711	3.58791e-31	30.4452
TF	TF:M07354	Factor: Egr-1; motif: GCGGGGGCGG	5931	6.67005e-31	30.1759
TF	TF:M07261	Factor: LKLF; motif: GGGGTGGKSN	9194	1.49753e-30	29.8246
TF	TF:M02023	Factor: MAZ; motif: NKGGGAGGGGRGGR	7966	1.619e-30	29.7908
TF	TF:M01588	Factor: GKLF; motif: GCCMCRCCCNNN	7851	2.79667e-30	29.5534
TF	TF:M00144	Factor: Pax-5; motif: RRMSWGANWYCTNRAGCGKRACSRYNSM	11992	3.18988e-30	29.4962
TF	TF:M00982	Factor: KROX; motif: CCCGCCCCCRCCCC	5970	3.45368e-30	29.4617
TF	TF:M00931_1	Factor: Sp1; motif: GGGGCGGGGC; match class: 1	4186	4.57281e-30	29.3398
TF	TF:M00378	Factor: Pax-4; motif: NNNNNYCACCCB	18735	7.26017e-30	29.1391
TF	TF:M02835_1	Factor: Zic1; motif: NNCCCCCGGGGGGG; match class: 1	6594	7.64553e-30	29.1166
TF	TF:M01219	Factor: SP1:SP3; motif: CCSCCCCCYCC	6689	1.11884e-29	28.9512
TF	TF:M05547	Factor: ZAC; motif: KGGGCCR	6668	1.1854e-29	28.9261
TF	TF:M07991_1	Factor: Hes1; motif: NNCACGYGNN; match class: 1	11396	1.46222e-29	28.835
GO:BP	GO:1901135	carbohydrate derivative metabolic process	978	3.01913e-29	28.5201
TF	TF:M07397	Factor: ZBP89; motif: CCCCKCCCCCNN	8111	8.40545e-29	28.0754
TF	TF:M00932_1	Factor: Sp1; motif: NNGGGGCGGGGNN; match class: 1	4373	8.64331e-29	28.0633
GO:CC	GO:0043227	membrane-bounded organelle	11528	3.22412e-28	27.4916
TF	TF:M00800	Factor: AP-2; motif: GSCCSCRGGCNRNRNN	6730	3.5779e-27	26.4464
GO:CC	GO:0098791	Golgi apparatus subcompartment	767	5.1342e-27	26.2895
TF	TF:M00915	Factor: AP-2; motif: SNNNCCNCAGGCN	7092	8.66007e-27	26.0625
TF	TF:M08878	Factor: EGR; motif: CGCCCCCGCNN	5826	4.53351e-26	25.3436
TF	TF:M05407	Factor: Klf17; motif: NGGGCGG	6542	6.35473e-26	25.1969
TF	TF:M07250	Factor: E2F-1; motif: NNNSSCGCSAANN	9019	8.70827e-26	25.0601
GO:BP	GO:0006810	transport	4550	2.4769e-25	24.6061
GO:CC	GO:0031982	vesicle	2064	4.90383e-25	24.3095
GO:BP	GO:0009653	anatomical structure morphogenesis	2730	6.11614e-25	24.2135
GO:CC	GO:0043231	intracellular membrane-bounded organelle	10808	6.11803e-25	24.2134
GO:BP	GO:0009100	glycoprotein metabolic process	366	8.78266e-25	24.0564
TF	TF:M00144_1	Factor: Pax-5; motif: RRMSWGANWYCTNRAGCGKRACSRYNSM; match class: 1	5519	1.11102e-24	23.9543
TF	TF:M01113	Factor: CACD; motif: CCACRCCC	10870	1.67057e-24	23.7771
TF	TF:M10279	Factor: GKLF; motif: NNNRNWGGGTGKGGC	9320	1.79028e-24	23.7471
TF	TF:M02872	Factor: IRF4; motif: NNNAYTCTCGGWNNN	14557	6.24253e-24	23.2046
TF	TF:M09682	Factor: E2F-4; motif: GNNGGCGGGAAN	5910	6.9435e-24	23.1584
GO:CC	GO:0016020	membrane	10228	7.46834e-24	23.1268
GO:BP	GO:0051234	establishment of localization	4695	7.85709e-24	23.1047
TF	TF:M01783_1	Factor: SP2; motif: GGGCGGGAC; match class: 1	3292	1.60382e-23	22.7948
TF	TF:M05541	Factor: Zfp536; motif: NCGGAKG	6312	1.85983e-23	22.7305
TF	TF:M02933_1	Factor: ZF5; motif: GYCGCGCARNGCNN; match class: 1	5823	2.11833e-23	22.674
TF	TF:M04155	Factor: Tfap2a; motif: TGCCCYNRGGCA	6515	2.32684e-23	22.6332
GO:CC	GO:0031410	cytoplasmic vesicle	1920	2.80866e-23	22.5515
TF	TF:M01199	Factor: RNF96; motif: BCCCGCRGCC	6343	2.91406e-23	22.5355
TF	TF:M05599	Factor: WT1; motif: NGCGGGGGGGTSMMCYN	5302	3.00098e-23	22.5227
GO:CC	GO:0097708	intracellular vesicle	1925	4.30493e-23	22.366
KEGG	KEGG:04142	Lysosome	130	8.38609e-23	22.0764
GO:BP	GO:0001501	skeletal system development	502	1.12233e-22	21.9499
GO:CC	GO:0000139	Golgi membrane	603	1.1251e-22	21.9488
TF	TF:M00450	Factor: Zic3; motif: NGGGKGGTC	13966	1.56133e-22	21.8065
TF	TF:M01873	Factor: Egr-1; motif: GCGGGGGCGG	5003	1.57654e-22	21.8023
GO:BP	GO:0006811	ion transport	3410	1.76348e-22	21.7536
GO:CC	GO:0005622	intracellular anatomical structure	14212	1.89002e-22	21.7235
TF	TF:M09692_1	Factor: GKLF; motif: WGGGYGKGGCCN; match class: 1	3602	2.18639e-22	21.6603
TF	TF:M04157	Factor: Tfap2a; motif: TGCCCYNRGGGCA	8652	3.54615e-22	21.4502
TF	TF:M00428	Factor: E2F-1; motif: NKTSSCGC	7907	7.71642e-22	21.1126
TF	TF:M01721	Factor: PUR1; motif: GGGNCAGNN	7328	8.23832e-22	21.0842
TF	TF:M07380_1	Factor: E2F-4; motif: NTTTCSCGCC; match class: 1	5368	1.65037e-21	20.7824
GO:BP	GO:0009790	embryo development	1179	1.85982e-21	20.7305
TF	TF:M02874_1	Factor: IRF6; motif: NNNACTCYCGGKNNN; match class: 1	7136	2.29887e-21	20.6385
TF	TF:M01858	Factor: AP-2beta; motif: GCNNNGGSCNGVGGGN	5106	3.83241e-21	20.4165
TF	TF:M02773	Factor: Klf7; motif: NNNRCCMCGCCCNNNN	4206	4.83225e-21	20.3159
TF	TF:M00008_1	Factor: Sp1; motif: GGGGCGGGGT; match class: 1	3377	7.09116e-21	20.1493
GO:CC	GO:0043226	organelle	12889	1.04234e-20	19.982
TF	TF:M00933_1	Factor: Sp1; motif: CCCCGCCCCN; match class: 1	3999	1.50225e-20	19.8233
TF	TF:M03811	Factor: AP-2gamma; motif: GCCYNCRGSN	7113	1.74317e-20	19.7587
TF	TF:M07436	Factor: WT1; motif: NNGGGNGGGSGN	7491	2.14511e-20	19.6686
GO:CC	GO:0005773	vacuole	557	2.62334e-20	19.5811
GO:CC	GO:0005764	lysosome	460	3.99123e-20	19.3989
GO:CC	GO:0000323	lytic vacuole	460	3.99123e-20	19.3989
GO:BP	GO:0070085	glycosylation	244	4.6339e-20	19.3341
GO:BP	GO:0048731	system development	4897	7.08294e-20	19.1498
TF	TF:M10279_1	Factor: GKLF; motif: NNNRNWGGGTGKGGC; match class: 1	3445	7.09568e-20	19.149
GO:BP	GO:0048598	embryonic morphogenesis	643	7.10759e-20	19.1483
TF	TF:M01865	Factor: BTEB3; motif: BNRNGGGAGGNGT	8930	7.88495e-20	19.1032
TF	TF:M07329	Factor: Osx; motif: CCNCCCCCNNN	6167	8.4214e-20	19.0746
TF	TF:M10211_1	Factor: E2F-4; motif: NGGGGGCGGGRMNN; match class: 1	2408	9.41091e-20	19.0264
GO:BP	GO:0043413	macromolecule glycosylation	229	9.46376e-20	19.0239
GO:BP	GO:0006486	protein glycosylation	229	9.46376e-20	19.0239
GO:BP	GO:0009101	glycoprotein biosynthetic process	310	1.50299e-19	18.823
TF	TF:M07461	Factor: KLF; motif: GGGNGGGG	8502	1.51309e-19	18.8201
TF	TF:M02872_1	Factor: IRF4; motif: NNNAYTCTCGGWNNN; match class: 1	8135	2.85076e-19	18.545
TF	TF:M10278_1	Factor: KLF3; motif: NNNNNNGGGCGGGGCNNGN; match class: 1	3142	3.83013e-19	18.4168
TF	TF:M04156	Factor: Tfap2a; motif: NGCCYSAGGCN	7822	4.15505e-19	18.3814
TF	TF:M01118	Factor: WT1; motif: SMCNCCNSC	8135	4.62345e-19	18.335
TF	TF:M00444	Factor: VDR; motif: GGGKNARNRRGGWSA	10066	4.83832e-19	18.3153
TF	TF:M01047_1	Factor: AP-2alphaA; motif: ANMGCCTNAGGCKNT; match class: 1	7967	5.64201e-19	18.2486
TF	TF:M01047	Factor: AP-2alphaA; motif: ANMGCCTNAGGCKNT	7967	5.64201e-19	18.2486
TF	TF:M01588_1	Factor: GKLF; motif: GCCMCRCCCNNN; match class: 1	2973	7.02465e-19	18.1534
TF	TF:M03807_1	Factor: SP2; motif: GNNGGGGGCGGGGSN; match class: 1	2955	7.85597e-19	18.1048
GO:BP	GO:0009887	animal organ morphogenesis	1045	1.34822e-18	17.8702
TF	TF:M00189_1	Factor: AP-2; motif: MKCCCSCNGGCG; match class: 1	3649	1.43207e-18	17.844
GO:BP	GO:0044281	small molecule metabolic process	1726	2.057e-18	17.6868
GO:BP	GO:0007275	multicellular organism development	5474	2.35312e-18	17.6284
TF	TF:M10277	Factor: Klf15; motif: RGGGMGGRGNNGGGGGNGG	3274	2.59564e-18	17.5858
GO:BP	GO:0048568	embryonic organ development	481	2.62332e-18	17.5811
TF	TF:M07277_1	Factor: BTEB2; motif: RGGGNGKGGN; match class: 1	3116	3.00208e-18	17.5226
TF	TF:M01770	Factor: XBP-1; motif: WNNGMCACGTC	10572	3.17246e-18	17.4986
GO:BP	GO:0048513	animal organ development	3628	3.53308e-18	17.4518
GO:BP	GO:0006820	anion transport	2635	5.30789e-18	17.2751
GO:BP	GO:0006629	lipid metabolic process	1349	7.13017e-18	17.1469
GO:BP	GO:0048562	embryonic organ morphogenesis	315	8.11176e-18	17.0909
GO:BP	GO:0032502	developmental process	6586	9.28939e-18	17.032
TF	TF:M02090_1	Factor: E2F-4; motif: GCGGGAAANA; match class: 1	4704	1.37502e-17	16.8617
TF	TF:M01303_1	Factor: SP1; motif: GGGGYGGGGNS; match class: 1	2767	1.67192e-17	16.7768
GO:CC	GO:0140534	endoplasmic reticulum protein-containing complex	139	1.83863e-17	16.7355
TF	TF:M02836	Factor: Zic2; motif: NMCCCCCGGGGGGGN	3789	1.9646e-17	16.7067
TF	TF:M07397_1	Factor: ZBP89; motif: CCCCKCCCCCNN; match class: 1	3887	2.56342e-17	16.5912
TF	TF:M00469	Factor: AP-2alpha; motif: GCCNNNRGS	3255	2.89141e-17	16.5389
GO:BP	GO:0071702	organic substance transport	2503	3.01527e-17	16.5207
TF	TF:M01100	Factor: LRF; motif: GGGGKYNNB	5065	3.38057e-17	16.471
TF	TF:M10213	Factor: Egr-1; motif: NNGCGKGGGCGGGG	4397	3.93065e-17	16.4055
GO:CC	GO:0043229	intracellular organelle	12057	3.99357e-17	16.3986
TF	TF:M01822	Factor: CPBP; motif: SNCCCNN	21138	5.50581e-17	16.2592
GO:BP	GO:0048856	anatomical structure development	6028	6.24768e-17	16.2043
TF	TF:M08819	Factor: LKLF; motif: CNCCACCCS	5807	6.32946e-17	16.1986
TF	TF:M00938	Factor: E2F-1; motif: TTGGCGCGRAANNGNM	5219	6.42864e-17	16.1919
GO:BP	GO:0007389	pattern specification process	445	9.90873e-17	16.004
TF	TF:M00322	Factor: c-Myc:Max; motif: GCCAYGYGSN	7344	1.27662e-16	15.8939
TF	TF:M02023_1	Factor: MAZ; motif: NKGGGAGGGGRGGR; match class: 1	4163	1.66389e-16	15.7789
TF	TF:M00450_1	Factor: Zic3; motif: NGGGKGGTC; match class: 1	6845	1.93101e-16	15.7142
TF	TF:M01160_1	Factor: Kid3; motif: CCACN; match class: 1	21188	2.97835e-16	15.526
TF	TF:M07348	Factor: AP-2alpha; motif: NSCCNCRGGSN	6216	4.33974e-16	15.3625
KEGG	KEGG:04141	Protein processing in endoplasmic reticulum	170	4.50115e-16	15.3467
TF	TF:M00649	Factor: MAZ; motif: GGGGAGGG	8423	4.55832e-16	15.3412
TF	TF:M00245	Factor: Egr-3; motif: NTGCGTGGGCGK	6060	6.70176e-16	15.1738
TF	TF:M01733	Factor: MZF-1; motif: TGGGGAR	10420	9.10441e-16	15.0407
TF	TF:M00470_1	Factor: AP-2gamma; motif: GCCYNNGGS; match class: 1	3399	9.42076e-16	15.0259
REAC	REAC:R-MMU-446203	Asparagine N-linked glycosylation	252	9.83433e-16	15.0073
TF	TF:M03567_1	Factor: Sp2; motif: NYSGCCCCGCCCCCY; match class: 1	2491	1.13757e-15	14.944
GO:BP	GO:0009966	regulation of signal transduction	2834	1.19477e-15	14.9227
TF	TF:M10212_1	Factor: E2F-7; motif: GRGGCGGGAANNN; match class: 1	2938	1.22204e-15	14.9129
TF	TF:M10233	Factor: Pet-1; motif: GCNGGAAGYG	13331	1.29523e-15	14.8877
GO:BP	GO:0009888	tissue development	1963	1.31302e-15	14.8817
TF	TF:M01273	Factor: SP4; motif: SCCCCGCCCCS	2359	1.51315e-15	14.8201
TF	TF:M00665	Factor: Sp3; motif: ASMCTTGGGSRGGG	7292	2.33616e-15	14.6315
GO:BP	GO:0033036	macromolecule localization	2984	3.18443e-15	14.497
GO:BP	GO:1901137	carbohydrate derivative biosynthetic process	581	3.47397e-15	14.4592
TF	TF:M08996	Factor: EGR-1; motif: NGCGKGGGCGKNN	3970	5.06862e-15	14.2951
GO:CC	GO:0005788	endoplasmic reticulum lumen	124	5.66942e-15	14.2465
TF	TF:M01253	Factor: CNOT3; motif: GGCCGCGSSS	2666	5.91455e-15	14.2281
GO:BP	GO:0048523	negative regulation of cellular process	5115	5.95334e-15	14.2252
TF	TF:M10210	Factor: E2F-3; motif: GGGCGGGARN	2522	7.61936e-15	14.1181
TF	TF:M07261_1	Factor: LKLF; motif: GGGGTGGKSN; match class: 1	3780	7.66129e-15	14.1157
GO:BP	GO:0048705	skeletal system morphogenesis	237	8.50671e-15	14.0702
TF	TF:M02941_1	Factor: ZIC3; motif: NNNCACAGCAKGNNN; match class: 1	14364	9.14486e-15	14.0388
TF	TF:M02036_1	Factor: WT1; motif: CGCCCCCNCN; match class: 1	3127	1.73011e-14	13.7619
TF	TF:M00257	Factor: RREB-1; motif: CCCCAAACMMCCCC	10733	1.77351e-14	13.7512
GO:CC	GO:0030176	integral component of endoplasmic reticulum membrane	144	2.08706e-14	13.6805
GO:BP	GO:1901564	organonitrogen compound metabolic process	6318	2.31535e-14	13.6354
GO:BP	GO:0048519	negative regulation of biological process	5611	3.0572e-14	13.5147
GO:BP	GO:0035295	tube development	1140	3.52771e-14	13.4525
KEGG	KEGG:01100	Metabolic pathways	1531	3.55353e-14	13.4493
TF	TF:M03944	Factor: Zfp740; motif: NCCCCCCCAC	7319	3.77122e-14	13.4235
GO:BP	GO:0016477	cell migration	1499	4.4628e-14	13.3504
TF	TF:M01175	Factor: CKROX; motif: SCCCTCCCC	6341	4.47272e-14	13.3494
TF	TF:M07436_1	Factor: WT1; motif: NNGGGNGGGSGN; match class: 1	3879	4.525e-14	13.3444
TF	TF:M07461_1	Factor: KLF; motif: GGGNGGGG; match class: 1	3304	6.04601e-14	13.2185
TF	TF:M07249	Factor: ctcf; motif: CCNCNAGRKGGCRSTN	5577	7.27388e-14	13.1382
TF	TF:M07322	Factor: HSF4; motif: CTGCMRN	17396	8.98561e-14	13.0465
TF	TF:M08867_1	Factor: AP2; motif: GCCYGSGGSN; match class: 1	2659	1.23764e-13	12.9074
GO:BP	GO:0010646	regulation of cell communication	3250	1.27864e-13	12.8933
GO:BP	GO:0032879	regulation of localization	2861	1.70167e-13	12.7691
GO:CC	GO:0031301	integral component of organelle membrane	366	1.82524e-13	12.7387
TF	TF:M10376	Factor: Sp5; motif: RNGGRGGNGGRGNNGGGGGAGGRG	4858	1.85538e-13	12.7316
TF	TF:M01104_1	Factor: MOVO-B; motif: GNGGGGG; match class: 1	3266	2.01998e-13	12.6947
GO:BP	GO:0051239	regulation of multicellular organismal process	2773	2.16819e-13	12.6639
GO:BP	GO:0044255	cellular lipid metabolic process	992	2.19633e-13	12.6583
GO:CC	GO:0031227	intrinsic component of endoplasmic reticulum membrane	152	2.26552e-13	12.6448
TF	TF:M05301_1	Factor: CPBP; motif: NGGGCGG; match class: 1	2363	2.38348e-13	12.6228
TF	TF:M05391_1	Factor: LKLF; motif: NGGGCGG; match class: 1	2363	2.38348e-13	12.6228
TF	TF:M05455_1	Factor: SP6; motif: WGGGCGG; match class: 1	2363	2.38348e-13	12.6228
TF	TF:M05665_1	Factor: Sp3; motif: AGGGCGG; match class: 1	2363	2.38348e-13	12.6228
GO:BP	GO:0023051	regulation of signaling	3263	2.47392e-13	12.6066
GO:BP	GO:0048706	embryonic skeletal system development	133	4.33928e-13	12.3626
GO:CC	GO:0005768	endosome	873	4.38737e-13	12.3578
TF	TF:M01993	Factor: TEL1; motif: CNCGGAANNN	10428	4.44529e-13	12.3521
TF	TF:M00749	Factor: SREBP-1; motif: CACSCCA	8742	4.71301e-13	12.3267
GO:BP	GO:0048583	regulation of response to stimulus	3852	5.35324e-13	12.2714
GO:BP	GO:0005975	carbohydrate metabolic process	591	7.54862e-13	12.1221
TF	TF:M01073	Factor: HIC1; motif: NNNGGKTGCCCSNNNNNN	2853	7.58799e-13	12.1199
GO:CC	GO:0031224	intrinsic component of membrane	7070	7.60564e-13	12.1189
TF	TF:M04506	Factor: Egr1; motif: NNMCGCCCMCTCAMWN	4354	7.83523e-13	12.1059
TF	TF:M01113_1	Factor: CACD; motif: CCACRCCC; match class: 1	4472	7.93162e-13	12.1006
GO:BP	GO:0071705	nitrogen compound transport	2070	7.93624e-13	12.1004
TF	TF:M00143	Factor: Pax-5; motif: BCNNNRNGCANBGNTGNRTAGCSGCHNB	10857	8.00869e-13	12.0964
TF	TF:M01857_1	Factor: AP-2alpha; motif: NGCCYSNNGSN; match class: 1	2188	8.43188e-13	12.0741
TF	TF:M07322_1	Factor: HSF4; motif: CTGCMRN; match class: 1	11469	8.51159e-13	12.07
TF	TF:M03814	Factor: BTEB2; motif: GNAGGGGGNGGGSSNN	4982	8.86359e-13	12.0524
TF	TF:M05494_1	Factor: Egr-2; motif: GCGTGGGCGG; match class: 1	2778	1.03674e-12	11.9843
GO:BP	GO:0009952	anterior/posterior pattern specification	214	1.15534e-12	11.9373
TF	TF:M02831	Factor: Zfp281; motif: NNCCCCCCCCCCMYC	3973	1.34819e-12	11.8702
TF	TF:M00649_1	Factor: MAZ; motif: GGGGAGGG; match class: 1	3022	1.78417e-12	11.7486
GO:CC	GO:0016021	integral component of membrane	6904	2.06317e-12	11.6855
TF	TF:M01733_1	Factor: MZF-1; motif: TGGGGAR; match class: 1	3535	2.51657e-12	11.5992
TF	TF:M01837	Factor: FKLF; motif: BGGGNGGVMD	4975	2.52883e-12	11.5971
GO:BP	GO:0042886	amide transport	1737	2.67978e-12	11.5719
GO:BP	GO:0065008	regulation of biological quality	3934	3.13719e-12	11.5035
TF	TF:M01177	Factor: SREBP-2; motif: NNGYCACNNSMN	7697	3.54816e-12	11.45
GO:BP	GO:0009792	embryo development ending in birth or egg hatching	787	3.55046e-12	11.4497
TF	TF:M02837	Factor: Zic3; motif: NMCCCCCGGGGGGGN	3304	3.67884e-12	11.4343
TF	TF:M04156_1	Factor: Tfap2a; motif: NGCCYSAGGCN; match class: 1	5634	4.00753e-12	11.3971
TF	TF:M01118_1	Factor: WT1; motif: SMCNCCNSC; match class: 1	4607	4.00766e-12	11.3971
GO:BP	GO:0006487	protein N-linked glycosylation	64	4.19099e-12	11.3777
TF	TF:M00430	Factor: E2F-1; motif: NTTSGCGG	6961	4.61597e-12	11.3357
GO:BP	GO:0040011	locomotion	1845	5.39587e-12	11.2679
GO:BP	GO:0008152	metabolic process	11726	5.49634e-12	11.2599
TF	TF:M02744	Factor: Egr1; motif: NCCGCCCCCGCANN	3459	5.81109e-12	11.2357
GO:BP	GO:0008104	protein localization	2538	6.24549e-12	11.2044
TF	TF:M02810	Factor: Sp4; motif: NNNNMCGCCCCCTNNNN	4009	6.67408e-12	11.1756
GO:BP	GO:0044237	cellular metabolic process	10372	7.08135e-12	11.1499
TF	TF:M01219_1	Factor: SP1:SP3; motif: CCSCCCCCYCC; match class: 1	3380	7.09765e-12	11.1489
GO:BP	GO:0035239	tube morphogenesis	916	7.56007e-12	11.1215
GO:BP	GO:0015833	peptide transport	1705	7.91662e-12	11.1015
GO:BP	GO:0015031	protein transport	1649	9.00873e-12	11.0453
GO:BP	GO:0043009	chordate embryonic development	771	9.38952e-12	11.0274
GO:CC	GO:0031300	intrinsic component of organelle membrane	400	1.08976e-11	10.9627
GO:BP	GO:0001944	vasculature development	774	1.27043e-11	10.8961
GO:BP	GO:0051674	localization of cell	1655	1.3433e-11	10.8718
GO:BP	GO:0048870	cell motility	1655	1.3433e-11	10.8718
TF	TF:M02941	Factor: ZIC3; motif: NNNCACAGCAKGNNN	19165	1.34808e-11	10.8703
GO:BP	GO:0030334	regulation of cell migration	940	1.35043e-11	10.8695
GO:CC	GO:0005774	vacuolar membrane	272	1.44146e-11	10.8412
TF	TF:M02834	Factor: Zfp740; motif: NNNCCCCCCCCMNNNN	5208	1.64216e-11	10.7846
GO:BP	GO:0044238	primary metabolic process	10280	1.93828e-11	10.7126
TF	TF:M00800_1	Factor: AP-2; motif: GSCCSCRGGCNRNRNN; match class: 1	2344	2.31072e-11	10.6363
TF	TF:M00237	Factor: AhR:Arnt; motif: GRGKATYGCGTGMCWNSCC	5816	2.51577e-11	10.5993
TF	TF:M10203	Factor: ctcf; motif: YGGCCASCAGRGGGCGCYNN	6635	2.52224e-11	10.5982
TF	TF:M10257	Factor: HIF-1alpha; motif: GNACGTGM	6625	2.64076e-11	10.5783
TF	TF:M07602	Factor: CP2; motif: NNNNCCAGNCNN	10524	3.24315e-11	10.489
TF	TF:M07041	Factor: HDAC1; motif: KGCARGGTC	12151	3.41908e-11	10.4661
GO:BP	GO:0045184	establishment of protein localization	1749	3.86133e-11	10.4133
TF	TF:M03811_1	Factor: AP-2gamma; motif: GCCYNCRGSN; match class: 1	2324	3.97578e-11	10.4006
TF	TF:M01835_1	Factor: GKLF; motif: CCTCCYN; match class: 1	9539	4.2618e-11	10.3704
TF	TF:M09005	Factor: SP4; motif: NNKGGGCGKGNCN	1942	4.46729e-11	10.35
GO:BP	GO:0007167	enzyme linked receptor protein signaling pathway	918	4.48628e-11	10.3481
TF	TF:M03944_1	Factor: Zfp740; motif: NCCCCCCCAC; match class: 1	4464	5.07634e-11	10.2944
GO:BP	GO:2000145	regulation of cell motility	991	5.1767e-11	10.2859
TF	TF:M00444_1	Factor: VDR; motif: GGGKNARNRRGGWSA; match class: 1	3802	5.24625e-11	10.2802
GO:BP	GO:0048704	embryonic skeletal system morphogenesis	99	5.37159e-11	10.2699
GO:BP	GO:0051270	regulation of cellular component movement	1077	7.56983e-11	10.1209
GO:BP	GO:0001568	blood vessel development	743	9.69074e-11	10.0136
TF	TF:M01973	Factor: PLAG1; motif: CCCCCKWNNNGGSCCC	4267	1.06719e-10	9.97176
GO:BP	GO:0007166	cell surface receptor signaling pathway	2688	1.22902e-10	9.91044
TF	TF:M02925	Factor: TCFAP2C; motif: NNGCCCNAGGGCWN	5307	1.31448e-10	9.88125
TF	TF:M00327	Factor: Pax-3; motif: NNNNNNCGTCACGSTYNNNNN	12932	1.42642e-10	9.84575
TF	TF:M03893_1	Factor: WT1; motif: GNGGGGGCGGGG; match class: 1	2539	1.44737e-10	9.83942
TF	TF:M01598	Factor: ZBED6; motif: NRRGCTCGCCNN	5549	1.87781e-10	9.72635
GO:BP	GO:0034976	response to endoplasmic reticulum stress	253	2.23893e-10	9.64996
GO:BP	GO:0009056	catabolic process	2391	2.29286e-10	9.63962
TF	TF:M09705	Factor: REST; motif: YCAGCACCATGGACAGCNCCC	7339	2.36358e-10	9.62643
GO:CC	GO:0110165	cellular anatomical entity	19788	2.67213e-10	9.57314
TF	TF:M01855	Factor: AHR; motif: CACGCN	8478	2.68538e-10	9.57099
TF	TF:M00187	Factor: USF; motif: GYCACGTGNC	3537	3.12561e-10	9.50507
TF	TF:M01770_1	Factor: XBP-1; motif: WNNGMCACGTC; match class: 1	3876	3.12857e-10	9.50465
GO:BP	GO:0003002	regionalization	349	3.32018e-10	9.47884
GO:BP	GO:0048729	tissue morphogenesis	646	3.85357e-10	9.41414
TF	TF:M03852	Factor: SREBP-2; motif: NTCACCYNNNN	7804	3.92691e-10	9.40595
GO:CC	GO:0005793	endoplasmic reticulum-Golgi intermediate compartment	99	4.428e-10	9.35379
GO:BP	GO:0040012	regulation of locomotion	1037	5.13426e-10	9.28952
TF	TF:M00244	Factor: NGFI-C; motif: WTGCGTGGGYGG	5003	5.16414e-10	9.287
TF	TF:M07617	Factor: Sp4; motif: SCCCCKCCCCCSN	2710	6.02745e-10	9.21987
TF	TF:M10412	Factor: ZNF151; motif: GGSGGNGGGGGAGGGGMGG	3819	6.45894e-10	9.18984
GO:BP	GO:0072359	circulatory system development	1170	6.84096e-10	9.16488
TF	TF:M00915_1	Factor: AP-2; motif: SNNNCCNCAGGCN; match class: 1	2398	6.93803e-10	9.15876
TF	TF:M01865_1	Factor: BTEB3; motif: BNRNGGGAGGNGT; match class: 1	3075	7.33702e-10	9.13448
TF	TF:M00327_1	Factor: Pax-3; motif: NNNNNNCGTCACGSTYNNNNN; match class: 1	6181	7.57474e-10	9.12063
GO:BP	GO:0048646	anatomical structure formation involved in morphogenesis	1174	9.18678e-10	9.03684
TF	TF:M00646	Factor: LF-A1; motif: GGGSTCWR	12601	1.11325e-09	8.95341
TF	TF:M07387	Factor: LRF; motif: NGKGGGTSNCN	4427	1.26711e-09	8.89719
TF	TF:M01981_1	Factor: ELK-1; motif: ACCGGAWRTN; match class: 1	9034	1.28936e-09	8.88962
TF	TF:M00448	Factor: Zic1; motif: KGGGTGGTC	10857	1.53845e-09	8.81292
GO:BP	GO:0071704	organic substance metabolic process	11161	1.82831e-09	8.73795
GO:CC	GO:0031012	extracellular matrix	487	1.87685e-09	8.72657
REAC	REAC:R-MMU-1630316	Glycosaminoglycan metabolism	115	1.97883e-09	8.70359
GO:CC	GO:0098852	lytic vacuole membrane	210	2.01213e-09	8.69634
GO:CC	GO:0005765	lysosomal membrane	210	2.01213e-09	8.69634
TF	TF:M10254	Factor: GLI; motif: NSTGGGTGGTCY	9881	2.0818e-09	8.68156
GO:BP	GO:1901615	organic hydroxy compound metabolic process	512	2.09553e-09	8.67871
GO:BP	GO:0006928	movement of cell or subcellular component	2087	2.15189e-09	8.66718
TF	TF:M07041_1	Factor: HDAC1; motif: KGCARGGTC; match class: 1	4995	2.84117e-09	8.5465
TF	TF:M10280	Factor: BTEB2; motif: NGGGSWGGGNGGGGC	3044	2.99748e-09	8.52324
GO:BP	GO:0008202	steroid metabolic process	297	3.11213e-09	8.50694
TF	TF:M01660	Factor: GABP-alpha; motif: CTTCCK	10774	3.26612e-09	8.48597
GO:BP	GO:0002009	morphogenesis of an epithelium	541	3.40661e-09	8.46768
TF	TF:M00646_1	Factor: LF-A1; motif: GGGSTCWR; match class: 1	5266	3.52735e-09	8.45255
GO:CC	GO:0031985	Golgi cisterna	112	4.01412e-09	8.39641
TF	TF:M02786	Factor: Plagl1; motif: NNNGGGGSSCCCCNNN	2002	4.15182e-09	8.38176
TF	TF:M02914	Factor: SP4; motif: NNWAGGCGTGNCNNN	4930	4.35644e-09	8.36087
TF	TF:M01972	Factor: EGR-1; motif: TGCGTGGGCGK	4141	5.48777e-09	8.2606
TF	TF:M00749_1	Factor: SREBP-1; motif: CACSCCA; match class: 1	2461	5.81652e-09	8.23534
TF	TF:M02836_1	Factor: Zic2; motif: NMCCCCCGGGGGGGN; match class: 1	2472	6.05083e-09	8.21818
TF	TF:M02773_1	Factor: Klf7; motif: NNNRCCMCGCCCNNNN; match class: 1	999	6.76371e-09	8.16982
TF	TF:M01721_1	Factor: PUR1; motif: GGGNCAGNN; match class: 1	1837	8.37354e-09	8.07709
TF	TF:M02786_1	Factor: Plagl1; motif: NNNGGGGSSCCCCNNN; match class: 1	1798	8.51645e-09	8.06974
TF	TF:M10363	Factor: DRRS; motif: GNNGGGWGGG	4719	8.71802e-09	8.05958
KEGG	KEGG:00510	N-Glycan biosynthesis	48	9.31186e-09	8.03096
GO:BP	GO:2000026	regulation of multicellular organismal development	1447	9.56002e-09	8.01954
GO:CC	GO:0030135	coated vesicle	212	1.02212e-08	7.9905
TF	TF:M00245_1	Factor: Egr-3; motif: NTGCGTGGGCGK; match class: 1	1655	1.04003e-08	7.98295
GO:BP	GO:0070887	cellular response to chemical stimulus	3111	1.0565e-08	7.97613
GO:CC	GO:0062023	collagen-containing extracellular matrix	359	1.06239e-08	7.97372
TF	TF:M00075	Factor: GATA-1; motif: SNNGATNNNN	6718	1.16373e-08	7.93415
GO:BP	GO:0016125	sterol metabolic process	135	1.42239e-08	7.84698
GO:BP	GO:0030335	positive regulation of cell migration	565	1.80228e-08	7.74418
GO:CC	GO:0010008	endosome membrane	395	1.93312e-08	7.71374
TF	TF:M00025	Factor: Elk-1; motif: NNNNCCGGAARTNN	10080	2.0227e-08	7.69407
TF	TF:M02885_1	Factor: MYF6; motif: NNNRACAGNCNCNCC; match class: 1	7022	2.05084e-08	7.68807
TF	TF:M02885	Factor: MYF6; motif: NNNRACAGNCNCNCC	14314	2.09715e-08	7.67837
REAC	REAC:R-MMU-71387	Metabolism of carbohydrates	255	2.22156e-08	7.65334
TF	TF:M04157_1	Factor: Tfap2a; motif: TGCCCYNRGGGCA; match class: 1	4724	2.25857e-08	7.64617
GO:BP	GO:0060429	epithelium development	1173	2.40596e-08	7.61871
GO:BP	GO:0001655	urogenital system development	380	2.4713e-08	7.60707
TF	TF:M02837_1	Factor: Zic3; motif: NMCCCCCGGGGGGGN; match class: 1	2037	2.62067e-08	7.58159
GO:BP	GO:0030198	extracellular matrix organization	289	2.75361e-08	7.5601
GO:BP	GO:0055085	transmembrane transport	1553	2.83122e-08	7.54803
GO:BP	GO:0030154	cell differentiation	4404	2.98449e-08	7.52513
TF	TF:M08005_1	Factor: Tcfl5; motif: NNCNCGNGNN; match class: 1	6341	3.15015e-08	7.50167
TF	TF:M08005	Factor: Tcfl5; motif: NNCNCGNGNN	6341	3.15015e-08	7.50167
GO:BP	GO:2000147	positive regulation of cell motility	588	3.31887e-08	7.47901
GO:BP	GO:0043062	extracellular structure organization	291	3.72045e-08	7.4294
GO:BP	GO:0022603	regulation of anatomical structure morphogenesis	964	3.8043e-08	7.41972
GO:BP	GO:0072001	renal system development	337	4.01151e-08	7.39669
TF	TF:M08874	Factor: E2F1; motif: NNNNNGCGSSAAAN	5842	4.1481e-08	7.38215
GO:BP	GO:0050793	regulation of developmental process	2602	4.18127e-08	7.37869
TF	TF:M05407_1	Factor: Klf17; motif: NGGGCGG; match class: 1	1710	4.47904e-08	7.34882
REAC	REAC:R-MMU-446193	Biosynthesis of the N-glycan precursor (dolichol lipid-linked oligosaccharide, LLO) and transfer to a nascent protein	70	4.51484e-08	7.34536
TF	TF:M00665_1	Factor: Sp3; motif: ASMCTTGGGSRGGG; match class: 1	1760	4.68711e-08	7.32909
TF	TF:M02831_1	Factor: Zfp281; motif: NNCCCCCCCCCCMYC; match class: 1	2496	4.88748e-08	7.31091
TF	TF:M00143_1	Factor: Pax-5; motif: BCNNNRNGCANBGNTGNRTAGCSGCHNB; match class: 1	3995	5.0283e-08	7.29858
GO:BP	GO:0051641	cellular localization	2775	5.03696e-08	7.29783
GO:BP	GO:0006793	phosphorus metabolic process	2924	5.10026e-08	7.29241
TF	TF:M01652	Factor: p53; motif: RGRCWWGYCYNGRCWWGYYY	7803	5.22521e-08	7.2819
TF	TF:M00706	Factor: TFII-I; motif: RGAGGKAGG	5280	5.38808e-08	7.26857
GO:BP	GO:0040017	positive regulation of locomotion	602	5.65573e-08	7.24751
TF	TF:M00469_1	Factor: AP-2alpha; motif: GCCNNNRGS; match class: 1	2013	5.94382e-08	7.22593
GO:BP	GO:0048514	blood vessel morphogenesis	646	6.06979e-08	7.21683
TF	TF:M01858_1	Factor: AP-2beta; motif: GCNNNGGSCNGVGGGN; match class: 1	1511	6.21191e-08	7.20677
GO:BP	GO:0048585	negative regulation of response to stimulus	1607	6.50832e-08	7.18653
TF	TF:M03871	Factor: GLI; motif: MCVNNGACCACCCAV	2360	6.86068e-08	7.16363
GO:BP	GO:0051272	positive regulation of cellular component movement	605	7.55001e-08	7.12205
TF	TF:M00243	Factor: Egr-1; motif: WTGCGTGGGCGK	4344	7.90454e-08	7.10212
GO:BP	GO:0048518	positive regulation of biological process	6334	8.23389e-08	7.08439
REAC	REAC:R-MMU-382551	Transport of small molecules	638	8.4929e-08	7.07094
TF	TF:M00491	Factor: MAZR; motif: NSGGGGGGGGMCN	3861	9.42184e-08	7.02586
GO:BP	GO:0048522	positive regulation of cellular process	5833	1.02064e-07	6.99113
TF	TF:M03814_1	Factor: BTEB2; motif: GNAGGGGGNGGGSSNN; match class: 1	1115	1.43157e-07	6.84419
TF	TF:M10175	Factor: AP-2alpha; motif: NNNSCCTGRGGC	4966	1.43995e-07	6.84165
GO:BP	GO:0048869	cellular developmental process	4483	1.47058e-07	6.83251
GO:BP	GO:0042592	homeostatic process	1946	1.57882e-07	6.80167
TF	TF:M10254_1	Factor: GLI; motif: NSTGGGTGGTCY; match class: 1	3118	1.64232e-07	6.78454
GO:BP	GO:1901575	organic substance catabolic process	1978	1.68906e-07	6.77235
TF	TF:M01593	Factor: Zfx; motif: SNSCAGGCCKCGSCSS	2659	1.75723e-07	6.75517
GO:CC	GO:0098796	membrane protein complex	1155	1.77891e-07	6.74985
TF	TF:M00431	Factor: E2F-1; motif: TTTSGCGS	5979	1.78849e-07	6.74751
GO:BP	GO:0008203	cholesterol metabolic process	127	1.85279e-07	6.73217
GO:CC	GO:0005798	Golgi-associated vesicle	140	1.85631e-07	6.73135
TF	TF:M00246	Factor: Egr-2; motif: NTGCGTRGGCGK	5363	1.86252e-07	6.7299
GO:BP	GO:0006066	alcohol metabolic process	333	1.87637e-07	6.72668
TF	TF:M08877	Factor: EGR3; motif: NCMCRCCCACTNMN	6302	2.14974e-07	6.66761
GO:BP	GO:0007399	nervous system development	2430	2.29166e-07	6.63985
GO:BP	GO:0019538	protein metabolic process	5460	2.46035e-07	6.609
TF	TF:M07250_1	Factor: E2F-1; motif: NNNSSCGCSAANN; match class: 1	4126	2.4701e-07	6.60729
REAC	REAC:R-MMU-1430728	Metabolism	1678	2.48611e-07	6.60448
GO:BP	GO:0008610	lipid biosynthetic process	609	2.48796e-07	6.60416
TF	TF:M08905	Factor: TIEG1; motif: GGSGGKGNNN	4619	2.53891e-07	6.59535
GO:BP	GO:0051649	establishment of localization in cell	2048	2.55912e-07	6.59191
GO:BP	GO:0060562	epithelial tube morphogenesis	359	2.57176e-07	6.58977
GO:BP	GO:0006796	phosphate-containing compound metabolic process	2901	2.81905e-07	6.5499
TF	TF:M07290	Factor: GLI; motif: NGACCMCCCAN	6975	2.96579e-07	6.52786
TF	TF:M00539_1	Factor: Arnt; motif: NNNNNRTCACGTGAYNNNNN; match class: 1	7095	3.43285e-07	6.46435
TF	TF:M00539	Factor: Arnt; motif: NNNNNRTCACGTGAYNNNNN	7095	3.43285e-07	6.46435
GO:BP	GO:0046907	intracellular transport	1419	3.56378e-07	6.44809
GO:BP	GO:1902652	secondary alcohol metabolic process	137	4.35503e-07	6.36101
TF	TF:M02834_1	Factor: Zfp740; motif: NNNCCCCCCCCMNNNN; match class: 1	3829	4.56581e-07	6.34048
TF	TF:M10233_1	Factor: Pet-1; motif: GCNGGAAGYG; match class: 1	6102	4.75533e-07	6.32282
TF	TF:M02012	Factor: HIF-1alpha; motif: NCACGT	6386	4.78839e-07	6.31981
TF	TF:M00221	Factor: SREBP-1; motif: KATCACCCCAC	7294	5.19315e-07	6.28457
GO:BP	GO:0001704	formation of primary germ layer	119	5.35846e-07	6.27096
GO:BP	GO:0044242	cellular lipid catabolic process	213	5.49593e-07	6.25996
TF	TF:M02913	Factor: SP100; motif: NNCGTCGNNTAAWNN	8483	5.53768e-07	6.25667
REAC	REAC:R-MMU-174824	Plasma lipoprotein assembly, remodeling, and clearance	58	5.72743e-07	6.24204
GO:BP	GO:0001667	ameboidal-type cell migration	439	5.86002e-07	6.2321
GO:BP	GO:0061448	connective tissue development	273	6.52738e-07	6.18526
GO:BP	GO:0044248	cellular catabolic process	2047	6.54918e-07	6.18381
GO:BP	GO:0001822	kidney development	327	6.5913e-07	6.18103
GO:BP	GO:0006807	nitrogen compound metabolic process	9696	6.63167e-07	6.17838
GO:BP	GO:0030111	regulation of Wnt signaling pathway	304	6.91299e-07	6.16033
GO:BP	GO:0043436	oxoacid metabolic process	911	7.13074e-07	6.14687
GO:BP	GO:0030970	retrograde protein transport, ER to cytosol	27	7.23425e-07	6.14061
GO:BP	GO:1903513	endoplasmic reticulum to cytosol transport	27	7.23425e-07	6.14061
TF	TF:M00976	Factor: AhR,; motif: NRCGTGNGN	4422	7.78862e-07	6.10854
GO:BP	GO:0030968	endoplasmic reticulum unfolded protein response	74	8.43649e-07	6.07384
TF	TF:M05547_1	Factor: ZAC; motif: KGGGCCR; match class: 1	2490	9.12312e-07	6.03986
GO:BP	GO:0009968	negative regulation of signal transduction	1210	9.21736e-07	6.03539
TF	TF:M00982_1	Factor: KROX; motif: CCCGCCCCCRCCCC; match class: 1	2029	9.32325e-07	6.03043
TF	TF:M01072	Factor: HIC1; motif: NSNNNNTGCCCSSNN	2856	9.34417e-07	6.02946
TF	TF:M04155_1	Factor: Tfap2a; motif: TGCCCYNRGGCA; match class: 1	3167	1.10811e-06	5.95542
GO:BP	GO:0051241	negative regulation of multicellular organismal process	1079	1.17993e-06	5.92814
TF	TF:M00257_1	Factor: RREB-1; motif: CCCCAAACMMCCCC; match class: 1	4403	1.23171e-06	5.90949
TF	TF:M00446	Factor: Spz1; motif: DNNGGRGGGWWNNNN	9080	1.27226e-06	5.89542
GO:CC	GO:0005795	Golgi stack	143	1.32031e-06	5.87932
TF	TF:M00797	Factor: HIF1; motif: GNNKACGTGCGGNN	3130	1.36524e-06	5.86479
TF	TF:M02924	Factor: TCFAP2B; motif: NTWGCCKSMGGCRNN	4476	1.54783e-06	5.81028
TF	TF:M01199_1	Factor: RNF96; motif: BCCCGCRGCC; match class: 1	2713	1.6673e-06	5.77799
TF	TF:M00939	Factor: E2F; motif: TTTSGCGSG	5457	1.68497e-06	5.77341
TF	TF:M00360	Factor: Pax-3; motif: TCGTCACRCTTHM	12932	1.72145e-06	5.76411
TF	TF:M09681	Factor: ctcf; motif: YGGCCASYAGGGGGCGCYNN	5213	1.8074e-06	5.74295
GO:BP	GO:0048193	Golgi vesicle transport	265	1.81128e-06	5.74201
GO:BP	GO:0045597	positive regulation of cell differentiation	916	1.97356e-06	5.70475
HP	HP:0003468	Abnormal vertebral morphology	398	1.97891e-06	5.70357
TF	TF:M03553	Factor: KLF3; motif: CCMCACCCNG	1378	2.06787e-06	5.68448
GO:BP	GO:0019752	carboxylic acid metabolic process	898	2.08029e-06	5.68188
GO:BP	GO:0060348	bone development	214	2.11512e-06	5.67467
TF	TF:M00448_1	Factor: Zic1; motif: KGGGTGGTC; match class: 1	3614	2.1751e-06	5.66252
GO:CC	GO:0005790	smooth endoplasmic reticulum	36	2.22541e-06	5.65259
GO:BP	GO:0006082	organic acid metabolic process	948	2.5555e-06	5.59252
GO:BP	GO:0035556	intracellular signal transduction	2486	2.56184e-06	5.59145
TF	TF:M09703	Factor: OLIG2; motif: NCCAGCTGNTNNCNNNCNGN	3641	2.62689e-06	5.58056
GO:BP	GO:0044283	small molecule biosynthetic process	618	2.66485e-06	5.57433
TF	TF:M10348	Factor: Prdm16; motif: YCCCAGGGRN	5563	2.7107e-06	5.56692
GO:BP	GO:0006986	response to unfolded protein	120	2.96472e-06	5.52802
REAC	REAC:R-MMU-1474244	Extracellular matrix organization	253	3.11766e-06	5.50617
GO:BP	GO:0006888	endoplasmic reticulum to Golgi vesicle-mediated transport	114	3.18268e-06	5.49721
GO:BP	GO:0045595	regulation of cell differentiation	1660	3.24365e-06	5.48897
TF	TF:M00918	Factor: E2F; motif: TTTSGCGSG	4809	3.24482e-06	5.48881
TF	TF:M01991	Factor: PEA3; motif: RCCGGAAGYN	9974	3.30122e-06	5.48133
GO:CC	GO:0030139	endocytic vesicle	197	3.3428e-06	5.47589
TF	TF:M08819_1	Factor: LKLF; motif: CNCCACCCS; match class: 1	1986	3.44076e-06	5.46335
GO:BP	GO:0016042	lipid catabolic process	334	4.2392e-06	5.37272
GO:BP	GO:0048878	chemical homeostasis	1246	4.41099e-06	5.35546
GO:BP	GO:0034220	ion transmembrane transport	1355	4.51039e-06	5.34579
TF	TF:M00947	Factor: CP2/LBP-1c/LSF; motif: GCTGGNTNGNNCYNG	8637	4.83735e-06	5.31539
TF	TF:M00938_1	Factor: E2F-1; motif: TTGGCGCGRAANNGNM; match class: 1	1482	4.88815e-06	5.31086
TF	TF:M01100_1	Factor: LRF; motif: GGGGKYNNB; match class: 1	1142	4.8963e-06	5.31013
GO:BP	GO:0035966	response to topologically incorrect protein	142	5.0267e-06	5.29872
REAC	REAC:R-MMU-1650814	Collagen biosynthesis and modifying enzymes	59	5.05524e-06	5.29626
REAC	REAC:R-MMU-446219	Synthesis of substrates in N-glycan biosythesis	59	5.05524e-06	5.29626
GO:BP	GO:0001525	angiogenesis	546	5.07564e-06	5.29451
GO:BP	GO:1901617	organic hydroxy compound biosynthetic process	227	5.09503e-06	5.29285
GO:BP	GO:0034613	cellular protein localization	1802	5.11636e-06	5.29104
REAC	REAC:R-MMU-1474290	Collagen formation	79	5.18273e-06	5.28544
TF	TF:M00428_1	Factor: E2F-1; motif: NKTSSCGC; match class: 1	2922	5.32681e-06	5.27353
TF	TF:M00807	Factor: Egr; motif: GTGGGSGCRRS	2965	5.44326e-06	5.26414
GO:BP	GO:0040007	growth	1017	5.60758e-06	5.25122
GO:BP	GO:0051094	positive regulation of developmental process	1409	5.68408e-06	5.24534
TF	TF:M02742	Factor: E2F-2; motif: NNNANGGCGCGCNNN	3526	6.32343e-06	5.19905
TF	TF:M01227_1	Factor: MafB; motif: GNTGAC; match class: 1	5706	6.46934e-06	5.18914
GO:BP	GO:1901565	organonitrogen compound catabolic process	1233	6.47655e-06	5.18866
TF	TF:M02101_1	Factor: myogenin; motif: CAGCTG; match class: 1	13671	6.48172e-06	5.18831
TF	TF:M02101	Factor: myogenin; motif: CAGCTG	13671	6.48172e-06	5.18831
GO:BP	GO:0032527	protein exit from endoplasmic reticulum	44	7.36003e-06	5.13312
TF	TF:M07067	Factor: USF1; motif: NNNNGTCACGTGGN	3316	7.62352e-06	5.11784
GO:BP	GO:0034620	cellular response to unfolded protein	93	7.68007e-06	5.11463
TF	TF:M00615_1	Factor: c-Myc:Max; motif: NNNNNNNCACGTGNNNNNNN; match class: 1	7244	7.69543e-06	5.11377
TF	TF:M00615	Factor: c-Myc:Max; motif: NNNNNNNCACGTGNNNNNNN	7244	7.69543e-06	5.11377
GO:BP	GO:0016192	vesicle-mediated transport	1586	7.74507e-06	5.11097
GO:BP	GO:0070727	cellular macromolecule localization	1812	8.21273e-06	5.08551
TF	TF:M03852_1	Factor: SREBP-2; motif: NTCACCYNNNN; match class: 1	1824	8.92464e-06	5.04941
TF	TF:M08868	Factor: ARNTLIKE; motif: NNNSCACGTG	5268	9.17598e-06	5.03735
GO:BP	GO:0060485	mesenchyme development	277	9.3072e-06	5.03118
TF	TF:M01175_1	Factor: CKROX; motif: SCCCTCCCC; match class: 1	1957	9.31007e-06	5.03105
TF	TF:M09695	Factor: Mxi1; motif: NCACGTGGSNGNNNN	3077	9.87233e-06	5.00558
GO:BP	GO:0008283	cell population proliferation	2086	9.89913e-06	5.0044
GO:BP	GO:0035967	cellular response to topologically incorrect protein	113	1.087e-05	4.96377
HP	HP:0003312	Abnormal form of the vertebral bodies	286	1.13112e-05	4.94649
GO:BP	GO:1902531	regulation of intracellular signal transduction	1574	1.17296e-05	4.93072
GO:BP	GO:0065009	regulation of molecular function	2826	1.25363e-05	4.90183
TF	TF:M01860	Factor: AP-4; motif: NCAGCTGYNGNCN	5539	1.30154e-05	4.88554
TF	TF:M00726_1	Factor: USF2; motif: CASGYG; match class: 1	6311	1.31726e-05	4.88033
TF	TF:M00726	Factor: USF2; motif: CASGYG	6311	1.31726e-05	4.88033
GO:CC	GO:0005769	early endosome	356	1.35396e-05	4.86839
TF	TF:M00118	Factor: c-Myc:Max; motif: NNACCACGTGGTNN	7977	1.4269e-05	4.84561
TF	TF:M00118_1	Factor: c-Myc:Max; motif: NNACCACGTGGTNN; match class: 1	7977	1.4269e-05	4.84561
TF	TF:M09682_1	Factor: E2F-4; motif: GNNGGCGGGAAN; match class: 1	1633	1.46662e-05	4.83368
GO:BP	GO:0030258	lipid modification	273	1.52963e-05	4.81541
GO:BP	GO:0022008	neurogenesis	1776	1.69281e-05	4.77139
REAC	REAC:R-MMU-6798695	Neutrophil degranulation	517	1.93686e-05	4.7129
TF	TF:M01652_1	Factor: p53; motif: RGRCWWGYCYNGRCWWGYYY; match class: 1	4903	1.98066e-05	4.70319
TF	TF:M02881	Factor: MAX; motif: NNGNCACGCGACNN	5589	2.03743e-05	4.69092
GO:BP	GO:0032787	monocarboxylic acid metabolic process	616	2.11106e-05	4.6755
REAC	REAC:R-MMU-948021	Transport to the Golgi and subsequent modification	167	2.25752e-05	4.64637
GO:BP	GO:0070972	protein localization to endoplasmic reticulum	68	2.40501e-05	4.61888
GO:BP	GO:0007369	gastrulation	193	2.46897e-05	4.60748
TF	TF:M04617	Factor: LRF; motif: NGNAGNGGGTYN	5045	2.48151e-05	4.60528
GO:BP	GO:0010648	negative regulation of cell communication	1347	2.52731e-05	4.59734
TF	TF:M07601	Factor: C-Myc; motif: NGCCACGTGNN	6233	2.53742e-05	4.59561
GO:CC	GO:0012506	vesicle membrane	499	2.54421e-05	4.59445
TF	TF:M03572_1	Factor: DEC1; motif: CNCACRTGASC; match class: 1	1675	2.58233e-05	4.58799
GO:CC	GO:0045177	apical part of cell	473	2.58434e-05	4.58765
TF	TF:M00516	Factor: E2F-1; motif: TTTSGCGCGMNR	5995	2.62171e-05	4.58141
TF	TF:M01154	Factor: c-Myc; motif: KACCACGTGSYY	5498	2.72728e-05	4.56427
TF	TF:M00518	Factor: PPARalpha:RXRalpha; motif: NNRGGTCATWGGGGTSANG	9382	2.73041e-05	4.56377
GO:CC	GO:0034663	endoplasmic reticulum chaperone complex	10	2.74248e-05	4.56186
GO:BP	GO:0009058	biosynthetic process	5876	2.79129e-05	4.5542
REAC	REAC:R-MMU-8964043	Plasma lipoprotein clearance	28	2.86525e-05	4.54284
GO:BP	GO:0023057	negative regulation of signaling	1350	2.95921e-05	4.52882
GO:BP	GO:0018126	protein hydroxylation	29	3.17651e-05	4.49805
GO:CC	GO:0030659	cytoplasmic vesicle membrane	477	3.65319e-05	4.43733
TF	TF:M08870	Factor: DEC1; motif: NCNCACRTGNSC	8075	3.7581e-05	4.42503
KEGG	KEGG:00513	Various types of N-glycan biosynthesis	40	3.7971e-05	4.42055
GO:BP	GO:0050790	regulation of catalytic activity	2277	3.90483e-05	4.4084
TF	TF:M03572	Factor: DEC1; motif: CNCACRTGASC	6777	3.917e-05	4.40705
TF	TF:M05599_1	Factor: WT1; motif: NGCGGGGGGGTSMMCYN; match class: 1	1684	3.9297e-05	4.40564
TF	TF:M03846	Factor: SMAD5; motif: GSGGCAGM	8382	3.96615e-05	4.40163
GO:BP	GO:0055123	digestive system development	153	4.04506e-05	4.39308
GO:BP	GO:0048732	gland development	508	4.09778e-05	4.38745
GO:BP	GO:0051604	protein maturation	289	4.23144e-05	4.37351
TF	TF:M00919	Factor: E2F; motif: NCSCGCSAAAN	5199	4.27471e-05	4.36909
TF	TF:M07348_1	Factor: AP-2alpha; motif: NSCCNCRGGSN; match class: 1	1666	4.3529e-05	4.36122
REAC	REAC:R-MMU-191273	Cholesterol biosynthesis	25	4.6621e-05	4.33142
GO:CC	GO:0042470	melanosome	95	4.70272e-05	4.32765
GO:CC	GO:0048770	pigment granule	95	4.70272e-05	4.32765
GO:BP	GO:0000902	cell morphogenesis	1062	4.8743e-05	4.31209
TF	TF:M10409	Factor: usf1; motif: NNGTCACGTGRCS	2265	4.98918e-05	4.30197
GO:BP	GO:0042127	regulation of cell population proliferation	1769	5.06154e-05	4.29572
TF	TF:M03558	Factor: P73; motif: GNNNRRRCNTGCMNNTSASN	4325	5.22874e-05	4.2816
TF	TF:M00920	Factor: E2F; motif: NKCGCGCSAAAN	4859	5.26015e-05	4.279
KEGG	KEGG:00100	Steroid biosynthesis	20	5.43757e-05	4.26459
HP	HP:0000765	Abnormal thorax morphology	763	5.45757e-05	4.263
GO:BP	GO:0006464	cellular protein modification process	3637	5.58725e-05	4.2528
GO:BP	GO:0036211	protein modification process	3637	5.58725e-05	4.2528
TF	TF:M07475	Factor: Tbx5; motif: SNAGGTGTGRNGGSS	5729	5.69983e-05	4.24414
TF	TF:M00217	Factor: USF; motif: NCACGTGN	4174	5.8302e-05	4.23432
GO:CC	GO:0005770	late endosome	256	5.97702e-05	4.22352
GO:BP	GO:0072511	divalent inorganic cation transport	486	6.02996e-05	4.21969
TF	TF:M07354_1	Factor: Egr-1; motif: GCGGGGGCGG; match class: 1	2021	6.10748e-05	4.21414
GO:BP	GO:0051216	cartilage development	199	6.20007e-05	4.2076
TF	TF:M01177_1	Factor: SREBP-2; motif: NNGYCACNNSMN; match class: 1	2125	6.24425e-05	4.20452
GO:BP	GO:0019725	cellular homeostasis	969	6.27102e-05	4.20266
REAC	REAC:R-MMU-381426	Regulation of Insulin-like Growth Factor (IGF) transport and uptake by Insulin-like Growth Factor Binding Proteins (IGFBPs)	111	6.29623e-05	4.20092
TF	TF:M03582	Factor: TWIST; motif: CACCTGG	7700	6.36897e-05	4.19593
TF	TF:M03867_1	Factor: c-Myc; motif: CACGTGGC; match class: 1	2682	6.44603e-05	4.19071
GO:BP	GO:0009987	cellular process	17988	6.55698e-05	4.1833
TF	TF:M01227	Factor: MafB; motif: GNTGAC	13382	6.61211e-05	4.17966
TF	TF:M01587	Factor: FPM315; motif: SRGGGAGGAGGN	2419	6.66882e-05	4.17595
TF	TF:M10376_1	Factor: Sp5; motif: RNGGRGGNGGRGNNGGGGGAGGRG; match class: 1	1951	6.67754e-05	4.17538
GO:CC	GO:0030660	Golgi-associated vesicle membrane	66	6.77343e-05	4.16919
GO:BP	GO:0051240	positive regulation of multicellular organismal process	1519	7.02956e-05	4.15307
GO:BP	GO:0010033	response to organic substance	3434	7.16484e-05	4.14479
GO:BP	GO:0009954	proximal/distal pattern formation	35	7.22521e-05	4.14115
GO:BP	GO:0003007	heart morphogenesis	254	7.51828e-05	4.12388
CORUM	CORUM:413	(ER)-localized multiprotein complex, Ig heavy chains associated	9	8.05356e-05	4.09401
GO:BP	GO:0030178	negative regulation of Wnt signaling pathway	157	8.13414e-05	4.08969
TF	TF:M00796	Factor: USF; motif: NRCCACGTGASN	2763	8.17456e-05	4.08754
TF	TF:M07260	Factor: Ikaros; motif: TGGGAGN	11475	8.46846e-05	4.0722
HP	HP:0012368	Flat face	91	9.25603e-05	4.03358
GO:BP	GO:0070482	response to oxygen levels	362	9.66658e-05	4.01473
GO:BP	GO:0007417	central nervous system development	1025	9.73149e-05	4.01182
GO:BP	GO:0046165	alcohol biosynthetic process	137	9.73505e-05	4.01166
GO:BP	GO:0001656	metanephros development	91	9.91861e-05	4.00355
REAC	REAC:R-MMU-556833	Metabolism of lipids	583	9.98089e-05	4.00083
REAC	REAC:R-MMU-1660662	Glycosphingolipid metabolism	39	0.000106054	3.97447
TF	TF:M07112	Factor: MyoD; motif: NNCAGCTGYYNNN	6737	0.000107553	3.96838
GO:BP	GO:0019637	organophosphate metabolic process	891	0.000107763	3.96753
TF	TF:M01288	Factor: NeuroD; motif: NNSCWGCTGNSY	4919	0.000109615	3.96013
GO:CC	GO:0030663	COPI-coated vesicle membrane	18	0.000113737	3.9441
GO:BP	GO:0040008	regulation of growth	684	0.000114984	3.93936
HP	HP:0011849	Abnormal bone ossification	602	0.000126357	3.8984
GO:BP	GO:0048736	appendage development	189	0.000129067	3.88918
GO:BP	GO:0060173	limb development	189	0.000129067	3.88918
TF	TF:M10367_1	Factor: Smad3; motif: NNCTSNCWSCWS; match class: 1	3165	0.000140868	3.85119
TF	TF:M01835	Factor: GKLF; motif: CCTCCYN	16061	0.000149462	3.82547
HP	HP:0003498	Disproportionate short stature	113	0.000153933	3.81267
TF	TF:M00322_1	Factor: c-Myc:Max; motif: GCCAYGYGSN; match class: 1	2410	0.000155586	3.80803
HP	HP:0008873	Disproportionate short-limb short stature	88	0.000156676	3.805
GO:BP	GO:0019511	peptidyl-proline hydroxylation	16	0.000156874	3.80445
TF	TF:M00033	Factor: p300; motif: NNNGGGAGTNNNNS	8548	0.000160699	3.79399
WP	WP:WP103	Cholesterol Biosynthesis	15	0.000163412	3.78672
GO:BP	GO:0072006	nephron development	154	0.000163708	3.78593
GO:BP	GO:0070838	divalent metal ion transport	480	0.000166922	3.77749
HP	HP:0001547	Abnormal rib cage morphology	330	0.000167258	3.77661
GO:BP	GO:1901136	carbohydrate derivative catabolic process	140	0.000167785	3.77525
GO:CC	GO:0005802	trans-Golgi network	233	0.000168992	3.77213
GO:BP	GO:0016049	cell growth	498	0.000170693	3.76778
TF	TF:M00733	Factor: SMAD4; motif: GKSRKKCAGMCANCY	9773	0.000174914	3.75718
GO:CC	GO:0005801	cis-Golgi network	47	0.00018983	3.72163
TF	TF:M07602_1	Factor: CP2; motif: NNNNCCAGNCNN; match class: 1	3686	0.000191804	3.71714
GO:BP	GO:0010256	endomembrane system organization	403	0.000192654	3.71522
TF	TF:M08875	Factor: E2F; motif: NNTTTCGCGCN	5165	0.000194004	3.71219
GO:BP	GO:0048699	generation of neurons	1635	0.000208262	3.68139
TF	TF:M00075_1	Factor: GATA-1; motif: SNNGATNNNN; match class: 1	1338	0.000210903	3.67592
TF	TF:M03860	Factor: USF2; motif: NNNCCACGTGACN	3898	0.000212225	3.6732
GO:BP	GO:0016485	protein processing	223	0.000214129	3.66933
TF	TF:M02743	Factor: E2F-3; motif: NNNANGGCGCGCSNW	1804	0.000215161	3.66724
GO:BP	GO:0006812	cation transport	1208	0.000218673	3.6602
REAC	REAC:R-MMU-8957275	Post-translational protein phosphorylation	105	0.00021966	3.65825
TF	TF:M00799	Factor: Myc; motif: CACGTGS	5136	0.000220131	3.65732
GO:BP	GO:0051049	regulation of transport	1866	0.000224284	3.6492
GO:BP	GO:0007169	transmembrane receptor protein tyrosine kinase signaling pathway	592	0.000230156	3.63798
TF	TF:M02111	Factor: NR1B2; motif: NTGACCY	10242	0.000239143	3.62134
GO:BP	GO:0048762	mesenchymal cell differentiation	224	0.000244483	3.61175
TF	TF:M10354	Factor: REST; motif: KTCAGCACCAYGGACAGCKCCN	7911	0.000254145	3.59492
GO:BP	GO:0007498	mesoderm development	115	0.000266041	3.57505
GO:BP	GO:0035108	limb morphogenesis	157	0.00026902	3.57022
GO:BP	GO:0035107	appendage morphogenesis	157	0.00026902	3.57022
TF	TF:M06457	Factor: ZN451; motif: CKGGGGGG	1986	0.000280624	3.55188
GO:CC	GO:0033116	endoplasmic reticulum-Golgi intermediate compartment membrane	43	0.000298133	3.52559
TF	TF:M10220	Factor: SAP-1a; motif: NRRCCGGAAGYRN	9143	0.000298485	3.52508
GO:BP	GO:1905897	regulation of response to endoplasmic reticulum stress	77	0.000298555	3.52498
GO:BP	GO:0060993	kidney morphogenesis	96	0.000312598	3.50501
TF	TF:M10219	Factor: Elk-1; motif: NCCGGAAGTGN	14578	0.000319133	3.49603
GO:BP	GO:0051093	negative regulation of developmental process	1046	0.000319971	3.49489
GO:CC	GO:0032580	Golgi cisterna membrane	72	0.00032038	3.49433
TF	TF:M00114	Factor: Tax/CREB; motif: GGGGGTTGACGYANA	5343	0.000325511	3.48743
GO:BP	GO:0001701	in utero embryonic development	497	0.000330774	3.48047
WP	WP:WP1270	Endochondral Ossification	62	0.00033827	3.47074
GO:BP	GO:0018279	protein N-linked glycosylation via asparagine	17	0.000353063	3.45215
GO:CC	GO:0005797	Golgi medial cisterna	24	0.000360355	3.44327
GO:BP	GO:0060828	regulation of canonical Wnt signaling pathway	243	0.00037182	3.42967
GO:BP	GO:0036503	ERAD pathway	97	0.000388891	3.41017
GO:CC	GO:0030662	coated vesicle membrane	92	0.000391326	3.40746
GO:BP	GO:0048565	digestive tract development	138	0.000406372	3.39108
GO:BP	GO:0007178	transmembrane receptor protein serine/threonine kinase signaling pathway	351	0.00041389	3.38312
GO:BP	GO:0001503	ossification	394	0.000418979	3.37781
GO:BP	GO:0001706	endoderm formation	55	0.00043268	3.36383
GO:BP	GO:0016055	Wnt signaling pathway	412	0.000443634	3.35297
GO:CC	GO:0016324	apical plasma membrane	384	0.000446344	3.35033
TF	TF:M00055	Factor: N-Myc; motif: NNCCACGTGNNN	4323	0.0004514	3.34544
TF	TF:M00246_1	Factor: Egr-2; motif: NTGCGTRGGCGK; match class: 1	1195	0.000461849	3.3355
GO:BP	GO:0060322	head development	809	0.00047162	3.32641
GO:BP	GO:0044282	small molecule catabolic process	344	0.000479971	3.31879
GO:BP	GO:0098655	cation transmembrane transport	887	0.000492972	3.30718
TF	TF:M08885	Factor: HAIRYLIKE; motif: NNNNCANGTG	5781	0.000508894	3.29337
TF	TF:M10367	Factor: Smad3; motif: NNCTSNCWSCWS	10087	0.000526273	3.27879
GO:BP	GO:0198738	cell-cell signaling by wnt	414	0.000531295	3.27466
TF	TF:M10354_1	Factor: REST; motif: KTCAGCACCAYGGACAGCKCCN; match class: 1	1941	0.000556258	3.25472
TF	TF:M09698	Factor: MyoD; motif: SCAGCTGYYNCNNNC	6139	0.000558071	3.25331
KEGG	KEGG:00532	Glycosaminoglycan biosynthesis - chondroitin sulfate / dermatan sulfate	20	0.000578876	3.23741
TF	TF:M08870_1	Factor: DEC1; motif: NCNCACRTGNSC; match class: 1	2120	0.000590763	3.22859
GO:CC	GO:0044322	endoplasmic reticulum quality control compartment	13	0.000624329	3.20459
GO:CC	GO:0008250	oligosaccharyltransferase complex	13	0.000624329	3.20459
GO:BP	GO:0030182	neuron differentiation	1474	0.000633876	3.198
GO:BP	GO:0043269	regulation of ion transport	1382	0.000646379	3.18951
GO:BP	GO:0071453	cellular response to oxygen levels	170	0.000650243	3.18692
REAC	REAC:R-MMU-5694530	Cargo concentration in the ER	30	0.000672992	3.17199
GO:BP	GO:0001666	response to hypoxia	322	0.000673346	3.17176
TF	TF:M01145	Factor: c-Myc; motif: RACCACGTGCTC	5941	0.000674522	3.171
GO:BP	GO:0035113	embryonic appendage morphogenesis	134	0.000691797	3.16002
GO:BP	GO:0030326	embryonic limb morphogenesis	134	0.000691797	3.16002
GO:BP	GO:0006694	steroid biosynthetic process	163	0.000693557	3.15892
HP	HP:0000926	Platyspondyly	109	0.000696256	3.15723
GO:BP	GO:1902653	secondary alcohol biosynthetic process	51	0.000702893	3.15311
GO:BP	GO:0006695	cholesterol biosynthetic process	51	0.000702893	3.15311
GO:BP	GO:0010647	positive regulation of cell communication	1726	0.000709066	3.14931
TF	TF:M10325	Factor: FXR; motif: NRGGKCANTGRCCNNNNGG	2378	0.000709075	3.14931
GO:BP	GO:0055082	cellular chemical homeostasis	864	0.000709163	3.14925
TF	TF:M10227	Factor: ER-beta; motif: RGGTCASCNTGMCCY	2666	0.000718346	3.14367
TF	TF:M03846_1	Factor: SMAD5; motif: GSGGCAGM; match class: 1	2199	0.000723536	3.14054
GO:BP	GO:0018196	peptidyl-asparagine modification	18	0.000736222	3.13299
WP	WP:WP4346	Cholesterol metabolism (includes both Bloch and Kandutsch-Russell pathways)	49	0.000747919	3.12615
CORUM	CORUM:414	(ER)-localized multiprotein complex, in absence of Ig heavy chains	8	0.000750021	3.12493
GO:BP	GO:0006873	cellular ion homeostasis	683	0.000754129	3.12255
TF	TF:M00360_1	Factor: Pax-3; motif: TCGTCACRCTTHM; match class: 1	5457	0.000775847	3.11022
GO:BP	GO:0006040	amino sugar metabolic process	46	0.000807699	3.09275
GO:BP	GO:0098771	inorganic ion homeostasis	770	0.000825843	3.0831
TF	TF:M00056_1	Factor: myogenin; motif: CRSCTGTTBNNTTTGGCACGSNGCCARCH; match class: 1	6238	0.000868217	3.06137
GO:BP	GO:0050801	ion homeostasis	819	0.000871286	3.05984
KEGG	KEGG:00520	Amino sugar and nucleotide sugar metabolism	49	0.000881277	3.05489
GO:CC	GO:0005905	clathrin-coated pit	64	0.000907012	3.04239
GO:BP	GO:0023056	positive regulation of signaling	1732	0.00090783	3.042
GO:BP	GO:0009892	negative regulation of metabolic process	3260	0.000911254	3.04036
GO:CC	GO:0030133	transport vesicle	384	0.00094259	3.02568
TF	TF:M08877_1	Factor: EGR3; motif: NCMCRCCCACTNMN; match class: 1	1471	0.000954569	3.02019
GO:CC	GO:0098590	plasma membrane region	1318	0.000959233	3.01808
GO:BP	GO:0032880	regulation of protein localization	928	0.00096875	3.01379
TF	TF:M10213_1	Factor: Egr-1; motif: NNGCGKGGGCGGGG; match class: 1	1161	0.0010034	2.99852
KEGG	KEGG:00531	Glycosaminoglycan degradation	21	0.00101031	2.99555
TF	TF:M01855_1	Factor: AHR; motif: CACGCN; match class: 1	2732	0.00107938	2.96683
TF	TF:M00139	Factor: AhR; motif: CCYCNRRSTNGCGTGASA	3482	0.00110345	2.95725
GO:BP	GO:0006022	aminoglycan metabolic process	109	0.001154	2.93779
TF	TF:M01241	Factor: BEN; motif: CWGCGAYA	6573	0.00116675	2.93302
GO:BP	GO:0036293	response to decreased oxygen levels	336	0.0011703	2.9317
GO:BP	GO:0071363	cellular response to growth factor stimulus	671	0.00119373	2.92309
HP	HP:0002987	Elbow flexion contracture	71	0.00121778	2.91443
GO:BP	GO:0007507	heart development	615	0.00122541	2.91172
TF	TF:M02925_1	Factor: TCFAP2C; motif: NNGCCCNAGGGCWN; match class: 1	2341	0.00124187	2.90593
TF	TF:M09698_1	Factor: MyoD; motif: SCAGCTGYYNCNNNC; match class: 1	1651	0.00124907	2.90341
TF	TF:M00261	Factor: Olf-1; motif: NNCDABTCCCYAGRGARBNKGN	3149	0.00130304	2.88504
GO:BP	GO:0030433	ubiquitin-dependent ERAD pathway	77	0.00135953	2.86661
TF	TF:M00341	Factor: GABP; motif: VCCGGAAGNGCR	7847	0.00137257	2.86246
GO:BP	GO:1902236	negative regulation of endoplasmic reticulum stress-induced intrinsic apoptotic signaling pathway	19	0.00144051	2.84148
HP	HP:0003019	Abnormality of the wrist	123	0.00144509	2.8401
HP	HP:0001376	Limitation of joint mobility	348	0.0014899	2.82684
GO:BP	GO:0008219	cell death	2170	0.00149322	2.82588
GO:CC	GO:0030120	vesicle coat	54	0.00152408	2.81699
TF	TF:M00947_1	Factor: CP2/LBP-1c/LSF; motif: GCTGGNTNGNNCYNG; match class: 1	2369	0.00156718	2.80488
GO:BP	GO:0006886	intracellular protein transport	947	0.00160865	2.79354
TF	TF:M01986	Factor: c-ets-1; motif: ACCGGAWRYN	8419	0.00163857	2.78553
TF	TF:M01200	Factor: CTCF; motif: NNNGCCASCAGRKGGCRSNN	3904	0.00164386	2.78413
GO:BP	GO:0007030	Golgi organization	125	0.00168806	2.77261
GO:BP	GO:0061333	renal tubule morphogenesis	78	0.00171889	2.76475
TF	TF:M03574	Factor: GCMa; motif: CCCGCAT	1982	0.00178458	2.74846
TF	TF:M01703	Factor: Gli2; motif: GACCACCCANG	3521	0.00180001	2.74472
REAC	REAC:R-MMU-8964038	LDL clearance	16	0.00189378	2.72267
TF	TF:M00113	Factor: CREB; motif: NNGNTGACGTNN	4444	0.00189384	2.72266
GO:BP	GO:1901342	regulation of vasculature development	307	0.00192071	2.71654
GO:CC	GO:0009986	cell surface	1071	0.00192821	2.71485
HP	HP:0000772	Abnormality of the ribs	273	0.00194704	2.71063
GO:BP	GO:0048754	branching morphogenesis of an epithelial tube	170	0.00194742	2.71054
GO:BP	GO:0010634	positive regulation of epithelial cell migration	155	0.00195688	2.70844
TF	TF:M01154_1	Factor: c-Myc; motif: KACCACGTGSYY; match class: 1	3789	0.00197699	2.704
GO:BP	GO:1905114	cell surface receptor signaling pathway involved in cell-cell signaling	529	0.00198579	2.70207
GO:BP	GO:0070848	response to growth factor	698	0.00200882	2.69706
GO:BP	GO:0030001	metal ion transport	902	0.00204018	2.69033
TF	TF:M00720	Factor: CAC-binding; motif: GRGGSTGGG	1736	0.00208576	2.68073
GO:BP	GO:0012501	programmed cell death	2009	0.00218851	2.65985
TF	TF:M10351	Factor: PTF1; motif: SCAGCTGNYNNNNYYCNN	2744	0.00223391	2.65093
GO:BP	GO:0030155	regulation of cell adhesion	719	0.00225925	2.64603
TF	TF:M00466	Factor: HIF1; motif: NGTACGTGCNGB	2444	0.00227364	2.64328
HP	HP:0006711	Aplasia/Hypoplasia involving bones of the thorax	159	0.00228561	2.641
GO:BP	GO:0060070	canonical Wnt signaling pathway	292	0.00232389	2.63378
TF	TF:M01034	Factor: Ebox; motif: NCACSTGNCN	4835	0.00237252	2.62479
HP	HP:0000235	Abnormality of the fontanelles or cranial sutures	372	0.00238234	2.623
TF	TF:M07329_1	Factor: Osx; motif: CCNCCCCCNNN; match class: 1	2011	0.00239488	2.62072
GO:BP	GO:0007423	sensory organ development	606	0.00239525	2.62065
TF	TF:M07252_1	Factor: Elk-1; motif: CTTCCKG; match class: 1	4130	0.00244681	2.6114
TF	TF:M01207_1	Factor: c-Ets-2; motif: CTTCCTG; match class: 1	4130	0.00244681	2.6114
TF	TF:M01860_1	Factor: AP-4; motif: NCAGCTGYNGNCN; match class: 1	1422	0.00250759	2.60074
GO:CC	GO:0005604	basement membrane	109	0.00255101	2.59329
GO:BP	GO:0061138	morphogenesis of a branching epithelium	203	0.00255507	2.5926
GO:BP	GO:0071456	cellular response to hypoxia	142	0.00257395	2.5894
TF	TF:M00050	Factor: E2F; motif: TTTSGCGC	6160	0.00262159	2.58144
GO:BP	GO:0031324	negative regulation of cellular metabolic process	2742	0.00266481	2.57433
TF	TF:M07996	Factor: Mitf; motif: NRTCACGNGN	2847	0.0026716	2.57323
GO:CC	GO:0042824	MHC class I peptide loading complex	15	0.0026822	2.57151
GO:BP	GO:0072028	nephron morphogenesis	80	0.00271011	2.56701
TF	TF:M00072	Factor: CP2; motif: GCHCDAMCCAG	9486	0.00271559	2.56614
GO:BP	GO:0051050	positive regulation of transport	997	0.00277779	2.5563
GO:BP	GO:0002062	chondrocyte differentiation	107	0.00288176	2.54034
TF	TF:M02848_1	Factor: EGR1; motif: NNNNGAGTGGGANNNN; match class: 1	343	0.002933	2.53269
GO:BP	GO:0006635	fatty acid beta-oxidation	74	0.00294595	2.53077
TF	TF:M10203_1	Factor: ctcf; motif: YGGCCASCAGRGGGCGCYNN; match class: 1	1631	0.00295163	2.52994
TF	TF:M07387_1	Factor: LRF; motif: NGKGGGTSNCN; match class: 1	612	0.00300561	2.52207
GO:BP	GO:0090087	regulation of peptide transport	600	0.00301663	2.52048
GO:BP	GO:1901576	organic substance biosynthetic process	5773	0.00303511	2.51783
GO:BP	GO:1901566	organonitrogen compound biosynthetic process	1573	0.00305896	2.51443
GO:BP	GO:0006915	apoptotic process	1954	0.00306122	2.51411
GO:BP	GO:0051336	regulation of hydrolase activity	1264	0.00333503	2.4769
GO:BP	GO:0043412	macromolecule modification	3822	0.00340464	2.46793
GO:BP	GO:0019218	regulation of steroid metabolic process	108	0.00346313	2.46053
TF	TF:M01778	Factor: PLAG1; motif: GRGGCNNHNNNRRGGG	1791	0.00350093	2.45582
TF	TF:M07292	Factor: GLI; motif: NTGGGTGGTN	6219	0.00350176	2.45571
GO:CC	GO:0048471	perinuclear region of cytoplasm	777	0.00360234	2.44341
TF	TF:M02011	Factor: HES-1; motif: GSCACGMGMC	3590	0.00360355	2.44327
GO:BP	GO:0003151	outflow tract morphogenesis	75	0.00371238	2.43035
GO:BP	GO:0072078	nephron tubule morphogenesis	75	0.00371238	2.43035
GO:BP	GO:0031175	neuron projection development	1073	0.00371501	2.43004
HP	HP:0003330	Abnormal bone structure	677	0.00379858	2.42038
GO:BP	GO:0036294	cellular response to decreased oxygen levels	152	0.00380685	2.41943
GO:BP	GO:0030003	cellular cation homeostasis	670	0.00383432	2.41631
GO:BP	GO:0009967	positive regulation of signal transduction	1506	0.0039486	2.40356
GO:CC	GO:0030666	endocytic vesicle membrane	64	0.00394923	2.40349
REAC	REAC:R-MMU-428157	Sphingolipid metabolism	83	0.00395179	2.40321
GO:BP	GO:0000904	cell morphogenesis involved in differentiation	767	0.00398443	2.39963
HP	HP:0002240	Hepatomegaly	486	0.00403061	2.39463
GO:BP	GO:0045047	protein targeting to ER	40	0.00404027	2.39359
TF	TF:M10308	Factor: NF-1B; motif: CYTGGCWSN	1130	0.00404067	2.39355
KEGG	KEGG:04979	Cholesterol metabolism	49	0.00404851	2.3927
HP	HP:0002659	Increased susceptibility to fractures	198	0.00408618	2.38868
GO:BP	GO:0016126	sterol biosynthetic process	57	0.00415086	2.38186
REAC	REAC:R-MMU-199991	Membrane Trafficking	518	0.00415527	2.3814
GO:CC	GO:0030134	COPII-coated ER to Golgi transport vesicle	58	0.00420157	2.37659
GO:BP	GO:0071310	cellular response to organic substance	2461	0.00429066	2.36748
TF	TF:M00927	Factor: AP-4; motif: RNCAGCTGC	6079	0.00431333	2.36519
GO:BP	GO:0044249	cellular biosynthetic process	5695	0.00431793	2.36472
GO:BP	GO:0051172	negative regulation of nitrogen compound metabolic process	2549	0.00435913	2.3606
GO:BP	GO:0008285	negative regulation of cell population proliferation	701	0.00440767	2.35579
GO:BP	GO:0010243	response to organonitrogen compound	1097	0.00446961	2.34973
GO:BP	GO:0044267	cellular protein metabolic process	4804	0.00454457	2.34251
TF	TF:M00981	Factor: CREB,; motif: NTGACGTNA	8128	0.00459855	2.33738
GO:BP	GO:0003308	negative regulation of Wnt signaling pathway involved in heart development	7	0.00467981	2.32977
GO:BP	GO:0098656	anion transmembrane transport	541	0.00472146	2.32592
GO:BP	GO:0030323	respiratory tube development	216	0.00472209	2.32587
HP	HP:0002867	Abnormality of the ilium	86	0.00473824	2.32438
TF	TF:M00119_1	Factor: Max; motif: NNANCACGTGNTNN; match class: 1	7346	0.00482526	2.31648
TF	TF:M00119	Factor: Max; motif: NNANCACGTGNTNN	7346	0.00482526	2.31648
GO:BP	GO:0010463	mesenchymal cell proliferation	46	0.00482551	2.31646
GO:BP	GO:0006890	retrograde vesicle-mediated transport, Golgi to endoplasmic reticulum	46	0.00482551	2.31646
GO:BP	GO:1901700	response to oxygen-containing compound	1817	0.00482708	2.31632
GO:BP	GO:0032101	regulation of response to external stimulus	908	0.00483399	2.31569
TF	TF:M07297	Factor: MAZ; motif: CCCTCCCYCYN	3249	0.00489449	2.31029
GO:CC	GO:0030137	COPI-coated vesicle	30	0.00494153	2.30614
REAC	REAC:R-MMU-425407	SLC-mediated transmembrane transport	218	0.00496641	2.30396
GO:BP	GO:0060973	cell migration involved in heart development	17	0.00508423	2.29377
TF	TF:M00491_1	Factor: MAZR; motif: NSGGGGGGGGMCN; match class: 1	1822	0.00510832	2.29172
GO:BP	GO:1901698	response to nitrogen compound	1202	0.00519455	2.28445
GO:BP	GO:0044093	positive regulation of molecular function	1734	0.00520197	2.28383
GO:BP	GO:0007420	brain development	762	0.00525099	2.27976
GO:BP	GO:0043085	positive regulation of catalytic activity	1357	0.00531588	2.27442
TF	TF:M01045	Factor: AP-2alphaA; motif: ANNGCCTNAGGSNNT	5097	0.00557871	2.25347
HP	HP:0000943	Dysostosis multiplex	20	0.00559624	2.2521
GO:BP	GO:0009719	response to endogenous stimulus	1620	0.00568561	2.24522
TF	TF:M02848	Factor: EGR1; motif: NNNNGAGTGGGANNNN	3552	0.00574374	2.24081
TF	TF:M02934	Factor: ZFP187; motif: NNGMCCTNGTCCNYNN	2559	0.00581004	2.23582
GO:BP	GO:0060349	bone morphogenesis	97	0.00582308	2.23485
GO:BP	GO:0061326	renal tubule development	97	0.00582308	2.23485
GO:BP	GO:0016054	organic acid catabolic process	226	0.00588231	2.23045
HP	HP:0002996	Limited elbow movement	119	0.00589218	2.22972
TF	TF:M08878_1	Factor: EGR; motif: CGCCCCCGCNN; match class: 1	1847	0.0059262	2.22722
GO:BP	GO:0006631	fatty acid metabolic process	425	0.00604459	2.21863
GO:BP	GO:0010941	regulation of cell death	1770	0.00608321	2.21587
GO:BP	GO:0045765	regulation of angiogenesis	302	0.00627778	2.20219
GO:BP	GO:0051223	regulation of protein transport	555	0.00651974	2.18577
GO:CC	GO:0031526	brush border membrane	73	0.00673811	2.17146
GO:BP	GO:0055080	cation homeostasis	757	0.0069098	2.16053
GO:BP	GO:0048546	digestive tract morphogenesis	53	0.00699627	2.15513
HP	HP:0010729	Cherry red spot of the macula	11	0.00701012	2.15427
GO:BP	GO:0009062	fatty acid catabolic process	98	0.00702909	2.1531
GO:BP	GO:0006023	aminoglycan biosynthetic process	59	0.00705259	2.15165
GO:BP	GO:0044260	cellular macromolecule metabolic process	7957	0.00712877	2.14699
TF	TF:M06843_1	Factor: Sall1; motif: NGGTCCKRGKRA; match class: 1	616	0.00716162	2.14499
GO:BP	GO:0072088	nephron epithelium morphogenesis	78	0.00722436	2.1412
GO:CC	GO:0030670	phagocytic vesicle membrane	48	0.00724763	2.1398
GO:BP	GO:0001763	morphogenesis of a branching structure	220	0.00751912	2.12383
GO:BP	GO:0043067	regulation of programmed cell death	1617	0.00763121	2.11741
TF	TF:M10403	Factor: TFEA; motif: RGTCACGTGA	2579	0.00772393	2.11216
GO:BP	GO:0010632	regulation of epithelial cell migration	245	0.00778556	2.10871
TF	TF:M01837_1	Factor: FKLF; motif: BGGGNGGVMD; match class: 1	985	0.00797901	2.09805
GO:BP	GO:0043583	ear development	237	0.00802969	2.0953
GO:BP	GO:0023019	signal transduction involved in regulation of gene expression	22	0.00803058	2.09525
GO:BP	GO:0140352	export from cell	908	0.00815332	2.08867
GO:BP	GO:0043542	endothelial cell migration	229	0.00824523	2.0838
HP	HP:0004348	Abnormality of bone mineral density	515	0.00825355	2.08336
GO:BP	GO:0019395	fatty acid oxidation	113	0.0083392	2.07888
HP	HP:0000894	Short clavicles	32	0.00853667	2.06871
GO:BP	GO:0030324	lung development	213	0.00856479	2.06728
GO:BP	GO:0048806	genitalia development	48	0.00882297	2.05439
GO:BP	GO:0071496	cellular response to external stimulus	323	0.00888274	2.05145
TF	TF:M01752	Factor: ERG; motif: ACCGGAART	9559	0.00894462	2.04844
GO:BP	GO:0042981	regulation of apoptotic process	1580	0.00934502	2.02942
GO:CC	GO:0045335	phagocytic vesicle	110	0.00946862	2.02371
GO:BP	GO:0072329	monocarboxylic acid catabolic process	121	0.00950613	2.022
HP	HP:0000239	Large fontanelles	150	0.00952335	2.02121
GO:BP	GO:0032469	endoplasmic reticulum calcium ion homeostasis	27	0.00957385	2.01891
HP	HP:0003016	Metaphyseal widening	89	0.00961764	2.01693
GO:BP	GO:0019318	hexose metabolic process	247	0.00963173	2.0163
TF	TF:M09722	Factor: USF2; motif: NGTCACGTGRNSN	1872	0.00996051	2.00172
TF	TF:M01160	Factor: Kid3; motif: CCACN	21689	0.0102503	1.98926
GO:BP	GO:0019216	regulation of lipid metabolic process	360	0.010425	1.98192
HP	HP:0009810	Abnormality of upper limb joint	448	0.0105331	1.97744
TF	TF:M01993_1	Factor: TEL1; motif: CNCGGAANNN; match class: 1	4390	0.0105778	1.9756
TF	TF:M01273_1	Factor: SP4; motif: SCCCCGCCCCS; match class: 1	557	0.0108219	1.9657
REAC	REAC:R-MMU-199977	ER to Golgi Anterograde Transport	140	0.0108616	1.96411
GO:BP	GO:0042325	regulation of phosphorylation	1374	0.0108873	1.96308
GO:BP	GO:0010631	epithelial cell migration	308	0.0110506	1.95661
GO:BP	GO:0098660	inorganic ion transmembrane transport	874	0.0110578	1.95633
GO:BP	GO:0090130	tissue migration	317	0.0113651	1.94443
GO:BP	GO:0007267	cell-cell signaling	1501	0.0114883	1.93975
GO:BP	GO:0006665	sphingolipid metabolic process	137	0.0115002	1.93929
GO:BP	GO:0048468	cell development	2361	0.0116344	1.93426
GO:BP	GO:0072009	nephron epithelium development	115	0.0116441	1.9339
GO:CC	GO:0005903	brush border	134	0.0116939	1.93204
GO:CC	GO:0048475	coated membrane	97	0.0120415	1.91932
GO:CC	GO:0030117	membrane coat	97	0.0120415	1.91932
GO:BP	GO:0072080	nephron tubule development	94	0.0120586	1.9187
GO:BP	GO:0043393	regulation of protein binding	216	0.012066	1.91844
GO:BP	GO:0046903	secretion	1027	0.0123672	1.90773
GO:BP	GO:0006643	membrane lipid metabolic process	184	0.0124752	1.90395
REAC	REAC:R-MMU-1638091	Heparan sulfate/heparin (HS-GAG) metabolism	48	0.0125734	1.90055
GO:BP	GO:0070201	regulation of establishment of protein localization	584	0.0127465	1.89461
GO:BP	GO:0048666	neuron development	1212	0.0128715	1.89037
TF	TF:M02768	Factor: Irf-4; motif: NNNANCGAAACYNNA	5032	0.0130346	1.8849
GO:BP	GO:0009991	response to extracellular stimulus	566	0.0135873	1.86687
TF	TF:M07601_1	Factor: C-Myc; motif: NGCCACGTGNN; match class: 1	4322	0.0136486	1.86491
GO:BP	GO:0006575	cellular modified amino acid metabolic process	169	0.0137904	1.86042
TF	TF:M07083	Factor: E2F-3; motif: YTCCCGCCCNCNSNN	636	0.0138094	1.85982
TF	TF:M10413	Factor: LRF; motif: NRGGGKCKY	533	0.0139831	1.8544
GO:BP	GO:1903793	positive regulation of anion transport	510	0.0140552	1.85216
GO:CC	GO:0043235	receptor complex	392	0.0141733	1.84853
GO:BP	GO:0030203	glycosaminoglycan metabolic process	88	0.014196	1.84783
REAC	REAC:R-MMU-1638074	Keratan sulfate/keratin metabolism	33	0.0143642	1.84272
GO:BP	GO:0006508	proteolysis	1815	0.0144087	1.84137
GO:BP	GO:0006672	ceramide metabolic process	95	0.0144998	1.83864
GO:BP	GO:0090132	epithelium migration	311	0.0145408	1.83741
GO:BP	GO:0006687	glycosphingolipid metabolic process	44	0.0146776	1.83335
GO:BP	GO:0072599	establishment of protein localization to endoplasmic reticulum	44	0.0146776	1.83335
GO:BP	GO:1903573	negative regulation of response to endoplasmic reticulum stress	44	0.0146776	1.83335
GO:BP	GO:0046395	carboxylic acid catabolic process	218	0.0150892	1.82133
TF	TF:M07349	Factor: AP-2gamma; motif: NNNNWGCCYNCRGSCN	2906	0.0151099	1.82074
HP	HP:0004349	Reduced bone mineral density	452	0.0151235	1.82035
HP	HP:0040070	Abnormal upper limb bone morphology	397	0.0152688	1.81619
KEGG	KEGG:00511	Other glycan degradation	18	0.0154292	1.81166
GO:BP	GO:0045944	positive regulation of transcription by RNA polymerase II	1289	0.0156282	1.80609
GO:BP	GO:0006935	chemotaxis	616	0.0157398	1.803
TF	TF:M07062	Factor: RREB-1; motif: GRSDSGGGKTGGGKGG	1791	0.0161564	1.79166
HP	HP:0008905	Rhizomelia	56	0.016777	1.77528
GO:BP	GO:0032501	multicellular organismal process	8531	0.0169652	1.77044
TF	TF:M01243	Factor: MTF-1; motif: TGCGCAC	2758	0.0172716	1.76267
GO:BP	GO:0009311	oligosaccharide metabolic process	39	0.0177013	1.75199
GO:BP	GO:0001558	regulation of cell growth	421	0.0181352	1.74148
GO:BP	GO:0001932	regulation of protein phosphorylation	1220	0.0181967	1.74001
HP	HP:0011314	Abnormality of long bone morphology	625	0.0183815	1.73562
GO:BP	GO:0001933	negative regulation of protein phosphorylation	367	0.0186573	1.72915
GO:BP	GO:0035270	endocrine system development	148	0.0187097	1.72793
GO:BP	GO:0009880	embryonic pattern specification	63	0.018825	1.72527
GO:BP	GO:0043270	positive regulation of ion transport	716	0.0188751	1.72411
TF	TF:M00531	Factor: nerf; motif: YRNCAGGAAGYRGSTBDS	8460	0.018985	1.72159
HP	HP:0002823	Abnormality of femur morphology	234	0.0190182	1.72083
REAC	REAC:R-MMU-2024096	HS-GAG degradation	20	0.0193472	1.71338
HP	HP:0003271	Visceromegaly	626	0.019817	1.70296
GO:BP	GO:0051098	regulation of binding	395	0.0200866	1.69709
GO:BP	GO:0062012	regulation of small molecule metabolic process	359	0.0201848	1.69498
GO:BP	GO:0061458	reproductive system development	506	0.0202952	1.69261
GO:BP	GO:0051222	positive regulation of protein transport	306	0.0203576	1.69127
TF	TF:M10277_1	Factor: Klf15; motif: RGGGMGGRGNNGGGGGNGG; match class: 1	1055	0.0206888	1.68426
GO:BP	GO:0090092	regulation of transmembrane receptor protein serine/threonine kinase signaling pathway	246	0.0207176	1.68366
GO:BP	GO:0042330	taxis	621	0.0213753	1.67009
TF	TF:M01873_1	Factor: Egr-1; motif: GCGGGGGCGG; match class: 1	1506	0.0214597	1.66838
HP	HP:0005692	Joint hyperflexibility	173	0.0216037	1.66547
TF	TF:M03915	Factor: Klf12; motif: GRCCACGCCCWNNNN	484	0.021662	1.6643
KEGG	KEGG:01212	Fatty acid metabolism	62	0.0217813	1.66192
GO:BP	GO:1902235	regulation of endoplasmic reticulum stress-induced intrinsic apoptotic signaling pathway	29	0.0218107	1.66133
TF	TF:M09705_1	Factor: REST; motif: YCAGCACCATGGACAGCNCCC; match class: 1	1705	0.0218936	1.65968
GO:BP	GO:0034440	lipid oxidation	119	0.0220716	1.65617
TF	TF:M07042	Factor: HES-1; motif: NNCKYGTGNNN	4062	0.0222909	1.65187
GO:BP	GO:0097435	supramolecular fiber organization	729	0.0225714	1.64644
GO:BP	GO:0007033	vacuole organization	173	0.0228839	1.64047
TF	TF:M03867	Factor: c-Myc; motif: CACGTGGC	7741	0.0231969	1.63457
GO:BP	GO:0010595	positive regulation of endothelial cell migration	112	0.0232503	1.63357
GO:BP	GO:0015711	organic anion transport	370	0.0237715	1.62394
GO:BP	GO:0032940	secretion by cell	859	0.0238584	1.62236
GO:CC	GO:0030136	clathrin-coated vesicle	124	0.0239047	1.62152
GO:CC	GO:0005576	extracellular region	2804	0.0245053	1.61074
GO:BP	GO:0007492	endoderm development	91	0.0248654	1.6044
TF	TF:M01598_1	Factor: ZBED6; motif: NRRGCTCGCCNN; match class: 1	1365	0.0249348	1.60319
GO:BP	GO:0005996	monosaccharide metabolic process	265	0.0252043	1.59852
TF	TF:M07415	Factor: Elf-1; motif: AWCCCGGAAGTN	8381	0.025313	1.59666
TF	TF:M01820	Factor: CREM; motif: TGACGTCASYN	5760	0.0254265	1.59471
GO:BP	GO:0044092	negative regulation of molecular function	1166	0.0257056	1.58997
HP	HP:0006710	Aplasia/Hypoplasia of the clavicles	48	0.025912	1.5865
GO:BP	GO:0010605	negative regulation of macromolecule metabolic process	3020	0.0262275	1.58124
GO:BP	GO:0035987	endodermal cell differentiation	46	0.0262343	1.58113
TF	TF:M09694	Factor: Max; motif: NMSCACGTGGC	1244	0.0272997	1.56384
GO:BP	GO:0048608	reproductive structure development	501	0.0273161	1.56358
HP	HP:0000800	Cystic renal dysplasia	7	0.0275502	1.55988
GO:BP	GO:0050679	positive regulation of epithelial cell proliferation	207	0.0276242	1.55871
GO:BP	GO:0048667	cell morphogenesis involved in neuron differentiation	606	0.0276881	1.55771
GO:BP	GO:0051235	maintenance of location	345	0.0278131	1.55575
GO:BP	GO:0050900	leukocyte migration	372	0.0278727	1.55482
GO:BP	GO:0048557	embryonic digestive tract morphogenesis	20	0.0280421	1.55219
TF	TF:M00518_1	Factor: PPARalpha:RXRalpha; motif: NNRGGTCATWGGGGTSANG; match class: 1	2623	0.0283555	1.54736
GO:BP	GO:0050810	regulation of steroid biosynthetic process	78	0.0284713	1.54559
KEGG	KEGG:00604	Glycosphingolipid biosynthesis - ganglio series	15	0.0286679	1.5426
GO:BP	GO:0080134	regulation of response to stress	1262	0.0286924	1.54223
HP	HP:0006487	Bowing of the long bones	231	0.0288328	1.54011
GO:BP	GO:0010594	regulation of endothelial cell migration	183	0.0291267	1.53571
GO:BP	GO:0031016	pancreas development	92	0.0297769	1.52612
TF	TF:M07356	Factor: HIF2A; motif: ACGTGNNN	1588	0.0299663	1.52337
HP	HP:0000974	Hyperextensible skin	63	0.0304191	1.51685
GO:CC	GO:0070971	endoplasmic reticulum exit site	30	0.0309037	1.50999
GO:BP	GO:1904152	regulation of retrograde protein transport, ER to cytosol	12	0.0319711	1.49524
GO:BP	GO:0006047	UDP-N-acetylglucosamine metabolic process	12	0.0319711	1.49524
GO:BP	GO:0035437	maintenance of protein localization in endoplasmic reticulum	12	0.0319711	1.49524
TF	TF:M10175_1	Factor: AP-2alpha; motif: NNNSCCTGRGGC; match class: 1	855	0.0321734	1.4925
GO:BP	GO:0070861	regulation of protein exit from endoplasmic reticulum	25	0.0323455	1.49019
GO:BP	GO:0060541	respiratory system development	242	0.0324888	1.48827
GO:BP	GO:0016310	phosphorylation	2077	0.0326711	1.48584
GO:BP	GO:0048332	mesoderm morphogenesis	72	0.0327372	1.48496
GO:BP	GO:0050673	epithelial cell proliferation	429	0.0327834	1.48435
HP	HP:0001681	Angina pectoris	31	0.0328402	1.48359
HP	HP:0012347	Abnormal protein N-linked glycosylation	31	0.0328402	1.48359
TF	TF:M01704	Factor: gli3; motif: GACCACCCANG	3254	0.0330826	1.4804
GO:BP	GO:0061061	muscle structure development	658	0.034079	1.46751
GO:BP	GO:0045444	fat cell differentiation	251	0.0340935	1.46733
GO:BP	GO:0019220	regulation of phosphate metabolic process	1572	0.0341189	1.46701
TF	TF:M00778	Factor: AhR; motif: NTNGCGTGNNN	3488	0.0341409	1.46673
GO:BP	GO:0030163	protein catabolic process	937	0.0344433	1.4629
GO:BP	GO:0006024	glycosaminoglycan biosynthetic process	47	0.0345824	1.46115
GO:BP	GO:0009893	positive regulation of metabolic process	3754	0.0348462	1.45784
GO:BP	GO:0051174	regulation of phosphorus metabolic process	1573	0.035386	1.45117
GO:BP	GO:0045596	negative regulation of cell differentiation	777	0.0356144	1.44837
TF	TF:M07260_1	Factor: Ikaros; motif: TGGGAGN; match class: 1	4161	0.0359179	1.44469
GO:BP	GO:0006950	response to stress	3858	0.0360449	1.44316
TF	TF:M08880	Factor: ERG; motif: MNNSNGGAAG	2502	0.0370992	1.43064
GO:BP	GO:0090090	negative regulation of canonical Wnt signaling pathway	130	0.0372591	1.42877
TF	TF:M07252	Factor: Elk-1; motif: CTTCCKG	11538	0.0375009	1.42596
TF	TF:M01207	Factor: c-Ets-2; motif: CTTCCTG	11538	0.0375009	1.42596
HP	HP:0001982	Sea-blue histiocytosis	5	0.0375845	1.42499
HP	HP:0040079	Irregular dentition	5	0.0375845	1.42499
HP	HP:0004333	Bone-marrow foam cells	5	0.0375845	1.42499
GO:BP	GO:0006816	calcium ion transport	431	0.0378668	1.42174
GO:BP	GO:1904951	positive regulation of establishment of protein localization	322	0.0380308	1.41986
TF	TF:M07249_1	Factor: ctcf; motif: CCNCNAGRKGGCRSTN; match class: 1	1314	0.038216	1.41775
TF	TF:M00115	Factor: Tax/CREB; motif: RTGACGCATAYCCCC	9710	0.0383562	1.41616
HP	HP:0009811	Abnormality of the elbow	227	0.0385451	1.41403
REAC	REAC:R-MMU-204005	COPII-mediated vesicle transport	64	0.0385528	1.41394
HP	HP:0011328	Abnormality of fontanelles	171	0.0390125	1.4088
GO:BP	GO:0006790	sulfur compound metabolic process	296	0.0397788	1.40035
GO:BP	GO:0048566	embryonic digestive tract development	36	0.039854	1.39953
GO:CC	GO:0098862	cluster of actin-based cell projections	193	0.0399317	1.39868
GO:BP	GO:0060411	cardiac septum morphogenesis	73	0.0401778	1.39601
GO:BP	GO:0051248	negative regulation of protein metabolic process	1094	0.0406024	1.39145
GO:BP	GO:0048589	developmental growth	740	0.0410443	1.38675
REAC	REAC:R-MMU-597592	Post-translational protein modification	1231	0.0426022	1.37057
TF	TF:M00187_1	Factor: USF; motif: GYCACGTGNC; match class: 1	1338	0.0435452	1.36106
TF	TF:M00221_1	Factor: SREBP-1; motif: KATCACCCCAC; match class: 1	1567	0.0435477	1.36103
HP	HP:0000592	Blue sclerae	80	0.0446288	1.35038
GO:BP	GO:0002685	regulation of leukocyte migration	220	0.0455731	1.34129
GO:BP	GO:0061371	determination of heart left/right asymmetry	67	0.0458345	1.33881
GO:BP	GO:0006766	vitamin metabolic process	67	0.0458345	1.33881
KEGG	KEGG:00051	Fructose and mannose metabolism	36	0.0460276	1.33698
GO:BP	GO:0072073	kidney epithelium development	147	0.046294	1.33448
HP	HP:0011843	Abnormality of musculoskeletal physiology	1361	0.0463845	1.33363
KEGG	KEGG:00603	Glycosphingolipid biosynthesis - globo and isoglobo series	16	0.0467596	1.33013
GO:BP	GO:0015740	C4-dicarboxylate transport	26	0.0487343	1.31217
GO:BP	GO:0031589	cell-substrate adhesion	352	0.0489562	1.31019
WP	WP:WP2075	Alzheimers Disease	74	0.0493832	1.30642
CORUM	CORUM:973	Sec61alpha-CollagenIV-Hsp47 complex	3	0.0499298	1.30164
CORUM	CORUM:7539	Apbb-App-Lrp2 complex	3	0.0499298	1.30164

## Sheet: Day8 DownRegulated
Gene	D8n_log2FC	D8n_padj
Scml2	-1.92878	0.00561086
Cav2	-2.81474	0.0263995
Ngfr	-2.35	2.83e-21
Wnt9a	-1.0161	0.0334154
Slc22a18	-2.31584	0.0147647
Nalcn	-3.80132	0.0172253
Btbd17	-3.09929	0.000431154
Gmpr	-2.04	8.2e-08
Bcl6b	-3.72	6.23e-23
Alox12	-2.30134	0.00375648
Egfl6	-4.88791	0.00990398
Lck	-2.04	7.32e-14
Cttnbp2	-2.08906	0.00505326
Sept1	-3.91	2.66e-50
Pdgfb	-3.43	2.2e-05
Gpa33	-3.73	3.14e-08
Gabra2	-5.05042	0.00689499
Kat2b	-2.4	1.63e-17
Aire	-3.83	1.44e-07
Tcf7	-1.32	3.81e-12
Slc5a5	-3	1.77e-13
Bcl11a	-1.94728	0.000743633
Mmp11	-1.42	5.47e-09
S100a6	-2.64	1.85e-24
N4bp3	-3.49	4.57e-54
Rmnd5b	-1.08	5.46e-06
Itgb7	-1.89	3.09e-09
Rarg	-2.91	4.33e-43
Cnn1	-4.31	1.69e-34
Tmem79	-1.52	3.21e-08
Col18a1	-3.56	1.35e-55
Ell2	-1.83	4.98e-19
Fkbp10	-1.51	2.75e-11
Acap1	-2.2	3.6e-12
Tcea3	-4.65	1.61e-77
Stk38l	-1.33	6.99e-07
Akr1b3	-1.64	7.81e-16
Gstt1	-1.35035	0.0190481
Marveld3	-4.18	3.01e-14
Tspan33	-1.63819	0.00430621
Aif1l	-1.95	1.18e-14
Ltbp1	-1.83	4.32e-09
Kcnh6	-1.26692	0.0112389
Vwf	-4.81	8.25e-15
Gria3	-3.75	1.42e-09
Npas1	-4.34694	0.0352877
Pdzd4	-4.71	8.41e-140
Ltbp2	-1.71866	0.00667531
Rab34	-1.28	1.69e-08
Hsf2bp	-3.23	1.87e-06
Rapsn	-1.92439	0.0397194
Tead3	-1.26	7.65e-05
Angptl4	-1.64	3.57e-08
Ncan	-5.57	2.16e-22
Bmp8b	-1.02395	0.0068316
Nr2f6	-1.48	6.79e-12
Hltf	-1.02	3.37e-06
Axl	-2.42	1.04e-16
Zfp40	-1.83766	0.0076436
Dennd1c	-3.23	3.61e-05
Ggct	-1.15	9.53e-05
Jag2	-1.92	1.23e-19
Bcam	-2.97	2.08e-39
Cdk12	-1.38	1.38e-07
Hck	-5.19	2.22e-37
Elavl3	-3.51	3.03e-18
Rab3b	-1.50237	0.00585923
Fcgrt	-1.84673	0.000395645
Bicd1	-3.22	4.51e-22
Ddr1	-2.32	3.83e-16
Calb2	-2.10903	0.049174
Nqo1	-1.18272	0.000342777
Ppfia3	-1.12	4.01e-05
Bax	-1.28	3.16e-14
Hlf	-4.04	7.21e-05
Brinp2	-3.88	4.39e-05
Gstm3	-5.2	8.06e-05
Cavin1	-2.29	1.08e-18
Col5a3	-1.01145	0.00334981
Cacna1b	-3.01	6.09e-13
Etv1	-2.05	4.37e-11
Spic	-2.81479	0.00506411
9330159F19Rik	-3.07132	0.00980441
Il11	-3.28285	0.00898522
Bid	-1.52	4.18e-15
Ndrg2	-2.63	8.76e-16
Arhgef18	-1.63	3.18e-20
Cnn2	-1.65	1.18e-12
Hdac9	-2.38541	0.0128316
Rab23	-1.21	8.66e-12
Pgf	-1.30611	0.0412513
Mapk13	-2.06	3.72e-08
Lbr	-1.16	5.01e-14
Nes	-2.64696	0.000102855
Zp3	-2.26	3.77e-08
Syt5	-3.55	5.49e-08
Ccn4	-4.75	2.15e-21
Zfp287	-2.65	3.52e-07
Cadm3	-2.67938	0.0027165
Msh6	-1.29	4.08e-11
Mlxipl	-2.59	3.65e-11
Igf1r	-1.12	2.9e-07
Trim28	-1.16	5.6e-15
Ampd3	-2.48	6.04e-05
Tfap4	-1.54	1.47e-13
Rfx5	-1.82	2.81e-09
Trh	-4.98	3.58e-18
Clcnkb	-4.3529	0.00271441
Fblim1	-3.16	2.05e-66
Zbtb32	-2.27	8.23e-10
Upk1a	-2.53	3.16e-05
Tek	-1.68	2.14e-05
Nectin4	-2.75552	0.000307403
Actn3	-3.19	7.85e-29
Pdk1	-1.48	8.72e-12
Rundc3a	-2.19	2.74e-09
Runx1t1	-4.87	3.79e-12
Snai3	-2.49	2.39e-07
Nphs1	-5.56	3.37e-05
Pola1	-1.17	3.38e-06
Zfp184	-1.1279	0.000230222
Sod2	-1.28	6.53e-13
Hap1	-3.57	1.27e-39
Syngr3	-2.17	3.94e-07
Casq1	-3.81869	0.000225655
Mc5r	-6.8742	0.000231958
Cav1	-4.75	1.77e-19
Hnrnph1	-1.29	1.33e-11
Arid1a	-1.17	1.09e-10
Crlf1	-2.2	4.47e-09
Hmgcll1	-1.70397	0.00462182
Phox2a	-1.59032	0.00015787
1700008O03Rik	-1.36969	0.0175126
Mid1ip1	-1.77	2.36e-15
4930432K21Rik	-2.10638	0.000380391
Clstn3	-2.15	1.48e-14
Spib	-2.58814	0.0471353
Fut1	-4.39181	0.0356851
Elavl2	-3.41	2.4e-35
Pou2f2	-2.29	8.13e-07
Nfib	-1.91	1.67e-06
Rab25	-4.28	9.9e-14
Gprc5b	-1.65	1.03e-10
Cabp7	-1.22707	0.0068935
Fam163b	-3.6072	0.00118408
Ascl2	-1.13273	0.0462957
Met	-2.23	1.5e-09
Cbx5	-1.03	7.12e-08
Apobec3	-2.64	3.57e-48
Tex11	-1.95325	0.031297
Kcnd1	-1.01951	0.000236578
Pou6f1	-1.2257	0.00236955
Nuak2	-2.52	3.16e-11
Rnf112	-4.72071	0.015714
Slc47a1	-3.27	4.21e-05
Spire2	-2.15	2.91e-10
Tex14	-3.08	6.57e-09
Eya4	-2.75884	0.00183931
Tnfrsf22	-1.32	1.04e-06
Phlda2	-1.55	4.61e-12
Slc5a1	-3.70779	0.000197941
Zfp296	-1.68	2.42e-12
Fsd1	-2.25	1.8e-19
Sptbn4	-1.1	7.16e-06
Ubxn11	-1.76699	0.00037275
Wnt8a	-3.05	6.89e-09
Nanog	-4.4	7.11e-14
Adgrl1	-1.73	1.91e-14
Etv5	-2.24	2.56e-56
Iglon5	-2.02	1.95e-06
Bcas1	-3.86	8.97e-10
Aldh1a2	-1.91912	0.0229964
Snx31	-3.06894	0.0413623
Clip3	-2.27	7.61e-15
Pigl	-1.00415	0.000809456
Csf1	-2.44	4.13e-17
Kif1a	-2.17539	0.000381119
Dll1	-1.17842	0.000627833
Tppp3	-1.63	4.49e-05
Map2	-3.35	3.75e-15
Xk	-2.55	1.91e-06
Pcolce2	-1.99	3.73e-16
Notch4	-2.59	3.22e-17
Ttbk1	-3.05	9.63e-14
Lama5	-1.15	1.57e-12
Steap1	-2.25	2.32e-10
Steap2	-3.02	1.7e-21
Arnt2	-1.44911	0.000231425
Fam184b	-2.71	2.41e-05
Dstn	-1.21	8.25e-12
Stard13	-1.22211	0.00377897
Sertad4	-2.33	1.34e-09
Kcnq2	-2.56	2.21e-05
Eef1a2	-3.79	1e-06
Wt1	-2.07	7.35e-10
Cd34	-2.65	1.17e-06
Dyrk3	-1.42	6.97e-15
Phf21b	-1.15254	0.000707419
Nlrp14	-3.06597	0.0189466
Bik	-2.40222	0.00565809
Stac2	-2.28	1.27e-12
Plxdc1	-3.89	3.2e-08
Pipox	-4.13	1.49e-31
Jph2	-1.60762	0.000265561
Sgk2	-4.5	1.24e-06
Gdap1l1	-2.94	8.15e-11
Cadps2	-2.27902	0.0194369
Rac3	-1.07631	0.0002742
Erbb3	-2.05705	0.00158745
Mfng	-3.48	5.5e-14
Anxa6	-2.04	1.48e-27
Abi3	-1.64938	0.0234407
Trpv2	-2.11	8.34e-05
Trim37	-1.17	9.74e-10
Slc2a4	-1.6887	0.0255313
Cldn7	-1.05402	0.0085782
Dusp14	-2.19	8.47e-07
Cbx1	-1.52	3.99e-25
Cpsf4l	-6.35	2.8e-30
Myh11	-2.52768	0.0350149
Unc45b	-2.24	1.59e-06
Sult4a1	-1.54	1.12e-10
Irf1	-2.65	1.87e-20
Aldh3a1	-4.63358	0.00139655
Scrn1	-1.83	1.13e-07
Rps6kl1	-3.29	3.82e-18
Ahr	-3.17	2.08e-17
Grb7	-1.12	7.91e-08
Aoc3	-1.83816	0.0290947
Sec14l4	-2.42	3.27e-06
Sema6a	-2.59	6.77e-05
Fbxo5	-1.09	1.87e-08
Rgs17	-1.75985	0.0154411
Clvs2	-3.51	7.59e-06
Wasf1	-1.83	1.47e-11
Fyn	-1.45	4.83e-09
Perp	-2.86	8.41e-22
Arfgef3	-3.79	2.43e-17
Hebp2	-1.31177	0.00500396
Crybg1	-1.63	9.43e-05
Ptprk	-1.22	1.5e-12
Dusp6	-1.96	3.11e-19
Kitl	-1.02861	0.0346643
Myb	-6.03	2.4e-21
Ahi1	-1.59	1.54e-07
Enpp3	-4.17	3.61e-09
Ccn2	-1.99	5.35e-16
Moxd1	-1.79063	0.000185824
Usp44	-4.47	1.31e-47
Tmcc3	-1.26042	0.000341479
Socs2	-2.14	6.85e-23
Btbd11	-2.36	5e-16
Pald1	-1.42	2.3e-17
Egfr	-1.85	1.14e-07
Apc2	-1.07753	0.00874662
Dock2	-3.54801	0.000728757
Cobl	-4.08329	0.00125056
Ddc	-2.34	2.72e-07
Slc5a4b	-3.01179	0.00274884
Irak3	-2.13	1.27e-10
Helb	-1.89	8.2e-25
Stk10	-2.04	4.18e-19
Madcam1	-2.89791	0.00709873
Acsl6	-2.00118	0.000698477
Cyfip2	-1.29	5.97e-06
Gfpt2	-2.29	6.59e-31
Zfp354a	-1.17856	0.0171213
Jade2	-3	1.11e-32
Cdkl3	-1.57678	0.00239195
Nefh	-2.63	8.3e-29
Nipal4	-1.89093	0.00173423
Zfp607a	-2.9	5.69e-07
Igfbp3	-3.59	2.74e-06
Adcy1	-2.68	7e-20
Patz1	-1.19	7.22e-09
Efemp1	-4.27	1.26e-11
Sept4	-2.65	1.41e-05
Fam49a	-2.76	9.91e-15
Lratd1	-3.0353	0.000423783
Abca8b	-2.17303	0.0174029
Ubxn2a	-1.44	1.74e-12
Rnf144a	-1.17156	0.0015872
Id2	-2.08	2.42e-17
Adcy3	-1.55	1.58e-09
Grhl1	-2.42	1.96e-13
Rasl10b	-1.23515	0.0397571
Adap2	-1.84869	0.00546259
Pecam1	-2.54391	0.00334407
Cacng4	-2.26	6.18e-05
Itgb4	-1.03704	0.000507675
Trim47	-1.25762	0.00582159
Camkk1	-2.45	7.45e-10
Galr2	-1.84562	0.0409283
Ube2g1	-1.1	3.22e-06
Tekt1	-2.97032	0.00031342
Wscd1	-3.12	4.69e-11
Coro6	-2.54676	0.00131002
Snx11	-1.54	1.01e-11
Dlg4	-1.99	1.59e-16
Nr1d1	-1.15	9.61e-06
Pfas	-1.12	1.71e-13
Ntn1	-2.52	1.35e-25
Myh3	-2.65	2.14e-06
Adprm	-1.16775	0.00024581
Coch	-1.78609	0.000372538
Ston2	-1.19	6.62e-08
Cdkl1	-3.56925	0.00266522
Nfkbia	-1.41	1.05e-06
Nova1	-2.31	3.16e-08
Sgpp1	-1.15087	0.00273089
Tex21	-4.53956	0.0223544
4930447C04Rik	-1.30077	0.00050354
Cdca7l	-1.63	4e-09
Ccdc88c	-2.63	4.64e-49
Dglucy	-3.72	2.09e-06
Chga	-1.86	1.79e-08
Unc79	-4.00657	0.00734579
Ppp4r4	-2.33	2.94e-05
Esrrb	-1.39	6.6e-07
Vash1	-1.69	2.76e-05
Meg3	-1.31	5.53e-06
Hsp90aa1	-1.08	4.93e-13
Gli3	-1.89	8.67e-13
Sfrp4	-3.2	1.93e-11
Aoah	-5.99	7.05e-19
Elovl2	-2.27	3.18e-06
Edn1	-4.2	2.06e-11
Nup153	-1.03	2.82e-07
Kif13a	-1.1	2.29e-10
Dek	-1.02	4.36e-09
Sema4d	-1.98	1.61e-24
Gadd45g	-1.26	5.73e-08
Syk	-3.03	7.31e-43
Aopep	-2.34	1.15e-22
Ptch1	-1.74	3.54e-19
Pdlim7	-1.34	3.2e-07
Nkd2	-1.66155	0.00125399
Glrx	-1.04196	0.002577
Srd5a1	-1.64	1.6e-05
Vcan	-1.55	3.92e-08
Ocln	-1.07544	0.0120746
Thbs4	-2.12184	0.0044342
Rnf180	-2.65157	0.0312326
BC067074	-1.51	6.66e-07
Kat6b	-1.32	1.17e-11
Cdhr1	-2.46	6.97e-08
Plau	-1.28935	0.0405904
Vcl	-1.65	8.21e-11
Bmp4	-1.08975	0.00204824
Samd4	-1.88	9.61e-09
Peli2	-1.01789	0.00941316
Otx2	-2.49	1.63e-17
Anxa11	-2.06	6.7e-25
Tdh	-1.49	5.59e-12
Atp8a2	-2.42576	0.000770202
Spata13	-2.12	4.09e-18
Enox1	-6.38	1.59e-14
Tnfsf11	-7.56	1.69e-06
Akap11	-1.22579	0.000215407
Ephx2	-2.43	1.06e-13
Stmn4	-7.45	5.08e-06
Dpysl2	-1.35	5.36e-08
Pdlim2	-1.53688	0.000397761
Slc39a14	-1.13	6.39e-11
Hr	-1.81	8.51e-11
Fgf17	-4.29	2.87e-35
Scel	-5.19716	0.00447653
Ajuba	-2.06	1.75e-28
Pdzd2	-3.36	1.08e-31
Efs	-2.03	3.05e-20
Jph4	-3.96	7.78e-29
Tgm1	-3.38	4.72e-44
Ripk3	-1.75	1.06e-07
Ctnnd2	-2.09	2.22e-07
Dnah5	-4.58802	0.0212894
March11	-3.44983	0.00274942
Myo10	-2.28	6.72e-41
Grhl2	-4.93	3.07e-70
Fzd6	-1.05165	0.00469331
Dpys	-4.72	2.91e-22
Zfpm2	-3.35	3.06e-06
Cdh10	-4.48	5.62e-10
Pop1	-1.03	7.11e-07
Myc	-1.59	9.18e-19
Mtss1	-1.78	8.1e-25
Fbxo32	-2.54081	0.000110405
Zhx1	-1.23168	0.0004618
Wnt7b	-1.98	5.37e-07
Zc3h7b	-1.13	6.7e-06
Fam83f	-2.60138	0.00109464
Enpp2	-3.98	8.14e-32
Dmc1	-1.15805	0.0461213
Smc1b	-2.39961	0.00239185
Nell2	-4.91	1.6e-05
Sept3	-1.2	6.74e-06
Endou	-3.13568	0.0310692
Col2a1	-1.10714	0.0012114
Ppp1r1a	-1.44	5.43e-09
Cldn1	-4.40582	0.0376776
Srl	-1.68	1.34e-11
Apod	-4.9	7.82e-06
Naprt	-1.12	5.55e-06
Arc	-3.54	1.49e-30
Mapk12	-2.08	1.74e-07
Mapk8ip2	-2.69	9.13e-23
Kif21a	-2.18	2.6e-11
Morc1	-4.75539	0.000123365
Tagln3	-3.75	1.12e-12
Mpv17l	-1.00384	0.0235691
Pla2g10	-1.93	7.95e-05
Qtrt2	-1.4	4.79e-12
Tmem45a	-2.14283	0.000202389
Aifm3	-1.58187	0.00358428
Ypel1	-2.19	2.67e-05
Top3b	-1.35	7.43e-13
Spag6l	-4.79335	0.0123278
Fgd4	-2.12	5.29e-13
Tnk2	-1.38	1.41e-15
Tfrc	-2.17	2.36e-17
Lmln	-1.26	4.89e-05
Thpo	-2.55	2.26e-05
Robo1	-1.45	7.71e-07
Adamts1	-1.49039	0.0014763
Adamts5	-2.14993	0.0102833
Slc15a2	-1.25712	0.0132594
Ildr1	-2.1	6.66e-08
Parp9	-1.94	1.06e-08
Cbr3	-2.65	1.04e-14
Setd4	-1.17	6.92e-06
Enah	-1.37	3.99e-15
Faim2	-3.26932	0.00547915
Asic1	-1.12513	0.000390989
Slc4a8	-1.13	5.68e-06
Nr4a1	-1.45	1.11e-11
Krt7	-1.04103	0.0250144
Krt18	-1.42248	0.0106172
Noct	-1.62	6.33e-19
Msrb2	-1.46	4.47e-05
Wrb	-1.23	4.37e-07
Vwa5a	-1.84	3.29e-12
Il15ra	-2.53758	0.0154999
Kcnk5	-2.11	6.45e-20
Gcm1	-7.57	1.25e-05
Celsr3	-1	5.98e-05
Prph	-1.85	5.17e-08
Synj2	-1.65	1.53e-08
Prkn	-2.68	6.47e-05
Thbs2	-3.26	4.14e-05
Zscan10	-1.09	1.66e-08
Mmp25	-4.1	1.66e-34
Flywch2	-2.06	6.77e-05
Slc25a27	-2.08049	0.000251082
Spats1	-1.62226	0.0442855
Calcr	-4.58	1.86e-06
Ptk7	-1.42	5.76e-11
Cpne5	-3.06	1.21e-15
Fgd2	-3.21	9.45e-07
Pim1	-2.2	3.06e-13
Abcg1	-2.81	4.38e-15
Cbs	-1.61	1.57e-09
Clip4	-1.94	6.1e-06
Galnt14	-2.21083	0.000574163
Dpy30	-1.02	1.13e-07
Cyp1b1	-1.5952	0.00121957
St6gal2	-4.39	4.12e-06
Tmem8	-1.27	7.28e-11
Rgs11	-1.52992	0.000242358
Dusp1	-1.78	7.15e-09
Rfx2	-2.79	1.48e-14
Acsbg2	-6.16855	0.00181886
Acsbg3	-4.19	1.66e-30
Fkbp5	-1.33	1.98e-16
Map3k8	-1.61944	0.0268645
Syt4	-7.77	3.61e-06
Myo1f	-7.13	1.47e-05
Dtna	-6.01	9.57e-16
Slc23a1	-1.06306	0.00113813
Epb41l4a	-2.43	6.56e-42
Proc	-2.82258	0.0303591
Ltb	-4.93	8.27e-11
Psors1c2	-3.95	1.94e-14
Lama3	-2.79	1.51e-06
Nr3c1	-1.1	5.77e-05
Arap3	-1.84	7.73e-08
Diaph1	-1.62	2.35e-29
H2-M5	-3.89	1.99e-22
Gabbr1	-1.95	9.49e-11
Mal2	-5.20984	0.000113747
Dpysl3	-2.52	4.68e-40
Jakmip2	-5.39	1.21e-20
Lox	-3.37	3.06e-11
Prelid3a	-4.15	5.66e-13
Spire1	-1.08	2.21e-07
Ldlrad4	-3.75	1.18e-10
Setbp1	-1.53307	0.000293642
Mapk4	-2.78	8.37e-20
Il17b	-2.60517	0.00115526
Slc12a2	-1.5	1.4e-07
Cd74	-2.84	6.7e-06
Tle4	-2.72	8.43e-47
Timm21	-1.02978	0.000866729
Cbln2	-4.55688	0.0312551
Anxa1	-2.48	7.53e-19
Cd6	-1.57911	0.0414578
Gna14	-1.86297	0.000400046
Ms4a10	-4.24658	0.00388074
Tnfrsf25	-1.52027	0.0146067
Tjp2	-1.34	6.52e-18
Dmrt1	-2.83468	0.00710354
Chka	-1.52	9.46e-13
Cnih2	-2.17	1.35e-05
Rin1	-1.69	2.78e-07
Ctsw	-3.01899	0.00174035
Fosl1	-3.41	3.02e-09
Rcor2	-1.11	2.14e-10
Cep55	-1.95	1.28e-09
Noc3l	-1.16	7.6e-08
Hells	-1.41	2.29e-08
Sorbs1	-1.77	1.21e-09
Nr0b1	-1.49	5.73e-07
Tdrd1	-1.95	4.8e-06
Vwa2	-4.16	1.74e-13
Afap1l2	-1.11946	0.0117095
Gfra1	-2.43	3.05e-06
Hdgfl3	-1.09077	0.0240641
Loxl4	-1.41351	0.0233651
Kcnip2	-3.42	1.68e-06
Fam120c	-1.46623	0.0253686
Fgd1	-2.29	7.84e-42
Tro	-1.18	3.52e-06
Jph3	-3.15	1.75e-07
Itgb8	-3.87541	0.000205741
Atp10a	-4.28	5.25e-34
Pmel	-2.18	1.83e-12
Cdh9	-5.99104	0.000414036
Il23a	-2.11332	0.00514783
Gli1	-5.32	5e-85
Agap2	-2.02033	0.00860749
Syce1	-1.15208	0.00390309
Ifitm1	-2.88	3.82e-26
Ifitm3	-2.94	2.41e-54
Pidd1	-1.03	2.76e-09
Slc15a1	-3.41	6.06e-05
Cpeb1	-1.4762	0.00151345
Phf6	-1.54	1.04e-06
Col7a1	-2.39	1.15e-15
Arhgef9	-1.84141	0.00124899
Rps6ka6	-1.6	6.84e-13
Tmem47	-2.41	1.8e-11
Alox5	-2.28516	0.0001116
Slc28a1	-3.78	3.07e-06
Prps2	-1.45	1.25e-09
Hspa4l	-1.5972	0.000176222
Fam20c	-1.22016	0.0174621
Pdgfa	-1.11	2.99e-08
Snca	-6.79847	0.00017618
Stau2	-1.14878	0.000977374
Msc	-3.75	9.77e-11
Eya1	-1.86	4.87e-05
Gsta3	-5.59	5.9e-06
Slco5a1	-2.04805	0.000789915
Klf7	-1.53	1.41e-09
Adam23	-4.2	7.05e-73
Nrp2	-1.36	3.9e-07
Ikzf2	-1.9993	0.00526732
Raph1	-1.32	4.83e-10
Col5a2	-1.26898	0.000589092
Chst10	-3.28	1.88e-19
Cnga3	-1.6457	0.000700402
Sphkap	-4.64072	0.0194381
Vil1	-3.02444	0.000347059
Tuba4a	-1.38	3.35e-15
Ptprn	-2.08	4.36e-10
Efhd1	-2.58378	0.0477631
Ngef	-2.16623	0.00479389
Bok	-2.08	3.17e-13
Klhl30	-2.17284	0.0251905
Serpinb8	-4.49	9.3e-06
Rgs2	-2.36453	0.0394347
Steap3	-1.05	1.9e-05
Nr5a2	-4.19	6.16e-05
Il24	-5.76813	0.000850994
Cdk18	-1.4	4.74e-06
Nfasc	-2.86	7.32e-13
Ppfia4	-1.74	3.34e-11
Stx6	-1.07	6.45e-05
Rgs16	-2.23	9.52e-08
Lamc2	-2.47	5.69e-12
Efcab2	-1.0998	0.0262027
Spta1	-8.37	9.53e-21
Cfap45	-2.28663	0.032124
Vangl2	-1.08	1.09e-08
Dusp27	-5.34	5.79e-18
Astn1	-3.327	0.00807898
Abl2	-1.02	9.82e-08
Lamb3	-4.6	6.44e-10
Usf1	-1.18	2.6e-10
Fam107b	-2.09	9.6e-11
Ccdc3	-2.45	3.25e-06
Mrc1	-1.50615	0.032318
Plxdc2	-2.72	6.53e-18
Kif5c	-2.77	8.71e-29
Itga8	-1.09681	0.0391134
Zbtb43	-1.14	1e-06
Ak1	-1.54	1.06e-15
Kcnj3	-3.15	3.56e-14
Kynu	-6.747	0.000254719
Phf19	-3.1	1.41e-21
Gca	-3.47	1.62e-16
Tmem141	-3.15	5.11e-07
Neb	-4.2	3.67e-05
Baz2b	-1.43	3.24e-10
Slc25a12	-1.23	4.52e-09
Slc43a1	-1.32	9.72e-06
Smtnl1	-1.54496	0.0257348
Slc12a6	0.0434888	0.920386
Pax6	-3.19	6.24e-10
Prrg4	-3.43	3.03e-47
Gatm	-2.65	3.13e-07
Syt13	-1.47249	0.00102858
Mapk8ip1	-1.8	2.09e-18
Patl2	-2.77	1.32e-05
Frmd5	-4.16	1.58e-31
Wdr76	-1.14	6.11e-06
Map1a	-2.58	6.29e-20
Jag1	-1.69	1.55e-08
Itpka	-1.55135	0.00490151
Smox	-1.56	1.79e-06
Adra1d	-4.05731	0.00803176
Rassf2	-1.95	1.22e-06
Rasgrp1	-3.83	1.38e-09
Spred1	-1.4	9.5e-12
Fermt1	-2.82	1.73e-14
Slc27a2	-6.32	5.86e-89
Prom2	-4.47	2.59e-07
Acoxl	-6.56904	0.000375251
Bcl2l11	-2.22	1.58e-20
Zc3h8	-1.1	7.84e-05
Pdyn	-3.47065	0.026644
Tgm3	-3.21	7.15e-10
Pcsk2	-4.50268	0.00152489
Snta1	-1.1	1.53e-05
Pkia	-3.48	2.39e-07
Stmn2	-2.03	1.1e-22
Zdbf2	-2.01067	0.00110651
Phactr3	-3.72752	0.000176379
Car13	-2.04	4.47e-07
Car3	-1.6169	0.00333129
Gid8	-1.33	3.96e-16
Stmn3	-2.81	5.04e-06
Mmp24	-2.46128	0.00697133
Skil	-1.92	2.68e-29
Tnik	-1.63876	0.00034043
Ect2	-1.25	1.39e-14
Lrrc34	-1.5879	0.000195562
Lrriq4	-5.28	5.79e-05
Schip1	-3.10018	0.00261885
Bche	-2.86	7.99e-05
Sohlh2	-3	3.3e-08
Dclk1	-2.2221	0.00366368
Nbea	-2.96	4.67e-26
Serpini1	-3.22	1.54e-10
Ngf	-2.41559	0.0163194
Cd2	-2.68112	0.0249591
Sypl2	-4.9388	0.00857517
Lef1	-1.27655	0.000577726
Sfrp2	-2.14	1.62e-09
Pdgfc	-3.83	2.05e-25
Thbs3	-3.13	1.18e-31
Hcn3	-2.15	3.88e-06
Dclk2	-2.63	4.38e-25
Acp6	-1.07	7.86e-05
Hormad1	-2.84902	0.000790639
Bnipl	-4.71	1.07e-16
Gclm	-1.44	2.94e-12
Ptbp2	-1.23	2.52e-06
Dapp1	-1.77	2.62e-07
Manba	-1.06	1.11e-05
Bdh2	-2.3532	0.00161291
Cth	-2.5	2.13e-16
Adgrl2	-1.6	1.24e-08
Trp53inp1	-1.25	4.4e-09
Nsmaf	-1.54	1e-10
Faxc	-1.47514	0.00302873
Gbp3	-1.75616	0.0127702
Gbp2	-2.35765	0.0103516
Rragd	-2.07	1.83e-15
Epha7	-1.45647	0.002182
Brinp1	-3.62	6.46e-05
Fmn2	-1.31207	0.000138785
Zfp618	-1.33565	0.000324304
Wdr31	-1.57	3.13e-07
Bspry	-2.46	4.98e-19
Aqp3	-2.74	4.03e-11
Cntfr	-2.21	3.26e-14
Unc13b	-1.04	5.44e-05
Tpm2	-1.59	6.44e-10
Gba2	-1.26	2.34e-07
Psip1	-1.28	3.42e-17
Bnc2	-5.54	4.6e-38
Sh3gl2	-1.84	5.5e-08
Dab1	-2.68	3.21e-21
Pde4b	-3.42656	0.00064593
Dnajc6	-1.56	3.24e-09
2610528J11Rik	-1.75344	0.00235235
Artn	-2.93833	0.000461986
Cyp2j13	-3.55081	0.00147704
Hook1	-3.04	1.04e-41
Pdpn	-1.22122	0.000351801
Tnfrsf1b	-1.03093	0.00196091
Tnfrsf8	-4.70483	0.000611637
Dmrtb1	-1.24847	0.0306964
Col9a2	-1.79	1.4e-09
Hivep3	-1.52043	0.0245962
Tfap2c	-2.52	6.26e-21
Slc2a1	-1.25	4.36e-08
Epha8	-3.35	8.93e-09
Plk3	-1.8	1.73e-15
Ptch2	-3.46	1.49e-39
Mutyh	-1.69	5.81e-08
Nasp	-1.17	1.54e-13
Lurap1	-1.77253	0.00720335
Tal1	-2.96292	0.00168751
Sema3c	-2.81	6.31e-08
Adgrb2	-1.00733	0.00112405
Hpca	-1.27905	0.0141465
Tmem54	-2.97	1.03e-07
Azin2	-1.59	4.26e-05
Zbtb8a	-3.79	4.16e-56
Trim63	-3.52	2.22e-07
Slc30a2	-2.36	4.23e-21
Rspo1	-2.36	6.36e-06
Fgr	-2.45	1.73e-05
Smpdl3b	-2.11	9.53e-13
Cdk14	-1.14023	0.0129942
Padi2	-3.53	2.09e-10
Acot7	-1.1	2.68e-08
Hes2	-3.95316	0.0105931
Prkag2	-1.77	5.8e-08
Hes3	-5.10477	0.00564046
Abcb1b	-1.55	1.87e-13
Slc2a5	-2.43499	0.000140725
Casz1	-1.50958	0.000102593
Klhl7	-2.06	4.3e-17
Rbp7	-2.73663	0.00585865
Trp73	-4.33	1.55e-21
Plch2	-3.95	1.57e-07
Bst1	-3.46822	0.0119694
Prom1	-2.52	8.38e-09
Crmp1	-4.38	8.66e-79
Evc	-3.19	3.92e-28
Fosl2	-1.02996	0.00297198
Chrna9	-2.53	2.11e-07
Gabra4	-2.88687	0.0233619
Tec	-2.22	1.95e-05
Uchl1	-4.17	1.47e-77
Lnx1	-4.06	7.75e-09
Pdcl2	-2.8524	0.00520511
Rest	-2.1	1.2e-32
Klhl8	-2.53	8.23e-26
Aff1	-1.69	2.61e-21
Fgf5	-1.14285	0.0320904
Mthfd2l	-1.55347	0.00242189
Rimbp2	-3.77	2.91e-11
Aldh2	-1.09	2.37e-11
P2rx7	-1.68939	0.000271175
Anxa3	-2.58	3.97e-19
P2rx2	-5.40236	0.00254568
Gpc2	-1.28115	0.0404201
Ulk1	-1.1	2.18e-06
Pla2g1b	-6.4	1.53e-09
Lfng	-3.18	3.26e-21
Radil	-1.77	9.75e-10
Dtx1	-2.03	5.04e-15
Wasf3	-1.42	2.05e-15
Glcci1	-2.01717	0.048652
Rasl11a	-1.04637	0.020558
Auts2	-1.44	1.41e-09
Eln	-1.6606	0.0193405
Aass	-2.08	5.3e-08
Pcolce	-2.73	6.3e-52
Cald1	-1.72418	0.00184536
Ccdc136	-1.04	2.09e-05
Herc3	-1.55	2.62e-10
Gpnmb	-4.42468	0.00018726
4921507P07Rik	-1.93603	0.0248286
Ptn	-1.87902	0.00635257
Tcaf2	-1.07726	0.00226598
Fam131b	-3.33	1.02e-09
Prdm5	-2.99	5.05e-30
Smarcad1	-1.11	2.76e-06
Tgfa	-1.84985	0.0010327
Kbtbd8	-1.36	2.5e-06
Hmces	-2.61	1.74e-48
Foxp1	-4.5	6.32e-79
Nup210	-2.9	1.48e-57
Wnt7a	-2.23092	0.00198674
Grip2	-4.15	5.6e-05
Itpr1	-1.08	1.29e-08
Mfap5	-3.41	2.43e-05
Gdf3	-3.02	3.63e-35
Bcl2l14	-1.58546	0.0119544
Emp1	-1.87	1.77e-06
Rerg	-1.8728	0.000355763
Aebp2	-1.03	1.01e-05
Ldhb	-2.58	6.83e-29
Srgap3	-1.15677	0.000248253
Lrmp	-3.26	5.29e-13
Cpne9	-3.73	1.22e-06
Etnk1	-1.16	1.34e-09
Cmas	-1.12	9.75e-09
St8sia1	-2.06	5.32e-07
Slc6a11	-4.4347	0.027908
Slc6a1	-4.14	1.49e-05
Efcab12	-1.42466	0.0304148
Pianp	-1.41892	0.000317636
Ing4	-1.90008	0.0083078
Vamp1	-1.03185	0.0340116
Prmt8	-2.99	4.69e-05
Gipr	-1.29019	0.00788234
Nova2	-2.43	4.56e-13
Ttyh1	-1.09582	0.00113813
Tmem238	-2.41	4.07e-14
Siglecg	-4.52443	0.00128067
Tdrd12	-3.93	5.84e-30
Kctd15	-1.93	5.39e-18
Apba2	-4.19	1.76e-14
Trpm1	-4.26306	0.000389636
Chrna7	-2.67	1.39e-05
Synm	-2.47	1.61e-16
Rab38	-1.8184	0.02486
Dpf1	-1.12948	0.000110562
Acan	-1.78	3.71e-08
Calca	-4.31	1.53e-08
Mylpf	-2.91	1.24e-17
Qprt	-1.1658	0.00193299
Fchsd2	-1.39	2.8e-09
Klk10	-3.46	4.83e-07
Plekhb1	-1.47853	0.000256594
Coro1a	-2.28	1.46e-08
Pgm2l1	-1.43	3.42e-05
Syt3	-1.98	5.56e-05
Myh14	-1.15297	0.000158729
Tgfb1i1	-1.8	3.23e-07
Pycard	-1.4	3.61e-07
Cd37	-1.25725	0.00201348
Stx1b	-1.86	1.4e-05
Hsd17b14	-4.92	4.62e-10
Itgal	-2.5	8.33e-06
Ldhc	-3.15924	0.00972469
Crym	-3.63	1.2e-08
Ctbp2	-2	7.21e-41
Usp9x	-1.25	4.4e-07
Cask	-1.16	2.12e-06
Tub	-3.71	1.42e-27
Fgf15	-2.44	2.92e-12
Zfp300	-5.84645	0.00430012
Dock11	-1.76	2.23e-08
Stk26	-2.06	5.05e-07
Gpc4	-1.4	6.61e-13
Fgf13	-2.53	1.55e-07
Mcf2	-4.94348	0.0107558
Pim2	-3.32	2.14e-41
Eras	-5.94	7.39e-40
Hdac6	-1.21	8.04e-13
Glod5	-6.64	2.09e-08
Was	-2.41652	0.00314722
3830417A13Rik	-1.49971	0.021927
Fundc2	-1.04554	0.00319909
Rab39b	-2.97676	0.000116837
Hmgn5	-1.00577	0.000208856
Sh3bgrl	-1.4153	0.000590846
Col4a5	-1.14986	0.0156765
Pak3	-1.98313	0.000222865
Lrch2	-3.54	3.79e-22
Cdkl5	-1.02855	0.000717974
Slc7a3	-4.69	1.2e-84
Adgrg2	-3.53336	0.00776345
Map3k15	-1.51	1.21e-06
4930519F16Rik	-5.3803	0.00356824
Flna	-1.83	1.36e-15
Gabra3	-3.85	6.11e-05
Pir	-2.15	1.63e-13
Vegfd	-2.19031	0.0216952
Arhgap4	-1.5215	0.00432195
Plxna3	-1.86	6.7e-16
Dkc1	-1.21	2.74e-14
Plp1	-1.64169	0.023068
Zcchc18	-3.16	1.62e-06
Prps1	-2.29	1.73e-21
Rnf128	-1.10614	0.00193922
Atp11a	-1.00311	0.000205824
Mcf2l	-2.24	1.8e-08
Myom2	-4.1	2.17e-06
Thsd1	-1.88	9.22e-06
Adrb3	-2.61	9.16e-21
Ptpn7	-2.10391	0.00719188
Ankrd10	-1.63	2.25e-16
Vegfc	-1.29006	0.00299224
Ap3m2	-1.23204	0.00858242
Fgfr1	-1.1	1.04e-10
Gsr	-1.02	2.6e-07
Sap30	-2.35	1.46e-34
Sorbs2	-3.43	6.92e-06
Casp3	-1.46	4.49e-12
Mfap3l	-1.34	1.74e-05
Adcy7	-2.59	9.03e-08
Rbl2	-1.03125	0.00593485
Aktip	-1.1	3.97e-07
Pou4f2	-5.46	3.43e-05
Tbc1d9	-3.34	6.02e-17
Bbs2	-1.04	4.19e-05
Mt3	-6.74086	0.00022014
Pllp	-3.45	2.22e-05
Adgrg1	-3.04	9.55e-15
Cngb1	-2.8	5.56e-05
Gse1	-2.4	5.18e-43
Cdh13	-2.27057	0.00201752
Pbx4	-1.49618	0.00770589
Ctrl	-3.27495	0.00213841
Smpd3	-1.94233	0.00584856
Maml2	-1.9319	0.0149529
Acta1	-3.25	5.57e-23
Urb2	-1.03	1.57e-05
St14	-1.24	1.3e-05
Usp2	-1.32434	0.00136019
Thy1	-3.21	3.75e-15
Cadm1	-1.5	2.91e-14
Tagln	-3.16	5.05e-08
Dscaml1	-1.82571	0.00183928
Cd3e	-4.16	1.01e-05
Fez1	-2.63	2.95e-05
Robo4	-3.45	3.6e-09
Mcam	-3.51	4.19e-59
Lysmd2	-1.14539	0.00348438
Tmod2	-2.40774	0.00739107
Gnb5	-1.3067	0.0296361
Kank2	-1.45	1.37e-17
Nedd4	-1.75	6.57e-35
Mns1	-1.33	1.35e-05
Calml4	-6.41	1.04e-10
Elovl4	-2.45	9.81e-12
Usp28	-2.69	1.15e-40
Tmprss5	-3.05062	0.000926739
Cyp1a1	-4.60196	0.0022867
Pstpip1	-1.01898	0.0345804
Col12a1	-2.49	1.93e-13
Stoml1	-1.59	3.99e-13
Ooep	-1.87	3.63e-08
Gsta4	-3.74	2.72e-36
Gclc	-1.1	3.62e-10
Tpm1	-1.23	3.95e-06
Rbpms2	-1.25	3.6e-16
Slc25a36	-1.17423	0.000232289
Smarcc1	-1.18	2.88e-12
Ptgs2	-2.73	1.49e-05
Prss44	-2.87198	0.0239849
Tdgf1	-2.73	1.48e-30
Lrrc2	-5.51	2.25e-34
Scn5a	-2.76	3.47e-06
Csrnp1	-1.55	1.89e-13
Mobp	-3.25	1.19e-09
Col6a4	-4.59	1.16e-08
Mapkapk3	-1.23	7.52e-11
Bsn	-1.18616	0.0158869
Klhdc8b	-1.06581	0.00642626
Thsd7a	-2.08217	0.00760981
Oas3	-1.33027	0.00807229
Oas2	-3.62247	0.0010164
Resf1	-1.27	1.44e-06
Abtb2	-1.1953	0.0235174
Ablim3	-5.71543	0.00107974
Trpa1	-3.60848	0.000395645
Igdcc4	-1.2	1.96e-07
Ank2	-1.41	4.49e-11
Ppp1r9a	-2.22	1.03e-21
Prr5l	-1.09219	0.0343864
Zswim6	-1.39	9.34e-11
Abcc4	-1.24	2.62e-10
Ugt8a	-3.14	1.01e-06
Ccdc85a	-5.41	3.06e-22
Rims3	-1.64	5.98e-09
Camkv	-4.17	4.04e-43
Rasgrp2	-6.71	7.69e-72
Nlrp4f	-3.95476	0.0273707
Trim33	-1.13	1.46e-09
Rnf125	-2.82	2.47e-05
Card10	-1.22828	0.000222545
Slitrk5	-3.24	1.15e-07
Arid2	-1.04	1.18e-08
Gm5134	-3.5971	0.00254988
Duox1	-2.30513	0.0221683
Ptprf	-1.79	1.22e-28
Galnt9	-4.35	1.91e-06
Gstt2	-2.14	8.89e-13
Armcx2	-1.99	1.44e-12
Armcx1	-1.01	1.93e-06
Otud7a	-2.22215	0.007565
Rbfox2	-1.02	1.77e-10
Myo5c	-1.56	3.65e-05
Cplx1	-3.05156	0.00146507
Gabrb3	-1.4	2.86e-07
Fndc3c1	-2.2	6.08e-09
Tmem131l	-1.48	9.04e-13
Nrxn2	-2.32	3.05e-14
Exoc6b	-1.02	3.31e-05
Dysf	-1.09747	0.000164012
Dnah8	-2.66	8.16e-25
Map9	-1.23	1.72e-05
Ccp110	-1.24	1.31e-12
Zswim5	-1.02808	0.00315569
Trim36	-1.48	4.01e-06
Fancd2os	-3.50933	0.032743
Tesk2	-1.38	2.09e-07
Pqlc1	-1.59	2.09e-07
Galnt17	-1.16858	0.0344474
Gpbp1l1	-1.03	1.26e-06
Vav1	-6.34275	0.000981939
Mks1	-1.12	2.05e-05
Sik3	-1.39	5.01e-15
Ino80	-1.11	6.43e-07
Tspoap1	-1.68613	0.000322461
Cipc	-1.38	2.34e-11
Mab21l4	-6.05	8.98e-07
Irf2bpl	-1.75	5.99e-14
Faah	-1.40969	0.00100801
Foxj1	-1.11662	0.039586
Plekhm1	-1.01	3.35e-10
Igsf9b	-2.02	4.45e-32
Evpl	-1.36	1.78e-05
Nipsnap1	-1.07	1.78e-08
Sdr42e1	-1.97848	0.0286665
Trim59	-1.17	1.91e-06
Plcg2	-3.4	2.88e-66
Ina	-4.57	6.32e-79
AI661453	-2.72	4.46e-23
Parp14	-1.19357	0.000423783
Six4	-3.45	2.02e-43
Rasd2	-1.65737	0.000106231
Gbx2	-2.1	2.16e-14
Hmgxb4	-1.73	6.71e-31
Gjc1	-2.12	1.23e-26
Zfp418	-1.92	6.92e-08
Hdx	-1.59	8.73e-05
Hid1	-2.05851	0.000141194
Myo5a	-1.33	3.19e-07
Ppp1r18	-1.21	1.02e-08
Pof1b	-6.20251	0.00147274
Zyg11a	-1.61	2.85e-06
Cacna1a	-2.16	6.19e-26
Dbn1	-1.57	1.06e-06
Fras1	-2.19	5.84e-08
Neurod1	-6.11	1.63e-36
Adgrb1	-2.19	5.79e-13
Mast4	-1.33634	0.000208221
Map4k5	-1.08	1.24e-06
Gpsm3	-2.52	2.39e-07
Gna15	-1.27364	0.000562544
Unc13a	-1.07073	0.00584986
Grip1	-1.84	2.28e-07
Celf5	-1.41	2.4e-10
Plvap	-1.18969	0.00138837
Ttc21b	-1.85	5.69e-12
Cxcl10	-2.54286	0.00594817
Ano8	-1.03377	0.000423401
Lrr1	-1.12254	0.00155877
Ushbp1	-2.7923	0.0344246
Tjp3	-1.01296	0.00584856
Atcay	-5.52	2.28e-10
Xkr6	-1.6	3.87e-06
Ints6	-1.04	1.14e-05
Zc3h12c	-2.1	7.78e-05
Rims4	-2.1	1.14e-07
Ccdc106	-2.41	4.14e-09
Trim13	-1.26405	0.00264264
Pcyt1b	-2.24	6.52e-15
Raver2	-1.23	3.19e-07
Ssc5d	-1.37847	0.00265823
G2e3	-1.25	2.93e-05
Ror1	-1.29776	0.000609426
Kcnh4	-2.4711	0.0258522
Brsk1	-1.71	1.98e-15
Plk5	-2.29	1.22e-11
Cdcp1	-1.02323	0.00772745
Slc12a8	-2.58	4.42e-07
Igfbpl1	-2.23	8.62e-06
Krt17	-3.17	7.67e-17
Wdr20rt	-2.56084	0.047602
Pcdh17	-3.00252	0.00513902
Kcnh8	-7.79	3.16e-06
Ky	-5.24853	0.00419272
Midn	-1.2	8.85e-11
Cbarp	-1.43	9.92e-12
Zswim4	-1.04	7.55e-08
Tnfsf9	-1.67765	0.00976245
Caps2	-3.63	4.47e-05
Krt20	-2.73477	0.00116424
Acta2	-2.35	1.08e-24
Pim3	-1.39	6.22e-10
Syt1	-2.86986	0.00338587
Cd276	-2.25	7.97e-24
H2-Q4	-1.94	4.19e-06
Dock4	-1.26	1.56e-05
Tmem59l	-2.42	1.19e-08
Zfp57	-1.56	4.03e-08
Dnajb5	-1.87	3.28e-14
Fmnl2	-1.43	4.2e-09
Dgkb	-6.18092	0.00139883
Myrf	-3.79	5.15e-63
Colec12	-1.0117	0.0125867
Mbnl3	-1.11286	0.0173375
Rif1	-2.02	1.34e-16
Rbm43	-2.46	1.07e-07
Lrrk2	-2.12	2.16e-08
Naa30	-1.01	4e-06
Gadd45a	-2.1	5.26e-20
Megf11	-1.55228	0.0163895
Rnf39	-2.6506	0.000112511
Bicral	-1.37	5.44e-09
Ccdc113	-3.61181	0.00789786
Zcchc12	-1.64691	0.031458
Psma8	-4.3	4.83e-17
Dner	-2.88433	0.00131318
Slitrk2	-4.88779	0.0115557
Plch1	-1.56	4.39e-06
Mcoln3	-1.68601	0.0199495
Wnt4	-1.77	3.45e-06
Arhgef26	-1.06892	0.0081058
Fzd8	-1.36722	0.00288932
Trim67	-3.40772	0.00365668
Kirrel2	-4.36	5.46e-25
Zfp280c	-1.66	1.35e-09
Stag3	-1.79	5.59e-07
Nfkbid	-1.75	8.95e-06
Pml	-2.47	4.01e-47
Asap3	-1.7	1.36e-09
Apln	-1.47276	0.0294984
Frem2	-3.08	3.77e-39
Clca3b	-1.52463	0.00131471
Inhbb	-3.64456	0.000895678
Socs5	-1.25	9.89e-06
Zcwpw1	-1.74	9.12e-09
Tmprss13	-6.23535	0.000199261
Aff3	-1.2815	0.00139884
Mycn	-1.35	5.49e-16
Nodal	-2.33	8.54e-21
Grhl3	-3.26	7.43e-05
Syn1	-1.94	1.03e-13
Zfyve28	-3.44	3.18e-10
Fgf2	-4.11439	0.000595127
Spred3	-1.54	3.24e-10
Dzank1	-1.9913	0.0055014
Ovol2	-1.05925	0.0328218
Bbs7	-1.02575	0.0119546
Ccn3	-3.8977	0.00177131
Rims2	-2.83	2.25e-19
Atp11b	-1.01	2.45e-06
Icam1	-2.97	8.32e-44
Serpine1	-1.69	2.19e-09
Vgf	-2.54	1.33e-15
Acp7	-1.61412	0.0396852
Ubr5	-1.05	1.74e-09
Zmat4	-4.28	1.93e-10
Shank2	-1.86491	0.00450031
Vash2	-1.10926	0.00162116
Kcnh3	-3.54	3.37e-10
Kcnk2	-4.21321	0.00345343
Cdkn1c	-1.53	2.48e-17
Rfx7	-1.18	2.87e-09
Ahdc1	-1.71	1.97e-30
Ckap2	-1.47	1.09e-15
Themis2	-1.54872	0.0129176
Phyhipl	-2.71	5.49e-10
Dzip1l	-1.25	1.95e-05
Fbxw17	-1.17	3.06e-05
Rtkn2	-1.01587	0.000218709
Cpe	-1.71108	0.000157131
Zfp365	-2.69	5.9e-35
Nufip2	-1.56	9.17e-13
Aim2	-4.38	1.67e-26
Jmjd1c	-1.92	6.11e-34
Ankrd9	-1.71	3.85e-07
Ssh2	-1.07101	0.000760583
Fgd3	-2.84322	0.0251712
Ccdc92	-1.33	2.39e-09
Rara	-1.72	3.38e-20
Slc9b2	-2.11953	0.000764695
Igsf9	-3.19	7.8e-50
Acer2	-1.7	2.56e-15
Kcnj9	-6.30937	0.000948578
Sult6b1	-4.6	7.91e-05
Smim3	-2.03	7.59e-08
Mturn	-1.20325	0.0309105
Tmem237	-1.41	1.3e-06
Notch3	-1.02	5.57e-05
Prdm1	-2.53	1.96e-10
Ttc39b	-2.29	4.6e-22
Scarf1	-1.82281	0.0426561
Tapbpl	-1.55767	0.0052201
Bend3	-1.04	8.01e-06
Hrc	-1.89893	0.0211712
Atg9b	-1.09372	0.00708423
Txlng	-1.4	1.05e-11
Tcte2	-3.12166	0.000489028
Plcl1	-4.76742	0.0138468
Sgsm2	-1.06	6.75e-07
Ankrd35	-1.29154	0.00366323
Lasp1	-1.06	2.14e-09
Pcp4l1	-1.75228	0.0465393
Gpr162	-1.69218	0.00312483
Mllt6	-1.07	9.44e-09
Srcin1	-2.46	9.07e-13
Sv2a	-1.02796	0.0062127
Parp12	-2.26	2.33e-07
Jarid2	-1.53	4.55e-15
C1s1	-1.7483	0.00759291
Fchsd1	-1.03659	0.000673671
Cbfa2t2	-1.26	8.95e-12
Ciart	-1.44	1.03e-05
Reep2	-2.86	5.25e-08
Rad9b	-2.07	2.04e-07
Susd4	-1.67	3.69e-05
Susd1	-1.83	1.45e-05
Samd10	-1.33848	0.000358202
Dgki	-3.47	7.31e-05
Mybpc2	-3.95	1.47e-06
Scube3	-1.25	4.08e-05
Trps1	-3.39	3.41e-14
Mboat1	-2.53	7.71e-09
Shank1	-2.55	2.78e-07
Nlrp6	-2.66278	0.0132286
Ttll6	-3.63	1.17e-11
Alpk3	-2.41	4.19e-10
Sema6c	-1.37	1.52e-06
Lefty1	-2.03524	0.021367
Gngt2	-3.89	6.15e-06
Ctnnal1	-2.15	5.58e-34
Ralgps1	-2.3	5.97e-13
Shfl	-2.6	1.78e-26
Irs2	-1.27	7.53e-05
Soga3	-2.58	4.32e-10
Tcfl5	-1.4	1.47e-07
Slco4a1	-4.86	9.7e-26
Rbbp8nl	-5.22	7.23e-09
Tspyl5	-2.69493	0.00162747
Siglecf	-3.39089	0.0174142
Nexn	-1.65094	0.000477533
Itga9	-1.41	8.38e-06
Prune2	-3.7	9.97e-31
Whrn	-1.29	4.99e-06
Camk1d	-3.54	3.01e-26
Nlrc4	-4.1	4.2e-09
Adk	-1.37	2.08e-10
Atf7ip2	-1.02494	0.0054139
Metrnl	-1.77899	0.00312483
D1Pas1	-3.05	2.33e-17
Zfp750	-4.87	3.23e-26
Lgi2	-1.45975	0.00315218
Pcsk1n	-4.04	6.86e-32
Clnk	-3.34139	0.00745762
Igfbp2	-2.54	1.34e-42
Tsga10ip	-2.41672	0.000651043
Atp6v0e2	-2.2	5.76e-09
C130074G19Rik	-1.42327	0.00356432
Wdr17	-4.34345	0.00315501
Synpo2l	-2.84	1.29e-11
Prss23	-3.58	3.74e-31
Prdm16	-1.53055	0.0068443
Cntnap2	-1.95655	0.00199688
Morc3	-1.26	1.74e-09
Ppl	-3.63	9.95e-24
Nrtn	-1.05229	0.0159641
Znfx1	-1.52	2.79e-12
Mmd2	-2.17046	0.0267187
Rsph4a	-3.5388	0.00456633
Rcan2	-2.68023	0.00106938
Tmem246	-1.53856	0.0156283
Mocos	-3.07	3.52e-05
Ccdc151	-1.65081	0.00865194
Capsl	-3.06	6.19e-11
Msantd3	-1.76	6.64e-18
Usp53	-1.07	4.49e-05
Dock3	-2.62	3.08e-07
Bahcc1	-1.47	7.7e-12
Cc2d2a	-2.32	1.04e-13
Xkr5	-2.97	2.24e-15
Myl6b	-1.014	0.00197332
Nhsl1	-1.79	8.13e-11
Slc45a1	-3.88	4.73e-05
Txlnb	-2.71825	0.00415457
Gsap	-1.91232	0.00286209
Pik3cd	-1.15	8.98e-05
Plcb4	-1.54	5.43e-10
Stk32a	-2.80688	0.000140725
Ccdc40	-2.45	1.18e-20
Dtx4	-1.8	1.5e-06
Sinhcaf	-1.96	5.38e-28
Gnaz	-1.57	6.41e-06
Flywch1	-1.14	8.73e-07
Cacna2d1	-2.12	2.73e-09
Thbs1	-3.41	1.34e-51
Ankrd6	-1.27	3.38e-07
Arntl2	-2.02	1.97e-05
Ccdc114	-1.11213	0.00800088
Pclaf	-1.81	1.34e-12
Gbp2b	-2.97	1.64e-13
Plekha1	-1.3	4.87e-12
Cdk6	-2.41	8.5e-31
Pacsin1	-1.58	5.27e-06
Ddx58	-1.62	2.96e-10
Il7	-5.81371	0.00427851
Gpr63	-2.95143	0.00872204
Dtx3	-1.26	9.92e-07
Hipk4	-1.618	0.0224134
Plekha4	-2.82	5.85e-08
Pitpnc1	-2.24	4.32e-22
Ltb4r2	-1.264	0.0106667
Zbtb38	-1.44	4.72e-11
Sgms1	-1.14	1.22e-05
Bptf	-1.08	2.59e-10
March9	-1.66	1.87e-11
Necab1	-2.8656	0.00776807
Adam22	-1.17473	0.000303077
Ranbp17	-1.35	1.17e-07
Nlrp4a	-6.43815	0.000779281
Ildr2	-1.52045	0.00810622
Apobec1	-1.99849	0.000150915
Plekhg1	-2.43	1e-30
Erc2	-3.79	1.67e-16
Rimklb	-3.05	4.35e-36
Cyp2b23	-2.71219	0.000560954
Tasor	-1.33	2.9e-08
Sh3bgr	-1.9256	0.0180475
Phc1	-3.5	3.77e-120
Kremen2	-3.71719	0.000360683
Klc3	-1.0223	0.00605043
Zfhx2	-1.23	7.6e-08
Scamp5	-1.4	2.37e-11
Esrp1	-2	2.67e-30
Myh6	-3.57	2.59e-24
Gpr161	-1.57868	0.00020014
Reps2	-3.04	3.65e-05
Begain	-1.86536	0.00135378
Atp1a3	-2.7	2.59e-38
Rcc2	-1.26	2.51e-16
Arhgef10l	-1.72	4.46e-11
Arhgef38	-3.07055	0.00019248
Igsf21	-1.8573	0.0161711
Npnt	-1.053	0.0048333
Map7d2	-2.58	9.28e-21
Ramp3	-2.38	9.25e-07
Elmo1	-3.72	6.05e-06
Ccdc8	-1.07949	0.00345185
Cyyr1	-4.5	6.17e-17
Pnmal1	-5.40716	0.00253306
Zmiz2	-1.36	2.76e-14
Hectd2	-1.52134	0.00677853
Chrnb1	-2.94	7.18e-08
Pla2g5	-1.83735	0.00283006
Chd7	-1.35	2.66e-15
Wnk3	-1.68	1.32e-11
Sox15	-2.60686	0.0065154
Cftr	-6.0329	0.00274632
Sntb2	-1.61	3.15e-16
Nkx6-2	-1.33401	0.00155067
Ak7	-2.83	1.02e-06
Inhba	-4.09	1.32e-08
B4galnt3	-1.2	2.37e-05
Cldn5	-2.51599	0.0274308
Mfsd6	-4.29	2.63e-06
Dcp1b	-1.32251	0.000268107
Zfp281	-2.06	1.39e-20
Irf8	-1.27874	0.0366111
Ago1	-1.27	1.46e-13
Inava	-2.56	1.58e-16
Mbp	-1.03414	0.015367
Bicdl1	-1.42	2.8e-11
Kctd12b	-3.72	3.28e-06
Rragb	-4.64	3.02e-28
Rims1	-3.76	2.33e-11
Zic5	-3.03	3.25e-30
Alg13	-2.24	3.99e-25
Enc1	-1.34	2.73e-20
Myrip	-3.06717	0.00467016
Fam169a	-1.48	9.68e-17
Macc1	-6.87488	0.000174372
Fam222a	-2.43	6.37e-15
Pkp2	-2.43	4.04e-43
Rapgef5	-1.23	5.44e-06
Foxn4	-3.83	4.08e-10
Kank3	-1.81	9.47e-12
Msantd2	-1.17	1.15e-08
Bend6	-1.74199	0.0313077
Slc35f2	-2.04	1.98e-24
Kdm5b	-2.1	3.23e-33
Sestd1	-1.7	1.28e-12
Itga1	-2.11516	0.000761785
Ctf1	-2.47	4.4e-05
Dlgap3	-2.69	2.35e-29
Prdm14	-2.79	3.95e-07
Ccno	-3.45	2.43e-17
Mgat3	-1.91	1.84e-10
Zfp532	-2.55	1.19e-53
Kcnj12	-2.50617	0.00372393
Asxl1	-1.31	4.07e-13
Hirip3	-1.48	2.98e-19
Xkr7	-4.69535	0.014952
Zc3h12a	-1.28453	0.000677389
Shcbp1l	-3.10138	0.0204519
Map3k9	-1.84	4.55e-14
Id1	-1.51	9.56e-12
Bex2	-1.01675	0.0135063
Nmnat2	-3.72	3.04e-33
Apobr	-1.05234	0.0319497
Maneal	-1.8	1.86e-06
Trim46	-1.5	2.74e-06
Gpr153	-1.0296	0.0243082
Lhfpl4	-2.87886	0.000383374
Sbk1	-1.74	3.11e-20
Upk3b	-4.02692	0.00959603
Notum	-3.85	1.97e-26
Rasef	-5.77	3.58e-08
Il17re	-3.7158	0.000668858
Exoc3l	-3.27	8.3e-16
Fam13c	-2.43	2.69e-13
Mei4	-1.85471	0.0110681
Gprasp1	-1.51	4.27e-17
Tmem130	-2.70513	0.00018419
Setx	-1.27	2.41e-08
Zc2hc1a	-1.36	1.21e-07
Fbxl7	-2.17405	0.00202891
1700019D03Rik	-4.04	5.09e-25
Tox3	-1.58697	0.0128508
1190005I06Rik	-2.21278	0.0013054
Pkhd1	-2.37408	0.0173376
Bicdl2	-5.89	8.48e-09
Tmem145	-2.39	3.41e-05
Mgat5b	-1.11	4.72e-05
Kbtbd7	-1.26998	0.000657534
S1pr2	-1.55	1.45e-13
Zfp469	-1.25152	0.00443921
Gpr75	-3.06901	0.000541476
Adgrd1	-1.97205	0.0418974
Rell2	-1.39886	0.0308047
Als2cl	-1.09	3.93e-05
Fmn1	-2.42	1.85e-07
Cep68	-1.1	4.8e-09
Bmerb1	-5.24	8.83e-30
Nkrf	-1.25	1.46e-09
Bclaf3	-1.28	2.88e-07
Crb3	-2.21	6.76e-09
Neurog3	-4.98481	0.00759351
Shisa2	-1.20037	0.0144285
9930012K11Rik	-2.27	1.12e-06
Rasip1	-2.59	2.67e-17
Liph	-4.24	1.46e-09
Rnf208	-1.22357	0.00168767
Csrnp3	-1.83	5.81e-05
Prss42	-2.49	3.71e-05
Cnpy1	-1.59	1.55e-07
Palb2	-1.03	5.06e-06
Kcnj10	-1.43788	0.0213724
Zfp36	-1.08988	0.000631144
D630023F18Rik	-1.86948	0.00100318
Ankrd45	-2.98	2.56e-11
Rassf9	-2.98814	0.000715834
Cfap43	-3.27267	0.0280406
Ubtd2	-1.13719	0.000384347
Napepld	-1.39	2.42e-05
Fzd5	-1.69	2.74e-13
Prrt3	-4.06	3.03e-09
Ankrd34b	-3.79636	0.0147489
Kcng3	-3.11	6.55e-05
Magi1	-1.88	3.83e-19
Dmd	-1.23	4.01e-09
Tubb2b	-2.05	3.99e-33
AI467606	-2.74	1.39e-05
Sox3	-1.76	7.25e-06
Shroom2	-1.33	8.83e-08
Rln3	-3.31014	0.000231733
4933402E13Rik	-1.58282	0.0137566
Zfp423	-2.36	7.41e-12
Sh2d5	-1.32175	0.0230804
Epcam	-1.91	3.35e-30
Dipk2a	-1.3	8.32e-06
C1ql1	-1.25633	0.00489307
Plekha7	-1.85	2.61e-28
Adrb2	-1.22322	0.0103072
Serpinb9	-1.4499	0.0149525
Cradd	-1.33	2.71e-06
Ifit2	-3.49	1.21e-07
B3gat1	-4.79465	0.0125704
Naa11	-1.7	1.29e-05
Igfals	-2.79989	0.0089992
Tmem229b	-1.69152	0.000725107
Zfp84	-1.36	1.1e-08
Cd109	-4.53	4.42e-27
Pnma2	-3.94	8.81e-26
Stxbp6	-1.28157	0.0354891
Dppa3	-2.23	4.44e-10
Slc25a23	-1.1	6.06e-05
Fam178b	-1.53072	0.000326081
Mgat4e	-4.91501	0.00980441
Rbp1	-2.11	3.33e-09
Nexmif	-2.49	3.74e-30
Sox18	-2.91034	0.00116018
Tafa4	-1.93895	0.0176286
Ar	-2.22405	0.0106981
Fam43a	-2.11	9.61e-13
Zfp518b	-1.42	2.6e-14
Olfml2a	-6.04867	0.00334981
Tent5b	-2.46	1.61e-09
Slitrk4	-3.06941	0.0159361
Hmga1	-1.9	1.44e-27
Nxph3	-2.84246	0.00433511
Vat1l	-1.81309	0.000185628
Pip5kl1	-2.53	7.31e-05
Atxn1	-1.60535	0.000424976
Irgm1	-1.64393	0.000513883
Mageb16	-1.49565	0.0497929
Fbxo41	-3.66587	0.00481264
Tet1	-2.08	1.45e-19
Gm527	-1.47975	0.0186286
Gap43	-2.86	6.06e-16
Sfn	-3.26	5.24e-08
Lancl3	-3.69984	0.0297948
Tgif1	-1.67	8.41e-20
Dlk2	-3.0287	0.018097
Arl4a	-1.87	4e-11
Klhl34	-3.47791	0.0406816
Cldn4	-2.6	8.11e-06
Nccrp1	-1.77674	0.0158301
Zfp235	-1.38614	0.000756508
Gal3st3	-2.08	1.39e-05
Utf1	-1.06	3.71e-11
Sned1	-3.48	2.29e-40
Trim16	-3.32	2.72e-05
Bex4	-1	6.36e-05
Palm3	-1.97	2.37e-17
Rgmb	-1.13565	0.000882363
Ccdc187	-6.90064	0.00015104
Pirt	-2.31004	0.00750953
Tenm4	-1.52	3.55e-05
Lmod1	-2.54	1.53e-07
Nwd1	-5.93995	0.00359108
Gpr85	-2.3013	0.0349493
Amigo2	-1.30584	0.000435011
Rnf149	-1.05	5.15e-08
Pou4f1	-2.19	3.29e-06
Fgfbp1	-4.59	5.17e-26
Fam171b	-2.86	1.62e-09
Gli2	-3.58	3.37e-37
Inka2	-1.0853	0.00838185
Bdnf	-4.72	1.43e-08
Zbtb8b	-1.79	6.35e-06
Lurap1l	-2.33229	0.000204718
Prss50	-3.01	2.22e-05
Insc	-2.82832	0.021299
Lonrf2	-6.00485	0.00261978
Arhgap30	-3.52	8.6e-32
Hexim1	-1.08	2.48e-10
Zfp710	-1.05	1.1e-10
Rimkla	-1.18391	0.00557898
Efna5	-1.95	4.65e-07
Ccdc125	-1.76361	0.000272697
Nrsn1	-3.73632	0.00477291
Rapgef4	-3.34845	0.0192894
Olfr985	-3.98272	0.0114236
Ankrd34a	-2.39787	0.00110186
Themis	-2.84345	0.0268665
Fam183b	-4.76199	0.000368906
Zfp219	-2	2.94e-34
Sorl1	-1.47	1.16e-11
Chchd10	-2.18	1.02e-32
Pls1	-1.61	4.59e-06
Dtx3l	-2.68	5.14e-22
Htr1b	-1.98267	0.016963
Sall2	-1.73	1.5e-14
Zbtb45	-1.1	5.74e-09
Tmsb4x	-1.94	1.72e-19
Zbtb12	-1.41	2.51e-10
Arl4c	-2.01	1.96e-12
Rasl11b	-1.07742	0.0163219
Lpar4	-3.86	1.72e-14
Shisa3	-2.62796	0.00493812
Bex1	-2.37	2.78e-26
Vwa3b	-5.26851	0.0001299
Sarm1	-1.32017	0.00016582
Slc9b1	-1.73	1.49e-11
Gm867	-2.85588	0.0147647
Lgr4	-1.13	2.97e-09
Pla2g4e	-6.27983	0.000166364
Il17d	-2.75	7.09e-08
Prag1	-1.35	8.8e-07
Fzd2	-1.31	5.61e-06
Abca12	-6.00467	0.00581729
Synpo2	-3.66	3.62e-08
Lgals3	-1.47	3.76e-06
Carmil2	-1.05	9.46e-05
Sept6	-1.75	2.42e-06
Kif7	-2.2	7.7e-12
Armcx6	-2.49064	0.000733963
B230217C12Rik	-1.43619	0.00847046
Pgbd5	-1.22067	0.0276653
Spata31d1a	-2.81	5.63e-07
Fgf4	-5.1828	0.000169995
Sgms2	-2.16	1.61e-05
Zfp169	-1.40127	0.00121826
Insl6	-2.24161	0.0196396
Zfp11	-1.91	7.2e-06
Sv2c	-2.47144	0.0450448
Gimap9	-2.63484	0.00020014
Eml5	-1.46	5.42e-11
Zfp42	-2.67	1.57e-37
Msrb3	-1.00385	0.029747
Gfod1	-1.52	5.44e-05
2900026A02Rik	-1.83	6.77e-20
Six1	-2.89	2.57e-14
Tacstd2	-4.10769	0.00013853
Meioc	-2.24	8.01e-07
Spn	-3.36	2.48e-27
Zfp24	-1.07	9.29e-07
Irf2bp2	-1.25	2.25e-11
Zfp786	-1.44652	0.0204075
Otop1	-3.82764	0.00332016
B3gnt2	-2.79502	0.000303555
Ttn	-5.03	5.05e-31
Sox12	-1.58	4.82e-15
Xkr4	-2.46536	0.00147912
Lax1	-4.77645	0.0190203
Slc6a7	-2.67545	0.0184468
D630039A03Rik	-6.64824	0.000315226
Sema5b	-1.84835	0.00469331
Foxo6	-1.83517	0.0104401
Pld4	-2.09079	0.0365115
Doc2a	-1.06042	0.0053886
Lrrc15	-2.85	1.3e-05
Mpp3	-1.74977	0.0024529
Actn2	-3.17	8.21e-11
Ccdc171	-1.72414	0.000128841
Tchh	-2.56	9.64e-14
Bmpr1b	-3.35817	0.00531273
Nav2	-4.62	5e-94
D930048N14Rik	-4.43	4.44e-28
Map1b	-1.81	4.89e-21
Oas1a	-2.22145	0.000154634
Cysltr1	-3.92109	0.000156127
Prkcb	-3.25	1.7e-06
Smarca5-ps	-2.01875	0.00209109
Cyp2j6	-1.78746	0.0177983
Glis3	-1.49856	0.0003895
Hrh1	-2.53409	0.0450259
Creb5	-2.0473	0.0025583
Cntn2	-1.81	3.22e-07
Jam2	-3.02	4.46e-18
2700081O15Rik	-1.98	7.78e-13
Myh7	-1.63617	0.000320303
Mapk11	-1.7	2.05e-08
Mllt11	-1.57	1.58e-06
Prx	-2.07	3.59e-21
Epp13	-4.32	9.7e-11
Cacng8	-1.01838	0.0255313
Cbx7	-1.8	4.99e-33
Hunk	-1.09	1.89e-09
Adamts19	-3.81	8.37e-05
Kdm3a	-1.59	6.69e-11
Tnfaip6	-2.83278	0.0465154
Shisa7	-2.75	6.9e-12
Aldh7a1	-1.01	5.18e-09
Plxnb1	-2.14	9.23e-17
Krt42	-5.48	1.31e-47
Mast1	-3.58	2.46e-11
Ubxn7	-1.02	1.38e-07
Shisa6	-2.90532	0.000305398
Tceal5	-3.3756	0.000294727
Lexm	-3.65614	0.000358578
Tmem74	-2.4912	0.0303139
Pm20d2	-2.44	3.6e-06
Ano9	-2.23	1.19e-11
Zfp182	-1.11218	0.0072049
AU018091	-1.92	2.4e-11
Rnd1	-1.56	3.73e-05
9130008F23Rik	-2.96172	0.000274394
Smyd1	-1.92233	0.0144381
Gabra5	-5.9862	0.000604762
Zfp819	-1.46	4.15e-05
Klf2	-4.19	6.32e-63
Wdr86	-2.07	2.84e-06
Ntrk2	-2.35143	0.00608728
Pgbd1	-1.30139	0.0446541
Fat2	-5.88563	0.000665674
Fut9	-2.19	4.6e-09
Map6	-1.95	5.68e-15
Ano5	-6.25508	0.00219229
Zfp459	-2.14	2.57e-07
Cdca7	-2.03	9.04e-30
B4galnt4	-1.76	6.79e-17
Hmcn2	-2.51879	0.000275381
Zfp580	-1.12347	0.0010806
Kbtbd11	-5.57	2.98e-35
Tmem191c	-1.08796	0.00540277
Slain1	-4.01	3.51e-35
Usp26	-5.32	3.27e-13
Fmnl1	-3.27	5.53e-10
Tafa3	-3.63644	0.0267187
Foxi3	-4.6	7.53e-07
Prr18	-1.72485	0.0425607
Irs1	-1.71	2.33e-05
Ticam2	-3.89	8.04e-07
AI504432	-2.98801	0.0171516
Nanos3	-3.8898	0.000397761
Lrguk	-1.11713	0.0474578
Pla2g4a	-2.96661	0.000530355
Kcnq3	-1.71664	0.0378006
Zfp981	-3.22	7.39e-09
Adap1	-2.63	1.24e-18
Mok	-1.9	9.13e-10
Chn1	-1.84	3.41e-13
Adgrf5	-1.50504	0.020558
Tmem154	-3.20462	0.0167343
Zfp658	-1.98	1.17e-07
Fry	-2.19	5.51e-15
Chd9	-3	1.21e-35
Them6	-1.27	1.3e-06
Nbeal2	-1.15	1.62e-06
A930024E05Rik	-2.73	2.19e-06
St8sia3	-5.91634	0.000530314
Usp13	-1.08633	0.00312747
Magel2	-2.35	7.56e-10
Spata45	-6.62729	0.000319124
Zfp607b	-1.73043	0.000436071
Homez	-1.29788	0.000205741
Scn3a	-2.29482	0.00785427
Bcl2	-1.21679	0.0217257
Ryr3	-5.11	1.32e-08
Ece1	-1.31	1.81e-14
Gapdh	-1.87	7.04e-17
Mex3b	-1.03472	0.00955825
A830018L16Rik	-2.42208	0.000997296
Sh3rf2	-2.16629	0.00387096
Gm10030	-5.58514	0.00184423
Zfp105	-1.4	1.8e-09
Camk2b	-1.95	4.78e-10
Cacnb2	-3.58278	0.000120351
Fgf18	-2.6	5.67e-05
Mdn1	-1.1	4.29e-07
Sept11	-1.53	9.38e-28
Zscan5b	-2.58711	0.0037187
Palld	-1.15	1.22e-10
Gstm1	-1.00374	0.00192672
Zfp980	-3.6	4.12e-09
Kcnh1	-3.9	4.68e-05
Tspan7	-1.85	7.37e-08
Dppa4	-1.21	1.46e-11
Anks1b	-2.06355	0.0269968
Samd12	-2.4	4.62e-06
Nkx2-9	-1.78381	0.000650596
Prr19	-2.65	1.43e-08
Cds2	-1.01	8.92e-10
Zfp945	-2.42	7.3e-10
R74862	-1.63673	0.0130466
Nrsn2	-4.56396	0.000888473
Ptk2b	-2.27	4.83e-23
Mbtd1	-1.09	1.3e-07
Nhs	-1.96	2.25e-11
Trp53	-1.72	1.1e-24
Ccdc28a	-1.01305	0.0101921
Gm10069	-1.31948	0.0120015
Ptp4a3	-1.76	1.89e-15
Tmem40	-2.25007	0.000181219
Adamts14	-3.21	1.22e-25
Zfp74	-1.89	4.23e-20
Nptx2	-1.4	1.68e-10
Alox5ap	-1.83511	0.000961065
Myh13	-4.27	1.22e-11
Pcnx2	-1.90145	0.00060698
Cend1	-1.97	7.59e-05
Gtf2i	-1.25	4.75e-14
Zfp941	-1.24	2.63e-05
Zfp937	-1.44953	0.0308312
Rpl10l	-2.31	1.24e-10
Nlrp9b	-5.11	2.76e-21
Zfp266	-1.93	7.67e-17
Tor3a	-2.49	1.47e-30
Mfap2	-1.63033	0.0310068
Ifitm2	-1.15	9.52e-09
Eno3	-1.74	2.8e-11
Plaat3	-1.94	3.53e-07
1700019A02Rik	-4.52593	0.0249074
Tdrd5	-2.98	4.4e-09
Cdh3	-2.72	6.09e-27
Dnaic1	-3.02157	0.000954444
Tmem151a	-2.00643	0.000173319
Zic2	-1.77797	0.0113033
Adgrg5	-3.1	9.27e-05
Pclo	-1.66659	0.0363713
Mdc1	-1.02	3.65e-11
Rbak	-1.38	5.24e-08
Trim54	-2.5715	0.000457478
Hs6st2	-2.31	2.73e-09
Tubb3	-3.92	2.11e-68
Zfp534	-1.81859	0.000199569
Syt9	-2.7	1.45e-30
Tubb4a	-3.41	8.17e-11
Srpk2	-1.27	1.09e-10
Shisal1	-1.44267	0.0480896
Kcnc3	-1.09	5.31e-05
Stat4	-3.8	4.4e-12
Ica1	-1.62799	0.000921007
Msln	-3.43	1.89e-05
Nmral1	-1.23	1.93e-07
Syne2	-1.35	1.9e-07
Arhgap22	-1.14411	0.00236417
Sema3e	-2.84	1.37e-27
Jazf1	-2.32461	0.022823
Ccdc102a	-1.29	2.8e-05
Sox11	-1.82	1.02e-14
Nkx6-3	-5.18776	0.00705368
Utp14a	-1.02	3.24e-12
Lin28b	-2.3	2.22e-17
Alms1	-1.06	9.83e-05
Cdc42ep5	-1.46	7.52e-07
Klk1	-3.663	0.0262801
Brpf3	-1.21	9.74e-14
Klk8	-2.8	5.67e-20
Prr36	-2.01	5.48e-09
Med14	-1.01	2.23e-06
Zfp936	-2.1	2.38e-06
Plcxd1	-3.44	2.85e-25
Zfp428	-2.54	5.31e-34
2410137M14Rik	-4.16984	0.000558611
Rn7sk	-1.98	4.41e-06
Ifitm7	-6.07098	0.000367162
Zfp985	-1.84	1.71e-06
Zfp979	-1.49971	0.000106865
Zfp600	-2.30695	0.00143229
Med18	-1.65	1.17e-10
Adamtsl1	-2.19	4.79e-05
Hmgn3	-2.05951	0.000909409
Ttc32	-1.13296	0.00696802
Wdr35	-1.14	5.5e-11
Fxyd6	-2.58	2.19e-40
Oas1g	-2.83738	0.00309995
Hes6	-1.54	3.36e-09
Slc22a7	-1.79389	0.00332016
Usp51	-1.87076	0.0056807
Foxd3	-5.16145	0.00857291
Klk11	-7.03	7.57e-05
Syngap1	-1.49	2.56e-10
Tuba3a	-1.1404	0.0123095
Gbx1	-4.62496	0.0195427
Myl9	-2.96	5.6e-15
Map7d3	-3.93	7.44e-25
Sptbn2	-3.28	3.94e-54
Rtl8b	-2.25298	0.00446946
Zfp760	-1.32525	0.000352582
Lrch1	-2.21	1.75e-13
Rhox9	-2.16	5.69e-07
Ninl	-1.47	3.62e-11
Insm1	-3.5	1.29e-13
Col8a1	-1.93453	0.00167528
Macrod2	-1.48578	0.00336125
Shroom4	-1.62	1.09e-08
Slc4a5	-2.96	4.22e-24
Pnp2	-1.50542	0.0337995
Zfp467	-1.7163	0.00164108
Flnc	-1.98	2.51e-15
Trp53i11	-2.49	4.94e-28
Celsr2	-2.08	5.65e-21
Sort1	-1.56	5.7e-13
Cgn	-2.02	1.57e-11
Syt11	-3.4	1.54e-43
Zfp114	-2.09822	0.00886688
Uba1y	-3.46	8.76e-05
Pde7a	-1.04	6.7e-06
Adgrv1	-3.7	4.95e-20
Msi2	-1.86	1.62e-29
Slfn9	-5.28	1.92e-19
Cacng7	-2.74	8.3e-30
Ccdc92b	-1.0725	0.00491552
Insyn2b	-4.7785	0.000629118
Fcho1	-2.03	4.72e-15
Fat1	-2.08	3.91e-24
Scn2b	-2.65762	0.00412944
Rnf213	-1.14	2.31e-07
Ccnd1	-3.2	6e-42
Art5	-2.48851	0.0324159
Cldn3	-1.67482	0.00290995
Ctcfl	-4.07042	0.00115893
Rasal2	-1.2	3.13e-07
Sox13	-1.73	4.88e-22
Etnk2	-1.32401	0.000641318
Gtsf1l	-1.62	1.53e-09
Ceacam20	-2.50403	0.000825527
Cited4	-1.61934	0.00993761
Aurkc	-4.08764	0.00552
Gad1	-2.57504	0.012038
Il1rl2	-2.6616	0.0387615
Zfp946	-1.46115	0.0028177
2610044O15Rik8	-1.08225	0.00447487
1110002L01Rik	-1.53	4.24e-10
Rimbp3	-1.95053	0.000132952
Cebpd	-2.04	2.04e-10
Gng3	-5.2	2.4e-73
Foxr2	-7.88	2.46e-06
Sms	-2.24	5.67e-22
Tmem28	-2.16	1.59e-06
Mcc	-2.33	1.24e-20
Fndc1	-1.36063	0.0196852
Tuba1a	-1.55	2.5e-15
Klf12	-2.8	9.07e-19
Slfn10-ps	-6.56974	0.000395319
Ripply1	-5.29	3.79e-06
Acot1	-1.25113	0.00262761
Gprasp2	-1.3261	0.000149526
Gm10451	-3.31	2.77e-17
Uprt	-3.66	1.65e-08
Ccdc160	-2.89	1.24e-08
Mucl3	-2.80591	0.00185009
Arhgdig	-1.53	4.28e-06
Pnldc1	-1.47	1.64e-07
Arl14epl	-3.23078	0.00821798
Ecscr	-1.72415	0.000137647
Catip	-1.76658	0.046487
Efcab7	-1.19329	0.0371344
Cdkn2b	-1.56621	0.000184084
Insyn2a	-1.64429	0.0267073
Rbmxl2	-2.43	1.09e-29
Ttpa	-7.01	1.86e-05
Svip	-3.18	6.83e-08
4930513N10Rik	-1.03498	0.0408587
Zfp791	-1.02059	0.0404629
Misp3	-1.30407	0.0132176
Gramd2	-1.75	2.33e-05
Ceacam1	-3.02	6.68e-10
Mir100hg	-4.71003	0.0169764
Mex3a	-1.32	2.87e-08
Cass4	-6.77	3.21e-05
Sox2	-3.99	1.74e-12
Lrrc31	-5.4	1.54e-07
Kif5a	-2.61	5.1e-24
Ttll9	-2.42142	0.039729
Zcchc3	-1.52	3.21e-16
Zfp345	-1.09785	0.0259153
Syndig1	-1.55397	0.035978
Slc4a11	-3.07	3.89e-22
Papolb	-2.19218	0.0017695
2410141K09Rik	-3.04	4.12e-09
Zfp808	-1.27927	0.0312658
EU599041	-1.40284	0.0208515
Pak6	-1.67	9.33e-05
Grem1	-2.60877	0.00518823
Ano3	-1.52206	0.00377938
Qser1	-2.09	5.81e-27
Accsl	-7.18	1.65e-14
Prdm11	-1.86	1.81e-06
Cd80	-4.92	3.89e-06
Ccdc162	-2.71243	0.0474578
Ttc30a1	-1.66632	0.00334992
Scn9a	-4.84559	0.000255317
Fign	-2.25	2.92e-08
Rc3h2	-1	2.47e-05
Fnbp1	-1.37	8.84e-14
Gm10863	-4.82997	0.000383307
Dio3	-2.36259	0.00897565
Sox4	-1.63	1.03e-09
Oxct2b	-2.55479	0.0449355
Hmga1	-1.77	3.93e-27
LOC115489950	-1.24119	0.0444434
Zfp990	-1.8	6.32e-07
Aunip	-1.2	1.4e-06
Gm11627	-5.09	7.9e-10
LOC102634389	-6.06483	0.00199553
Mup6	-4.85	2.12e-13
Zfp566	-1.81	8.85e-12
9530053A07Rik	-4.23	2.81e-06
Zfp59	-1.5	6.92e-05
Cacng6	-4.4	4.97e-07
Prkcg	-2.71	1.58e-08
Gm14295	-1.32259	0.0238347
CN725425	-1.55478	0.0254834
Gm14124	-1.36703	0.00728907
Gm14139	-1.61985	0.000871239
Mef2b	-1.517	0.00383913
Apela	-2.74	6.84e-15
Psme2	-1.00557	0.00402485
Mymx	-1.74892	0.000612903
AU015836	-1.67	1.69e-09
Fzd10	-1.24	4.64e-05
Nap1l2	-3.83	6.41e-07
Crocc2	-5.25	4.75e-21
Abhd11os	-1.75531	0.0350427
Mir22hg	-1.26312	0.0326316
Halr1	-4.44813	0.0139305
Tsix	-1.01291	0.00107489
Wipf3	-2.22	2.9e-08
Pcsk2os1	-4.80572	0.0114327
Platr14	-3.2564	0.000114618
Gm13648	-3.61135	0.0277552
[truncated: 86 more rows]

## Sheet: Day8 Down Func Enrichments
source	term_id	term_name	term_size	p_value
GO:BP	GO:0048731	system development	4897	9.57708e-59
GO:BP	GO:0007275	multicellular organism development	5474	2.86162e-58
GO:BP	GO:0048856	anatomical structure development	6028	4.80527e-57
GO:BP	GO:0032502	developmental process	6586	8.7247e-55
GO:BP	GO:0007399	nervous system development	2430	2.04424e-48
GO:BP	GO:0009653	anatomical structure morphogenesis	2730	4.93013e-44
GO:BP	GO:0030154	cell differentiation	4404	6.99132e-43
GO:BP	GO:0048869	cellular developmental process	4483	9.10766e-42
GO:BP	GO:0048468	cell development	2361	2.87121e-39
GO:BP	GO:0022008	neurogenesis	1776	6.00553e-38
GO:BP	GO:0048699	generation of neurons	1635	8.73164e-36
GO:BP	GO:0006928	movement of cell or subcellular component	2087	9.25352e-36
GO:BP	GO:0032879	regulation of localization	2861	8.16131e-35
GO:BP	GO:0016043	cellular component organization	6100	2.27328e-34
GO:BP	GO:0030182	neuron differentiation	1474	2.32629e-34
GO:BP	GO:0040011	locomotion	1845	3.12194e-33
GO:BP	GO:0048513	animal organ development	3628	5.96041e-32
GO:BP	GO:0048518	positive regulation of biological process	6334	1.18083e-31
GO:BP	GO:0000902	cell morphogenesis	1062	1.26516e-30
GO:BP	GO:0048522	positive regulation of cellular process	5833	1.33963e-30
GO:BP	GO:0048666	neuron development	1212	1.47283e-30
GO:BP	GO:0071840	cellular component organization or biogenesis	6283	4.7689e-30
GO:BP	GO:0050793	regulation of developmental process	2602	7.32369e-30
GO:BP	GO:0120036	plasma membrane bounded cell projection organization	1546	1.01914e-29
GO:BP	GO:0009888	tissue development	1963	2.52691e-29
GO:BP	GO:0030030	cell projection organization	1586	2.54596e-29
GO:BP	GO:0048870	cell motility	1655	1.4282e-27
GO:BP	GO:0051674	localization of cell	1655	1.4282e-27
GO:BP	GO:0051239	regulation of multicellular organismal process	2773	7.20987e-27
GO:BP	GO:0031175	neuron projection development	1073	8.47001e-27
GO:BP	GO:0065008	regulation of biological quality	3934	1.6856e-26
GO:BP	GO:0051270	regulation of cellular component movement	1077	3.93838e-26
GO:BP	GO:0016477	cell migration	1499	9.37294e-26
GO:BP	GO:0048519	negative regulation of biological process	5611	2.18008e-25
GO:BP	GO:0032989	cellular component morphogenesis	803	2.09035e-24
GO:BP	GO:0034330	cell junction organization	740	2.44933e-24
GO:BP	GO:0048523	negative regulation of cellular process	5115	3.38929e-24
GO:BP	GO:0048812	neuron projection morphogenesis	660	1.40989e-23
GO:BP	GO:0048858	cell projection morphogenesis	681	1.45441e-23
GO:BP	GO:0120039	plasma membrane bounded cell projection morphogenesis	676	2.00424e-23
GO:BP	GO:0040012	regulation of locomotion	1037	2.93357e-23
GO:BP	GO:0032990	cell part morphogenesis	713	8.35901e-23
GO:BP	GO:2000145	regulation of cell motility	991	1.95645e-22
GO:BP	GO:0051179	localization	6190	3.66128e-22
GO:BP	GO:0051128	regulation of cellular component organization	2428	4.19838e-22
GO:BP	GO:0000904	cell morphogenesis involved in differentiation	767	4.47961e-22
GO:BP	GO:2000026	regulation of multicellular organismal development	1447	8.26275e-22
GO:BP	GO:0051094	positive regulation of developmental process	1409	1.11235e-21
GO:BP	GO:0050808	synapse organization	471	1.47369e-21
GO:BP	GO:0030334	regulation of cell migration	940	1.78834e-21
GO:BP	GO:0007166	cell surface receptor signaling pathway	2688	1.98503e-20
GO:BP	GO:0022610	biological adhesion	1389	4.87018e-20
GO:BP	GO:0010604	positive regulation of macromolecule metabolic process	3442	5.75767e-20
GO:BP	GO:0060429	epithelium development	1173	6.61223e-20
GO:BP	GO:0007155	cell adhesion	1377	1.71216e-19
GO:BP	GO:0007267	cell-cell signaling	1501	3.55643e-19
GO:BP	GO:0010646	regulation of cell communication	3250	5.39756e-19
GO:BP	GO:0023051	regulation of signaling	3263	6.724e-19
GO:BP	GO:0032501	multicellular organismal process	8531	7.41727e-19
GO:BP	GO:0009893	positive regulation of metabolic process	3754	1.36103e-18
GO:BP	GO:0050794	regulation of cellular process	12239	2.78244e-18
GO:BP	GO:0048667	cell morphogenesis involved in neuron differentiation	606	4.20355e-18
GO:BP	GO:0042127	regulation of cell population proliferation	1769	4.61301e-18
GO:BP	GO:0050789	regulation of biological process	12791	1.46895e-17
GO:BP	GO:0065007	biological regulation	13429	1.50394e-17
GO:BP	GO:0045595	regulation of cell differentiation	1660	5.30229e-17
GO:BP	GO:0007010	cytoskeleton organization	1406	6.19141e-17
GO:BP	GO:0008283	cell population proliferation	2086	9.40187e-16
GO:BP	GO:0051173	positive regulation of nitrogen compound metabolic process	3072	1.09385e-15
GO:BP	GO:0035295	tube development	1140	1.39034e-15
GO:BP	GO:0060255	regulation of macromolecule metabolic process	6361	1.72984e-15
GO:BP	GO:0061564	axon development	497	1.79063e-15
GO:BP	GO:0048583	regulation of response to stimulus	3852	2.533e-15
GO:BP	GO:0006468	protein phosphorylation	1669	3.64912e-15
GO:BP	GO:1990830	cellular response to leukemia inhibitory factor	117	5.35029e-15
GO:BP	GO:0048589	developmental growth	740	5.49644e-15
GO:BP	GO:1990823	response to leukemia inhibitory factor	118	7.91614e-15
GO:BP	GO:0051171	regulation of nitrogen compound metabolic process	5719	8.54844e-15
GO:BP	GO:0009887	animal organ morphogenesis	1045	9.37538e-15
GO:BP	GO:0031325	positive regulation of cellular metabolic process	3294	1.04709e-14
GO:BP	GO:0010628	positive regulation of gene expression	2350	1.08354e-14
GO:BP	GO:0048646	anatomical structure formation involved in morphogenesis	1174	1.60471e-14
GO:BP	GO:0022603	regulation of anatomical structure morphogenesis	964	2.11338e-14
GO:BP	GO:0035239	tube morphogenesis	916	2.13332e-14
GO:BP	GO:0051272	positive regulation of cellular component movement	605	3.93581e-14
GO:BP	GO:0072359	circulatory system development	1170	5.13245e-14
GO:BP	GO:0080090	regulation of primary metabolic process	5891	6.39319e-14
GO:BP	GO:0031323	regulation of cellular metabolic process	6090	6.45633e-14
GO:BP	GO:0030855	epithelial cell differentiation	655	7.63546e-14
GO:BP	GO:0030029	actin filament-based process	802	8.35094e-14
GO:BP	GO:0035556	intracellular signal transduction	2486	9.11608e-14
GO:BP	GO:0019222	regulation of metabolic process	6841	1.01278e-13
GO:BP	GO:0007409	axonogenesis	450	1.96934e-13
GO:BP	GO:0070887	cellular response to chemical stimulus	3111	2.47161e-13
GO:BP	GO:0009966	regulation of signal transduction	2834	2.59313e-13
GO:BP	GO:0097435	supramolecular fiber organization	729	3.54989e-13
GO:BP	GO:2000147	positive regulation of cell motility	588	5.55616e-13
GO:BP	GO:0040017	positive regulation of locomotion	602	1.2736e-12
GO:BP	GO:0045597	positive regulation of cell differentiation	916	1.31388e-12
GO:BP	GO:0051049	regulation of transport	1866	1.35272e-12
GO:BP	GO:0051240	positive regulation of multicellular organismal process	1519	1.43624e-12
GO:BP	GO:0051241	negative regulation of multicellular organismal process	1079	5.06823e-12
GO:BP	GO:0040007	growth	1017	7.79397e-12
GO:BP	GO:0016310	phosphorylation	2077	8.42704e-12
GO:BP	GO:0030036	actin cytoskeleton organization	711	9.11966e-12
GO:BP	GO:0030335	positive regulation of cell migration	565	9.16234e-12
GO:BP	GO:0001932	regulation of protein phosphorylation	1220	1.61942e-11
GO:BP	GO:0051093	negative regulation of developmental process	1046	2.32647e-11
GO:BP	GO:0019219	regulation of nucleobase-containing compound metabolic process	3954	2.6744e-11
GO:BP	GO:0042325	regulation of phosphorylation	1374	2.72169e-11
GO:BP	GO:0007417	central nervous system development	1025	3.35198e-11
GO:BP	GO:0006357	regulation of transcription by RNA polymerase II	2403	4.19568e-11
GO:BP	GO:0071310	cellular response to organic substance	2461	4.50019e-11
GO:BP	GO:0042391	regulation of membrane potential	459	4.78721e-11
GO:BP	GO:0010468	regulation of gene expression	4841	4.95262e-11
GO:BP	GO:0090066	regulation of anatomical structure size	549	5.36181e-11
GO:BP	GO:0060322	head development	809	6.17396e-11
GO:BP	GO:0010975	regulation of neuron projection development	528	6.54314e-11
GO:BP	GO:0007268	chemical synaptic transmission	701	9.39679e-11
GO:BP	GO:0098916	anterograde trans-synaptic signaling	701	9.39679e-11
GO:BP	GO:0099537	trans-synaptic signaling	709	9.47239e-11
GO:BP	GO:0007420	brain development	762	1.59336e-10
GO:BP	GO:0051130	positive regulation of cellular component organization	1206	1.63441e-10
GO:BP	GO:2001141	regulation of RNA biosynthetic process	3437	1.68063e-10
GO:BP	GO:0007167	enzyme linked receptor protein signaling pathway	918	1.68623e-10
GO:BP	GO:0010648	negative regulation of cell communication	1347	1.82826e-10
GO:BP	GO:0042330	taxis	621	1.88188e-10
GO:BP	GO:0051960	regulation of nervous system development	515	2.17062e-10
GO:BP	GO:1903506	regulation of nucleic acid-templated transcription	3433	2.20462e-10
GO:BP	GO:0023057	negative regulation of signaling	1350	2.27736e-10
GO:BP	GO:0098609	cell-cell adhesion	831	2.36817e-10
GO:BP	GO:0051174	regulation of phosphorus metabolic process	1573	2.37429e-10
GO:BP	GO:0006935	chemotaxis	616	2.57262e-10
GO:BP	GO:0099536	synaptic signaling	736	2.96701e-10
GO:BP	GO:0006355	regulation of transcription, DNA-templated	3383	3.38603e-10
GO:BP	GO:0070848	response to growth factor	698	3.64222e-10
GO:BP	GO:0019220	regulation of phosphate metabolic process	1572	4.05659e-10
GO:BP	GO:0044087	regulation of cellular component biogenesis	971	4.53776e-10
GO:BP	GO:0048729	tissue morphogenesis	646	5.25918e-10
GO:BP	GO:0051252	regulation of RNA metabolic process	3703	5.72147e-10
GO:BP	GO:0065009	regulation of molecular function	2826	5.72174e-10
GO:BP	GO:0006793	phosphorus metabolic process	2924	5.96397e-10
GO:BP	GO:0071363	cellular response to growth factor stimulus	671	6.02151e-10
GO:BP	GO:0010647	positive regulation of cell communication	1726	7.19825e-10
GO:BP	GO:0006796	phosphate-containing compound metabolic process	2901	8.05833e-10
GO:BP	GO:0031344	regulation of cell projection organization	731	9.0284e-10
GO:BP	GO:0006366	transcription by RNA polymerase II	2470	9.4249e-10
GO:BP	GO:0023056	positive regulation of signaling	1732	1.04732e-09
GO:BP	GO:0008284	positive regulation of cell population proliferation	1054	1.58789e-09
GO:BP	GO:0060560	developmental growth involved in morphogenesis	258	1.64751e-09
GO:BP	GO:0120035	regulation of plasma membrane bounded cell projection organization	714	1.84601e-09
GO:BP	GO:0045893	positive regulation of transcription, DNA-templated	1578	1.96422e-09
GO:BP	GO:0042327	positive regulation of phosphorylation	913	2.07138e-09
GO:BP	GO:0050673	epithelial cell proliferation	429	2.30458e-09
GO:BP	GO:0030155	regulation of cell adhesion	719	3.01856e-09
GO:BP	GO:0048514	blood vessel morphogenesis	646	6.38122e-09
GO:BP	GO:1903508	positive regulation of nucleic acid-templated transcription	1636	7.63124e-09
GO:BP	GO:0001934	positive regulation of protein phosphorylation	836	7.67755e-09
GO:BP	GO:1902680	positive regulation of RNA biosynthetic process	1637	8.11442e-09
GO:BP	GO:0009968	negative regulation of signal transduction	1210	1.10213e-08
GO:BP	GO:0009967	positive regulation of signal transduction	1506	1.15909e-08
GO:BP	GO:0032774	RNA biosynthetic process	3564	1.19776e-08
GO:BP	GO:0048585	negative regulation of response to stimulus	1607	1.21714e-08
GO:BP	GO:0007423	sensory organ development	606	1.43002e-08
GO:BP	GO:0045664	regulation of neuron differentiation	219	2.02383e-08
GO:BP	GO:0045937	positive regulation of phosphate metabolic process	992	2.06851e-08
GO:BP	GO:0010562	positive regulation of phosphorus metabolic process	992	2.06851e-08
GO:BP	GO:0007411	axon guidance	239	2.10528e-08
GO:BP	GO:0045935	positive regulation of nucleobase-containing compound metabolic process	1913	2.13959e-08
GO:BP	GO:0048584	positive regulation of response to stimulus	2206	2.16099e-08
GO:BP	GO:0034654	nucleobase-containing compound biosynthetic process	3973	2.24246e-08
GO:BP	GO:0097659	nucleic acid-templated transcription	3550	2.33427e-08
GO:BP	GO:0023061	signal release	556	2.51993e-08
GO:BP	GO:0002009	morphogenesis of an epithelium	541	2.7181e-08
GO:BP	GO:0001568	blood vessel development	743	2.90038e-08
GO:BP	GO:0097485	neuron projection guidance	241	2.99697e-08
GO:BP	GO:0007154	cell communication	7249	3.90397e-08
GO:BP	GO:0008219	cell death	2170	3.93086e-08
GO:BP	GO:0007169	transmembrane receptor protein tyrosine kinase signaling pathway	592	3.96595e-08
GO:BP	GO:0006351	transcription, DNA-templated	3504	4.18371e-08
GO:BP	GO:0007160	cell-matrix adhesion	210	4.33317e-08
GO:BP	GO:0051254	positive regulation of RNA metabolic process	1740	4.58189e-08
GO:BP	GO:0050678	regulation of epithelial cell proliferation	364	5.13456e-08
GO:BP	GO:0018130	heterocycle biosynthetic process	4036	5.32552e-08
GO:BP	GO:0031399	regulation of protein modification process	1641	5.39727e-08
GO:BP	GO:0050803	regulation of synapse structure or activity	258	5.41509e-08
GO:BP	GO:0051493	regulation of cytoskeleton organization	540	5.69865e-08
GO:BP	GO:0099003	vesicle-mediated transport in synapse	238	5.72115e-08
GO:BP	GO:0060284	regulation of cell development	556	5.83235e-08
GO:BP	GO:0019438	aromatic compound biosynthetic process	4049	5.92843e-08
GO:BP	GO:0045944	positive regulation of transcription by RNA polymerase II	1289	6.44495e-08
GO:BP	GO:0034097	response to cytokine	955	6.46547e-08
GO:BP	GO:0045596	negative regulation of cell differentiation	777	6.51719e-08
GO:BP	GO:0031589	cell-substrate adhesion	352	7.32728e-08
GO:BP	GO:0099504	synaptic vesicle cycle	213	7.58763e-08
GO:BP	GO:0043269	regulation of ion transport	1382	7.8104e-08
GO:BP	GO:0007507	heart development	615	7.99268e-08
GO:BP	GO:0034329	cell junction assembly	429	1.01011e-07
GO:BP	GO:0001944	vasculature development	774	1.03673e-07
GO:BP	GO:0001525	angiogenesis	546	1.07588e-07
GO:BP	GO:0032940	secretion by cell	859	1.09515e-07
GO:BP	GO:0023052	signaling	7187	1.16064e-07
GO:BP	GO:0016358	dendrite development	284	1.24055e-07
GO:BP	GO:0010033	response to organic substance	3434	1.43385e-07
GO:BP	GO:0022607	cellular component assembly	2729	1.43481e-07
GO:BP	GO:1901362	organic cyclic compound biosynthetic process	4191	1.78686e-07
GO:BP	GO:0031326	regulation of cellular biosynthetic process	4101	1.93667e-07
GO:BP	GO:0006836	neurotransmitter transport	232	2.07045e-07
GO:BP	GO:0009889	regulation of biosynthetic process	4185	2.08756e-07
GO:BP	GO:1905114	cell surface receptor signaling pathway involved in cell-cell signaling	529	2.18307e-07
GO:BP	GO:0050807	regulation of synapse organization	246	2.20731e-07
GO:BP	GO:0006996	organelle organization	3801	2.41602e-07
GO:BP	GO:0044093	positive regulation of molecular function	1734	2.64294e-07
GO:BP	GO:0007015	actin filament organization	445	2.69907e-07
GO:BP	GO:0046903	secretion	1027	2.86737e-07
GO:BP	GO:0045055	regulated exocytosis	248	3.05707e-07
GO:BP	GO:0140352	export from cell	908	3.50755e-07
GO:BP	GO:0032535	regulation of cellular component size	409	3.51758e-07
GO:BP	GO:0002064	epithelial cell development	249	3.59154e-07
GO:BP	GO:0071345	cellular response to cytokine stimulus	840	3.68543e-07
GO:BP	GO:0009891	positive regulation of biosynthetic process	2025	3.97458e-07
GO:BP	GO:0034762	regulation of transmembrane transport	593	4.80923e-07
GO:BP	GO:0099643	signal release from synapse	178	5.59385e-07
GO:BP	GO:0007269	neurotransmitter secretion	178	5.59385e-07
GO:BP	GO:0009790	embryo development	1179	5.8014e-07
GO:BP	GO:0007610	behavior	719	5.9454e-07
GO:BP	GO:0010556	regulation of macromolecule biosynthetic process	3929	6.37861e-07
GO:BP	GO:0031328	positive regulation of cellular biosynthetic process	1979	6.96062e-07
GO:BP	GO:0006887	exocytosis	370	7.63155e-07
GO:BP	GO:0001667	ameboidal-type cell migration	439	7.89841e-07
GO:BP	GO:2000112	regulation of cellular macromolecule biosynthetic process	3846	8.82345e-07
GO:BP	GO:0000165	MAPK cascade	784	9.75754e-07
GO:BP	GO:0048638	regulation of developmental growth	380	1.03177e-06
GO:BP	GO:0001505	regulation of neurotransmitter levels	242	1.06862e-06
GO:BP	GO:0010941	regulation of cell death	1770	1.10131e-06
GO:BP	GO:0050767	regulation of neurogenesis	421	1.42262e-06
GO:BP	GO:0034765	regulation of ion transmembrane transport	589	1.53927e-06
GO:BP	GO:0050804	modulation of chemical synaptic transmission	501	1.66569e-06
GO:BP	GO:0099177	regulation of trans-synaptic signaling	502	1.8442e-06
GO:BP	GO:0001763	morphogenesis of a branching structure	220	2.63064e-06
GO:BP	GO:0016079	synaptic vesicle exocytosis	129	2.63068e-06
GO:BP	GO:0051234	establishment of localization	4695	2.83206e-06
GO:BP	GO:0006810	transport	4550	2.90266e-06
GO:BP	GO:0009987	cellular process	17988	3.18842e-06
GO:BP	GO:0051129	negative regulation of cellular component organization	748	3.26612e-06
GO:BP	GO:0010557	positive regulation of macromolecule biosynthetic process	1868	3.40409e-06
GO:BP	GO:0030856	regulation of epithelial cell differentiation	149	3.56662e-06
GO:BP	GO:0007416	synapse assembly	188	3.59164e-06
GO:BP	GO:0050790	regulation of catalytic activity	2277	4.17563e-06
GO:BP	GO:0043583	ear development	237	4.30744e-06
GO:BP	GO:0012501	programmed cell death	2009	4.77336e-06
GO:BP	GO:0048568	embryonic organ development	481	5.57959e-06
GO:BP	GO:0032970	regulation of actin filament-based process	418	5.72965e-06
GO:BP	GO:1902533	positive regulation of intracellular signal transduction	964	5.73213e-06
GO:BP	GO:0034331	cell junction maintenance	50	6.26441e-06
GO:BP	GO:0032270	positive regulation of cellular protein metabolic process	1447	6.36959e-06
GO:BP	GO:0048588	developmental cell growth	262	7.4167e-06
GO:BP	GO:0051247	positive regulation of protein metabolic process	1529	9.49643e-06
GO:BP	GO:0031401	positive regulation of protein modification process	1070	9.69831e-06
GO:BP	GO:1902903	regulation of supramolecular fiber organization	384	9.84041e-06
GO:BP	GO:0010942	positive regulation of cell death	679	1.17779e-05
GO:BP	GO:0031346	positive regulation of cell projection organization	425	1.213e-05
GO:BP	GO:0090287	regulation of cellular response to growth factor stimulus	288	1.30682e-05
GO:BP	GO:0043412	macromolecule modification	3822	1.39383e-05
GO:BP	GO:0044089	positive regulation of cellular component biogenesis	533	1.68479e-05
GO:BP	GO:0048608	reproductive structure development	501	1.7909e-05
GO:BP	GO:0006464	cellular protein modification process	3637	1.94338e-05
GO:BP	GO:0036211	protein modification process	3637	1.94338e-05
GO:BP	GO:0048598	embryonic morphogenesis	643	1.96749e-05
GO:BP	GO:0006915	apoptotic process	1954	2.08275e-05
GO:BP	GO:0048813	dendrite morphogenesis	172	2.37554e-05
GO:BP	GO:0060537	muscle tissue development	440	2.51207e-05
GO:BP	GO:0009611	response to wounding	521	2.5221e-05
GO:BP	GO:1990138	neuron projection extension	193	2.66014e-05
GO:BP	GO:0010976	positive regulation of neuron projection development	214	2.73597e-05
GO:BP	GO:0061458	reproductive system development	506	2.86229e-05
GO:BP	GO:0033043	regulation of organelle organization	1188	2.94474e-05
GO:BP	GO:0043067	regulation of programmed cell death	1617	2.95093e-05
GO:BP	GO:0014706	striated muscle tissue development	418	3.0432e-05
GO:BP	GO:0000122	negative regulation of transcription by RNA polymerase II	964	3.39638e-05
GO:BP	GO:0008285	negative regulation of cell population proliferation	701	3.41688e-05
GO:BP	GO:0071495	cellular response to endogenous stimulus	1329	3.42555e-05
GO:BP	GO:0032956	regulation of actin cytoskeleton organization	372	3.45267e-05
GO:BP	GO:0001655	urogenital system development	380	3.52619e-05
GO:BP	GO:1902531	regulation of intracellular signal transduction	1574	3.66472e-05
GO:BP	GO:0010721	negative regulation of cell development	202	3.71472e-05
GO:BP	GO:0045892	negative regulation of transcription, DNA-templated	1415	3.84211e-05
GO:BP	GO:0001822	kidney development	327	3.99479e-05
GO:BP	GO:0061138	morphogenesis of a branching epithelium	203	4.34227e-05
GO:BP	GO:0060562	epithelial tube morphogenesis	359	4.57952e-05
GO:BP	GO:1903530	regulation of secretion by cell	645	4.59511e-05
GO:BP	GO:0099173	postsynapse organization	197	5.04942e-05
GO:BP	GO:0045165	cell fate commitment	269	5.19327e-05
GO:BP	GO:0044260	cellular macromolecule metabolic process	7957	5.74087e-05
GO:BP	GO:0043549	regulation of kinase activity	848	5.94371e-05
GO:BP	GO:0040013	negative regulation of locomotion	332	7.13201e-05
GO:BP	GO:0043405	regulation of MAP kinase activity	287	7.70201e-05
GO:BP	GO:0090596	sensory organ morphogenesis	287	7.70201e-05
GO:BP	GO:1903507	negative regulation of nucleic acid-templated transcription	1448	8.04316e-05
GO:BP	GO:0042592	homeostatic process	1946	8.25533e-05
GO:BP	GO:0009605	response to external stimulus	2947	8.35173e-05
GO:BP	GO:1902679	negative regulation of RNA biosynthetic process	1449	8.46334e-05
GO:BP	GO:0051494	negative regulation of cytoskeleton organization	173	8.94872e-05
GO:BP	GO:0051338	regulation of transferase activity	955	0.000106437
GO:BP	GO:0048839	inner ear development	209	0.000107738
GO:BP	GO:0044085	cellular component biogenesis	2965	0.000110848
GO:BP	GO:0072001	renal system development	337	0.000125202
GO:BP	GO:0009719	response to endogenous stimulus	1620	0.000136434
GO:BP	GO:0021700	developmental maturation	307	0.000137738
GO:BP	GO:0051046	regulation of secretion	729	0.000143965
GO:BP	GO:0006812	cation transport	1208	0.000153546
GO:BP	GO:0043408	regulation of MAPK cascade	713	0.000159487
GO:BP	GO:0048754	branching morphogenesis of an epithelial tube	170	0.00016868
GO:BP	GO:0051258	protein polymerization	309	0.000173661
GO:BP	GO:0048864	stem cell development	87	0.000176571
GO:BP	GO:0044057	regulation of system process	620	0.000184071
GO:BP	GO:0022604	regulation of cell morphogenesis	325	0.00018518
GO:BP	GO:0042981	regulation of apoptotic process	1580	0.000196762
GO:BP	GO:0051253	negative regulation of RNA metabolic process	1544	0.000217904
GO:BP	GO:0050768	negative regulation of neurogenesis	158	0.000221178
GO:BP	GO:0017157	regulation of exocytosis	229	0.000237496
GO:BP	GO:0040008	regulation of growth	684	0.000242467
GO:BP	GO:0043085	positive regulation of catalytic activity	1357	0.000245354
GO:BP	GO:0051716	cellular response to stimulus	8382	0.000253424
GO:BP	GO:0050770	regulation of axonogenesis	173	0.000274
GO:BP	GO:0043254	regulation of protein-containing complex assembly	449	0.000282146
GO:BP	GO:0051172	negative regulation of nitrogen compound metabolic process	2549	0.000287761
GO:BP	GO:0032101	regulation of response to external stimulus	908	0.00028936
GO:BP	GO:0060078	regulation of postsynaptic membrane potential	153	0.0002987
GO:BP	GO:0009913	epidermal cell differentiation	209	0.000302976
GO:BP	GO:0043588	skin development	276	0.00031873
GO:BP	GO:0031644	regulation of nervous system process	181	0.000322244
GO:BP	GO:0042063	gliogenesis	346	0.000331013
GO:BP	GO:0110053	regulation of actin filament organization	284	0.000334014
GO:BP	GO:0072073	kidney epithelium development	147	0.000338995
GO:BP	GO:0048871	multicellular organismal homeostasis	493	0.000357375
GO:BP	GO:0008544	epidermis development	309	0.000416032
GO:BP	GO:0090130	tissue migration	317	0.000426421
GO:BP	GO:0051961	negative regulation of nervous system development	162	0.000429908
GO:BP	GO:1902904	negative regulation of supramolecular fiber organization	169	0.0004364
GO:BP	GO:0045934	negative regulation of nucleobase-containing compound metabolic process	1646	0.00045239
GO:BP	GO:0045859	regulation of protein kinase activity	746	0.0004709
GO:BP	GO:0071900	regulation of protein serine/threonine kinase activity	463	0.000472919
GO:BP	GO:0048863	stem cell differentiation	213	0.000528712
GO:BP	GO:0048167	regulation of synaptic plasticity	213	0.000528712
GO:BP	GO:0016049	cell growth	498	0.000546508
GO:BP	GO:0034220	ion transmembrane transport	1355	0.000569341
GO:BP	GO:0098660	inorganic ion transmembrane transport	874	0.000573894
GO:BP	GO:1901888	regulation of cell junction assembly	207	0.000629633
GO:BP	GO:0006807	nitrogen compound metabolic process	9696	0.000686585
GO:BP	GO:0031327	negative regulation of cellular biosynthetic process	1724	0.000714092
GO:BP	GO:0051962	positive regulation of nervous system development	330	0.000740231
GO:BP	GO:0042110	T cell activation	502	0.000762466
GO:BP	GO:0001501	skeletal system development	502	0.000762466
GO:BP	GO:1901890	positive regulation of cell junction assembly	112	0.000763122
GO:BP	GO:0032271	regulation of protein polymerization	238	0.000770281
GO:BP	GO:0099558	maintenance of synapse structure	29	0.000780872
GO:BP	GO:2000113	negative regulation of cellular macromolecule biosynthetic process	1621	0.000827666
GO:BP	GO:0099565	chemical synaptic transmission, postsynaptic	119	0.000849286
GO:BP	GO:0048880	sensory system development	404	0.000872701
GO:BP	GO:0050896	response to stimulus	10011	0.000884537
GO:BP	GO:0001654	eye development	396	0.000885328
GO:BP	GO:0009890	negative regulation of biosynthetic process	1769	0.000928122
GO:BP	GO:0043954	cellular component maintenance	82	0.000935615
GO:BP	GO:0048534	hematopoietic or lymphoid organ development	955	0.000946225
GO:BP	GO:0080134	regulation of response to stress	1262	0.000972875
GO:BP	GO:0046928	regulation of neurotransmitter secretion	120	0.00102624
GO:BP	GO:0030001	metal ion transport	902	0.00104459
GO:BP	GO:0051271	negative regulation of cellular component movement	310	0.00108561
GO:BP	GO:0001885	endothelial cell development	71	0.00111967
GO:BP	GO:0003382	epithelial cell morphogenesis	44	0.00114324
GO:BP	GO:0150063	visual system development	399	0.00116974
GO:BP	GO:0018108	peptidyl-tyrosine phosphorylation	383	0.00120367
GO:BP	GO:0090132	epithelium migration	311	0.00120735
GO:BP	GO:0043068	positive regulation of programmed cell death	611	0.00124603
GO:BP	GO:0098655	cation transmembrane transport	887	0.00126103
GO:BP	GO:0017156	calcium-ion regulated exocytosis	66	0.00135426
GO:BP	GO:0060402	calcium ion transport into cytosol	170	0.00149607
GO:BP	GO:0001503	ossification	394	0.00156701
GO:BP	GO:0030097	hemopoiesis	909	0.0015752
GO:BP	GO:0061061	muscle structure development	658	0.00157721
GO:BP	GO:0003158	endothelium development	129	0.00158417
GO:BP	GO:0018212	peptidyl-tyrosine modification	386	0.00159278
GO:BP	GO:0045682	regulation of epidermis development	61	0.00160869
GO:BP	GO:0048747	muscle fiber development	61	0.00160869
GO:BP	GO:0033674	positive regulation of kinase activity	554	0.00161151
GO:BP	GO:0030217	T cell differentiation	267	0.00162749
GO:BP	GO:0010558	negative regulation of macromolecule biosynthetic process	1666	0.00165335
GO:BP	GO:0010720	positive regulation of cell development	346	0.00167154
GO:BP	GO:0050679	positive regulation of epithelial cell proliferation	207	0.00169111
GO:BP	GO:0044344	cellular response to fibroblast growth factor stimulus	97	0.00173417
GO:BP	GO:0060627	regulation of vesicle-mediated transport	573	0.00183882
GO:BP	GO:0050900	leukocyte migration	372	0.0019743
GO:BP	GO:0001952	regulation of cell-matrix adhesion	117	0.0019911
GO:BP	GO:2000146	negative regulation of cell motility	300	0.00199402
GO:BP	GO:0042552	myelination	151	0.00204665
GO:BP	GO:0009792	embryo development ending in birth or egg hatching	787	0.00211225
GO:BP	GO:0048640	negative regulation of developmental growth	124	0.00213239
GO:BP	GO:0010001	glial cell differentiation	254	0.00213619
GO:BP	GO:0006816	calcium ion transport	431	0.00222539
GO:BP	GO:0098814	spontaneous synaptic transmission	15	0.00227191
GO:BP	GO:0003013	circulatory system process	516	0.00233566
GO:BP	GO:0043009	chordate embryonic development	771	0.00238932
GO:BP	GO:0006936	muscle contraction	310	0.00248103
GO:BP	GO:0043065	positive regulation of apoptotic process	595	0.00257624
GO:BP	GO:0051641	cellular localization	2775	0.00270689
GO:BP	GO:0008154	actin polymerization or depolymerization	226	0.00284702
GO:BP	GO:0061669	spontaneous neurotransmitter secretion	9	0.00293496
GO:BP	GO:0045666	positive regulation of neuron differentiation	113	0.00320632
GO:BP	GO:0048639	positive regulation of developmental growth	212	0.00322759
GO:BP	GO:0007272	ensheathment of neurons	154	0.00326202
GO:BP	GO:0008366	axon ensheathment	154	0.00326202
GO:BP	GO:0007162	negative regulation of cell adhesion	289	0.00329318
GO:BP	GO:0060401	cytosolic calcium ion transport	190	0.00330812
GO:BP	GO:0016192	vesicle-mediated transport	1586	0.00340644
GO:BP	GO:0060548	negative regulation of cell death	1137	0.00348781
GO:BP	GO:0051050	positive regulation of transport	997	0.00350885
GO:BP	GO:0032268	regulation of cellular protein metabolic process	2469	0.00352588
GO:BP	GO:0030041	actin filament polymerization	198	0.00360371
GO:BP	GO:0002040	sprouting angiogenesis	134	0.0037154
GO:BP	GO:0010035	response to inorganic substance	609	0.0037286
GO:BP	GO:0002520	immune system development	1017	0.00378398
GO:BP	GO:0022612	gland morphogenesis	141	0.00378543
GO:BP	GO:0010977	negative regulation of neuron projection development	155	0.00379695
GO:BP	GO:0051924	regulation of calcium ion transport	275	0.00395122
GO:BP	GO:0045860	positive regulation of protein kinase activity	489	0.00407111
GO:BP	GO:0071695	anatomical structure maturation	252	0.00410027
GO:BP	GO:0030832	regulation of actin filament length	199	0.00410517
GO:BP	GO:0043410	positive regulation of MAPK cascade	515	0.00416796
GO:BP	GO:0010629	negative regulation of gene expression	2223	0.00421851
GO:BP	GO:0051246	regulation of protein metabolic process	2627	0.00434616
GO:BP	GO:0051588	regulation of neurotransmitter transport	135	0.00437741
GO:BP	GO:0008015	blood circulation	490	0.00439974
GO:BP	GO:0001894	tissue homeostasis	245	0.00444488
GO:BP	GO:0007517	muscle organ development	324	0.00452491
GO:BP	GO:0010631	epithelial cell migration	308	0.00454501
GO:BP	GO:0042493	response to drug	466	0.00497188
GO:BP	GO:0045785	positive regulation of cell adhesion	424	0.00506211
GO:BP	GO:0007292	female gamete generation	157	0.00511797
GO:BP	GO:0060993	kidney morphogenesis	96	0.0051634
GO:BP	GO:0050920	regulation of chemotaxis	231	0.00518741
GO:BP	GO:0045604	regulation of epidermal cell differentiation	54	0.00520596
GO:BP	GO:0010639	negative regulation of organelle organization	358	0.0052165
GO:BP	GO:0098662	inorganic cation transmembrane transport	775	0.00529254
GO:BP	GO:0030336	negative regulation of cell migration	286	0.00549631
GO:BP	GO:0044271	cellular nitrogen compound biosynthetic process	4705	0.00552739
GO:BP	GO:0002521	leukocyte differentiation	571	0.00557929
GO:BP	GO:0048592	eye morphogenesis	165	0.00578649
GO:BP	GO:0030902	hindbrain development	180	0.00618497
GO:BP	GO:0007612	learning	173	0.00644126
GO:BP	GO:0055085	transmembrane transport	1553	0.0065363
GO:BP	GO:0031324	negative regulation of cellular metabolic process	2742	0.00665701
GO:BP	GO:0071774	response to fibroblast growth factor	104	0.00691655
GO:BP	GO:0014031	mesenchymal cell development	85	0.00728094
GO:BP	GO:0060079	excitatory postsynaptic potential	111	0.00742236
GO:BP	GO:0060541	respiratory system development	242	0.00758719
GO:BP	GO:0070838	divalent metal ion transport	480	0.00760328
GO:BP	GO:0022407	regulation of cell-cell adhesion	421	0.00791324
GO:BP	GO:0002685	regulation of leukocyte migration	220	0.00857065
GO:BP	GO:0045444	fat cell differentiation	251	0.00869119
GO:BP	GO:0045446	endothelial cell differentiation	112	0.00886144
GO:BP	GO:0001657	ureteric bud development	99	0.00924581
GO:BP	GO:0008064	regulation of actin polymerization or depolymerization	198	0.00933212
GO:BP	GO:0016331	morphogenesis of embryonic epithelium	169	0.0101036
GO:BP	GO:1901879	regulation of protein depolymerization	93	0.0101585
GO:BP	GO:0050863	regulation of T cell activation	317	0.0109122
GO:BP	GO:0007605	sensory perception of sound	148	0.0110638
GO:BP	GO:0007611	learning or memory	301	0.0111057
GO:BP	GO:0060485	mesenchyme development	277	0.0111386
GO:BP	GO:0106027	neuron projection organization	100	0.0111552
GO:BP	GO:0072163	mesonephric epithelium development	100	0.0111552
GO:BP	GO:0072164	mesonephric tubule development	100	0.0111552
GO:BP	GO:0007050	cell cycle arrest	141	0.0112197
GO:BP	GO:0007165	signal transduction	6740	0.0116966
GO:BP	GO:0014032	neural crest cell development	81	0.0117586
GO:BP	GO:0072511	divalent inorganic cation transport	486	0.0119394
GO:BP	GO:0007159	leukocyte cell-cell adhesion	343	0.0124874
GO:BP	GO:0010605	negative regulation of macromolecule metabolic process	3020	0.0128655
GO:BP	GO:0051261	protein depolymerization	121	0.0129155
GO:BP	GO:0002682	regulation of immune system process	1405	0.0133108
GO:BP	GO:0043406	positive regulation of MAP kinase activity	209	0.0141644
GO:BP	GO:0072009	nephron epithelium development	115	0.0148445
GO:BP	GO:0055002	striated muscle cell development	115	0.0148445
GO:BP	GO:0016055	Wnt signaling pathway	412	0.0150053
GO:BP	GO:1902414	protein localization to cell junction	136	0.0153165
GO:BP	GO:0060997	dendritic spine morphogenesis	70	0.015856
GO:BP	GO:0048168	regulation of neuronal synaptic plasticity	64	0.0159519
GO:BP	GO:0050771	negative regulation of axonogenesis	64	0.0159519
GO:BP	GO:0051347	positive regulation of transferase activity	632	0.0170768
GO:BP	GO:0051963	regulation of synapse assembly	116	0.0175409
GO:BP	GO:0198738	cell-cell signaling by wnt	414	0.0176016
GO:BP	GO:0042551	neuron maturation	53	0.0188904
GO:BP	GO:0031345	negative regulation of cell projection organization	204	0.0193198
GO:BP	GO:1904062	regulation of cation transmembrane transport	373	0.0193833
GO:BP	GO:1901700	response to oxygen-containing compound	1817	0.0194281
GO:BP	GO:1901342	regulation of vasculature development	307	0.0196584
GO:BP	GO:0030098	lymphocyte differentiation	390	0.0196807
GO:BP	GO:0048736	appendage development	189	0.0197189
GO:BP	GO:0060173	limb development	189	0.0197189
GO:BP	GO:0030900	forebrain development	424	0.0197874
GO:BP	GO:0010522	regulation of calcium ion transport into cytosol	110	0.0201221
GO:BP	GO:0030833	regulation of actin filament polymerization	182	0.0210207
GO:BP	GO:0001823	mesonephros development	104	0.0229319
GO:BP	GO:0043542	endothelial cell migration	229	0.0237735
GO:BP	GO:0048675	axon extension	132	0.0243289
GO:BP	GO:0009892	negative regulation of metabolic process	3260	0.024491
GO:BP	GO:0048791	calcium ion-regulated exocytosis of neurotransmitter	23	0.0254849
GO:BP	GO:0072006	nephron development	154	0.0258871
GO:BP	GO:0007613	memory	154	0.0258871
GO:BP	GO:0051592	response to calcium ion	154	0.0258871
GO:BP	GO:0031111	negative regulation of microtubule polymerization or depolymerization	43	0.0261436
GO:BP	GO:0097484	dendrite extension	43	0.0261436
GO:BP	GO:0045765	regulation of angiogenesis	302	0.0263632
GO:BP	GO:0050890	cognition	335	0.0265545
GO:BP	GO:1903169	regulation of calcium ion transmembrane transport	169	0.0268446
GO:BP	GO:0001649	osteoblast differentiation	207	0.0273812
GO:BP	GO:0043069	negative regulation of programmed cell death	1019	0.027574
GO:BP	GO:0045667	regulation of osteoblast differentiation	140	0.0276688
GO:BP	GO:0044237	cellular metabolic process	10372	0.028109
GO:BP	GO:0043244	regulation of protein-containing complex disassembly	126	0.0285521
GO:BP	GO:1901880	negative regulation of protein depolymerization	79	0.0288086
GO:BP	GO:0010453	regulation of cell fate commitment	38	0.0291566
GO:BP	GO:0030705	cytoskeleton-dependent intracellular transport	185	0.030446
GO:BP	GO:1903706	regulation of hemopoiesis	387	0.0305717
GO:BP	GO:0010810	regulation of cell-substrate adhesion	216	0.0315779
GO:BP	GO:0032880	regulation of protein localization	928	0.0322312
GO:BP	GO:0097191	extrinsic apoptotic signaling pathway	224	0.0322897
GO:BP	GO:2000027	regulation of animal organ morphogenesis	120	0.0333866
GO:BP	GO:0021675	nerve development	80	0.0352465
GO:BP	GO:0016070	RNA metabolic process	4505	0.0353053
GO:BP	GO:0097553	calcium ion transmembrane import into cytosol	149	0.0354409
GO:BP	GO:0010952	positive regulation of peptidase activity	194	0.0359467
GO:BP	GO:0048017	inositol lipid-mediated signaling	164	0.0367338
GO:BP	GO:0046777	protein autophosphorylation	241	0.0368408
GO:BP	GO:1901215	negative regulation of neuron death	249	0.0370221
GO:BP	GO:1903037	regulation of leukocyte cell-cell adhesion	306	0.0379848
GO:BP	GO:0051480	regulation of cytosolic calcium ion concentration	390	0.0387772
GO:BP	GO:0062009	secondary palate development	24	0.0402237
GO:BP	GO:1903131	mononuclear cell differentiation	442	0.0402457
GO:BP	GO:0001755	neural crest cell migration	56	0.0410526
GO:BP	GO:0044238	primary metabolic process	10280	0.0416024
GO:BP	GO:0003002	regionalization	349	0.0429852
GO:BP	GO:0048525	negative regulation of viral process	101	0.0438328
GO:BP	GO:0030072	peptide hormone secretion	283	0.0438596
GO:BP	GO:0007214	gamma-aminobutyric acid signaling pathway	29	0.0443234
GO:BP	GO:0043170	macromolecule metabolic process	9642	0.044477
GO:BP	GO:0120031	plasma membrane bounded cell projection assembly	514	0.0463686
GO:BP	GO:0043242	negative regulation of protein-containing complex disassembly	88	0.0469509
GO:BP	GO:0009914	hormone transport	367	0.0471691
GO:BP	GO:0060070	canonical Wnt signaling pathway	292	0.0473275
GO:BP	GO:0006811	ion transport	3410	0.0476844
GO:BP	GO:0003012	muscle system process	436	0.048872
GO:CC	GO:0030054	cell junction	2079	3.77054e-38
GO:CC	GO:0043005	neuron projection	1570	2.17989e-26
GO:CC	GO:0045202	synapse	1469	6.01091e-24
GO:CC	GO:0120025	plasma membrane bounded cell projection	2406	3.81348e-22
GO:CC	GO:0042995	cell projection	2498	4.58686e-22
GO:CC	GO:0005622	intracellular anatomical structure	14212	3.00296e-21
GO:CC	GO:0036477	somatodendritic compartment	1079	3.03704e-21
GO:CC	GO:0030424	axon	773	5.58792e-21
GO:CC	GO:0044297	cell body	803	4.45122e-20
GO:CC	GO:0043025	neuronal cell body	713	2.04671e-18
GO:CC	GO:0098590	plasma membrane region	1318	1.02796e-16
GO:CC	GO:0030425	dendrite	772	5.62788e-16
GO:CC	GO:0097447	dendritic tree	774	7.15008e-16
GO:CC	GO:0070161	anchoring junction	660	1.72977e-15
GO:CC	GO:0043226	organelle	12889	9.92442e-15
GO:CC	GO:0005737	cytoplasm	11132	2.4989e-14
GO:CC	GO:0005856	cytoskeleton	2249	5.66731e-14
GO:CC	GO:0098793	presynapse	611	1.22291e-13
GO:CC	GO:0098794	postsynapse	725	6.65082e-13
GO:CC	GO:0015629	actin cytoskeleton	488	8.98311e-12
GO:CC	GO:0150034	distal axon	385	5.43973e-11
GO:CC	GO:0005911	cell-cell junction	517	1.37819e-10
GO:CC	GO:0098978	glutamatergic synapse	444	4.51839e-10
GO:CC	GO:0099572	postsynaptic specialization	417	6.30573e-10
GO:CC	GO:0030427	site of polarized growth	226	1.17074e-09
GO:CC	GO:0048471	perinuclear region of cytoplasm	777	1.42624e-09
GO:CC	GO:0097060	synaptic membrane	443	2.6313e-09
GO:CC	GO:0030133	transport vesicle	384	2.74337e-09
GO:CC	GO:0030426	growth cone	219	3.63472e-09
GO:CC	GO:0098984	neuron to neuron synapse	419	5.54658e-09
GO:CC	GO:0060076	excitatory synapse	65	3.06293e-08
GO:CC	GO:0043229	intracellular organelle	12057	6.02815e-08
GO:CC	GO:0032279	asymmetric synapse	391	1.15261e-07
GO:CC	GO:0014069	postsynaptic density	385	1.3916e-07
GO:CC	GO:0005938	cell cortex	330	2.53258e-07
GO:CC	GO:0070382	exocytic vesicle	258	7.41784e-07
GO:CC	GO:0099503	secretory vesicle	612	4.61728e-06
GO:CC	GO:0099081	supramolecular polymer	1015	5.6233e-06
GO:CC	GO:0099512	supramolecular fiber	1008	6.36734e-06
GO:CC	GO:0008021	synaptic vesicle	238	7.11336e-06
GO:CC	GO:0044306	neuron projection terminus	198	1.02412e-05
GO:CC	GO:0099080	supramolecular complex	1322	1.30664e-05
GO:CC	GO:0098982	GABA-ergic synapse	90	1.45083e-05
GO:CC	GO:0031410	cytoplasmic vesicle	1920	3.08074e-05
GO:CC	GO:0097708	intracellular vesicle	1925	3.81575e-05
GO:CC	GO:0005884	actin filament	127	5.53737e-05
GO:CC	GO:0031982	vesicle	2064	6.33348e-05
GO:CC	GO:0048786	presynaptic active zone	85	7.6636e-05
GO:CC	GO:0030863	cortical cytoskeleton	116	7.96986e-05
GO:CC	GO:0062023	collagen-containing extracellular matrix	359	9.89795e-05
GO:CC	GO:0031252	cell leading edge	440	9.94737e-05
GO:CC	GO:0043235	receptor complex	392	0.000108121
GO:CC	GO:0098831	presynaptic active zone cytoplasmic component	17	0.000114497
GO:CC	GO:0030055	cell-substrate junction	193	0.000114736
GO:CC	GO:0005925	focal adhesion	182	0.000184234
GO:CC	GO:0099240	intrinsic component of synaptic membrane	213	0.000242411
GO:CC	GO:0005604	basement membrane	109	0.000250663
GO:CC	GO:0042734	presynaptic membrane	177	0.000250887
GO:CC	GO:0098858	actin-based cell projection	244	0.00027865
GO:CC	GO:0030864	cortical actin cytoskeleton	85	0.000312418
GO:CC	GO:0043292	contractile fiber	245	0.000314011
GO:CC	GO:0060077	inhibitory synapse	23	0.000460157
GO:CC	GO:0043232	intracellular non-membrane-bounded organelle	4338	0.000478931
GO:CC	GO:0043228	non-membrane-bounded organelle	4349	0.000485469
GO:CC	GO:0031012	extracellular matrix	487	0.000623317
GO:CC	GO:0032432	actin filament bundle	90	0.000920071
GO:CC	GO:0042641	actomyosin	90	0.000920071
GO:CC	GO:0045211	postsynaptic membrane	311	0.0010635
GO:CC	GO:0044309	neuron spine	225	0.00107497
GO:CC	GO:0099699	integral component of synaptic membrane	195	0.00108504
GO:CC	GO:0005634	nucleus	7231	0.00201475
GO:CC	GO:0016324	apical plasma membrane	384	0.00209436
GO:CC	GO:0043679	axon terminus	179	0.00242127
GO:CC	GO:0043197	dendritic spine	220	0.00352676
GO:CC	GO:0043227	membrane-bounded organelle	11528	0.00412977
GO:CC	GO:0098857	membrane microdomain	394	0.00473932
GO:CC	GO:0045177	apical part of cell	473	0.00541979
GO:CC	GO:0005912	adherens junction	157	0.00647853
GO:CC	GO:0030016	myofibril	234	0.00688007
GO:CC	GO:0097517	contractile actin filament bundle	81	0.00704426
GO:CC	GO:0001725	stress fiber	81	0.00704426
GO:CC	GO:0044304	main axon	75	0.00763459
GO:CC	GO:0030017	sarcomere	212	0.00809773
GO:CC	GO:0045121	membrane raft	393	0.00851146
GO:CC	GO:0016459	myosin complex	57	0.00852503
GO:CC	GO:0099568	cytoplasmic region	277	0.00915331
GO:CC	GO:0031594	neuromuscular junction	89	0.00926081
GO:CC	GO:0098797	plasma membrane protein complex	543	0.00959464
GO:CC	GO:0031674	I band	153	0.0100861
GO:CC	GO:0030672	synaptic vesicle membrane	124	0.0101545
GO:CC	GO:0099501	exocytic vesicle membrane	124	0.0101545
GO:CC	GO:0030018	Z disc	139	0.0110516
GO:CC	GO:0098936	intrinsic component of postsynaptic membrane	155	0.0130409
GO:CC	GO:0030659	cytoplasmic vesicle membrane	477	0.013098
GO:CC	GO:0030658	transport vesicle membrane	186	0.0141197
GO:CC	GO:0012506	vesicle membrane	499	0.0174334
GO:CC	GO:0031226	intrinsic component of plasma membrane	1565	0.0194314
GO:CC	GO:0099513	polymeric cytoskeletal fiber	775	0.0202557
GO:CC	GO:0048788	cytoskeleton of presynaptic active zone	4	0.0218867
GO:CC	GO:0044294	dendritic growth cone	10	0.0263662
GO:CC	GO:0043195	terminal bouton	82	0.0287343
GO:CC	GO:0098802	plasma membrane signaling receptor complex	177	0.0291989
GO:CC	GO:0099569	presynaptic cytoskeleton	7	0.0349682
GO:CC	GO:0016323	basolateral plasma membrane	269	0.0406281
GO:CC	GO:0098889	intrinsic component of presynaptic membrane	105	0.0410498
HP	HP:0009800	Maternal diabetes	38	0.00078975
HP	HP:0010476	Aplasia/Hypoplasia of the bladder	11	0.00290907
HP	HP:0012719	Functional abnormality of the gastrointestinal tract	929	0.00803266
HP	HP:0000006	Autosomal dominant inheritance	1875	0.0145138
HP	HP:0000062	Ambiguous genitalia	106	0.0153819
HP	HP:0003422	Vertebral segmentation defect	118	0.0154267
HP	HP:0007925	Lacrimal duct aplasia	5	0.0200724
HP	HP:0000457	Depressed nasal ridge	116	0.031492
HP	HP:0006979	Sleep-wake cycle disturbance	34	0.0330969
HP	HP:0002871	Central apnea	35	0.0476017
KEGG	KEGG:05200	Pathways in cancer	529	1.48181e-09
KEGG	KEGG:04510	Focal adhesion	196	3.42486e-07
KEGG	KEGG:05217	Basal cell carcinoma	62	3.51033e-07
KEGG	KEGG:04550	Signaling pathways regulating pluripotency of stem cells	138	9.77123e-07
KEGG	KEGG:04151	PI3K-Akt signaling pathway	354	1.40654e-06
KEGG	KEGG:05224	Breast cancer	144	1.09676e-05
KEGG	KEGG:04014	Ras signaling pathway	229	1.98544e-05
KEGG	KEGG:04512	ECM-receptor interaction	87	2.57048e-05
KEGG	KEGG:04015	Rap1 signaling pathway	211	3.09375e-05
KEGG	KEGG:04010	MAPK signaling pathway	286	4.25902e-05
KEGG	KEGG:05225	Hepatocellular carcinoma	165	4.2807e-05
KEGG	KEGG:04020	Calcium signaling pathway	238	0.000395127
KEGG	KEGG:05218	Melanoma	71	0.000590685
KEGG	KEGG:05205	Proteoglycans in cancer	196	0.00126105
KEGG	KEGG:05226	Gastric cancer	145	0.00295608
KEGG	KEGG:05206	MicroRNAs in cancer	160	0.00327976
KEGG	KEGG:04310	Wnt signaling pathway	160	0.00327976
KEGG	KEGG:05165	Human papillomavirus infection	347	0.00387774
KEGG	KEGG:04810	Regulation of actin cytoskeleton	217	0.0059105
KEGG	KEGG:04115	p53 signaling pathway	72	0.0100527
KEGG	KEGG:04514	Cell adhesion molecules	162	0.0105177
KEGG	KEGG:04330	Notch signaling pathway	54	0.0107575
KEGG	KEGG:04360	Axon guidance	180	0.0149901
KEGG	KEGG:04727	GABAergic synapse	88	0.0173433
KEGG	KEGG:05418	Fluid shear stress and atherosclerosis	141	0.0292198
KEGG	KEGG:04670	Leukocyte transendothelial migration	114	0.0378832
KEGG	KEGG:04390	Hippo signaling pathway	153	0.0493498
REAC	REAC:R-MMU-112315	Transmission across Chemical Synapses	196	3.54517e-06
REAC	REAC:R-MMU-112316	Neuronal System	312	4.07067e-06
REAC	REAC:R-MMU-397014	Muscle contraction	169	3.53446e-05
REAC	REAC:R-MMU-422475	Axon guidance	256	0.000276031
REAC	REAC:R-MMU-9675108	Nervous system development	256	0.000276031
REAC	REAC:R-MMU-112314	Neurotransmitter receptors and postsynaptic signal transmission	133	0.00227162
REAC	REAC:R-MMU-977443	GABA receptor activation	51	0.00235883
REAC	REAC:R-MMU-390522	Striated Muscle Contraction	33	0.00643496
REAC	REAC:R-MMU-9006934	Signaling by Receptor Tyrosine Kinases	380	0.00866417
REAC	REAC:R-MMU-216083	Integrin cell surface interactions	67	0.0266082
TF	TF:M07289_1	Factor: GKLF; motif: NNNRGGNGNGGSN; match class: 1	11007	3.4154e-62
TF	TF:M08995	Factor: CTCF; motif: NAGGGGGCGCNNKNNNN	14320	3.87478e-57
TF	TF:M08995_1	Factor: CTCF; motif: NAGGGGGCGCNNKNNNN; match class: 1	9349	4.22612e-55
TF	TF:M07040	Factor: GKLF; motif: NNRRGRRNGNSNNN	12962	2.03477e-54
TF	TF:M07040_1	Factor: GKLF; motif: NNRRGRRNGNSNNN; match class: 1	8475	2.35396e-53
TF	TF:M07397	Factor: ZBP89; motif: CCCCKCCCCCNN	8111	5.81781e-52
TF	TF:M07289	Factor: GKLF; motif: NNNRGGNGNGGSN	15320	1.41814e-50
TF	TF:M01118	Factor: WT1; motif: SMCNCCNSC	8135	2.89208e-50
TF	TF:M00649	Factor: MAZ; motif: GGGGAGGG	8423	4.05406e-50
TF	TF:M02844	Factor: BCL6B; motif: NNNNCCGCCCCWNNNN	13676	7.55127e-49
TF	TF:M10375	Factor: Sp1; motif: GGNGGGGGNGGGGGMGGGGCNGGG	10768	2.34564e-47
TF	TF:M10375_1	Factor: Sp1; motif: GGNGGGGGNGGGGGMGGGGCNGGG; match class: 1	7407	4.68142e-46
TF	TF:M02036	Factor: WT1; motif: CGCCCCCNCN	7510	4.02798e-45
TF	TF:M07436	Factor: WT1; motif: NNGGGNGGGSGN	7491	3.58756e-44
TF	TF:M01175	Factor: CKROX; motif: SCCCTCCCC	6341	2.46212e-43
TF	TF:M00716	Factor: ZF5; motif: GSGCGCGR	14831	2.96072e-43
TF	TF:M00378_1	Factor: Pax-4; motif: NNNNNYCACCCB; match class: 1	14474	3.25662e-43
TF	TF:M07461	Factor: KLF; motif: GGGNGGGG	8502	5.94283e-43
TF	TF:M00933	Factor: Sp1; motif: CCCCGCCCCN	8780	9.91712e-42
TF	TF:M10209	Factor: E2F-1; motif: GNGGGCGGGRMN	14241	1.09567e-41
TF	TF:M00716_1	Factor: ZF5; motif: GSGCGCGR; match class: 1	12041	5.08037e-41
TF	TF:M00333	Factor: ZF5; motif: NRNGNGCGCGCWN	14481	5.12765e-41
TF	TF:M04662	Factor: FOXN4; motif: NNWANNCGWMCGCGTCNNNNMT	16023	5.47634e-41
TF	TF:M01219	Factor: SP1:SP3; motif: CCSCCCCCYCC	6689	4.53025e-40
TF	TF:M01303	Factor: SP1; motif: GGGGYGGGGNS	7146	5.41576e-40
TF	TF:M02023	Factor: MAZ; motif: NKGGGAGGGGRGGR	7966	1.47701e-37
TF	TF:M08878	Factor: EGR; motif: CGCCCCCGCNN	5826	3.15724e-37
TF	TF:M07354	Factor: Egr-1; motif: GCGGGGGCGG	5931	5.0959e-37
TF	TF:M00333_1	Factor: ZF5; motif: NRNGNGCGCGCWN; match class: 1	11192	6.67807e-37
TF	TF:M03876	Factor: Kaiso; motif: GCMGGGRGCRGS	11140	1.65255e-36
TF	TF:M02844_1	Factor: BCL6B; motif: NNNNCCGCCCCWNNNN; match class: 1	8515	2.15987e-36
TF	TF:M01104	Factor: MOVO-B; motif: GNGGGGG	7637	2.25288e-36
TF	TF:M07261	Factor: LKLF; motif: GGGGTGGKSN	9194	5.70835e-36
TF	TF:M00378	Factor: Pax-4; motif: NNNNNYCACCCB	18735	9.21441e-36
TF	TF:M00649_1	Factor: MAZ; motif: GGGGAGGG; match class: 1	3022	1.03966e-35
TF	TF:M01118_1	Factor: WT1; motif: SMCNCCNSC; match class: 1	4607	1.46773e-35
TF	TF:M01240	Factor: BEN; motif: CAGCGRNV	16245	1.87235e-35
TF	TF:M01240_1	Factor: BEN; motif: CAGCGRNV; match class: 1	11990	2.26217e-35
TF	TF:M07329	Factor: Osx; motif: CCNCCCCCNNN	6167	4.62206e-35
TF	TF:M10376	Factor: Sp5; motif: RNGGRGGNGGRGNNGGGGGAGGRG	4858	1.72319e-34
TF	TF:M10209_1	Factor: E2F-1; motif: GNGGGCGGGRMN; match class: 1	10609	4.03564e-34
TF	TF:M02089	Factor: E2F-3; motif: GGCGGGN	11280	1.18968e-32
TF	TF:M00932	Factor: Sp1; motif: NNGGGGCGGGGNN	8947	2.71668e-32
TF	TF:M01822_1	Factor: CPBP; motif: SNCCCNN; match class: 1	19948	3.32792e-32
TF	TF:M03814	Factor: BTEB2; motif: GNAGGGGGNGGGSSNN	4982	3.36412e-32
TF	TF:M01865	Factor: BTEB3; motif: BNRNGGGAGGNGT	8930	3.4633e-32
TF	TF:M07261_1	Factor: LKLF; motif: GGGGTGGKSN; match class: 1	3780	8.23651e-32
TF	TF:M02835	Factor: Zic1; motif: NNCCCCCGGGGGGG	9529	8.48105e-32
TF	TF:M07397_1	Factor: ZBP89; motif: CCCCKCCCCCNN; match class: 1	3887	1.34377e-31
TF	TF:M08819	Factor: LKLF; motif: CNCCACCCS	5807	4.16747e-31
TF	TF:M00803_1	Factor: E2F; motif: GGCGSG; match class: 1	7020	1.37199e-30
TF	TF:M01873	Factor: Egr-1; motif: GCGGGGGCGG	5003	1.73789e-30
TF	TF:M03944	Factor: Zfp740; motif: NCCCCCCCAC	7319	1.55197e-29
TF	TF:M00982	Factor: KROX; motif: CCCGCCCCCRCCCC	5970	3.7976e-29
TF	TF:M03893	Factor: WT1; motif: GNGGGGGCGGGG	6655	4.71655e-29
TF	TF:M07461_1	Factor: KLF; motif: GGGNGGGG; match class: 1	3304	5.33437e-29
TF	TF:M00931	Factor: Sp1; motif: GGGGCGGGGC	8663	1.04404e-28
TF	TF:M01837	Factor: FKLF; motif: BGGGNGGVMD	4975	1.41034e-28
TF	TF:M02835_1	Factor: Zic1; motif: NNCCCCCGGGGGGG; match class: 1	6594	1.46595e-28
TF	TF:M01113	Factor: CACD; motif: CCACRCCC	10870	1.89659e-28
TF	TF:M07436_1	Factor: WT1; motif: NNGGGNGGGSGN; match class: 1	3879	4.43178e-28
TF	TF:M02831	Factor: Zfp281; motif: NNCCCCCCCCCCMYC	3973	4.90328e-28
TF	TF:M10412	Factor: ZNF151; motif: GGSGGNGGGGGAGGGGMGG	3819	2.24582e-27
TF	TF:M00196	Factor: Sp1; motif: NGGGGGCGGGGYN	8793	3.15413e-27
TF	TF:M07395	Factor: Sp1; motif: NGGGGCGGGGN	9131	4.18646e-27
TF	TF:M03876_1	Factor: Kaiso; motif: GCMGGGRGCRGS; match class: 1	5838	5.99861e-27
TF	TF:M01175_1	Factor: CKROX; motif: SCCCTCCCC; match class: 1	1957	9.34216e-27
TF	TF:M07277	Factor: BTEB2; motif: RGGGNGKGGN	7606	1.92054e-26
TF	TF:M00803	Factor: E2F; motif: GGCGSG	10398	2.15281e-26
TF	TF:M07329_1	Factor: Osx; motif: CCNCCCCCNNN; match class: 1	2011	1.49157e-25
TF	TF:M10213	Factor: Egr-1; motif: NNGCGKGGGCGGGG	4397	1.51242e-25
TF	TF:M07991	Factor: Hes1; motif: NNCACGYGNN	15520	1.55946e-25
TF	TF:M02036_1	Factor: WT1; motif: CGCCCCCNCN; match class: 1	3127	4.38917e-25
TF	TF:M04662_1	Factor: FOXN4; motif: NNWANNCGWMCGCGTCNNNNMT; match class: 1	12776	1.05414e-24
TF	TF:M01100	Factor: LRF; motif: GGGGKYNNB	5065	1.19877e-24
TF	TF:M01104_1	Factor: MOVO-B; motif: GNGGGGG; match class: 1	3266	2.09388e-24
TF	TF:M05599	Factor: WT1; motif: NGCGGGGGGGTSMMCYN	5302	2.4703e-24
TF	TF:M03831	Factor: MRF4; motif: CASCTGC	9107	3.52622e-24
TF	TF:M02018	Factor: HTF4; motif: CASCTGB	9107	3.52622e-24
TF	TF:M02933	Factor: ZF5; motif: GYCGCGCARNGCNN	9496	5.86672e-24
TF	TF:M02023_1	Factor: MAZ; motif: NKGGGAGGGGRGGR; match class: 1	4163	6.45909e-24
TF	TF:M00257_1	Factor: RREB-1; motif: CCCCAAACMMCCCC; match class: 1	4403	7.7197e-24
TF	TF:M10276	Factor: Kaiso; motif: SARNYCTCGCGAGAN	13502	8.00614e-24
TF	TF:M00470	Factor: AP-2gamma; motif: GCCYNNGGS	7003	9.3211e-24
TF	TF:M01219_1	Factor: SP1:SP3; motif: CCSCCCCCYCC; match class: 1	3380	1.043e-23
TF	TF:M03807	Factor: SP2; motif: GNNGGGGGCGGGGSN	7102	2.17924e-23
TF	TF:M00749	Factor: SREBP-1; motif: CACSCCA	8742	2.64194e-23
TF	TF:M07477	Factor: E47; motif: RCAGGTGY	4280	4.62131e-23
TF	TF:M07354_1	Factor: Egr-1; motif: GCGGGGGCGG; match class: 1	2021	7.53438e-23
TF	TF:M00189	Factor: AP-2; motif: MKCCCSCNGGCG	8035	1.39292e-22
TF	TF:M02933_1	Factor: ZF5; motif: GYCGCGCARNGCNN; match class: 1	5823	1.61835e-22
TF	TF:M00444	Factor: VDR; motif: GGGKNARNRRGGWSA	10066	2.21064e-22
TF	TF:M01113_1	Factor: CACD; motif: CCACRCCC; match class: 1	4472	2.74689e-22
TF	TF:M03944_1	Factor: Zfp740; motif: NCCCCCCCAC; match class: 1	4464	3.01581e-22
TF	TF:M00257	Factor: RREB-1; motif: CCCCAAACMMCCCC	10733	7.01241e-22
TF	TF:M02089_1	Factor: E2F-3; motif: GGCGGGN; match class: 1	6882	1.05357e-21
TF	TF:M05547	Factor: ZAC; motif: KGGGCCR	6668	1.10157e-21
TF	TF:M02941_1	Factor: ZIC3; motif: NNNCACAGCAKGNNN; match class: 1	14364	1.12366e-21
TF	TF:M03565	Factor: slug; motif: KCACCTGN	2532	1.43479e-21
TF	TF:M03814_1	Factor: BTEB2; motif: GNAGGGGGNGGGSSNN; match class: 1	1115	4.70002e-21
TF	TF:M00084	Factor: MZF-1; motif: KNGNKAGGGGNAA	6321	7.81262e-21
TF	TF:M05494	Factor: Egr-2; motif: GCGTGGGCGG	7217	9.88567e-21
TF	TF:M00982_1	Factor: KROX; motif: CCCGCCCCCRCCCC; match class: 1	2029	1.16578e-20
TF	TF:M02874	Factor: IRF6; motif: NNNACTCYCGGKNNN	13420	3.72888e-20
TF	TF:M04157	Factor: Tfap2a; motif: TGCCCYNRGGGCA	8652	5.30447e-20
TF	TF:M08878_1	Factor: EGR; motif: CGCCCCCGCNN; match class: 1	1847	7.3809e-20
TF	TF:M00008	Factor: Sp1; motif: GGGGCGGGGT	8351	7.42037e-20
TF	TF:M10279	Factor: GKLF; motif: NNNRNWGGGTGKGGC	9320	9.20164e-20
TF	TF:M08905	Factor: TIEG1; motif: GGSGGKGNNN	4619	1.28707e-19
TF	TF:M10363	Factor: DRRS; motif: GNNGGGWGGG	4719	1.5031e-19
TF	TF:M03831_1	Factor: MRF4; motif: CASCTGC; match class: 1	2490	1.67634e-19
TF	TF:M02018_1	Factor: HTF4; motif: CASCTGB; match class: 1	2490	1.67634e-19
TF	TF:M10376_1	Factor: Sp5; motif: RNGGRGGNGGRGNNGGGGGAGGRG; match class: 1	1951	1.79512e-19
TF	TF:M00444_1	Factor: VDR; motif: GGGKNARNRRGGWSA; match class: 1	3802	3.15868e-19
TF	TF:M00665	Factor: Sp3; motif: ASMCTTGGGSRGGG	7292	3.20589e-19
TF	TF:M02786	Factor: Plagl1; motif: NNNGGGGSSCCCCNNN	2002	3.50026e-19
TF	TF:M03893_1	Factor: WT1; motif: GNGGGGGCGGGG; match class: 1	2539	4.41668e-19
TF	TF:M10278	Factor: KLF3; motif: NNNNNNGGGCGGGGCNNGN	7333	5.00683e-19
TF	TF:M00446	Factor: Spz1; motif: DNNGGRGGGWWNNNN	9080	5.24903e-19
TF	TF:M02090	Factor: E2F-4; motif: GCGGGAAANA	10324	5.69795e-19
TF	TF:M03567	Factor: Sp2; motif: NYSGCCCCGCCCCCY	6421	6.02441e-19
TF	TF:M02786_1	Factor: Plagl1; motif: NNNGGGGSSCCCCNNN; match class: 1	1798	7.40088e-19
TF	TF:M01857	Factor: AP-2alpha; motif: NGCCYSNNGSN	6182	7.58417e-19
TF	TF:M01865_1	Factor: BTEB3; motif: BNRNGGGAGGNGT; match class: 1	3075	9.52834e-19
TF	TF:M01973	Factor: PLAG1; motif: CCCCCKWNNNGGSCCC	4267	4.10222e-18
TF	TF:M10370	Factor: slug; motif: RRCAGGTGCNN	1872	4.96299e-18
TF	TF:M10276_1	Factor: Kaiso; motif: SARNYCTCGCGAGAN; match class: 1	9957	1.11882e-17
TF	TF:M04506	Factor: Egr1; motif: NNMCGCCCMCTCAMWN	4354	1.16765e-17
TF	TF:M02744	Factor: Egr1; motif: NCCGCCCCCGCANN	3459	1.18212e-17
TF	TF:M02834	Factor: Zfp740; motif: NNNCCCCCCCCMNNNN	5208	2.09594e-17
TF	TF:M01303_1	Factor: SP1; motif: GGGGYGGGGNS; match class: 1	2767	2.15338e-17
TF	TF:M08819_1	Factor: LKLF; motif: CNCCACCCS; match class: 1	1986	2.28839e-17
TF	TF:M00915	Factor: AP-2; motif: SNNNCCNCAGGCN	7092	2.86888e-17
TF	TF:M00450_1	Factor: Zic3; motif: NGGGKGGTC; match class: 1	6845	3.01011e-17
TF	TF:M02834_1	Factor: Zfp740; motif: NNNCCCCCCCCMNNNN; match class: 1	3829	6.50568e-17
TF	TF:M00450	Factor: Zic3; motif: NGGGKGGTC	13966	1.06119e-16
TF	TF:M07250	Factor: E2F-1; motif: NNNSSCGCSAANN	9019	1.97305e-16
TF	TF:M00491	Factor: MAZR; motif: NSGGGGGGGGMCN	3861	2.22141e-16
TF	TF:M00933_1	Factor: Sp1; motif: CCCCGCCCCN; match class: 1	3999	2.74112e-16
TF	TF:M01873_1	Factor: Egr-1; motif: GCGGGGGCGG; match class: 1	1506	2.80186e-16
TF	TF:M01721	Factor: PUR1; motif: GGGNCAGNN	7328	3.61981e-16
TF	TF:M00470_1	Factor: AP-2gamma; motif: GCCYNNGGS; match class: 1	3399	4.30692e-16
TF	TF:M01199	Factor: RNF96; motif: BCCCGCRGCC	6343	4.71429e-16
TF	TF:M00189_1	Factor: AP-2; motif: MKCCCSCNGGCG; match class: 1	3649	5.48693e-16
TF	TF:M01177	Factor: SREBP-2; motif: NNGYCACNNSMN	7697	6.23748e-16
TF	TF:M00446_1	Factor: Spz1; motif: DNNGGRGGGWWNNNN; match class: 1	2913	6.67742e-16
TF	TF:M01835_1	Factor: GKLF; motif: CCTCCYN; match class: 1	9539	1.12268e-15
TF	TF:M09692	Factor: GKLF; motif: WGGGYGKGGCCN	8988	1.73361e-15
TF	TF:M02837	Factor: Zic3; motif: NMCCCCCGGGGGGGN	3304	2.01017e-15
TF	TF:M10277	Factor: Klf15; motif: RGGGMGGRGNNGGGGGNGG	3274	3.08079e-15
TF	TF:M00800	Factor: AP-2; motif: GSCCSCRGGCNRNRNN	6730	3.69412e-15
TF	TF:M02941	Factor: ZIC3; motif: NNNCACAGCAKGNNN	19165	5.07698e-15
TF	TF:M02742	Factor: E2F-2; motif: NNNANGGCGCGCNNN	3526	7.42973e-15
TF	TF:M00084_1	Factor: MZF-1; motif: KNGNKAGGGGNAA; match class: 1	1355	9.45688e-15
TF	TF:M01100_1	Factor: LRF; motif: GGGGKYNNB; match class: 1	1142	9.58003e-15
TF	TF:M01072	Factor: HIC1; motif: NSNNNNTGCCCSSNN	2856	9.6905e-15
TF	TF:M10212	Factor: E2F-7; motif: GRGGCGGGAANNN	7920	1.28574e-14
TF	TF:M05599_1	Factor: WT1; motif: NGCGGGGGGGTSMMCYN; match class: 1	1684	1.7559e-14
TF	TF:M00932_1	Factor: Sp1; motif: NNGGGGCGGGGNN; match class: 1	4373	1.87364e-14
TF	TF:M01972	Factor: EGR-1; motif: TGCGTGGGCGK	4141	2.04245e-14
TF	TF:M07290	Factor: GLI; motif: NGACCMCCCAN	6975	2.68228e-14
TF	TF:M01835	Factor: GKLF; motif: CCTCCYN	16061	2.97876e-14
TF	TF:M01822	Factor: CPBP; motif: SNCCCNN	21138	5.08473e-14
TF	TF:M07477_1	Factor: E47; motif: RCAGGTGY; match class: 1	588	5.78352e-14
TF	TF:M02831_1	Factor: Zfp281; motif: NNCCCCCCCCCCMYC; match class: 1	2496	7.89888e-14
TF	TF:M01733_1	Factor: MZF-1; motif: TGGGGAR; match class: 1	3535	8.96104e-14
TF	TF:M01858	Factor: AP-2beta; motif: GCNNNGGSCNGVGGGN	5106	1.24902e-13
TF	TF:M00646	Factor: LF-A1; motif: GGGSTCWR	12601	1.39997e-13
TF	TF:M00143	Factor: Pax-5; motif: BCNNNRNGCANBGNTGNRTAGCSGCHNB	10857	1.48819e-13
TF	TF:M00244	Factor: NGFI-C; motif: WTGCGTGGGYGG	5003	1.68445e-13
TF	TF:M02836_1	Factor: Zic2; motif: NMCCCCCGGGGGGGN; match class: 1	2472	1.69677e-13
TF	TF:M00712	Factor: myogenin; motif: RGCAGSTG	6685	2.13271e-13
TF	TF:M10213_1	Factor: Egr-1; motif: NNGCGKGGGCGGGG; match class: 1	1161	2.52445e-13
TF	TF:M02874_1	Factor: IRF6; motif: NNNACTCYCGGKNNN; match class: 1	7136	2.53659e-13
TF	TF:M08996	Factor: EGR-1; motif: NGCGKGGGCGKNN	3970	2.6219e-13
TF	TF:M00221	Factor: SREBP-1; motif: KATCACCCCAC	7294	2.66921e-13
TF	TF:M02836	Factor: Zic2; motif: NMCCCCCGGGGGGGN	3789	2.99375e-13
TF	TF:M07380	Factor: E2F-4; motif: NTTTCSCGCC	10551	3.76641e-13
TF	TF:M01588	Factor: GKLF; motif: GCCMCRCCCNNN	7851	3.94078e-13
TF	TF:M10211	Factor: E2F-4; motif: NGGGGGCGGGRMNN	6992	4.07658e-13
TF	TF:M00749_1	Factor: SREBP-1; motif: CACSCCA; match class: 1	2461	4.58485e-13
TF	TF:M00973	Factor: E2A; motif: CACCTGNY	5572	5.3013e-13
TF	TF:M07991_1	Factor: Hes1; motif: NNCACGYGNN; match class: 1	11396	5.5539e-13
TF	TF:M00807	Factor: Egr; motif: GTGGGSGCRRS	2965	5.80892e-13
TF	TF:M08867	Factor: AP2; motif: GCCYGSGGSN	7255	6.61158e-13
TF	TF:M02837_1	Factor: Zic3; motif: NMCCCCCGGGGGGGN; match class: 1	2037	8.53124e-13
TF	TF:M02090_1	Factor: E2F-4; motif: GCGGGAAANA; match class: 1	4704	9.47639e-13
TF	TF:M00938	Factor: E2F-1; motif: TTGGCGCGRAANNGNM	5219	1.87028e-12
TF	TF:M02885	Factor: MYF6; motif: NNNRACAGNCNCNCC	14314	2.24244e-12
TF	TF:M01587	Factor: FPM315; motif: SRGGGAGGAGGN	2419	2.94519e-12
TF	TF:M03565_1	Factor: slug; motif: KCACCTGN; match class: 1	235	3.14538e-12
TF	TF:M03811	Factor: AP-2gamma; motif: GCCYNCRGSN	7113	3.73989e-12
TF	TF:M10203	Factor: ctcf; motif: YGGCCASCAGRGGGCGCYNN	6635	3.79424e-12
TF	TF:M00931_1	Factor: Sp1; motif: GGGGCGGGGC; match class: 1	4186	6.81349e-12
TF	TF:M01073	Factor: HIC1; motif: NNNGGKTGCCCSNNNNNN	2853	7.53155e-12
TF	TF:M01733	Factor: MZF-1; motif: TGGGGAR	10420	1.1989e-11
TF	TF:M04157_1	Factor: Tfap2a; motif: TGCCCYNRGGGCA; match class: 1	4724	1.25844e-11
TF	TF:M02885_1	Factor: MYF6; motif: NNNRACAGNCNCNCC; match class: 1	7022	1.32423e-11
TF	TF:M00243	Factor: Egr-1; motif: WTGCGTGGGCGK	4344	1.67236e-11
TF	TF:M07290_1	Factor: GLI; motif: NGACCMCCCAN; match class: 1	1521	2.25079e-11
TF	TF:M01973_1	Factor: PLAG1; motif: CCCCCKWNNNGGSCCC; match class: 1	1309	2.7605e-11
TF	TF:M00431	Factor: E2F-1; motif: TTTSGCGS	5979	3.0382e-11
TF	TF:M00322	Factor: c-Myc:Max; motif: GCCAYGYGSN	7344	3.73923e-11
TF	TF:M07475	Factor: Tbx5; motif: SNAGGTGTGRNGGSS	5729	3.75738e-11
TF	TF:M02810	Factor: Sp4; motif: NNNNMCGCCCCCTNNNN	4009	5.92694e-11
TF	TF:M01160_1	Factor: Kid3; motif: CCACN; match class: 1	21188	7.51398e-11
TF	TF:M00246	Factor: Egr-2; motif: NTGCGTRGGCGK	5363	8.23215e-11
TF	TF:M00665_1	Factor: Sp3; motif: ASMCTTGGGSRGGG; match class: 1	1760	8.52651e-11
TF	TF:M00245	Factor: Egr-3; motif: NTGCGTGGGCGK	6060	9.28683e-11
TF	TF:M10412_1	Factor: ZNF151; motif: GGSGGNGGGGGAGGGGMGG; match class: 1	1181	9.62175e-11
TF	TF:M07395_1	Factor: Sp1; motif: NGGGGCGGGGN; match class: 1	4530	1.24889e-10
TF	TF:M00693	Factor: E12; motif: RRCAGGTGNCV	2713	1.52548e-10
TF	TF:M00144	Factor: Pax-5; motif: RRMSWGANWYCTNRAGCGKRACSRYNSM	11992	1.57734e-10
TF	TF:M07322_1	Factor: HSF4; motif: CTGCMRN; match class: 1	11469	1.82247e-10
TF	TF:M01857_1	Factor: AP-2alpha; motif: NGCCYSNNGSN; match class: 1	2188	1.86871e-10
TF	TF:M05494_1	Factor: Egr-2; motif: GCGTGGGCGG; match class: 1	2778	2.37022e-10
TF	TF:M07602_1	Factor: CP2; motif: NNNNCCAGNCNN; match class: 1	3686	3.25507e-10
TF	TF:M00196_1	Factor: Sp1; motif: NGGGGGCGGGGYN; match class: 1	4242	4.24245e-10
TF	TF:M02743	Factor: E2F-3; motif: NNNANGGCGCGCSNW	1804	4.51883e-10
TF	TF:M01597	Factor: Zfp281; motif: TGGGGGAGGGG	983	4.55664e-10
TF	TF:M01783	Factor: SP2; motif: GGGCGGGAC	8117	4.83519e-10
TF	TF:M00448	Factor: Zic1; motif: KGGGTGGTC	10857	5.2388e-10
TF	TF:M07249	Factor: ctcf; motif: CCNCNAGRKGGCRSTN	5577	5.79294e-10
TF	TF:M01816	Factor: ZBP89; motif: YCCYCCCCCM	2000	6.65136e-10
TF	TF:M00646_1	Factor: LF-A1; motif: GGGSTCWR; match class: 1	5266	6.7956e-10
TF	TF:M00143_1	Factor: Pax-5; motif: BCNNNRNGCANBGNTGNRTAGCSGCHNB; match class: 1	3995	9.59054e-10
TF	TF:M02744_1	Factor: Egr1; motif: NCCGCCCCCGCANN; match class: 1	667	1.68789e-09
TF	TF:M00491_1	Factor: MAZR; motif: NSGGGGGGGGMCN; match class: 1	1822	2.35604e-09
TF	TF:M08885	Factor: HAIRYLIKE; motif: NNNNCANGTG	5781	2.50149e-09
TF	TF:M09681	Factor: ctcf; motif: YGGCCASYAGGGGGCGCYNN	5213	2.83548e-09
TF	TF:M00428	Factor: E2F-1; motif: NKTSSCGC	7907	4.17866e-09
TF	TF:M07322	Factor: HSF4; motif: CTGCMRN	17396	4.93408e-09
TF	TF:M04155	Factor: Tfap2a; motif: TGCCCYNRGGCA	6515	5.18662e-09
TF	TF:M05541	Factor: Zfp536; motif: NCGGAKG	6312	6.0752e-09
TF	TF:M07277_1	Factor: BTEB2; motif: RGGGNGKGGN; match class: 1	3116	7.19188e-09
TF	TF:M01981	Factor: ELK-1; motif: ACCGGAWRTN	14711	7.34193e-09
TF	TF:M01714	Factor: KLF15; motif: GAGNNGGGGNGTDG	2534	1.0954e-08
TF	TF:M00947	Factor: CP2/LBP-1c/LSF; motif: GCTGGNTNGNNCYNG	8637	1.25594e-08
TF	TF:M07617	Factor: Sp4; motif: SCCCCKCCCCCSN	2710	1.43742e-08
TF	TF:M10278_1	Factor: KLF3; motif: NNNNNNGGGCGGGGCNNGN; match class: 1	3142	1.49303e-08
TF	TF:M01837_1	Factor: FKLF; motif: BGGGNGGVMD; match class: 1	985	1.67963e-08
TF	TF:M00721	Factor: CACCC-binding; motif: CANCCNNWGGGTGDGG	2557	2.12339e-08
TF	TF:M01721_1	Factor: PUR1; motif: GGGNCAGNN; match class: 1	1837	2.75953e-08
TF	TF:M01072_1	Factor: HIC1; motif: NSNNNNTGCCCSSNN; match class: 1	463	2.94324e-08
TF	TF:M03807_1	Factor: SP2; motif: GNNGGGGGCGGGGSN; match class: 1	2955	2.9509e-08
TF	TF:M10203_1	Factor: ctcf; motif: YGGCCASCAGRGGGCGCYNN; match class: 1	1631	3.15775e-08
TF	TF:M07380_1	Factor: E2F-4; motif: NTTTCSCGCC; match class: 1	5368	3.90091e-08
TF	TF:M02872	Factor: IRF4; motif: NNNAYTCTCGGWNNN	14557	4.07742e-08
TF	TF:M08867_1	Factor: AP2; motif: GCCYGSGGSN; match class: 1	2659	4.67503e-08
TF	TF:M10279_1	Factor: GKLF; motif: NNNRNWGGGTGKGGC; match class: 1	3445	5.56735e-08
TF	TF:M00414	Factor: AREB6; motif: VNRCACCTGKNC	1217	6.39042e-08
TF	TF:M03582	Factor: TWIST; motif: CACCTGG	7700	6.89512e-08
TF	TF:M01598	Factor: ZBED6; motif: NRRGCTCGCCNN	5549	6.99215e-08
TF	TF:M01778	Factor: PLAG1; motif: GRGGCNNHNNNRRGGG	1791	7.53758e-08
TF	TF:M10348	Factor: Prdm16; motif: YCCCAGGGRN	5563	7.92538e-08
TF	TF:M07387	Factor: LRF; motif: NGKGGGTSNCN	4427	8.3287e-08
TF	TF:M01231	Factor: ZNF515; motif: GTGGGGGGTM	1666	8.57343e-08
TF	TF:M01241	Factor: BEN; motif: CWGCGAYA	6573	9.44854e-08
TF	TF:M09682	Factor: E2F-4; motif: GNNGGCGGGAAN	5910	1.00225e-07
TF	TF:M01253	Factor: CNOT3; motif: GGCCGCGSSS	2666	1.0027e-07
TF	TF:M00469	Factor: AP-2alpha; motif: GCCNNNRGS	3255	1.03454e-07
TF	TF:M02088	Factor: E2A; motif: NRMCASCTGCNNN	2686	1.04511e-07
TF	TF:M00002	Factor: E47; motif: VSNGCAGGTGKNCNN	2422	1.14828e-07
TF	TF:M08874	Factor: E2F1; motif: NNNNNGCGSSAAAN	5842	1.15262e-07
TF	TF:M07367	Factor: Slug; motif: SSSNNNKCACCTGN	1253	1.24026e-07
TF	TF:M02092	Factor: Egr-2; motif: CCCMCNCN	5701	1.8005e-07
TF	TF:M04155_1	Factor: Tfap2a; motif: TGCCCYNRGGCA; match class: 1	3167	2.28564e-07
TF	TF:M10280	Factor: BTEB2; motif: NGGGSWGGGNGGGGC	3044	2.62424e-07
TF	TF:M05391	Factor: LKLF; motif: NGGGCGG	7226	2.63371e-07
TF	TF:M05455	Factor: SP6; motif: WGGGCGG	7226	2.63371e-07
TF	TF:M05665	Factor: Sp3; motif: AGGGCGG	7226	2.63371e-07
TF	TF:M05301	Factor: CPBP; motif: NGGGCGG	7226	2.63371e-07
TF	TF:M00800_1	Factor: AP-2; motif: GSCCSCRGGCNRNRNN; match class: 1	2344	3.9316e-07
TF	TF:M00008_1	Factor: Sp1; motif: GGGGCGGGGT; match class: 1	3377	4.11563e-07
TF	TF:M00221_1	Factor: SREBP-1; motif: KATCACCCCAC; match class: 1	1567	4.24146e-07
TF	TF:M07041	Factor: HDAC1; motif: KGCARGGTC	12151	4.77493e-07
TF	TF:M00733	Factor: SMAD4; motif: GKSRKKCAGMCANCY	9773	5.15295e-07
TF	TF:M00712_1	Factor: myogenin; motif: RGCAGSTG; match class: 1	1455	5.75643e-07
TF	TF:M00920	Factor: E2F; motif: NKCGCGCSAAAN	4859	6.38131e-07
TF	TF:M02742_1	Factor: E2F-2; motif: NNNANGGCGCGCNNN; match class: 1	1105	7.4165e-07
TF	TF:M01855	Factor: AHR; motif: CACGCN	8478	7.82807e-07
TF	TF:M01199_1	Factor: RNF96; motif: BCCCGCRGCC; match class: 1	2713	8.06941e-07
TF	TF:M08875	Factor: E2F; motif: NNTTTCGCGCN	5165	8.92923e-07
TF	TF:M00448_1	Factor: Zic1; motif: KGGGTGGTC; match class: 1	3614	8.97941e-07
TF	TF:M07475_1	Factor: Tbx5; motif: SNAGGTGTGRNGGSS; match class: 1	1031	9.78787e-07
TF	TF:M01858_1	Factor: AP-2beta; motif: GCNNNGGSCNGVGGGN; match class: 1	1511	1.08456e-06
TF	TF:M05547_1	Factor: ZAC; motif: KGGGCCR; match class: 1	2490	1.09808e-06
TF	TF:M07297	Factor: MAZ; motif: CCCTCCCYCYN	3249	1.28445e-06
TF	TF:M00720	Factor: CAC-binding; motif: GRGGSTGGG	1736	1.4953e-06
TF	TF:M09705	Factor: REST; motif: YCAGCACCATGGACAGCNCCC	7339	2.04554e-06
TF	TF:M08005_1	Factor: Tcfl5; motif: NNCNCGNGNN; match class: 1	6341	2.12424e-06
TF	TF:M08005	Factor: Tcfl5; motif: NNCNCGNGNN	6341	2.12424e-06
TF	TF:M00244_1	Factor: NGFI-C; motif: WTGCGTGGGYGG; match class: 1	1140	2.36478e-06
TF	TF:M07394	Factor: slug; motif: CACCTGNNN	1589	2.40979e-06
TF	TF:M00939	Factor: E2F; motif: TTTSGCGSG	5457	2.72743e-06
TF	TF:M00915_1	Factor: AP-2; motif: SNNNCCNCAGGCN; match class: 1	2398	2.98123e-06
TF	TF:M01778_1	Factor: PLAG1; motif: GRGGCNNHNNNRRGGG; match class: 1	159	3.21456e-06
TF	TF:M10354	Factor: REST; motif: KTCAGCACCAYGGACAGCKCCN	7911	3.46645e-06
TF	TF:M00706	Factor: TFII-I; motif: RGAGGKAGG	5280	3.51968e-06
TF	TF:M03553	Factor: KLF3; motif: CCMCACCCNG	1378	3.5225e-06
TF	TF:M04617	Factor: LRF; motif: NGNAGNGGGTYN	5045	3.62185e-06
TF	TF:M06457	Factor: ZN451; motif: CKGGGGGG	1986	3.64114e-06
TF	TF:M00516	Factor: E2F-1; motif: TTTSGCGCGMNR	5995	3.6954e-06
TF	TF:M10254	Factor: GLI; motif: NSTGGGTGGTCY	9881	5.08505e-06
TF	TF:M05407	Factor: Klf17; motif: NGGGCGG	6542	5.60483e-06
TF	TF:M10211_1	Factor: E2F-4; motif: NGGGGGCGGGRMNN; match class: 1	2408	6.97852e-06
TF	TF:M01972_1	Factor: EGR-1; motif: TGCGTGGGCGK; match class: 1	854	7.80709e-06
TF	TF:M03867	Factor: c-Myc; motif: CACGTGGC	7741	8.36841e-06
TF	TF:M02938	Factor: ZFP740; motif: NNNTWCCCCCCGGNRNN	3144	9.45707e-06
TF	TF:M10254_1	Factor: GLI; motif: NSTGGGTGGTCY; match class: 1	3118	1.07817e-05
TF	TF:M02759	Factor: Glis2; motif: NNNNGACCCCCCNNRN	1291	1.18804e-05
TF	TF:M02092_1	Factor: Egr-2; motif: CCCMCNCN; match class: 1	931	1.38933e-05
TF	TF:M03852	Factor: SREBP-2; motif: NTCACCYNNNN	7804	1.43396e-05
TF	TF:M00072	Factor: CP2; motif: GCHCDAMCCAG	9486	1.454e-05
TF	TF:M07249_1	Factor: ctcf; motif: CCNCNAGRKGGCRSTN; match class: 1	1314	1.57854e-05
TF	TF:M08870	Factor: DEC1; motif: NCNCACRTGNSC	8075	1.58095e-05
TF	TF:M00144_1	Factor: Pax-5; motif: RRMSWGANWYCTNRAGCGKRACSRYNSM; match class: 1	5519	1.75256e-05
TF	TF:M02810_1	Factor: Sp4; motif: NNNNMCGCCCCCTNNNN; match class: 1	774	2.1283e-05
TF	TF:M07250_1	Factor: E2F-1; motif: NNNSSCGCSAANN; match class: 1	4126	2.24318e-05
TF	TF:M00430	Factor: E2F-1; motif: NTTSGCGG	6961	2.2579e-05
TF	TF:M07353	Factor: E2A; motif: CAGNTGNN	2716	3.2047e-05
TF	TF:M00919	Factor: E2F; motif: NCSCGCSAAAN	5199	3.21515e-05
TF	TF:M10370_1	Factor: slug; motif: RRCAGGTGCNN; match class: 1	127	3.47648e-05
TF	TF:M07062	Factor: RREB-1; motif: GRSDSGGGKTGGGKGG	1791	3.68755e-05
TF	TF:M10264	Factor: HTF4; motif: RGCAGGTGKG	4081	3.71018e-05
TF	TF:M02819	Factor: Tcfap2a; motif: WNNSCCYSRGGSRAN	2622	5.31853e-05
TF	TF:M01703	Factor: Gli2; motif: GACCACCCANG	3521	5.59432e-05
TF	TF:M08835	Factor: ZNF515; motif: WNSCCCCCWGCNG	2472	6.54988e-05
TF	TF:M00428_1	Factor: E2F-1; motif: NKTSSCGC; match class: 1	2922	6.7996e-05
TF	TF:M02101_1	Factor: myogenin; motif: CAGCTG; match class: 1	13671	7.13076e-05
TF	TF:M02101	Factor: myogenin; motif: CAGCTG	13671	7.13076e-05
TF	TF:M01177_1	Factor: SREBP-2; motif: NNGYCACNNSMN; match class: 1	2125	9.54122e-05
TF	TF:M10210	Factor: E2F-3; motif: GGGCGGGARN	2522	0.000101357
TF	TF:M01704	Factor: gli3; motif: GACCACCCANG	3254	0.000117784
TF	TF:M10212_1	Factor: E2F-7; motif: GRGGCGGGAANNN; match class: 1	2938	0.000121125
TF	TF:M02011	Factor: HES-1; motif: GSCACGMGMC	3590	0.000145875
TF	TF:M07602	Factor: CP2; motif: NNNNCCAGNCNN	10524	0.000149519
TF	TF:M00075	Factor: GATA-1; motif: SNNGATNNNN	6718	0.000155
TF	TF:M09695_1	Factor: Mxi1; motif: NCACGTGGSNGNNNN; match class: 1	874	0.000182599
TF	TF:M03811_1	Factor: AP-2gamma; motif: GCCYNCRGSN; match class: 1	2324	0.000184034
TF	TF:M02872_1	Factor: IRF4; motif: NNNAYTCTCGGWNNN; match class: 1	8135	0.000205174
TF	TF:M08996_1	Factor: EGR-1; motif: NGCGKGGGCGKNN; match class: 1	911	0.000205974
TF	TF:M00938_1	Factor: E2F-1; motif: TTGGCGCGRAANNGNM; match class: 1	1482	0.000207459
TF	TF:M03818	Factor: egr-3; motif: GTGGGY	15548	0.000214842
TF	TF:M03574	Factor: GCMa; motif: CCCGCAT	1982	0.000216052
TF	TF:M00235	Factor: AhR:Arnt; motif: KNNKNNTYGCGTGCMS	2876	0.00022042
TF	TF:M00518	Factor: PPARalpha:RXRalpha; motif: NNRGGTCATWGGGGTSANG	9382	0.000225877
TF	TF:M00322_1	Factor: c-Myc:Max; motif: GCCAYGYGSN; match class: 1	2410	0.000255048
TF	TF:M00245_1	Factor: Egr-3; motif: NTGCGTGGGCGK; match class: 1	1655	0.000262246
TF	TF:M07041_1	Factor: HDAC1; motif: KGCARGGTC; match class: 1	4995	0.000267564
TF	TF:M07454	Factor: Gli1; motif: TGGGTGGTCN	1675	0.000277052
TF	TF:M10348_1	Factor: Prdm16; motif: YCCCAGGGRN; match class: 1	962	0.000312552
TF	TF:M00927	Factor: AP-4; motif: RNCAGCTGC	6079	0.000371869
TF	TF:M03852_1	Factor: SREBP-2; motif: NTCACCYNNNN; match class: 1	1824	0.000381419
TF	TF:M00733_1	Factor: SMAD4; motif: GKSRKKCAGMCANCY; match class: 1	3161	0.000399522
TF	TF:M03567_1	Factor: Sp2; motif: NYSGCCCCGCCCCCY; match class: 1	2491	0.000412323
TF	TF:M07348	Factor: AP-2alpha; motif: NSCCNCRGGSN	6216	0.000491335
TF	TF:M07617_1	Factor: Sp4; motif: SCCCCKCCCCCSN; match class: 1	457	0.00056414
TF	TF:M01598_1	Factor: ZBED6; motif: NRRGCTCGCCNN; match class: 1	1365	0.000608871
TF	TF:M01073_1	Factor: HIC1; motif: NNNGGKTGCCCSNNNNNN; match class: 1	347	0.00065693
TF	TF:M04156	Factor: Tfap2a; motif: NGCCYSAGGCN	7822	0.000689201
TF	TF:M10367	Factor: Smad3; motif: NNCTSNCWSCWS	10087	0.000695341
TF	TF:M00947_1	Factor: CP2/LBP-1c/LSF; motif: GCTGGNTNGNNCYNG; match class: 1	2369	0.000706669
TF	TF:M01587_1	Factor: FPM315; motif: SRGGGAGGAGGN; match class: 1	348	0.000727343
TF	TF:M07422	Factor: MASH-1; motif: CCWBMCACCTGCC	619	0.000778063
TF	TF:M01299	Factor: MECP2; motif: CCGGNNTTWA	5019	0.0008961
TF	TF:M03824_1	Factor: GCMb; motif: RCCCKCAT; match class: 1	59	0.000980402
TF	TF:M07611_1	Factor: p54NRB; motif: GRNNNMGGATGRMNNCGGA; match class: 1	1528	0.00115724
TF	TF:M02823	Factor: Tcfe2a; motif: NNNNNCAGGTGCNNNNN	1049	0.00124683
TF	TF:M10363_1	Factor: DRRS; motif: GNNGGGWGGG; match class: 1	927	0.00156964
TF	TF:M03818_1	Factor: egr-3; motif: GTGGGY; match class: 1	8227	0.00169519
TF	TF:M06497	Factor: Zfp770; motif: KGGKGGSGAT	381	0.00178405
TF	TF:M10175	Factor: AP-2alpha; motif: NNNSCCTGRGGC	4966	0.00195128
TF	TF:M01588_1	Factor: GKLF; motif: GCCMCRCCCNNN; match class: 1	2973	0.00210557
TF	TF:M00721_1	Factor: CACCC-binding; motif: CANCCNNWGGGTGDGG; match class: 1	214	0.00231338
TF	TF:M03824	Factor: GCMb; motif: RCCCKCAT	1412	0.00231982
TF	TF:M10416	Factor: Zfp57; motif: CTGCGGCARN	1412	0.00231982
TF	TF:M00918	Factor: E2F; motif: TTTSGCGSG	4809	0.0024362
TF	TF:M00973_1	Factor: E2A; motif: CACCTGNY; match class: 1	944	0.00247196
TF	TF:M03846_1	Factor: SMAD5; motif: GSGGCAGM; match class: 1	2199	0.00252116
TF	TF:M02773	Factor: Klf7; motif: NNNRCCMCGCCCNNNN	4206	0.00273179
TF	TF:M00237	Factor: AhR:Arnt; motif: GRGKATYGCGTGMCWNSCC	5816	0.00289189
TF	TF:M01200	Factor: CTCF; motif: NNNGCCASCAGRKGGCRSNN	3904	0.00309631
TF	TF:M01047	Factor: AP-2alphaA; motif: ANMGCCTNAGGCKNT	7967	0.00328702
TF	TF:M01047_1	Factor: AP-2alphaA; motif: ANMGCCTNAGGCKNT; match class: 1	7967	0.00328702
TF	TF:M00469_1	Factor: AP-2alpha; motif: GCCNNNRGS; match class: 1	2013	0.00343078
TF	TF:M02011_1	Factor: HES-1; motif: GSCACGMGMC; match class: 1	581	0.00371401
TF	TF:M06457_1	Factor: ZN451; motif: CKGGGGGG; match class: 1	218	0.00381812
TF	TF:M07260	Factor: Ikaros; motif: TGGGAGN	11475	0.00433413
TF	TF:M09695	Factor: Mxi1; motif: NCACGTGGSNGNNNN	3077	0.00444167
TF	TF:M09692_1	Factor: GKLF; motif: WGGGYGKGGCCN; match class: 1	3602	0.00449136
TF	TF:M01702	Factor: GLI1; motif: GACCACCCAMG	2219	0.00515478
TF	TF:M00518_1	Factor: PPARalpha:RXRalpha; motif: NNRGGTCATWGGGGTSANG; match class: 1	2623	0.00516032
TF	TF:M07086	Factor: Egr-2; motif: NNNMCRCCCACRCNN	3530	0.00581727
TF	TF:M03846	Factor: SMAD5; motif: GSGGCAGM	8382	0.00587352
TF	TF:M10214	Factor: Egr-2; motif: NGNGTGGGNGGGGG	3329	0.00809462
TF	TF:M10351	Factor: PTF1; motif: SCAGCTGNYNNNNYYCNN	2744	0.0101917
TF	TF:M07292	Factor: GLI; motif: NTGGGTGGTN	6219	0.0103596
TF	TF:M02925	Factor: TCFAP2C; motif: NNGCCCNAGGGCWN	5307	0.0109388
TF	TF:M00072_1	Factor: CP2; motif: GCHCDAMCCAG; match class: 1	2607	0.0110088
TF	TF:M08874_1	Factor: E2F1; motif: NNNNNGCGSSAAAN; match class: 1	1506	0.0115941
TF	TF:M00246_1	Factor: Egr-2; motif: NTGCGTRGGCGK; match class: 1	1195	0.0117216
TF	TF:M02820	Factor: Tcfap2b; motif: NYGCCYNARGGCAN	1470	0.0126211
TF	TF:M08884_1	Factor: GCM; motif: NNNNATGMGGGN; match class: 1	36	0.0143209
TF	TF:M01860	Factor: AP-4; motif: NCAGCTGYNGNCN	5539	0.0144384
TF	TF:M08868	Factor: ARNTLIKE; motif: NNNSCACGTG	5268	0.014869
TF	TF:M09705_1	Factor: REST; motif: YCAGCACCATGGACAGCNCCC; match class: 1	1705	0.0154562
TF	TF:M00034	Factor: p53; motif: GGACATGCCCGGGCATGTCY	4339	0.0172485
TF	TF:M08905_1	Factor: TIEG1; motif: GGSGGKGNNN; match class: 1	720	0.0190504
TF	TF:M07469	Factor: Tal; motif: GWSNNCABCTGC	4800	0.019487
TF	TF:M01241_1	Factor: BEN; motif: CWGCGAYA; match class: 1	1587	0.0202764
TF	TF:M01243	Factor: MTF-1; motif: TGCGCAC	2758	0.0210516
TF	TF:M01160	Factor: Kid3; motif: CCACN	21689	0.0239273
TF	TF:M08877	Factor: EGR3; motif: NCMCRCCCACTNMN	6302	0.0249089
TF	TF:M10277_1	Factor: Klf15; motif: RGGGMGGRGNNGGGGGNGG; match class: 1	1055	0.0273415
TF	TF:M10325	Factor: FXR; motif: NRGGKCANTGRCCNNNNGG	2378	0.0276141
TF	TF:M04506_1	Factor: Egr1; motif: NNMCGCCCMCTCAMWN; match class: 1	810	0.0316317
TF	TF:M01855_1	Factor: AHR; motif: CACGCN; match class: 1	2732	0.0318611
TF	TF:M00799	Factor: Myc; motif: CACGTGS	5136	0.0330867
TF	TF:M08875_1	Factor: E2F; motif: NNTTTCGCGCN; match class: 1	1209	0.0332231
TF	TF:M01173	Factor: SREBP-1; motif: NSNNTCACNCCANNN	4255	0.0353976
TF	TF:M00184	Factor: MyoD; motif: NNCACCTGNY	1082	0.0402077
TF	TF:M00327	Factor: Pax-3; motif: NNNNNNCGTCACGSTYNNNNN	12932	0.0425349
TF	TF:M01652	Factor: p53; motif: RGRCWWGYCYNGRCWWGYYY	7803	0.0433007
TF	TF:M07260_1	Factor: Ikaros; motif: TGGGAGN; match class: 1	4161	0.0442219
TF	TF:M01783_1	Factor: SP2; motif: GGGCGGGAC; match class: 1	3292	0.0472886
TF	TF:M09703	Factor: OLIG2; motif: NCCAGCTGNTNNCNNNCNGN	3641	0.0495581
WP	WP:WP1763	PluriNetWork: mechanisms associated with pluripotency	283	4.02408e-06
WP	WP:WP85	Focal Adhesion	182	3.03267e-05
WP	WP:WP2432	Spinal Cord Injury	98	0.0176667
