# Supplementary material for: The Wnt/TCF7L1 transcriptional repressor axis drives primitive endoderm formation by antagonizing naive and formative pluripotency
Source: Nat Commun. 2023 Mar 3;14:1210. doi: 10.1038/s41467-023-36914-1 (PMC9984534; doi:10.1038/s41467-023-36914-1)
Supplement: Supplementary file 8 — Supplementary Data 5 [file 41467_2023_36914_MOESM8_ESM.xlsx]

## Sheet: down_ESvsD1_pvaladj05
down_ESvsD1_pvaladj05_logFC2
name	symbol	baseMean	log2FoldChange	lfcSE	stat	pvalue	padj
ENSMUSG00000029337.2	Fgf5	57.7387072426963	-7.79789359414117	1.56107736748032	-4.99519995394429	5.87748384075582e-07	6.09117798527051e-06
ENSMUSG00000090374.1	NA	14.5398893966863	-7.30477665186749	1.36582018053751	-5.34827113843988	8.87983693737457e-08	1.05966469258978e-06
ENSMUSG00000078689.8	Mup6	48.5927322229055	-7.26750490911053	1.63017064917892	-4.45812523539851	8.26795947901013e-06	6.77725753633504e-05
ENSMUSG00000004359.16	Spic	11.9599260632074	-6.92930821292916	1.40445389700867	-4.93380966629651	8.06410262223654e-07	8.13919539279948e-06
ENSMUSG00000002847.7	Pla1a	11.2639200890703	-6.84977027158337	1.41670523180568	-4.83500033585173	1.33145410410677e-06	1.28443052662046e-05
ENSMUSG00000031688.4	Pou4f2	18.1544731434203	-6.55306059207892	1.33201478619218	-4.91966054732179	8.6694432812071e-07	8.69857997148003e-06
ENSMUSG00000048528.7	Nkx1-2	8.44108368484405	-6.51394169245525	1.48467454948127	-4.38745427052086	1.14685096205322e-05	9.13668671407291e-05
ENSMUSG00000000617.14	Grm6	15.3066490222062	-6.40345834364765	1.32258869151677	-4.84160977991129	1.2879149067131e-06	1.24525272542823e-05
ENSMUSG00000053613.6	NA	15.4668431509197	-6.3149483404068	1.33265242705832	-4.73863117808318	2.15166721195592e-06	1.98778072453061e-05
ENSMUSG00000041359.14	Tcl1	204.225639374452	-6.26977791455172	0.957970829821949	-6.54485263994629	5.95540788559232e-11	1.1247855270713e-09
ENSMUSG00000047786.12	Lix1	6.84132409475995	-6.22956537751901	1.54635848916906	-4.02853893269374	5.61245673128982e-05	0.000379297760906906
ENSMUSG00000098894.1	NA	13.7170271440716	-6.1957596826845	1.37328559956186	-4.51163231061422	6.43306347961537e-06	5.39002664857778e-05
ENSMUSG00000052821.3	Cysltr1	12.4183344823049	-6.12053603623389	1.38762662970932	-4.41079459358316	1.02991982086821e-05	8.28659366038502e-05
ENSMUSG00000086096.1	NA	21.0045101806952	-6.06597779396652	1.17119719712631	-5.17929671352545	2.22723973496254e-07	2.48367880536419e-06
ENSMUSG00000067261.4	Foxd3	248.037218619405	-6.01721888987939	0.598378904755478	-10.0558673476938	8.65558419600702e-24	5.73120919313041e-22
ENSMUSG00000005892.4	Trh	3120.81777031727	-6.01455244477503	0.310365482675571	-19.3789347736911	1.16227923190592e-83	2.82550081276328e-80
ENSMUSG00000026398.14	Nr5a2	365.609420512789	-6.00335253815052	0.562505077056548	-10.6725304055291	1.36848005539992e-26	1.13045752925925e-24
ENSMUSG00000069911.11	Insyn2b	12.0918724822695	-5.96188055852717	1.38822159177412	-4.29461736790017	1.74994885518582e-05	0.000133537576989673
ENSMUSG00000111149.1	NA	17.5960471707839	-5.72924881344535	1.18729250580713	-4.82547374418958	1.39670865101189e-06	1.34357213760709e-05
ENSMUSG00000068196.5	Col8a1	23.8476032343689	-5.56729643052813	0.984943945996636	-5.65239925902052	1.58223535276231e-08	2.1250906865001e-07
ENSMUSG00000022123.9	Scel	7.70405895586199	-5.43557417289512	1.46426918009785	-3.71214135131348	0.000205513154434114	0.00121220705338139
ENSMUSG00000025726.11	Slc28a1	151.592626011249	-5.3946802764944	0.388970033351185	-13.8691411007073	9.74365320333999e-44	2.33532037410192e-41
ENSMUSG00000049929.7	Lpar4	63.4959230049454	-5.39355101982459	0.595441158178994	-9.05807558939897	1.32772232940005e-19	6.36446503645089e-18
ENSMUSG00000053367.15	Epp13	50.5964216325786	-5.38185966398624	1.04677768023761	-5.14135882488877	2.7275856339728e-07	3.00812214733085e-06
ENSMUSG00000074653.10	Lrrc31	16.5085381333033	-5.36141022038856	1.11821148216253	-4.79462991206283	1.6297542158138e-06	1.54160797612581e-05
ENSMUSG00000102700.1	NA	11.2246298606795	-5.33397332986982	1.27944103359341	-4.16898722943796	3.0595612956031e-05	0.000220425717897027
ENSMUSG00000116469.1	NA	17.2511617686647	-5.30291645482414	1.14121800918212	-4.64671641365403	3.37260294450389e-06	2.98603456329983e-05
ENSMUSG00000108900.1	Ccdc194	48.4105809714115	-5.29972768830451	1.07000914408986	-4.95297420361058	7.30876670294814e-07	7.42970627144973e-06
ENSMUSG00000064263.6	Platr26	7.74096583022992	-5.28720387158932	1.49160840106989	-3.54463267154901	0.000393160584227406	0.00216728657654609
ENSMUSG00000099474.1	1700097N02Rik	15.7503922258796	-5.27000307357788	1.15615385380049	-4.5582195278374	5.1589098920818e-06	4.40045963075469e-05
ENSMUSG00000005503.8	Evx1	13.5145053473118	-5.26095302507905	2.04210954127952	-2.5762344863159	0.00998828843557653	0.0345679691495232
ENSMUSG00000042414.7	Prdm14	47.1060387961997	-5.1937705393992	1.1389494284924	-4.56014148606587	5.11191667000744e-06	4.36475092692005e-05
ENSMUSG00000042417.5	Ccno	71.2763912789251	-5.16266869707107	0.525034538923645	-9.83300776298428	8.11579567183314e-23	4.91482188425568e-21
ENSMUSG00000040601.13	Nlrp4a	6.74507780197345	-5.14979916690352	1.53658630236077	-3.35145455806257	0.000803882310224506	0.00406407167946834
ENSMUSG00000049073.7	Olfr985	6.51253165967808	-5.10722648102254	1.54709671059192	-3.30116821143554	0.000962831383963328	0.0047408858972523
ENSMUSG00000035910.15	Dcdc2a	6.23363448647436	-5.09387517240187	1.51524091446576	-3.3617592580635	0.000774476141144783	0.0039282445585278
ENSMUSG00000104340.1	NA	6.4658685518333	-5.08009899383581	1.5101971014524	-3.36386488157746	0.000768591622453762	0.00390305092190262
ENSMUSG00000035000.8	Dpp4	47.0011203185788	-4.97060892131595	0.617998182870193	-8.04308015636997	8.7607980243364e-16	2.92318627412024e-14
ENSMUSG00000082389.2	NA	9.05655176695618	-4.95390169882473	1.33659605455769	-3.70635666769501	0.000210262141172412	0.00123572208038382
ENSMUSG00000025930.6	Msc	30.1954556206762	-4.92376025129428	0.783839989582739	-6.28158848327622	3.35130969659766e-10	5.7897702646703e-09
ENSMUSG00000032517.16	Mobp	41.4064330033357	-4.90322107371827	0.661592028831322	-7.41124569227296	1.25118537659326e-13	3.26055460237175e-12
ENSMUSG00000027750.16	Postn	6.3394612333272	-4.88516380300338	1.51528709131442	-3.22391963279104	0.00126448881691959	0.00601896676853725
ENSMUSG00000067860.11	Zic3	855.322182995946	-4.82906349976866	0.40478264496279	-11.9300161700672	8.25574563583595e-33	1.04065202581497e-30
ENSMUSG00000108072.1	Gm20362	9.45519613443394	-4.82482729390601	1.26119292515957	-3.82560605729338	0.000130450757000447	0.000808994362928792
ENSMUSG00000022012.9	Enox1	510.490570517859	-4.81924290117853	0.544631886460127	-8.84862421938153	8.86047737338937e-19	3.97833096208356e-17
ENSMUSG00000087135.7	NA	5.83820412186581	-4.75409298061299	1.59361873248546	-2.98320601013414	0.00285245925764921	0.0121199248907407
ENSMUSG00000053062.16	Jam2	475.610228864797	-4.74029738988052	0.685087128132562	-6.91926208393641	4.5400225830601e-12	9.79183324409807e-11
ENSMUSG00000032125.21	Robo4	40.081672459653	-4.73466973400684	0.647611765136221	-7.31096930119997	2.65222128419016e-13	6.61771988168094e-12
ENSMUSG00000062327.10	T	171.786473417845	-4.73126524941595	0.328193588511359	-14.416080676275	4.09971502288227e-47	1.2028422507653e-44
ENSMUSG00000027359.16	Slc27a2	538.788240591879	-4.70740278806588	0.416142595329872	-11.3119945924651	1.14457583299465e-29	1.17332812952228e-27
ENSMUSG00000112819.1	NA	52.9984127005962	-4.67589083477595	0.551829392442115	-8.47343562850621	2.38259525867725e-17	9.15228521826428e-16
ENSMUSG00000021994.15	Wnt5a	27.5828382281226	-4.67514331165226	0.770968636205887	-6.06398638297364	1.32788402495639e-09	2.10005599002629e-08
ENSMUSG00000098161.1	NA	12.7076223921472	-4.67077517452432	1.11150115520205	-4.20222251021884	2.64307141489274e-05	0.000193700026990654
ENSMUSG00000051095.7	Olfr986	8.19996255229277	-4.6588424792483	1.35244572707544	-3.44475374203938	0.000571579873638594	0.00301599215804898
ENSMUSG00000091345.9	Col6a5	31.264979234613	-4.64819393812793	0.773879831535029	-6.00635104924237	1.89745128522539e-09	2.89846755122804e-08
ENSMUSG00000026532.7	Spta1	216.633745801014	-4.56171389713126	0.278437537048409	-16.383257607749	2.51883834678806e-60	1.86361183249098e-57
ENSMUSG00000031139.16	Mcf2	126.963524975517	-4.55949929029439	0.91331201260507	-4.99226904646659	5.96740495982743e-07	6.17308998184701e-06
ENSMUSG00000022304.13	Dpys	86.1087249170277	-4.53795207059254	0.429660380683474	-10.5617186843569	4.48376105811429e-26	3.59906424178919e-24
ENSMUSG00000012282.2	Wnt8a	56.5522240892833	-4.508763523024	0.54292388729656	-8.30459596367176	1.00159688865983e-16	3.64971611441633e-15
ENSMUSG00000027401.9	Tgm3	45.4875699663521	-4.47378776979287	0.570368071541235	-7.84368549540984	4.37512052734459e-15	1.36608121126281e-13
ENSMUSG00000027985.14	Lef1	127.986300825868	-4.46212984647671	0.678269983362125	-6.57869278595866	4.74602225554624e-11	9.08470874270308e-10
ENSMUSG00000086130.1	NA	5.80515018041706	-4.45683175783153	1.47712486393277	-3.01723426817515	0.00255092586435566	0.0110091568434543
ENSMUSG00000025219.13	Fgf8	30.0520422525245	-4.45305715550463	0.730112307186133	-6.09913997021472	1.06640660651388e-09	1.72009869412766e-08
ENSMUSG00000026656.15	Fcgr2b	6.12129789318122	-4.44225101390077	1.49960970767077	-2.96227144381492	0.00305378434372374	0.0128090333194841
ENSMUSG00000097107.1	NA	6.54543127108563	-4.43084687282488	1.47878161173587	-2.99628209984552	0.00273293479310104	0.0116703516622836
ENSMUSG00000070880.10	Gad1	9.33758732363815	-4.42370863150464	1.23712842701255	-3.57578771525535	0.00034917491531325	0.00195008517685775
ENSMUSG00000024503.3	Spink1	31.4270088909423	-4.41970208395037	0.694507579510991	-6.36379243990731	1.96832088845229e-10	3.51099754285038e-09
ENSMUSG00000085555.9	2610035F20Rik	43.3749102650605	-4.40894114022917	1.20221930212425	-3.66733517956235	0.000245091432091562	0.00142054526563423
ENSMUSG00000107344.1	NA	13.0411898454092	-4.40846049082867	1.04434229636022	-4.22127927423146	2.42919749172753e-05	0.000180024439167462
ENSMUSG00000023333.8	Gcm1	16.1896698174803	-4.40400982782404	0.94543669352233	-4.65817527286402	3.19024542516349e-06	2.84232494240875e-05
ENSMUSG00000039193.9	Nlrc4	34.6482785838892	-4.37027820683852	0.666032539096846	-6.56165870328905	5.3212499510811e-11	1.01062176805298e-09
ENSMUSG00000025089.15	Gfra1	32.1340065998388	-4.36881711970093	0.659227426869974	-6.62717742258415	3.42166284572929e-11	6.72360700297636e-10
ENSMUSG00000074934.3	Grem1	11.1439135227133	-4.36561980958549	1.14097526069905	-3.82621776296078	0.000130127187348513	0.000807281934782956
ENSMUSG00000042988.10	Notum	106.653607288884	-4.33805963683692	0.399721760246573	-10.8526982222858	1.93623590858794e-27	1.7160899196063e-25
ENSMUSG00000020902.12	Ntn1	299.402073963508	-4.33452081069172	0.239761066439448	-18.0785015476498	4.70700226488485e-73	6.67492146179546e-70
ENSMUSG00000097076.1	Platr7	45.5756655274451	-4.33377684741823	0.57577885018203	-7.52680798547589	5.19957455127757e-14	1.43173398283318e-12
ENSMUSG00000021953.14	Tdh	1898.45116395448	-4.32092981480448	0.518035391983453	-8.34099345656774	7.36689727174028e-17	2.71347382842434e-15
ENSMUSG00000056735.5	A930024E05Rik	29.7046098950131	-4.31184898367669	0.719929036518828	-5.98926944873117	2.1078569987041e-09	3.19122798460388e-08
ENSMUSG00000097229.1	NA	19.4884388378345	-4.26913132092242	0.8579100927422	-4.97619897124265	6.48449931784978e-07	6.65139993320372e-06
ENSMUSG00000025934.15	Gsta3	24.6834470789318	-4.26248193381149	0.774715586725392	-5.50199583801892	3.75515821703388e-08	4.78663126436446e-07
ENSMUSG00000027168.21	Pax6	56.5912995572177	-4.25588990554014	0.510733262923402	-8.33290136847504	7.88848780224862e-17	2.89306889937209e-15
ENSMUSG00000019982.15	Myb	88.7709107103266	-4.23260429463018	0.40580289877873	-10.4301972888027	1.8051310282268e-25	1.36524065365936e-23
ENSMUSG00000054404.13	Slfn5	6.72540103032858	-4.21088450560185	1.39448946641872	-3.01966031799158	0.00253058324360184	0.0109352298264024
ENSMUSG00000039126.10	Prune2	245.543234705667	-4.20923575478908	0.285799291008327	-14.7279433057321	4.26489007555287e-49	1.34399322992006e-46
ENSMUSG00000046323.8	Dppa3	100.27302746983	-4.2055943844952	0.422619887490563	-9.95124580972093	2.49045718654336e-23	1.57546877113042e-21
ENSMUSG00000072945.3	Ripply1	24.8462465412751	-4.1966472715567	0.794248542299119	-5.28379600094527	1.26534149913438e-07	1.47683925176747e-06
ENSMUSG00000110251.1	NA	6.06575561177261	-4.19106760960025	1.4849426465997	-2.82237675589503	0.0047669139958965	0.0186094460812505
ENSMUSG00000027210.20	Meis2	18.9342950267418	-4.18841654792563	0.829786728675857	-5.04758199086813	4.47436771954454e-07	4.73509424648567e-06
ENSMUSG00000000544.14	Gpa33	526.767474824104	-4.17461304366978	0.606141271952638	-6.88719484522409	5.69032610743388e-12	1.21495959059225e-10
ENSMUSG00000031297.14	Slc7a3	1008.4385621637	-4.16800575221374	0.5712723284441	-7.29600497816093	2.9643794097343e-13	7.32145782517397e-12
ENSMUSG00000048562.7	Sp8	11.2467146872881	-4.1679676624028	1.06610192834009	-3.90953955865391	9.24722118939814e-05	0.000592469740135497
ENSMUSG00000085412.7	Halr1	61.6794582207592	-4.15954390593834	0.508827440637626	-8.17476333573106	2.96447184140725e-16	1.0253336854721e-14
ENSMUSG00000044681.19	Cnpy1	267.382973219854	-4.15525056780863	0.513523578959098	-8.09164513191631	5.8864198557336e-16	2.00338413370037e-14
ENSMUSG00000026896.14	Ifih1	6.2437093047974	-4.1482006616414	1.41484767146871	-2.93190620113563	0.00336888480486456	0.0139180171702793
ENSMUSG00000100506.1	NA	20.2870046369786	-4.12878572733065	0.791472538264332	-5.21658747173328	1.82249530664988e-07	2.06756017555073e-06
ENSMUSG00000030523.18	Trpm1	12.5669995717644	-4.12191231810877	1.02680205355176	-4.01432029070341	5.96173459298957e-05	0.000401150010157783
ENSMUSG00000026976.15	Pax8	11.0005784174253	-4.09716680672543	1.10255215964186	-3.71607526310258	0.000202341332343653	0.00119598556877108
ENSMUSG00000057098.14	Ebf1	30.6635173122303	-4.06605477422965	0.704135041986586	-5.7745383083876	7.71643731411843e-09	1.08342090572899e-07
ENSMUSG00000035580.10	Kcnh8	17.9289553695888	-4.04382040337944	0.838137683688952	-4.82476862939881	1.40165884996166e-06	1.34681132974577e-05
ENSMUSG00000022101.6	Fgf17	178.426747477383	-4.03239814229383	0.300934435757425	-13.3995902866505	6.07978536280771e-41	1.2316631847488e-38
ENSMUSG00000032015.16	Pou2f3	18.4681491036637	-4.01854605329442	0.832087795471693	-4.8294736146399	1.36894451866211e-06	1.31910129524763e-05
ENSMUSG00000031163.2	Glod5	43.9208426542245	-3.99380226594464	0.571886153281875	-6.98356175092798	2.87788863666694e-12	6.41008258248186e-11
ENSMUSG00000041703.7	Zic5	248.6925670779	-3.98864694079205	0.24953668979981	-15.9842103539641	1.64639961661946e-57	1.00059936700048e-54
ENSMUSG00000025557.10	Slc15a1	18.0776762130906	-3.9785072812638	0.859051012434054	-4.63128175588898	3.6340893025185e-06	3.20089532406612e-05
ENSMUSG00000087193.7	NA	24.4151399977558	-3.97650584809767	0.711434794041837	-5.58941716289437	2.278330194906e-08	2.99153896039471e-07
ENSMUSG00000051747.15	Ttn	232.208701549984	-3.96600332246387	0.249123888715748	-15.9198033673483	4.61825981648342e-57	2.70996301024477e-54
ENSMUSG00000021322.8	Aoah	97.1019675713579	-3.96253386410569	0.393767865777053	-10.0631214695138	8.04076606111679e-24	5.34491078367283e-22
ENSMUSG00000039552.14	Rsph4a	9.89775580299452	-3.96146084359382	1.13082452426995	-3.50316141768441	0.000459770753176719	0.00248694180127407
ENSMUSG00000040650.8	Cyp2b23	16.1755639949357	-3.95804233720782	0.868588642451304	-4.55686632746838	5.19224444138488e-06	4.42224342637871e-05
ENSMUSG00000061524.8	Zic2	374.074480113489	-3.94723166996652	0.218333313989466	-18.0789252809902	4.67097296189278e-73	6.67492146179546e-70
ENSMUSG00000020159.8	Gabrp	6.59326869296919	-3.93830091213684	1.35556622914323	-2.90528107551484	0.00366923433745456	0.0149269329955688
ENSMUSG00000037169.15	Mycn	2888.99117495689	-3.92927057123874	0.40927578850413	-9.60054486877884	7.95229150761345e-22	4.49581875697868e-20
ENSMUSG00000113566.1	NA	6.54154792046048	-3.92255495372311	1.41001701130285	-2.78192030470518	0.00540383080708025	0.0207765451523011
ENSMUSG00000100068.1	NA	7.19733694365533	-3.91236084673187	1.27493741773806	-3.06866893409797	0.00215014722981129	0.00952839984627571
ENSMUSG00000028940.2	Hes2	7.31493849249706	-3.90986421194967	1.35296384970683	-2.88985120540869	0.00385424209756196	0.0155938273357613
ENSMUSG00000085773.3	NA	28.0474708663828	-3.898733959516	0.731773241416792	-5.32778972891606	9.94151187537183e-08	1.18138762278773e-06
ENSMUSG00000044645.8	NA	9.30021990001921	-3.88470976902214	1.19765744466733	-3.24359004848936	0.00118033494201898	0.00568036190846633
ENSMUSG00000012396.12	Nanog	1350.88392010488	-3.88432194532912	0.552037150916945	-7.03634155577605	1.97352829459762e-12	4.46589507834676e-11
ENSMUSG00000072949.6	Acot1	43.5234080727559	-3.83337142175792	0.52373068029773	-7.31935623778758	2.49163347184231e-13	6.24449584541098e-12
ENSMUSG00000068154.5	Insm1	59.0978530416694	-3.82615672329812	0.500629924960073	-7.64268481074773	2.12738323653471e-14	6.17776118363672e-13
ENSMUSG00000031155.17	Pim2	971.742020315582	-3.82538036412043	0.156820480592839	-24.3933722793037	2.01086548267814e-131	1.71094489593669e-127
ENSMUSG00000016150.15	Tenm1	9.00000022222503	-3.81052170584718	1.13897171593524	-3.34558062551912	0.000821104831876448	0.00412906055674986
ENSMUSG00000050953.10	Gja1	2066.12241368102	-3.81001526110367	0.476448169743831	-7.9967045799592	1.27793357990249e-15	4.19818450370671e-14
ENSMUSG00000055489.8	Ano5	6.43117468527939	-3.80938419505737	1.44912751356051	-2.62874326752496	0.00857010340240163	0.0305226976975028
ENSMUSG00000024172.10	St6gal2	25.3102264334563	-3.80598770065352	0.730350209391499	-5.21118177514391	1.87641485378412e-07	2.12306858822104e-06
ENSMUSG00000099398.1	Ms4a14	15.880813686642	-3.79122727479672	0.84664648929301	-4.47793420600205	7.53688208427838e-06	6.232027328871e-05
ENSMUSG00000069793.12	Slfn9	86.5732064344829	-3.78144594101184	0.379241296276857	-9.97108167843428	2.03994918502499e-23	1.30014289444083e-21
ENSMUSG00000075304.2	Sp5	233.274173474115	-3.77970925952188	0.267199384605964	-14.1456510653862	1.98669410715074e-45	5.45283445506196e-43
ENSMUSG00000044921.5	Rassf9	13.867423426516	-3.75931590707644	0.897881236330603	-4.18687433812487	2.82822304760568e-05	0.00020541131711953
ENSMUSG00000026824.11	Kcnj3	81.0504395512478	-3.75263449920378	0.385463082476054	-9.73539275174791	2.12993301214897e-22	1.2455350538742e-20
ENSMUSG00000112261.1	NA	6.75767690913568	-3.75000051532505	1.30195734379031	-2.88027909148535	0.00397323281696249	0.0160143303757107
ENSMUSG00000078956.3	NA	18.5831261730378	-3.71863996126086	0.776925378678654	-4.78635408665024	1.69838311425992e-06	1.59941258745773e-05
ENSMUSG00000061517.8	Sox21	36.198746454377	-3.68342506444098	0.598628262222933	-6.15310919461608	7.59784539162717e-10	1.24439398488277e-08
ENSMUSG00000028946.7	Hes3	7.91672922711326	-3.68176074572598	1.19630899197375	-3.07760016051668	0.00208674698386883	0.00928613321770292
ENSMUSG00000027400.11	Pdyn	7.32394867611337	-3.67411959629259	1.31620939589201	-2.79144003056034	0.00524740804633386	0.0202345666722101
ENSMUSG00000032346.7	Ooep	256.379682558244	-3.66471631689212	0.238465756534167	-15.3678933619429	2.68766990020986e-53	1.23611023491544e-50
ENSMUSG00000074445.4	Sprr2a3	5.13104674556844	-3.65470974685171	1.46796208660211	-2.48964859529258	0.0127869453384074	0.0423525005066336
ENSMUSG00000085111.3	Ascl4	7.17333420555501	-3.64117898104897	1.27360346652931	-2.85895812687409	0.00425034885085698	0.0169109624491544
ENSMUSG00000022425.16	Enpp2	173.068460469195	-3.63735658380807	0.28639395242139	-12.700535584132	5.87264213688098e-37	9.33969637787884e-35
ENSMUSG00000031325.15	4930519F16Rik	9.42187497715994	-3.6302862475176	1.15054486784261	-3.15527568631441	0.00160346513001383	0.00741214312096892
ENSMUSG00000024109.18	Nrxn1	6.26763847046318	-3.62276748866575	1.32303567247871	-2.73822358990404	0.0061772062916612	0.0232663832370958
ENSMUSG00000028571.15	Cyp2j13	11.1596856130127	-3.61824748093115	0.997048789672506	-3.62895729718464	0.000284568303729144	0.00162773069733071
ENSMUSG00000104615.1	NA	6.52814862402492	-3.59563414360153	1.31579669854917	-2.73266694434343	0.00628238243196433	0.023553051739312
ENSMUSG00000027347.18	Rasgrp1	36.0013234643831	-3.56224798919517	0.588111110459412	-6.05710030951883	1.38597168695757e-09	2.17775440415115e-08
ENSMUSG00000030559.8	Rab38	12.6233157416638	-3.56090408214404	0.925189318241973	-3.84883829929036	0.000118679313256308	0.000741865247512374
ENSMUSG00000029695.13	Aass	70.3840166066958	-3.55064084230552	0.462783805068532	-7.67235327472127	1.68869079368929e-14	4.96311765737661e-13
ENSMUSG00000040296.15	Ddx58	222.518632915608	-3.53565613764193	0.618405032253619	-5.717379311674	1.08179456520642e-08	1.48818901504589e-07
ENSMUSG00000004360.9	9330159F19Rik	9.51070010880634	-3.52623379327861	1.14954943515715	-3.06749208466756	0.00215863177503288	0.00956350869974865
ENSMUSG00000021835.15	Bmp4	422.573237385269	-3.52071464932631	0.220176439989666	-15.9904240866623	1.49013132629631e-57	9.3916906591053e-55
ENSMUSG00000105993.1	Tex13d	14.2287997650919	-3.52053417919473	0.896084627692248	-3.92879653371737	8.5372032575187e-05	0.000551128937151729
ENSMUSG00000069805.10	Fbp1	7.58210322252919	-3.51654126823002	1.18474199067154	-2.96819163659148	0.00299557503563364	0.0126115043001924
ENSMUSG00000068601.2	Gm10244	6.82932160069734	-3.51461130822824	1.25743644473646	-2.79506079447605	0.00518899561464658	0.0200365641875291
ENSMUSG00000111554.1	NA	6.91683030491938	-3.49511950722431	1.30472989950435	-2.67880693816557	0.00738849805767685	0.0269460075969753
ENSMUSG00000108084.1	NA	18.6035108517438	-3.49321756177876	0.760258595073467	-4.59477549404251	4.33215433646869e-06	3.76315826154608e-05
ENSMUSG00000028278.14	Rragd	466.794446053434	-3.49184279920784	0.462609943622617	-7.5481360643998	4.41531520099574e-14	1.23172817664499e-12
ENSMUSG00000036095.11	Dgkb	6.83924492404494	-3.48521765671962	1.25357435781258	-2.78022411275319	0.00543213950568917	0.0208571114549442
ENSMUSG00000025491.14	Ifitm1	736.006386671844	-3.47576230313667	0.163960706207681	-21.1987517224651	9.80630302675803e-100	3.33747717212683e-96
ENSMUSG00000087009.1	Nphs1os	13.8068293110908	-3.4728048718093	0.894293476014284	-3.8832944273361	0.000103050659797116	0.000655066521392426
ENSMUSG00000042284.10	Itga1	48.4649138180699	-3.4723762900977	0.499996015661997	-6.94480792111965	3.78975601808929e-12	8.29990709907663e-11
ENSMUSG00000026255.15	Efhd1	10.253303886621	-3.47142040158723	1.14348064487222	-3.03583660742692	0.00239869312388219	0.0104288607279262
ENSMUSG00000082079.2	NA	6.71108943193995	-3.46444824272491	1.36386794985944	-2.54016398221101	0.0110800505263487	0.0376195570245163
ENSMUSG00000024565.10	Sall3	72.8405653216461	-3.45663601612449	0.409653946071927	-8.43794146076059	3.22975304793667e-17	1.22680150930219e-15
ENSMUSG00000028717.12	Tal1	13.2733349267611	-3.44258984098606	0.961246744725257	-3.5813799733283	0.0003417841499322	0.0019132042366435
ENSMUSG00000047797.14	Gjb1	8.32729659335021	-3.44113432405087	1.15434035628142	-2.98103960874773	0.00287271634425664	0.0121907765661384
ENSMUSG00000055148.7	Klf2	1933.58896107229	-3.42779258955454	0.133070252292847	-25.7592702387835	2.53789400134274e-146	4.31873422208493e-142
ENSMUSG00000086261.1	NA	10.654698260531	-3.41273501266973	1.03969485458527	-3.28243907105903	0.00102913223242063	0.00501941622215589
ENSMUSG00000032420.8	Nt5e	81.9573954885631	-3.40997376125595	0.37255090189663	-9.15304121905496	5.53528511239457e-20	2.77858250022473e-18
ENSMUSG00000048038.8	Ccdc187	10.3595227907545	-3.40299649171306	1.02233230254879	-3.32865985279836	0.000872649105598209	0.00434969825130777
ENSMUSG00000007655.16	Cav1	88.0784204385599	-3.40097227927533	0.386560324910308	-8.79803761564107	1.39229373209032e-18	6.13799545051323e-17
ENSMUSG00000000142.15	Axin2	274.170759440736	-3.39581092524423	0.230800209236571	-14.7132055749721	5.30344389587399e-49	1.64088554138341e-46
ENSMUSG00000039315.15	Clnk	9.62775550309803	-3.39468627663966	1.02017084799963	-3.32756643977432	0.000876080957024439	0.00436552551850216
ENSMUSG00000022868.6	Ahsg	9.63963693895118	-3.39063577390434	1.05551465881114	-3.21230571797394	0.00131674174062692	0.00622762484720632
ENSMUSG00000052117.5	D630039A03Rik	8.55195495712582	-3.38107707917645	1.10824574605967	-3.05083695669282	0.00228204458370591	0.00999062327782955
ENSMUSG00000028883.17	Sema3a	5.76683416035244	-3.3803558845544	1.30649458773107	-2.58734779026134	0.00967179158677548	0.0336712106039604
ENSMUSG00000058028.14	Zscan5b	14.418109484631	-3.37312321167451	0.840942603029547	-4.01112180489206	6.04309208780026e-05	0.000405822012857526
ENSMUSG00000006056.13	Calcoco2	229.696412890945	-3.35508425110821	0.236843718013092	-14.1658148219188	1.49127089057042e-45	4.22949279080615e-43
ENSMUSG00000072591.10	Fzd10os	8.17147921507226	-3.34106700570304	1.13506359558396	-2.94350644201935	0.00324517069293388	0.0134854871017475
ENSMUSG00000026866.16	Kynu	8.89380100710317	-3.33788139752175	1.12845292607452	-2.9579270170649	0.00309715443751324	0.0129558203203448
ENSMUSG00000037440.8	Vnn1	6.19129439137038	-3.32511719028613	1.28660993915494	-2.58440191474823	0.00975480462372217	0.0338908759252512
ENSMUSG00000070837.5	Aurkc	8.3979926884662	-3.32036499726112	1.07654504985214	-3.08427872824939	0.00204046330771601	0.00911832040635592
ENSMUSG00000025128.7	Bhlhe22	6.381282044344	-3.30193389571847	1.33923203462567	-2.46554279642915	0.0136805831357677	0.044743894526496
ENSMUSG00000029838.11	Ptn	20.1174497721412	-3.28821832943725	0.747253329304705	-4.40040639564206	1.08048329074075e-05	8.65251019225192e-05
ENSMUSG00000057378.15	Ryr3	29.4012298487346	-3.28713386108317	0.623366740211605	-5.27319417132736	1.34069583780659e-07	1.55518889379378e-06
ENSMUSG00000024313.8	Mep1b	30.5719524735542	-3.28672062755003	0.572706594622033	-5.73892575782047	9.52789738668439e-09	1.32464240056543e-07
ENSMUSG00000019775.17	Rgs17	22.7585355073169	-3.27735858898904	0.704037318387358	-4.65509214269499	3.23835850273123e-06	2.87765778804059e-05
ENSMUSG00000025932.14	Eya1	47.7907484572937	-3.27398951381014	0.459535327651664	-7.12456543992168	1.0440957521582e-12	2.41404584435816e-11
ENSMUSG00000051596.13	Otop1	9.48848265751572	-3.26978189781004	1.04196649691014	-3.13808736413913	0.00170054183118159	0.00780634484521639
ENSMUSG00000097398.2	Platr5	8.54918106045162	-3.26316381093161	1.08474319165573	-3.00823626830124	0.00262768762367034	0.011274674808875
ENSMUSG00000112400.1	NA	14.080867754793	-3.26201150126877	0.889065772273472	-3.66903282411528	0.000243469820896961	0.00141210836475923
ENSMUSG00000021319.7	Sfrp4	54.2469898075011	-3.25606343570327	0.53472623246302	-6.08921582303044	1.13465074597407e-09	1.81640185740741e-08
ENSMUSG00000082082.1	NA	24.3798021844562	-3.25003653723234	0.730298000485383	-4.45028814959406	8.57551506739137e-06	7.01584326450957e-05
ENSMUSG00000021848.16	Otx2	278.44551443754	-3.24825920988492	0.21354628319285	-15.211031357317	2.98798380734134e-52	1.12992267665617e-49
ENSMUSG00000074830.4	NA	16.5335095198601	-3.2467103752197	0.875128229391484	-3.7099824530598	0.000207273612798709	0.00122005363853187
ENSMUSG00000027702.7	Lrrc34	65.2662875574114	-3.24149812922729	0.420188214554995	-7.71439563734606	1.21556853254245e-14	3.60371597879352e-13
ENSMUSG00000000402.2	Egfl6	6.7491479086741	-3.23441017681209	1.18214022133013	-2.73606304772608	0.00621791115646485	0.0233903477644547
ENSMUSG00000098037.1	NA	7.10039709545975	-3.22623352931282	1.19398267247323	-2.70207734474902	0.00689077308123213	0.0254018724727604
ENSMUSG00000052516.19	Robo2	16.6367147643183	-3.22126217855025	0.838334533314808	-3.84245435508096	0.000121810072752165	0.000759839445756447
ENSMUSG00000060180.12	Myh13	49.0464874418825	-3.21836640368037	0.478992216824955	-6.71903695014841	1.82929522264585e-11	3.70584723854338e-10
ENSMUSG00000020467.15	Efemp1	59.7495900779287	-3.2175341041804	0.485894211494411	-6.62188194068947	3.54654268756003e-11	6.94493865525996e-10
ENSMUSG00000038112.15	AW551984	15.7780400580739	-3.21552242970307	0.830371561341352	-3.87238987870542	0.000107773373640091	0.000681776765514287
ENSMUSG00000030769.15	Slc5a11	63.3372332139846	-3.20013854849807	0.438222759480807	-7.30253844480715	2.82388583429397e-13	7.02051855730943e-12
ENSMUSG00000060548.13	Tnfrsf19	149.048496498207	-3.19601618087334	0.296439622611825	-10.7813393928732	4.21700152550745e-27	3.57018482385872e-25
ENSMUSG00000024659.15	Anxa1	196.893342347318	-3.18855096148936	0.299019115139609	-10.6633683268063	1.51026576548972e-26	1.24155519475066e-24
ENSMUSG00000026043.18	Col3a1	45.4118507522423	-3.18449312745437	0.51709469785401	-6.15843314710111	7.34681857548328e-10	1.20676459168918e-08
ENSMUSG00000035305.5	Ror1	66.4852271471893	-3.18381435306232	0.412372938258753	-7.72071602590119	1.15678015943265e-14	3.44142097431215e-13
ENSMUSG00000034486.8	Gbx2	194.935615453079	-3.17632088346545	0.252604111243509	-12.5743039882811	2.92363780104464e-36	4.56436187709878e-34
ENSMUSG00000055373.8	Fut9	83.1733603713278	-3.1635845417216	0.370635283465891	-8.53557306292653	1.3946244300021e-17	5.50633965785284e-16
ENSMUSG00000053930.13	Shisa6	27.9946294025016	-3.15055398821584	0.603875507147205	-5.2172243300602	1.81624242077539e-07	2.06184104565276e-06
ENSMUSG00000060508.16	Nlrp9b	90.4497198088545	-3.13202316060725	0.884350773753618	-3.54160730511199	0.000397697062168359	0.00218804103036501
ENSMUSG00000109649.1	Gm45521	12.403820922372	-3.13148032534123	0.928344390213051	-3.37318818140601	0.000743031522780929	0.00379362958990791
ENSMUSG00000000560.9	Gabra2	7.59492660119013	-3.12972824920999	1.11244656493164	-2.81337400633018	0.0049024593865378	0.0190729655648637
ENSMUSG00000079042.10	Apela	160.069142829284	-3.11407206721708	0.291393956233458	-10.686810761175	1.17336596191826e-26	9.74008223120152e-25
ENSMUSG00000083534.1	NA	72.1842050481942	-3.10752303143729	0.401063535485612	-7.74820634759195	9.31996040425432e-15	2.83210296784278e-13
ENSMUSG00000024529.14	Lox	49.0210792504838	-3.10313948864685	0.455073706497326	-6.81898216561779	9.16877813944896e-12	1.91207227449759e-10
ENSMUSG00000053216.15	Btn2a2	7.15607258659119	-3.08263050662591	1.21741330770777	-2.53211500737585	0.0113376797811631	0.0383032155719779
ENSMUSG00000024697.4	Gna14	34.3726105262031	-3.08066851689157	0.574671561668265	-5.36074642000453	8.28787881201559e-08	9.96712605965154e-07
ENSMUSG00000102476.1	NA	8.48996145699926	-3.07642956103752	1.15325213989632	-2.66761227194784	0.00763923607960018	0.027723796196749
ENSMUSG00000039081.10	Zfp503	7.12312005620715	-3.0762896888581	1.21283716383843	-2.5364408187511	0.0111985669125632	0.0379242213449844
ENSMUSG00000029646.3	Cdx2	32.4015174893381	-3.06283755556557	0.577361179559832	-5.30489001338921	1.12740951952749e-07	1.33045269027734e-06
ENSMUSG00000115366.1	NA	7.21488242151996	-3.05931187280333	1.19074545368985	-2.5692408594324	0.0101921589583193	0.0351733865328978
ENSMUSG00000022040.8	Ephx2	205.703326369588	-3.05379842390097	0.248647149649263	-12.2816546588553	1.13649780590602e-34	1.6251918624456e-32
ENSMUSG00000019947.10	Arid5b	1834.82321647356	-3.04065676339067	0.462163331837042	-6.5791821936726	4.73042840752647e-11	9.06505633005382e-10
ENSMUSG00000078872.9	NA	35.6272506010881	-3.0382959593188	0.555395437680393	-5.4705093941863	4.48743918909414e-08	5.65650019857889e-07
ENSMUSG00000047735.14	Samd9l	11.426895204156	-3.03642950800945	0.934978767173577	-3.24759193964214	0.00116386055495899	0.00561059916819748
ENSMUSG00000019989.8	Enpp3	694.213558170293	-3.03540762739758	0.178796111768044	-16.9769219105586	1.21703905503638e-64	1.21825609409142e-61
ENSMUSG00000020609.14	Apob	14.8163675254754	-3.03460678819206	0.785933752866531	-3.86114831832068	0.00011285536618231	0.000709522673662168
ENSMUSG00000118061.1	LOC105246506	9.40333730032074	-3.02469972843956	1.09623776976662	-2.75916394404426	0.00579494549231326	0.0220511152599943
ENSMUSG00000027993.16	Trim2	514.154993941118	-3.01410270012878	0.509999315005763	-5.91001323226233	3.42080251119273e-09	5.03127021028234e-08
ENSMUSG00000026042.16	Col5a2	62.0976432068333	-3.01237653845	0.407434616654171	-7.39352135365292	1.42990473698663e-13	3.69797703788777e-12
ENSMUSG00000025938.16	Slco5a1	72.6920827451433	-3.01214096785119	0.443800317492246	-6.78715370207869	1.14367349263667e-11	2.3676267426032e-10
ENSMUSG00000104918.1	NA	6.15442160755241	-3.01110250420375	1.23258833461311	-2.44291011008868	0.0145693656376953	0.0471702616165642
ENSMUSG00000020173.17	Cobl	767.572352446798	-3.00921303367565	0.499555143555128	-6.0237855069619	1.70384137016232e-09	2.6191751215946e-08
ENSMUSG00000022652.7	Morc1	446.678470331485	-3.00403803461125	0.210236882364461	-14.2888250664007	2.56907258944671e-46	7.40981495840925e-44
ENSMUSG00000031520.6	Vegfc	60.2989183059659	-2.99690051007111	0.46978761740406	-6.37926671339552	1.77937911324733e-10	3.19069487567226e-09
ENSMUSG00000029205.12	Chrna9	58.4907237705825	-2.99058981147028	0.446167066938819	-6.70284750505882	2.04396742689634e-11	4.11623594124201e-10
ENSMUSG00000024354.13	Slc23a1	88.4038890256898	-2.99012265195109	0.360884432461899	-8.28554069665163	1.17573697033258e-16	4.24788025990437e-15
ENSMUSG00000059325.14	Hopx	14.49592314262	-2.98542604675823	0.792404677642678	-3.76755227599055	0.000164856026467168	0.000993046018545772
ENSMUSG00000097930.2	NA	22.7823827252716	-2.9804416226489	0.67542730350463	-4.41267566055459	1.02100894469491e-05	8.23348058209959e-05
ENSMUSG00000046169.10	Adamts6	9.20617633043182	-2.97885634410037	1.10080014683842	-2.70608280045734	0.00680820683256696	0.025155110081999
ENSMUSG00000051998.14	Lax1	6.9865955605607	-2.97091960576627	1.20114373863437	-2.47340889371327	0.0133830922354484	0.0439206601766897
ENSMUSG00000024619.8	Cdx1	25.461608023839	-2.95378425920378	0.612287210685271	-4.8241808871002	1.40579793386778e-06	1.34850413983247e-05
ENSMUSG00000003032.8	Klf4	926.855809357572	-2.94727638736236	0.48945997971132	-6.02148594273354	1.72823034935554e-09	2.6542685789696e-08
ENSMUSG00000115993.1	NA	310.166663366268	-2.94189856772427	0.479787176279897	-6.13167402791948	8.69591403978819e-10	1.41606094942656e-08
ENSMUSG00000026308.8	Klhl30	12.6963306402115	-2.93668762380693	0.899827117522614	-3.26361316148391	0.00110001245601194	0.00532846910445636
ENSMUSG00000117055.1	NA	13.3397514198548	-2.92181802407731	0.838102144042517	-3.48623141564125	0.000489877028353875	0.00263055771268472
ENSMUSG00000028780.13	Sema3c	86.685488095369	-2.91770842718282	0.378635323648374	-7.70585374620882	1.29971413612552e-14	3.83979782195278e-13
ENSMUSG00000068547.7	Clca4a	16.1860864336768	-2.89176175032149	0.783902539738625	-3.68893019696771	0.000225198988719983	0.00131645867091994
ENSMUSG00000034391.12	Fbxo15	833.364415548818	-2.87994666442225	0.167802267451557	-17.1627398613888	5.04752339980087e-66	5.72624704629409e-63
ENSMUSG00000030117.5	Gdf3	658.709969220425	-2.86882076354351	0.528939701036902	-5.42371986432413	5.83713382313562e-08	7.19786277306514e-07
ENSMUSG00000022055.7	Nefl	273.704775024281	-2.85894665877412	0.607619724755102	-4.70515775294556	2.5366972559136e-06	2.30839450288137e-05
ENSMUSG00000053897.15	Slc39a8	74.7586018481893	-2.85034998633795	0.365557082748352	-7.79727741809374	6.32570762746528e-15	1.94160056911054e-13
ENSMUSG00000029108.14	Pcdh7	18.9826423696098	-2.8467411128093	0.738221925190363	-3.85621317339664	0.000115157074309567	0.000722044190687508
ENSMUSG00000044626.13	Liph	294.244573006944	-2.84487675417864	0.257564743729674	-11.0452879263804	2.31025839245545e-28	2.19629424940863e-26
ENSMUSG00000057182.15	Scn3a	20.413963121964	-2.84163686379295	0.73487217478807	-3.86684509399535	0.000110252409890618	0.000696165216737901
ENSMUSG00000015305.6	Sash1	720.763269741639	-2.83962450465259	0.183515827047991	-15.4734583405169	5.24139186111693e-54	2.70281106971596e-51
ENSMUSG00000064373.12	Selenop	100.730259288698	-2.83895273258115	0.328450130256551	-8.64348182892682	5.45253965902585e-18	2.2686031143678e-16
ENSMUSG00000078498.5	LOC115489950	39.622993498847	-2.83886668912353	0.50028312566629	-5.67452017363698	1.39077927527508e-08	1.88731187618469e-07
ENSMUSG00000028487.18	Bnc2	220.308191695588	-2.83352877956008	0.221151020324659	-12.8126416753599	1.39309799198596e-37	2.28888662159787e-35
ENSMUSG00000024261.6	Syt4	16.3715925082962	-2.83320793569588	0.777155041245243	-3.64561481986426	0.000266753276893262	0.00153097487787273
ENSMUSG00000005124.10	Ccn4	95.9774806834916	-2.83065120442988	0.359858564546871	-7.86601038103456	3.66130173356268e-15	1.15807382156201e-13
ENSMUSG00000028270.12	Gbp2	299.699268974996	-2.82812420129844	0.436797414199389	-6.47468164728527	9.50120483431102e-11	1.76701642257345e-09
ENSMUSG00000024810.16	Il33	9.80633461229895	-2.82481533147727	1.00293005889883	-2.81656263705844	0.00485405767771166	0.018911247785227
ENSMUSG00000019102.10	Aldh3a1	11.2563906295503	-2.81450228373919	0.912661628384267	-3.08383983308453	0.00204347577208938	0.00912650939241352
ENSMUSG00000024087.4	Cyp1b1	38.0449684552601	-2.806962846556	0.51778264657507	-5.42112190341441	5.92261533608529e-08	7.2979829959568e-07
ENSMUSG00000043289.12	Mei4	21.2769531311118	-2.80096920522621	0.648212286132017	-4.32106775072103	1.55275984068871e-05	0.000120160592128239
ENSMUSG00000095834.2	NA	363.947049513363	-2.79969154262513	0.402655921204232	-6.95306189525794	3.5744176464878e-12	7.87899806868949e-11
ENSMUSG00000051176.6	Zfp42	2729.79157963382	-2.79629588586795	0.350311021851606	-7.98232345384919	1.43604120524007e-15	4.65563453162171e-14
ENSMUSG00000052713.9	Zfp608	221.142989543344	-2.79505107068032	0.610422931435281	-4.57887626224714	4.67480629501329e-06	4.03199081207507e-05
ENSMUSG00000022015.8	Tnfsf11	45.0853741397982	-2.79496689912038	0.466437483183843	-5.99215757713614	2.07075128022956e-09	3.14172326494335e-08
ENSMUSG00000032494.12	Tdgf1	2888.70458652503	-2.78395421319729	0.346108570479736	-8.04358646576849	8.72465954880061e-16	2.91684737803419e-14
ENSMUSG00000024738.6	Pga5	17.4601251607514	-2.78274521664738	0.708486030907437	-3.92773476857858	8.57497011854409e-05	0.000553357097107564
ENSMUSG00000023964.15	Calcr	23.5248800948801	-2.77544122639923	0.650017392795378	-4.26979532726584	1.95652426733934e-05	0.000148083970531642
ENSMUSG00000073207.1	Ccdc160	46.4049683229912	-2.76910576800658	0.514144272547653	-5.38585357429987	7.21016444983143e-08	8.73898635632347e-07
ENSMUSG00000062743.9	Zfp677	9.15955921238138	-2.76864230311392	1.01582173673309	-2.72551984565516	0.00642003167977973	0.0240003688696862
ENSMUSG00000078452.10	Raet1a	25.1174524482632	-2.76233477188364	0.611017759853641	-4.52087476564562	6.15846147921834e-06	5.18035289134249e-05
ENSMUSG00000031274.16	Col4a5	72.4635432727482	-2.76118769959729	0.392745672503529	-7.03047262620692	2.05835105696389e-12	4.65165470602318e-11
ENSMUSG00000065968.8	Ifitm7	9.02717134803907	-2.75683318593581	0.974688491397256	-2.82842488679001	0.00467776768611752	0.0183034198010259
ENSMUSG00000029847.13	Slc23a4	11.9356008485273	-2.75544734905459	0.880693317594114	-3.12872516914508	0.00175566435901253	0.00800754232037421
ENSMUSG00000048978.14	Nrsn1	9.90122186610643	-2.75228332381732	0.943316554598662	-2.91766672640266	0.00352661056613279	0.0144619728110033
ENSMUSG00000026564.9	Dusp27	1054.98754502386	-2.7477861157754	0.146269370717634	-18.785792967414	9.870076246081e-79	1.86621208310623e-75
ENSMUSG00000022665.15	Ccdc80	31.2457814230727	-2.74340191138593	0.547212643029914	-5.01341105021939	5.34734930015695e-07	5.5826213892533e-06
ENSMUSG00000043013.10	Onecut1	10.2474908020417	-2.72776053194815	0.918058540621541	-2.9712272270801	0.00296612232820285	0.0125172898772414
ENSMUSG00000081683.5	Fzd10	212.918487468294	-2.72768465500012	0.229934124821851	-11.8628961973935	1.84481517235131e-32	2.25850502071239e-30
ENSMUSG00000068245.14	Phf11d	82.4271632801794	-2.72237976356696	0.373558720778368	-7.28768895528514	3.15316901783e-13	7.7651920660511e-12
ENSMUSG00000079363.7	Gbp4	17.6493188149502	-2.71849808061091	0.723395295863601	-3.75797036026551	0.000171297165791875	0.00102929515193515
ENSMUSG00000056300.14	Zfp981	87.9445556550714	-2.71702184875763	0.362610271918433	-7.49295334184246	6.73408451121809e-14	1.81895104964124e-12
ENSMUSG00000027887.11	Sypl2	8.07221890648021	-2.71442227151608	1.02801311454912	-2.64045490577871	0.00827948101806552	0.0297052347637405
ENSMUSG00000074570.14	Cass4	18.5951678114465	-2.7038729751202	0.684824752743094	-3.94826992495484	7.87180191715605e-05	0.000512646204455586
ENSMUSG00000056130.10	Ticam2	25.1902290378188	-2.69538038383619	0.63206463108115	-4.26440628267037	2.00434448002626e-05	0.000151321783569684
ENSMUSG00000033965.10	Slc16a2	130.973004560723	-2.69135873586894	0.312727007630107	-8.6060962763161	7.55907829179211e-18	3.09958639256449e-16
ENSMUSG00000029298.15	Gbp9	8.27259830612662	-2.67993851500564	1.01784091118126	-2.6329640374697	0.00846433091797262	0.0302155484017495
ENSMUSG00000037661.14	Gpr160	22.1988722380464	-2.67642169080934	0.67427085031326	-3.96935695732049	7.20668537729936e-05	0.000475333973122106
ENSMUSG00000104968.1	NA	47.986278883199	-2.67476268204788	0.454673655301186	-5.8828187005382	4.03337669146847e-09	5.86632232125803e-08
ENSMUSG00000039891.6	Txlnb	12.2986008856386	-2.67343611307081	0.827931330029696	-3.22905537706239	0.00124199842410282	0.00592517162404196
ENSMUSG00000046449.15	Nexmif	472.286987571558	-2.67218515058377	0.180143330319564	-14.8336613175934	8.87568998376201e-50	2.90456954718612e-47
ENSMUSG00000103968.1	NA	16.0459024376315	-2.67212135324808	0.728330475374098	-3.66883089970329	0.000243662172867398	0.00141274248575281
ENSMUSG00000027703.16	Lrriq4	21.0146126187588	-2.65610495757199	0.651084394571331	-4.07950947637248	4.5130830186505e-05	0.000313210170180977
ENSMUSG00000024209.9	Acsbg3	149.176897356298	-2.65458592294011	0.267326083002267	-9.93014184447389	3.07817351079148e-23	1.92932391785563e-21
ENSMUSG00000097091.1	4930526L06Rik	12.1113596081203	-2.64891752634661	0.848484997958922	-3.12193796321529	0.00179664793558062	0.00815947635969455
ENSMUSG00000022286.16	Grhl2	592.025138751424	-2.64812124802782	0.58599335301817	-4.51902949818223	6.21237398979471e-06	5.22312095772414e-05
ENSMUSG00000037016.11	Frem2	554.23968586608	-2.62235634304039	0.176728400043054	-14.8383414459789	8.27773211436045e-50	2.76200328215827e-47
ENSMUSG00000027276.7	Jag1	398.230824330659	-2.6221593637591	0.491269832246098	-5.33751350407681	9.42298866860501e-08	1.12212035111023e-06
ENSMUSG00000024987.6	Cyp26a1	17.1351539785795	-2.62088541280206	0.734945773610363	-3.56609359072461	0.000362342016063216	0.0020137080624911
ENSMUSG00000033214.10	Slitrk5	46.9471555608694	-2.6207122892791	0.433566192237449	-6.04454945104167	1.49828095818189e-09	2.33910523535607e-08
ENSMUSG00000091002.2	Tcerg1l	38.8628831734954	-2.61717688451435	0.487988818431664	-5.36319027334607	8.17647962231727e-08	9.84707386645244e-07
ENSMUSG00000025383.2	Il23a	16.6259857686096	-2.61324093888453	0.714277033146451	-3.65858177935944	0.00025361481551469	0.00146495699783214
ENSMUSG00000057715.13	A830018L16Rik	18.754073891287	-2.60522204270019	0.70723343319927	-3.68368055072722	0.000229890315409897	0.00134157870278814
ENSMUSG00000031298.15	Adgrg2	9.0457268851375	-2.60310400036265	1.01192152751131	-2.5724366263505	0.0100985442521549	0.0349140446036
ENSMUSG00000020908.14	Myh3	35.4932280307192	-2.60240192711384	0.496427522340204	-5.24225956459038	1.58622015396809e-07	1.82629961840832e-06
ENSMUSG00000033446.7	Lpar6	91.4424179119741	-2.59839872148709	0.348603506304389	-7.45373662196688	9.0733042302039e-14	2.40125067006812e-12
ENSMUSG00000022548.14	Apod	21.2243949909767	-2.5981553986441	0.630332138865448	-4.12188311279922	3.75787873386948e-05	0.00026545380827836
ENSMUSG00000060063.9	Alox5ap	19.3754823453007	-2.59057318492221	0.668587624253808	-3.87469508998687	0.000106758287300424	0.00067636104802357
ENSMUSG00000113081.1	NA	18.1384648277251	-2.58885140785977	0.715981297167684	-3.615808706318	0.000299411424822431	0.00170382327631334
ENSMUSG00000029338.13	Antxr2	13.2899199661633	-2.58826671074952	0.823874901374044	-3.1415773273744	0.00168040428495381	0.00772432191168532
ENSMUSG00000028373.16	Astn2	7.96909489440776	-2.58518364674509	1.01092637806634	-2.55724225110232	0.0105505713926812	0.0361872389836749
ENSMUSG00000058665.8	En1	17.225335592936	-2.57302381659328	0.695044288542402	-3.70195663644578	0.000213943189485635	0.00125410652961662
ENSMUSG00000030208.15	Emp1	98.7516889488583	-2.56876788445908	0.323457070453079	-7.94160375242658	1.99583660277396e-15	6.39607372305168e-14
ENSMUSG00000086746.2	NA	13.9978450976805	-2.56418208191909	0.783123173808451	-3.27430239287783	0.00105923194125875	0.0051485146942017
ENSMUSG00000074071.11	Fam169b	27.7726505600585	-2.56059327694515	0.589167647095003	-4.34611997038639	1.38566800575119e-05	0.000108513172820378
ENSMUSG00000064294.12	Aox3	11.3297337054044	-2.56058330654263	0.895022356418285	-2.86091547119517	0.00422419662145103	0.0168305206994222
ENSMUSG00000027574.15	Nkain4	17.2912021362659	-2.5566800548207	0.700489914262499	-3.64984563341281	0.000262397950718824	0.001509542233733
ENSMUSG00000055102.15	Zfp819	91.6152298121441	-2.5529269136904	0.329549122612525	-7.74672647723013	9.42917634312669e-15	2.86018349074843e-13
ENSMUSG00000058186.13	Zfp980	61.5514829215942	-2.54842727551389	0.421697930721036	-6.04325297768591	1.51037549445504e-09	2.35582582851892e-08
ENSMUSG00000029843.4	Slc13a4	10.0721088337449	-2.54617221661636	1.00386653698111	-2.53636526651578	0.0112009835153018	0.0379242213449844
ENSMUSG00000105044.1	Gm10416	16.282728556588	-2.54578216035852	0.756644629473731	-3.364567805271	0.000766636444138797	0.00389777483415294
ENSMUSG00000044117.12	Bmerb1	176.592945800313	-2.54319037044661	0.252145143068172	-10.0862159766409	6.35731176292327e-24	4.32729497078661e-22
ENSMUSG00000066652.5	Lefty2	749.748473754239	-2.54112216879731	0.209607354535209	-12.1232490836597	7.95420469310221e-34	1.08285361010016e-31
ENSMUSG00000032268.13	Tmprss5	14.7598780285733	-2.53562673009098	0.784068812505808	-3.23393392218644	0.00122097701288551	0.00583633871580695
ENSMUSG00000021614.16	Vcan	616.202414686931	-2.53243124497156	0.414143291206451	-6.11486724219116	9.66373792878465e-10	1.57215897068956e-08
ENSMUSG00000065999.13	Zfp985	143.693551475764	-2.53101515065416	0.257904587905744	-9.81376551385416	9.82329374712764e-23	5.9277655920167e-21
ENSMUSG00000024459.18	H2-M5	200.338598305755	-2.53045465854118	0.283616736308992	-8.92209215673483	4.57561238013698e-19	2.09309666324707e-17
ENSMUSG00000033453.8	Adamts15	57.0714125553554	-2.52866525665181	0.396143774151322	-6.38320080144916	1.73424257131856e-10	3.12954462737306e-09
ENSMUSG00000028109.14	Hormad1	17.7106789252376	-2.51720440198751	0.692291447407333	-3.63604723330696	0.000276853589487867	0.00158573461202122
ENSMUSG00000015843.10	Rxrg	14.4727613109017	-2.50630990191202	0.775371011374411	-3.23240083153143	0.00122754734868721	0.00586609750985968
ENSMUSG00000028019.9	Pdgfc	123.215385218355	-2.49981749557618	0.323837165959254	-7.71936565147284	1.1691007394266e-14	3.47200476140008e-13
ENSMUSG00000028528.17	Dnajc6	209.279113128269	-2.49297719559168	0.274340218768413	-9.08717360795047	1.01647004266409e-19	4.94207734743279e-18
ENSMUSG00000041324.14	Inhba	34.4778387692096	-2.49266025681835	0.581982208085684	-4.28305233766075	1.843467867775e-05	0.000139983456965315
ENSMUSG00000022658.10	Tagln3	55.8418929625503	-2.48779000266023	0.402921908642322	-6.17437262481714	6.64267088700816e-10	1.09959465451574e-08
ENSMUSG00000038668.14	Lpar1	89.0831232991238	-2.47921874889559	0.345229654355087	-7.18136092198377	6.90208745094531e-13	1.63811467437568e-11
ENSMUSG00000020227.10	Irak3	113.888633876147	-2.47906556297468	0.340270842585804	-7.28556565157223	3.20323436740972e-13	7.86571994663942e-12
ENSMUSG00000031870.16	Pgr	10.5562220979653	-2.47788907488569	0.934906494837782	-2.65041379920634	0.00803932393520817	0.0290148834369963
ENSMUSG00000027612.7	Mmp24	11.7634757050563	-2.47346219767306	0.947267366552175	-2.61115529259269	0.00902369073151287	0.0318383050338284
ENSMUSG00000110457.2	NA	19.8145827113965	-2.47340087745253	0.666445659684321	-3.71133166149529	0.00020617175785407	0.00121440803163818
ENSMUSG00000037833.14	Sh2d4b	15.8101303932225	-2.46658308269435	0.727915112039434	-3.38855869578475	0.000702609893620809	0.00361217902107109
ENSMUSG00000025056.4	Nr0b1	510.231134811838	-2.46590239671518	0.58969607608701	-4.18164966108971	2.89401658594972e-05	0.000209979826843011
ENSMUSG00000025324.8	Atp10a	222.462982937393	-2.46369687321746	0.212367355825878	-11.6011091423932	4.06771801793101e-31	4.55397088889026e-29
ENSMUSG00000049109.15	Themis	8.4484138260752	-2.46170435201945	1.00060411875083	-2.46021808814126	0.0138852610928362	0.0453088184116576
ENSMUSG00000005268.20	Prlr	19.3560827174975	-2.46145130233252	0.729345324010206	-3.37487774487751	0.000738484893514082	0.00377721594016505
ENSMUSG00000103423.1	NA	8.78412249788127	-2.45782672515955	0.969944778599694	-2.53398624270951	0.0112773159079096	0.0381447196988466
ENSMUSG00000019900.19	Rfx6	9.77283720922244	-2.45382434724466	0.958403948066278	-2.56032370504693	0.0104574706182804	0.0359359405313564
ENSMUSG00000038151.13	Prdm1	134.909866288203	-2.45002837191488	0.312029249618438	-7.85191893039153	4.09719319509592e-15	1.28401356539498e-13
ENSMUSG00000113251.1	NA	56.7463406352923	-2.44714445047846	0.499084666742798	-4.90326514426777	9.42566197588815e-07	9.39089518991151e-06
ENSMUSG00000031119.4	Gpc4	786.441474445002	-2.446525724632	0.370580759467723	-6.60186926095683	4.06005498866987e-11	7.84221972102103e-10
ENSMUSG00000051323.16	Pcdh19	36.7624308046388	-2.44428648581089	0.531951415533934	-4.59494309899991	4.3286737258664e-06	3.76205519882883e-05
ENSMUSG00000016918.15	Sulf1	871.105580093085	-2.44047006245998	0.147194957040277	-16.5798483285823	9.74745101381738e-62	7.53965335918774e-59
ENSMUSG00000028488.15	Sh3gl2	230.10163915372	-2.43218716914154	0.501173831021687	-4.85298117857292	1.21619237196363e-06	1.18330163486021e-05
ENSMUSG00000028173.10	Wls	227.662672318421	-2.43051733036192	0.263333021775083	-9.22982356704911	2.71078040568607e-20	1.38526577067747e-18
ENSMUSG00000022367.7	Has2	84.6895059092111	-2.43033229273365	0.346635032504017	-7.01121371137088	2.36259524449996e-12	5.3039951550997e-11
ENSMUSG00000026193.15	Fn1	12711.1989059959	-2.42076808240022	0.341434955550296	-7.08998315213106	1.34128328295796e-12	3.06782494974403e-11
ENSMUSG00000038679.16	Trps1	132.955904414674	-2.41302195481326	0.662817862263985	-3.64055058288729	0.000272055651376125	0.00155982851060226
ENSMUSG00000039405.7	Prss23	83.2632084782336	-2.41173227032357	0.344701654234761	-6.9965787535242	2.6228836830541e-12	5.87284363612258e-11
ENSMUSG00000018727.19	Cpsf4l	191.343547959561	-2.40970265010124	0.275087758112592	-8.75975967318389	1.95667092167463e-18	8.55955503191186e-17
ENSMUSG00000030491.16	Tdrd12	481.970086868914	-2.40798160290293	0.195874259583123	-12.2935071102646	9.81533891173916e-35	1.42758651505184e-32
ENSMUSG00000031073.6	Fgf15	89.2219805551095	-2.40754795398456	0.328453789781841	-7.32994420793151	2.30248565734806e-13	5.77896732022005e-12
ENSMUSG00000031160.4	Eras	219.961012540045	-2.40441878047745	0.219751781771612	-10.9415212067603	7.29652245597412e-28	6.74809362137563e-26
ENSMUSG00000021678.9	F2rl1	439.06166772207	-2.40312681123126	0.208224379400002	-11.5410444163929	8.19244073875619e-31	8.93658743919321e-29
ENSMUSG00000029322.12	Plac8	142.479451210854	-2.40307705561298	0.253336213008013	-9.48572265717483	2.40709352385197e-21	1.31286892613426e-19
ENSMUSG00000003153.10	Slc2a3	8829.71009998298	-2.39797214403636	0.276696595399438	-8.66643169416184	4.45874012319849e-18	1.87807872961556e-16
ENSMUSG00000027863.8	Cd2	10.0967581083397	-2.39565878625724	0.928275981183484	-2.58076136280393	0.00985827014196098	0.0341875245579275
ENSMUSG00000061353.11	Cxcl12	71.0572867318687	-2.39552104678107	0.386337974422637	-6.20058395854319	5.62540404581428e-10	9.36668303792775e-09
ENSMUSG00000036834.16	Plch1	159.695724524187	-2.39464427795243	0.248090316748283	-9.65230851949002	4.80613933253399e-22	2.75373983238151e-20
ENSMUSG00000002006.12	Pdzd4	1692.78083334696	-2.39210617835771	0.369965788903029	-6.46574967228849	1.0079782445321e-10	1.87257268419244e-09
ENSMUSG00000023963.10	Cyp39a1	21.6225247767998	-2.39107852758524	0.645183626425718	-3.70604341097695	0.000210522231153567	0.0012366091845151
ENSMUSG00000097768.2	2310043M15Rik	18.472460802201	-2.3886444096571	0.711869449733826	-3.35545290017747	0.000792351476989701	0.00401173611542212
ENSMUSG00000048216.13	Gpr85	9.67475404973493	-2.38078839676632	0.928931721915083	-2.5629315272581	0.0103792515895855	0.0356887703172309
ENSMUSG00000022306.9	Zfpm2	30.4540372865487	-2.37155151898099	0.537514480296354	-4.41207001097618	1.02386992308308e-05	8.2418138510429e-05
ENSMUSG00000011267.8	Zfp296	557.298364001765	-2.37138122225303	0.367089530377603	-6.45995329753406	1.04735299149131e-10	1.93515807342102e-09
ENSMUSG00000031273.16	Col4a6	20.2096463164819	-2.36744095314239	0.706276049459077	-3.35200514721625	0.000802285271419693	0.00405720310958363
ENSMUSG00000097448.1	NA	31.7110531132843	-2.36655240961625	0.541146610301154	-4.37321857804716	1.22428035401424e-05	9.67653450267546e-05
ENSMUSG00000081941.1	NA	9.80017840570112	-2.36463112619339	0.924796925462146	-2.55691932043537	0.0105603707347317	0.0361872389836749
ENSMUSG00000052776.10	Oas1a	27.8629045682803	-2.36111952697577	0.600549734072123	-3.93159699025396	8.43834392147386e-05	0.00054557484236976
ENSMUSG00000055560.8	Zfp459	65.8051579945697	-2.36043171312049	0.387253430321677	-6.09531518199792	1.09222036373044e-09	1.75508157975457e-08
ENSMUSG00000040264.10	Gbp2b	236.589031215678	-2.35310137018637	0.21832044660633	-10.7781996911605	4.36341953156591e-27	3.67585693904243e-25
ENSMUSG00000028494.12	Plin2	330.212787610431	-2.35007654917306	0.196973158602498	-11.9309481852583	8.16382613796052e-33	1.03674499544533e-30
ENSMUSG00000040274.11	Cdk6	530.861166921372	-2.34985296865086	0.410232159045445	-5.72810521271334	1.01558575398277e-08	1.40391736600527e-07
ENSMUSG00000019894.14	Slc6a15	125.519507116812	-2.34862741278905	0.279734080324999	-8.3959287694241	4.6222580768298e-17	1.73253228399587e-15
ENSMUSG00000055078.7	Gabra5	15.7654528119884	-2.34701302330522	0.822029729936621	-2.85514372270475	0.00430173572365081	0.0170874502356129
ENSMUSG00000026676.7	Ccdc3	82.7630800270411	-2.33982432787257	0.347313089423274	-6.73693102600289	1.61766921653523e-11	3.30466711377911e-10
ENSMUSG00000028370.7	Pappa	9.0602881332281	-2.33903104233433	0.944726950940935	-2.47588050706576	0.0132908052479992	0.0437042768898941
ENSMUSG00000025370.7	Cdh9	12.8745504622453	-2.33901032599191	0.806852710572794	-2.89893098869485	0.00374437299479268	0.0151854135491866
ENSMUSG00000033949.12	Trim36	114.424627882223	-2.33356236349765	0.311602500756443	-7.4889076879445	6.9449163280443e-14	1.86700854904155e-12
ENSMUSG00000031480.15	Thsd1	53.1693787750461	-2.33165816909073	0.402041646335635	-5.79954387895476	6.64955377881135e-09	9.37493427125375e-08
ENSMUSG00000025666.16	Tmem47	190.6980037519	-2.33101636924772	0.251066330795053	-9.28446423646723	1.62522751636953e-20	8.45764423426923e-19
ENSMUSG00000036390.8	Gadd45a	296.156707365905	-2.32942172484939	0.196589064286683	-11.8491927987023	2.17273583291581e-32	2.64096040490916e-30
ENSMUSG00000023186.14	Vwa5a	292.462630148648	-2.32938506710474	0.21321730778529	-10.9249342433797	8.76038312040918e-28	8.05813186810827e-26
ENSMUSG00000038756.13	Ttll6	54.6239873640105	-2.32826502432863	0.411480189020615	-5.65826760668661	1.52908584540269e-08	2.05695287203301e-07
ENSMUSG00000028536.12	2610528J11Rik	34.5920609618424	-2.32813684415811	0.534071427980047	-4.3592237333563	1.30524616304278e-05	0.000102735309697035
ENSMUSG00000052316.9	Lrrc15	29.2451955023106	-2.32796509426383	0.584082030305203	-3.98568175954221	6.7286646414946e-05	0.000446748678128418
ENSMUSG00000094443.2	Sgo2b	27.7215964221415	-2.32794999296571	0.550015166697928	-4.23251963567077	2.31087730429203e-05	0.000172398943827872
ENSMUSG00000006649.17	Nphs1	583.094939731105	-2.31892403481587	0.399784049669345	-5.80044160524617	6.61405040883067e-09	9.33261159262617e-08
ENSMUSG00000049001.5	Ndnf	8.90235833948264	-2.31406630675651	0.950050470292054	-2.43572986816705	0.0148617784755205	0.0479709568129615
ENSMUSG00000026728.9	Vim	2579.34132031997	-2.30796719494657	0.130739256890174	-17.6532072297562	9.61381761029388e-70	1.25844872518747e-66
ENSMUSG00000021403.3	Serpinb9b	77.2967683245001	-2.30778212448545	0.362679236294095	-6.3631492887949	1.9765840227164e-10	3.51836091156538e-09
ENSMUSG00000007480.5	Mc5r	10.850959225157	-2.29939036503312	0.892507601522757	-2.57632580507998	0.00998565060918278	0.0345658698975719
ENSMUSG00000000958.10	Slc7a7	973.250647728106	-2.29383079921613	0.149698417370663	-15.3230130251575	5.36708031714556e-53	2.22760014041137e-50
ENSMUSG00000075324.13	Fign	78.4273543924121	-2.28828287768638	0.345226450780731	-6.62835328090133	3.39452284372976e-11	6.67798788806351e-10
ENSMUSG00000004948.12	Zp3	56.7574665362018	-2.28817914090287	0.404196141779265	-5.6610613125359	1.50439660442012e-08	2.02694513202037e-07
ENSMUSG00000025993.10	Slc40a1	127.420052125695	-2.28775709674335	0.268524851179827	-8.51972205437057	1.59936683613743e-17	6.28877038361033e-16
ENSMUSG00000055737.12	Ghr	111.541612798889	-2.28586268005438	0.301114123826404	-7.59134992077692	3.16589711893491e-14	8.96407175922053e-13
ENSMUSG00000027296.7	Itpka	41.3590508065956	-2.28468257734627	0.540398724561217	-4.22777196449038	2.36016810443565e-05	0.000175614257250466
ENSMUSG00000041112.17	Elmo1	281.18504293559	-2.28443685985148	0.227269306497833	-10.0516734752005	9.03203938037953e-24	5.95729512154722e-22
ENSMUSG00000020598.16	Nrcam	42.7474796242719	-2.27640003422552	0.46256816166445	-4.92122074730433	8.60060551115609e-07	8.63969917257044e-06
ENSMUSG00000080241.3	NA	17.386982817986	-2.27497638309926	0.705367591332023	-3.22523519800955	0.00125869216064263	0.00599640663428211
ENSMUSG00000096917.2	2500002B13Rik	73.6009046490475	-2.27425700865551	0.356059994848706	-6.38728596741643	1.68855697591611e-10	3.05682702757069e-09
ENSMUSG00000074867.4	Zfp808	36.9448500212357	-2.27408155757879	0.52427572579667	-4.33756789735626	1.44068036386439e-05	0.00011235590170431
ENSMUSG00000022231.10	Sema5a	32.7361274157603	-2.27090894458333	0.501999289952152	-4.52372939571245	6.07593988425637e-06	5.11346533186898e-05
ENSMUSG00000038916.7	Soga3	113.955624683453	-2.26447655002305	0.337076623891191	-6.71798751240023	1.84251478775777e-11	3.7281895533025e-10
ENSMUSG00000031343.13	Gabra3	21.7959236062198	-2.26327425478532	0.630279003678849	-3.59090853665584	0.000329527269596718	0.00185328210654066
ENSMUSG00000040118.15	Cacna2d1	78.0881281231907	-2.26005074870206	0.330199185245877	-6.84450734492016	7.6739500425432e-12	1.6161832657668e-10
ENSMUSG00000024867.14	Pip5k1b	47.8654747712924	-2.25888588767059	0.41914571822812	-5.38926151320288	7.07477946070897e-08	8.59325639421017e-07
ENSMUSG00000018411.17	Mapt	270.697157365019	-2.25285020783128	0.209611897060472	-10.7477210951502	6.07438572106593e-27	5.09201092686596e-25
ENSMUSG00000075023.11	Accsl	106.611524442374	-2.25262030011003	0.302411342665658	-7.44886180608806	9.4148925541251e-14	2.48778302163893e-12
ENSMUSG00000086454.7	Platr14	236.021482443324	-2.25061486081635	0.247397057964519	-9.09717714241827	9.27100685483025e-20	4.5334690703634e-18
ENSMUSG00000026674.9	Ddr2	21.7613183019322	-2.24212045812223	0.663119317639276	-3.38117198290082	0.000721773516648127	0.00370063872636371
ENSMUSG00000051951.5	Xkr4	17.7057828488479	-2.24082780563837	0.668780918630323	-3.35061563991333	0.000806321348895049	0.00407277245299705
ENSMUSG00000099370.1	Platr10	829.364110845039	-2.23350571772121	0.172065416835995	-12.9805614561704	1.57720145353602e-38	2.79575386821067e-36
ENSMUSG00000031952.5	Chst5	9.23767869538705	-2.23131002747875	0.91980840086582	-2.42584219211132	0.015272909804599	0.0491302658118829
ENSMUSG00000056972.6	Magel2	102.585760034408	-2.23058980622476	0.327770402112664	-6.8053423733423	1.00809201960242e-11	2.09459119628502e-10
ENSMUSG00000037010.7	Apln	32.0888276853008	-2.23024915829745	0.589838677447605	-3.78111718266485	0.000156126158739104	0.000946153434210589
ENSMUSG00000073678.4	Pgap1	274.498753517579	-2.22724942392192	0.22248817923807	-10.0106416059915	1.36862029988299e-23	8.91655017730082e-22
ENSMUSG00000041390.18	Mdfic	31.8186120637336	-2.22604498182682	0.512906428708773	-4.34006059824757	1.42443429429742e-05	0.0001112418466547
ENSMUSG00000062960.10	Kdr	48.6059830103924	-2.2184683787065	0.42941577048041	-5.16624803095747	2.38839804850874e-07	2.65123089311632e-06
ENSMUSG00000036103.9	Colec12	164.827384377865	-2.21506326755801	0.278208991875227	-7.96186799221584	1.69461217219487e-15	5.46159381330304e-14
ENSMUSG00000071708.11	Sms	431.137534906929	-2.21441137225829	0.173167471333016	-12.7876867128226	1.92107348296841e-37	3.11341975806413e-35
ENSMUSG00000073988.13	Ttpa	32.3228412413476	-2.20740261571972	0.566065861493316	-3.89955085773317	9.63712935486216e-05	0.000616754532650204
ENSMUSG00000013584.5	Aldh1a2	27.1067564841574	-2.20527244953156	0.587127705972405	-3.75603540268837	0.000172626284435888	0.00103545346571925
ENSMUSG00000050122.19	Vwa3b	98.000687692514	-2.20473239937679	0.310464410772229	-7.10140139377935	1.23498112009494e-12	2.83995590819669e-11
ENSMUSG00000046879.7	Irgm1	112.42175222108	-2.20165293959887	0.300238042770066	-7.33302455373712	2.25015690576572e-13	5.65597046756503e-12
ENSMUSG00000034645.14	Zyg11a	87.5551708785636	-2.19194915198271	0.32359505241439	-6.77374124118479	1.25494041149403e-11	2.58538994944236e-10
ENSMUSG00000050447.15	Lypd6	33.2126142590913	-2.1853914956313	0.527429697163167	-4.14347449031718	3.42083138559421e-05	0.000243872172973006
ENSMUSG00000024501.20	Dpysl3	501.680539677722	-2.18343594196201	0.186394805039654	-11.7140386047642	1.08009489983282e-31	1.26758447658311e-29
ENSMUSG00000024302.16	Dtna	78.3301005999133	-2.18229286973793	0.335387420388522	-6.50678211845245	7.67776434308953e-11	1.43574193215774e-09
ENSMUSG00000027478.15	Dnmt3b	7028.19481958131	-2.18124093043641	0.262515169648101	-8.30900908835229	9.65045316548714e-17	3.52407213555997e-15
ENSMUSG00000027500.10	Stmn2	1978.27113060318	-2.17943276501532	0.312748832454171	-6.96863597511489	3.20028577722376e-12	7.10956436958443e-11
ENSMUSG00000086730.2	NA	11.827082133157	-2.17903752610644	0.82400543215502	-2.6444455838205	0.00818248621506493	0.0294316989900148
ENSMUSG00000032495.8	Lrrc2	183.363604099034	-2.17752911796817	0.258854670782775	-8.41216853991212	4.02498971264597e-17	1.51199227240831e-15
ENSMUSG00000030525.8	Chrna7	47.3691911919012	-2.17411936919344	0.446131352983525	-4.87327186187186	1.09765008202273e-06	1.07658279226403e-05
ENSMUSG00000040669.14	Phc1	6689.33143697176	-2.1739468737576	0.317037247402307	-6.85707086965385	7.02867677873339e-12	1.48758031724667e-10
ENSMUSG00000046982.11	Tshz1	37.9257776650525	-2.17356232561586	0.463437453176748	-4.69008775772575	2.73087898562459e-06	2.469254394175e-05
ENSMUSG00000038305.15	Spats2l	67.7547969438372	-2.17324977806688	0.389648003653039	-5.57746929970682	2.44042836725545e-08	3.18961363483764e-07
ENSMUSG00000071856.10	Mcc	219.717681816487	-2.16854569864513	0.237692748641855	-9.12331449333608	7.28611580501271e-20	3.5731363877205e-18
ENSMUSG00000024206.15	Rfx2	384.259534419001	-2.16611526295933	0.392380338891832	-5.52044801499717	3.381364210443e-08	4.33614730739326e-07
ENSMUSG00000118216.1	NA	17.2764983535173	-2.15980335891792	0.693622205692577	-3.11380365448562	0.00184692351908118	0.00835658003834204
ENSMUSG00000051177.16	Plcb1	21.9476487930324	-2.15941323974573	0.607001911627933	-3.55750648948428	0.000374391854961035	0.00207322687792774
ENSMUSG00000038521.17	C1s1	26.1492838478758	-2.15780737870232	0.591310709935416	-3.64919380360623	0.00026306459097312	0.00151235477857756
ENSMUSG00000018509.8	Cenpv	246.922001584666	-2.15754926398419	0.20497164869661	-10.5260863036609	6.55014880537615e-26	5.13658443415143e-24
ENSMUSG00000097113.7	Gm19705	72.8478769581361	-2.15368847293892	0.337533952721793	-6.3806572807627	1.7632952405227e-10	3.17188108963793e-09
ENSMUSG00000032667.17	Pon2	89.816038820928	-2.15159267724963	0.318347163272265	-6.75863624834467	1.39296621195931e-11	2.86281473779125e-10
ENSMUSG00000034701.9	Neurod1	221.396994062656	-2.15082276744294	0.508736414346855	-4.2277743577768	2.36014300692527e-05	0.000175614257250466
ENSMUSG00000021765.9	Fst	65.10898123119	-2.14905907131823	0.36128745928422	-5.94833564269275	2.70882695982531e-09	4.03290536967168e-08
ENSMUSG00000105971.1	NA	28.5920208652845	-2.14712046851683	0.558622783526588	-3.84359630833895	0.000121244387244381	0.000756865641136331
ENSMUSG00000036273.15	Lrrk2	74.789810985906	-2.14108206117048	0.33734568667459	-6.34684878373977	2.19769954646445e-10	3.89565137314433e-09
ENSMUSG00000031169.13	Porcn	165.465581049135	-2.13072496428331	0.243282937754144	-8.75821783456337	1.98361548216711e-18	8.65517555385584e-17
ENSMUSG00000075555.12	Gm10863	15.1491525310745	-2.13000102839425	0.810557962417432	-2.62782074466541	0.00859337858947552	0.0305863885080747
ENSMUSG00000001604.14	Tcea3	672.184170624071	-2.12445657013895	0.139206480949689	-15.2611901087188	1.38695435100654e-52	5.48879120722749e-50
ENSMUSG00000048706.3	Lurap1l	38.811058828293	-2.11970857232409	0.488428970795655	-4.33985021173307	1.42579869978263e-05	0.000111297323276152
ENSMUSG00000024300.17	Myo1f	35.3752868218325	-2.11920268764746	0.496235231154309	-4.27056072322376	1.94982121924526e-05	0.000147664030653746
ENSMUSG00000039419.17	Cntnap2	26.3092331284144	-2.11877815526288	0.558945639784342	-3.79066943984099	0.000150241798559406	0.000918012617172902
ENSMUSG00000010461.15	Eya4	18.6901901195367	-2.11587149431103	0.673840248474716	-3.14001946173511	0.00168936611318331	0.00776341969971384
ENSMUSG00000028397.13	Kdm4c	895.044841493598	-2.11425849675051	0.161151199255297	-13.1197192854958	2.53873573881914e-39	4.64534043736401e-37
ENSMUSG00000028167.15	Bdh2	29.205848888203	-2.11227269701855	0.549757858944023	-3.84218736058782	0.000121942691335424	0.000760387973050538
ENSMUSG00000078496.9	Zfp982	58.1913013765141	-2.1122622466235	0.46181372296661	-4.57384036371785	4.78864750028007e-06	4.11349896578829e-05
ENSMUSG00000033256.14	Shf	157.469322978219	-2.1116652146359	0.256699378156067	-8.22621866014828	1.9321615656332e-16	6.80736922616568e-15
ENSMUSG00000064308.10	2410137M14Rik	14.5101366233825	-2.10394227198011	0.753982886284066	-2.79043770124438	0.00526368289584219	0.0202911556832433
ENSMUSG00000021367.8	Edn1	54.6126094217133	-2.10081937085385	0.431066467479008	-4.87353930158384	1.09616448433104e-06	1.07636647604509e-05
ENSMUSG00000037636.6	Slc25a43	16.9127974105423	-2.09897399158505	0.770636472040835	-2.72368888280936	0.00645572888235696	0.0241020487913708
ENSMUSG00000097282.1	NA	14.5214773305458	-2.098450828674	0.779537518087989	-2.69191768193656	0.00710424779065691	0.026088257370222
ENSMUSG00000029304.14	Spp1	1371.79102315471	-2.09633748862179	0.491157186943203	-4.26816006026235	1.97091892083241e-05	0.000149062787892467
ENSMUSG00000031958.16	Ldhd	18.7910620165494	-2.09295306922846	0.643901717474965	-3.25042318171768	0.00115233395315174	0.00556133490663162
ENSMUSG00000025964.15	Adam23	1037.68220077278	-2.08440565231781	0.161346786457609	-12.9187924846922	3.52632037703973e-38	6.06135291475608e-36
ENSMUSG00000095661.1	NA	21.7860372503549	-2.07338025945022	0.611102384720803	-3.39285250931805	0.000691688702711216	0.00356141199819569
ENSMUSG00000024304.14	Cdh2	194.45052511485	-2.06841799601787	0.24303032404928	-8.51094613032098	1.72519779556182e-17	6.71800706798065e-16
ENSMUSG00000020143.15	Dock2	14.9536291943989	-2.06825468494442	0.781840786468454	-2.64536555362716	0.00816027078765924	0.0293642055389294
ENSMUSG00000035566.7	Pcdh17	13.1396212453853	-2.066419381064	0.786995022136062	-2.62570832462869	0.00864688777280303	0.0307511158264972
ENSMUSG00000046500.8	Tafa4	14.4571443884218	-2.06520768617865	0.745076751764884	-2.77180529561114	0.00557463697617018	0.021332043495275
ENSMUSG00000030170.14	Wnt5b	23.1909749485027	-2.0635251051613	0.618925976598248	-3.33404184536394	0.000855937798790768	0.00428775199353032
ENSMUSG00000022894.6	Adamts5	16.0928865827302	-2.05844720352715	0.697683177070647	-2.95040395293738	0.00317358699958497	0.0132300171415819
ENSMUSG00000021699.17	Pde4d	122.477619931943	-2.05473185839194	0.266001587871329	-7.72450974761043	1.12284648957059e-14	3.35218924789871e-13
ENSMUSG00000078497.9	NA	105.82027536913	-2.05333823760773	0.311353720658637	-6.59487297362016	4.25620119916613e-11	8.20246611621857e-10
ENSMUSG00000026497.7	Mixl1	17.6135400962916	-2.05144930517028	0.692069091273361	-2.96422616041955	0.00303445182362528	0.0127467950339747
ENSMUSG00000043165.7	Lor	16.5082276243411	-2.05011950109363	0.794290474867138	-2.5810702330738	0.00984945415439525	0.0341639138494382
ENSMUSG00000048616.4	Nog	53.3413410827057	-2.03924066689962	0.407695447702375	-5.00187254577417	5.67761230514796e-07	5.90561910737793e-06
ENSMUSG00000073018.6	NA	20.2452731379526	-2.03820649795367	0.653758967347753	-3.11767271999726	0.00182285101836176	0.00826304096416143
ENSMUSG00000078817.4	Nlrp12	167.114137666428	-2.03298376726756	0.240434470857262	-8.45545882010601	2.77992058502753e-17	1.06305412573963e-15
ENSMUSG00000031595.9	Pdgfrl	40.1341312908068	-2.03273278741115	0.44763626344939	-4.54103689398922	5.59782337203982e-06	4.74157094683931e-05
ENSMUSG00000041658.12	Rragb	164.265381469679	-2.03185456292437	0.260347411136608	-7.8043970326182	5.97866961270518e-15	1.84644320870062e-13
ENSMUSG00000037492.16	Zmat4	54.3836722318256	-2.02987123838815	0.39065735875513	-5.19603993857059	2.03578540113876e-07	2.28666403770154e-06
ENSMUSG00000038793.8	Lefty1	831.432682580221	-2.02603504846256	0.143058474297028	-14.1622861450065	1.56808599823459e-45	4.37444580851772e-43
ENSMUSG00000025492.6	Ifitm3	588.275495695686	-2.02320200790519	0.382769145720178	-5.28569773851167	1.25226519700068e-07	1.46459084930314e-06
ENSMUSG00000021456.8	Fbp2	14.2959324753811	-2.02171182921597	0.756807224530803	-2.67136962186027	0.00755424124624744	0.0274680605314942
ENSMUSG00000018924.6	Alox15	50.5012000123692	-2.02151541729888	0.412244131669384	-4.90368512733644	9.40552154296496e-07	9.37631869341738e-06
ENSMUSG00000036030.9	Prtg	943.29718458499	-2.0199548355945	0.143149691921285	-14.1107871661032	3.25919543029698e-45	8.66589509958807e-43
ENSMUSG00000030774.13	Pak1	526.130441598685	-2.01994641248245	0.187350937144481	-10.7816189407407	4.20420366151625e-27	3.57018482385872e-25
ENSMUSG00000035783.9	Acta2	1273.50315678529	-2.01765611095514	0.143333833883178	-14.0766213830546	5.28780475454571e-45	1.38434728474007e-42
ENSMUSG00000035246.16	Pcyt1b	609.692172094855	-2.01609397458702	0.412083472335004	-4.89244075517796	9.95931006111637e-07	9.84762227251698e-06
ENSMUSG00000032796.8	Lama1	805.783102838115	-2.01221184040597	0.156431299641097	-12.8632303447112	7.24829954070993e-38	1.22123082459664e-35
ENSMUSG00000027966.20	Col11a1	125.875661654524	-2.01079153780088	0.339609408908534	-5.92089466620884	3.20194902372249e-09	4.73393280075462e-08
ENSMUSG00000029816.10	Gpnmb	16.6200812894826	-2.00626272087567	0.711901652697717	-2.81817398972602	0.00482976301796504	0.0188331982760566

## Sheet: up_ESvsD1_pvaladj05
up_ESvsD1_pvaladj05_logFC2
name	symbol	baseMean	log2FoldChange	lfcSE	stat	pvalue	padj
ENSMUSG00000031871.9	Cdh5	31.0922714303906	6.94391576559069	2.03101252464118	3.41894285798039	0.000628649267019585	0.00328151060640254
ENSMUSG00000097983.1	NA	13.2295984345117	6.77143251395704	2.33038260182749	2.90571707351697	0.00366412594926653	0.0149103065265458
ENSMUSG00000049988.5	Lrrc25	13.2914967182657	6.1447220541716	1.34045665984282	4.58405127017841	4.5605233597036e-06	3.94864106394216e-05
ENSMUSG00000085651.1	NA	7.02461035998591	6.13385568939022	1.54239576244643	3.97683645062741	6.98381620752526e-05	0.000461707849275281
ENSMUSG00000112592.1	NA	14.7244156833439	6.03073906508574	1.29326751591432	4.66317988418824	3.11360360850869e-06	2.78424553893811e-05
ENSMUSG00000033007.15	Asic4	10.6332331724356	5.78703525532051	1.4181130839745	4.08079956437704	4.48810452554067e-05	0.000311730917188268
ENSMUSG00000049588.13	Ccdc69	5.38859348226279	5.72206175563114	1.6366894586381	3.49611939236933	0.000472077424504155	0.00254703282586785
ENSMUSG00000000567.5	Sox9	166.932964439989	5.44841667831244	0.736874952966532	7.39395016261314	1.42529851837099e-13	3.69167502087049e-12
ENSMUSG00000087075.2	Lbhd2	11.1193622167359	5.21132403122896	1.30798504513135	3.98423823775878	6.7696931895948e-05	0.000448947268150174
ENSMUSG00000024440.13	Pcdh12	22.8725388016322	5.17485918612532	0.924764140164383	5.59586921829111	2.19519137612847e-08	2.89578074787427e-07
ENSMUSG00000016024.9	Lbp	6.64859061520623	5.11460313200146	1.51183986516304	3.38303232363164	0.000716901940137086	0.00367676923306594
ENSMUSG00000040552.8	C3ar1	9.19137699158042	4.98573834578169	1.30792152011455	3.81195528103629	0.000137871824209853	0.000850367826233806
ENSMUSG00000117901.1	NA	19.3248697664136	4.97914312720332	0.958633663285464	5.19399987492472	2.05823278095765e-07	2.30730877691412e-06
ENSMUSG00000099746.1	NA	5.67199179673727	4.86806767859639	1.5331138886699	3.17528118072156	0.0014969137305248	0.00697316752048744
ENSMUSG00000066800.11	Rnasel	5.11384020231727	4.7948206220827	1.60462305558848	2.98812895987229	0.00280691089650518	0.0119383161024315
ENSMUSG00000040533.7	Matn1	66.7263845051913	4.77842319219112	0.538249342809767	8.87771300796544	6.82490556619752e-19	3.08881430904211e-17
ENSMUSG00000108365.1	NA	5.70019300356871	4.75985774413271	1.5365428845326	3.09777084131342	0.00194982136984083	0.00877316505832402
ENSMUSG00000108353.1	NA	5.39549193074309	4.62465439684187	1.53323727869892	3.01626790653452	0.0025590704513521	0.0110387076985193
ENSMUSG00000020701.12	Tmem132e	20.0798045479008	4.57927450807365	0.869502087074287	5.26654803495878	1.39012885358305e-07	1.60923963955257e-06
ENSMUSG00000043017.9	Ptgir	15.537944407836	4.56263928893881	1.00022776911955	4.56160029725535	5.076521648806e-06	4.33888342027784e-05
ENSMUSG00000044471.12	Lncpint	7.36449289867679	4.55944517898226	1.36882275737926	3.33092444175296	0.00086558093652373	0.00432206302723718
ENSMUSG00000037335.13	Hand1	623.00197573305	4.55645992102843	0.689247244988609	6.6107771255636	3.82307702909213e-11	7.41816440183132e-10
ENSMUSG00000040310.12	Alx4	10.6968780422383	4.52939801039194	1.16716844945206	3.88067207652702	0.000104168213546764	0.000661429287285556
ENSMUSG00000007097.14	Atp1a2	34.4430186276243	4.5208332387975	0.670380045000597	6.74368706603353	1.54416938774499e-11	3.15830895087218e-10
ENSMUSG00000019359.14	Gdpd2	22.3458627706508	4.46338477286338	0.808963745030904	5.51741014387841	3.44031886651055e-08	4.40842666802787e-07
ENSMUSG00000015627.5	Gata5	10.2136076016527	4.38849262015161	1.2321356953783	3.56169587214518	0.000368467063057971	0.00204374315908002
ENSMUSG00000042532.14	Golga7b	9.37975587164483	4.38618744969732	1.35467880587954	3.2378062096052	0.00120452598931325	0.00577880427407487
ENSMUSG00000085347.1	NA	6.77637756892178	4.2896136764402	1.400993725863	3.0618364645408	0.00219983602132593	0.00971066396236145
ENSMUSG00000071862.3	Lrrtm2	7.13734677423192	4.24434640720917	1.31418242257366	3.22964782841727	0.00123942786952064	0.00591456647662165
ENSMUSG00000102856.1	NA	7.42080759540248	4.24195324709249	1.3518091293686	3.1379823933234	0.00170115095090982	0.00780703498695587
ENSMUSG00000001510.8	Dlx3	328.443760956221	4.23177495599492	0.674830940328221	6.27086682471418	3.59043615598003e-10	6.17007274085319e-09
ENSMUSG00000000214.11	Th	6.13459104797302	4.19259808391322	1.4298611651974	2.93217144850172	0.00336600867474506	0.0139095118062498
ENSMUSG00000064179.13	Tnnt1	681.86071228321	4.18355458793504	0.172185082492367	24.2968469008952	2.11668811046111e-130	1.20065605252389e-126
ENSMUSG00000086665.1	NA	12.4349777058164	4.12056549497236	1.02367104368941	4.02528284879625	5.69068729315461e-05	0.00038424985984556
ENSMUSG00000042671.12	Rgs8	36.2852095448243	4.11828061297131	0.64502576610436	6.38467613137954	1.71760589528877e-10	3.10281311254023e-09
ENSMUSG00000021281.15	Tnfaip2	179.358889344755	4.08233833484037	0.279874149391986	14.5863358359786	3.43138937650858e-48	1.04271344678655e-45
ENSMUSG00000047787.8	Flrt1	121.129710442331	4.07445036195932	0.379407548360376	10.7389807597851	6.67775192734607e-27	5.57035806606118e-25
ENSMUSG00000045246.11	Kcng4	11.8316423091011	4.04960548089979	1.05518328840937	3.83782185084103	0.000124130481808872	0.000773180237533519
ENSMUSG00000053166.14	Cdh22	49.8391700248309	4.04460254713119	0.5485303307367	7.37352580248227	1.66173507822051e-13	4.2651200340993e-12
ENSMUSG00000099338.1	NA	9.4498616745272	4.02440425587143	1.1817029569729	3.40559717831332	0.000660195124665506	0.00341787053131515
ENSMUSG00000030137.8	Tuba8	19.9056358822395	4.00991038129175	0.784485579717049	5.11151573077743	3.19584206754186e-07	3.47943982491106e-06
ENSMUSG00000047085.14	Lrrc4b	26.1368269385778	4.00857431227838	1.40521770704468	2.85263578175999	0.00433582846559988	0.0171867675283283
ENSMUSG00000051008.5	4930412M03Rik	8.89437137388305	4.00684743926523	1.18757085628906	3.37398599674792	0.000740881365123599	0.00378719681294932
ENSMUSG00000058806.15	Col13a1	429.387889105419	3.97629258110631	0.207045268002398	19.2049430516821	3.36492820209635e-82	7.1576229018842e-79
ENSMUSG00000029848.11	Stra8	86.0106835696129	3.97019465055238	0.4196546599238	9.46062329266945	3.06113007182946e-21	1.64325711142971e-19
ENSMUSG00000055172.10	C1ra	5.50604787451685	3.93524532128308	1.47193773104296	2.67351344984867	0.00750612661898652	0.0273339945806321
ENSMUSG00000022235.15	Cmbl	6.88228311426133	3.89208780685251	1.28781166569246	3.0222492236547	0.00250903880756717	0.0108559149220368
ENSMUSG00000042812.5	Foxf1	17.214691081625	3.87913402137388	0.880196606000869	4.40712222124843	1.04753084752539e-05	8.41635147891383e-05
ENSMUSG00000104369.1	NA	11.0531805425359	3.87885038157524	1.10013138692431	3.52580648791371	0.000422195341016398	0.00230641994159745
ENSMUSG00000060224.4	Pyroxd2	11.3268347373736	3.87683163780116	1.08205721218519	3.58283424771228	0.000339886291016305	0.0019038331185729
ENSMUSG00000034684.12	Sema3f	682.097316031643	3.82252438464662	0.425238094516513	8.98913910568797	2.49174493220021e-19	1.16809982124658e-17
ENSMUSG00000106560.1	NA	6.31243188536213	3.81631977860692	1.38491854453578	2.75562760977118	0.00585796487283213	0.0222709982665291
ENSMUSG00000038204.13	Asb10	13.5404311963171	3.81405911457802	1.02058035976675	3.73714727907336	0.000186119914361477	0.00110818844740702
ENSMUSG00000087589.3	NA	6.59988601630647	3.81120942837499	1.34789684140438	2.82752307988501	0.00469096338431199	0.0183423997956887
ENSMUSG00000025497.15	Cdhr5	6.73697921440705	3.80763420475179	1.30019726684632	2.9285050060037	0.00340596348045844	0.0140541417427161
ENSMUSG00000110030.1	NA	7.59542672558645	3.79198277212976	1.22895561930101	3.08553271784258	0.0020318786813851	0.00909170723705555
ENSMUSG00000023046.6	Igfbp6	151.90706670897	3.78785174129555	0.308296554345443	12.2863901263434	1.07186518543052e-34	1.54575676783654e-32
ENSMUSG00000036570.14	Fxyd1	8.50316029367699	3.75777373490871	1.16811113414817	3.21696594189988	0.00129553977039598	0.00614785283681772
ENSMUSG00000040663.9	Clcf1	45.1767037330076	3.74339913605906	0.505824869973679	7.40058340004882	1.35587481137516e-13	3.51721366847122e-12
ENSMUSG00000024395.9	Lims2	44.2931378817183	3.73779243515749	0.564700559973826	6.61906982229792	3.61466102230432e-11	7.07019386397156e-10
ENSMUSG00000026251.13	Chrnd	6.76070768559844	3.73094054489677	1.30251413360394	2.86441463370043	0.00417780746886891	0.0167043584816124
ENSMUSG00000086844.1	B230206H07Rik	8.82570854818825	3.70100619907288	1.1298771490333	3.2755828385762	0.0010544418558508	0.00513109438404721
ENSMUSG00000042429.8	Adora1	20.5778510930848	3.69664406710979	0.7437723340927	4.97012848914202	6.69085473736244e-07	6.85480283357596e-06
ENSMUSG00000034842.16	Art3	5.95962491679673	3.69429444098676	1.38796897759111	2.66165490773316	0.00777575524361375	0.0281443367439751
ENSMUSG00000006362.16	Cbfa2t3	72.7029742670236	3.66054950783415	0.806904962350923	4.53653116368143	5.71870424547521e-06	4.83673907282563e-05
ENSMUSG00000043079.17	Synpo	218.253775434668	3.64691177452799	0.494904544152822	7.36891955754979	1.7201641216258e-13	4.38204084696201e-12
ENSMUSG00000036578.7	Fxyd7	28.8190337654736	3.63233856925938	0.625099090247601	5.81082043779748	6.21674157654459e-09	8.83057524274284e-08
ENSMUSG00000034771.15	Tle2	76.4826252743094	3.60457625964101	0.398879374881808	9.03675769324771	1.61387598705655e-19	7.67132057869867e-18
ENSMUSG00000022469.17	Rapgef3	363.419033813858	3.60029415573776	0.213555341449999	16.8588344889548	9.03532270648338e-64	8.09232034190672e-61
ENSMUSG00000027470.9	Mylk2	5.92919630061303	3.59179413058871	1.39701754128855	2.5710444031188	0.0101392325959754	0.0350262527579605
ENSMUSG00000052951.5	NA	6.90390441559171	3.57395068497127	1.33241622468252	2.68230798962452	0.00731161109954559	0.0267171325061128
ENSMUSG00000022212.15	Cpne6	5.91637128024338	3.56073148592206	1.36116375284056	2.61594644912583	0.00889805116108996	0.0314667781812693
ENSMUSG00000023781.2	Hes7	9.71597590004024	3.5564620351376	1.06225523734494	3.34802965436707	0.000813883021178434	0.00410487473959496
ENSMUSG00000025780.7	Itih5	100.954529597462	3.5442861384724	0.351149085852127	10.0933941772098	5.90902515435886e-24	4.03830847597288e-22
ENSMUSG00000104524.1	NA	7.1914541989687	3.53701067220278	1.23136401434632	2.87243303441869	0.00407324395932342	0.0163631710235615
ENSMUSG00000078607.6	1810010H24Rik	93.9465311626229	3.51277367383477	0.371005325643336	9.46825673659402	2.8455273729268e-21	1.54211271672278e-19
ENSMUSG00000112943.1	NA	35.7524373996751	3.50365624115217	0.568036268312286	6.16801503108598	6.91525721404234e-10	1.13917649575371e-08
ENSMUSG00000064246.10	Chil1	11.9972720224578	3.47378757812956	0.94803607275255	3.66419346053329	0.000248119198316432	0.00143711517962925
ENSMUSG00000104292.1	NA	11.640360782929	3.44272651949832	1.02106039185105	3.37171684160336	0.000747012073999852	0.0038128087772212
ENSMUSG00000115810.1	NA	7.64660512769657	3.43917164576175	1.18190749305906	2.90984841534454	0.00361604090322198	0.0147563952158581
ENSMUSG00000027584.17	Oprl1	24.570911110867	3.41901377825834	0.737297045742218	4.6372270145427	3.53114515900146e-06	3.11829253610419e-05
ENSMUSG00000044976.17	Wdr72	14.4632327619456	3.39053219796661	0.904881315150003	3.74693580384579	0.000179007874194851	0.00107071247633525
ENSMUSG00000024349.10	Tmem173	61.6156361406753	3.37492952762209	0.418479710353299	8.06473872956188	7.33926552995443e-16	2.47802145879434e-14
ENSMUSG00000034758.12	Tle6	457.286064966976	3.35493364704388	0.391335956315421	8.57302681468852	1.00800022229547e-17	4.08408090066715e-16
ENSMUSG00000030994.16	D7Ertd443e	11.089967598685	3.33990266747826	1.0319141274177	3.23660911188042	0.00120958974195706	0.00579819398278402
ENSMUSG00000104339.1	NA	6.57062052232791	3.32924176384064	1.28577008221434	2.58929789228495	0.00961718584952312	0.0335145134810458
ENSMUSG00000020810.5	Cygb	20.9073599176181	3.31662337006126	0.723629245295225	4.58331858700397	4.57653945205474e-06	3.95421106725497e-05
ENSMUSG00000036412.5	Arsi	123.519216206926	3.30194913437826	0.351974751203913	9.38121022341547	6.52197663901962e-21	3.45746032604975e-19
ENSMUSG00000028778.15	Hcrtr1	17.3289012488395	3.27405352028524	0.803728024766661	4.07358387339518	4.62951683552333e-05	0.000320376120333878
ENSMUSG00000032068.14	Plet1	303.824960364081	3.25680046176166	0.219347685388005	14.847662768817	7.20366697408411e-50	2.50173063057121e-47
ENSMUSG00000032807.5	Alox12b	11.0740990372348	3.23697416348954	0.980618234283012	3.3009524505286	0.000963572113212968	0.00474178908344277
ENSMUSG00000050777.7	Tmem37	228.064928493029	3.23304510994007	0.232763611136398	13.8898219277305	7.30166217092685e-44	1.80075920525597e-41
ENSMUSG00000025876.15	Unc5a	102.522661743978	3.21262359389747	0.336043996585175	9.56012791939044	1.17611244770571e-21	6.5191874666476e-20
ENSMUSG00000017167.6	Cntnap1	12.8840828040952	3.20580935933463	0.906470493240396	3.53658434912172	0.000405337042345267	0.0022240447998807
ENSMUSG00000048988.8	Elfn1	98.1068745994714	3.20434391055079	0.347957017448028	9.20902223513686	3.29109021430203e-20	1.6717755873665e-18
ENSMUSG00000020865.16	Abcc3	48.8261106223131	3.20067525427698	0.484668352361191	6.60384619438021	4.00625176476755e-11	7.74708935011925e-10
ENSMUSG00000038132.6	Rbm24	34.4287520026956	3.17936712247731	0.627466223021107	5.06699325928555	4.0414858871259e-07	4.32812871876787e-06
ENSMUSG00000020866.17	Cacna1g	314.745791244898	3.17718704556224	0.237836310010385	13.3587131646278	1.05369979413907e-40	2.08497783684472e-38
ENSMUSG00000027217.13	Tspan18	62.9372717093863	3.17076334653806	0.416126795707548	7.61970480931599	2.54256490673033e-14	7.25953473453525e-13
ENSMUSG00000040732.20	Erg	10.9582556785089	3.12911546352542	0.930860066356662	3.361531530483	0.000775115064282828	0.00393031378095974
ENSMUSG00000026167.14	Wnt10a	36.1268262470841	3.078552949418	0.512443814704871	6.00759119551675	1.88299896406137e-09	2.87897514568125e-08
ENSMUSG00000051439.7	Cd14	11.5986774755594	3.0733386347364	0.910836492760059	3.37419356730364	0.000740322898796065	0.00378547919735957
ENSMUSG00000047507.12	Baiap3	21.4213406145579	3.05874795529749	0.705897832297735	4.33313124838632	1.47003410788501e-05	0.000114330760575316
ENSMUSG00000020681.14	Ace	59.0510972738152	3.05784348319767	0.408717902462886	7.48155014686526	7.34510010246755e-14	1.96527623339136e-12
ENSMUSG00000089953.3	Rnf224	9.39455951224994	3.05350216312628	1.00510720792039	3.0379865342366	0.00238164596824514	0.0103640127451724
ENSMUSG00000040280.10	Ndufa4l2	138.759924229547	3.04317622008749	0.282043060193224	10.7897574859763	3.84803629209961e-27	3.2905544513899e-25
ENSMUSG00000012519.14	Mlkl	86.9726165208668	3.04223813848752	0.344542552573327	8.82978928369104	1.04873107314666e-18	4.68405686922225e-17
ENSMUSG00000005320.9	Fgfr4	136.639107242909	3.03708305557809	0.332719636103553	9.12805475247893	6.97411073854347e-20	3.4399548532694e-18
ENSMUSG00000060402.8	Chst8	65.2086209188143	3.031769980573	0.463120558608722	6.54639472210185	5.89426657929062e-11	1.11447482644209e-09
ENSMUSG00000035493.10	Tgfbi	270.585594606038	3.02449031889193	0.219192784545062	13.7983114962899	2.60891989619169e-43	6.08164244842383e-41
ENSMUSG00000046447.3	Camk2n1	313.769473962021	3.01897256825715	0.494644021010943	6.10332368333703	1.03885157474103e-09	1.68043129727833e-08
ENSMUSG00000064901.1	Snora21	6.26465622516925	3.01183899399172	1.21572679851378	2.47739788057125	0.0132344275049424	0.043544132415237
ENSMUSG00000078907.2	Fam186b	10.148132868044	3.0076389113463	0.961906765651259	3.12674681034183	0.00176752074662753	0.00804867555401677
ENSMUSG00000027577.14	Chrna4	134.154396676943	2.9986871139671	0.300394437603533	9.9824988035392	1.81828942846139e-23	1.17143209660071e-21
ENSMUSG00000105198.1	NA	7.28773458230516	2.98801481438039	1.10738888441281	2.69825248965252	0.0069704550287151	0.0256356674354106
ENSMUSG00000016349.10	Eef1a2	201.201889638204	2.97952979464636	0.246793465267459	12.0729687531124	1.46743153163467e-33	1.95088143545525e-31
ENSMUSG00000111329.1	A830035O19Rik	6.41129240008055	2.97525791358877	1.21358010470685	2.45163702177489	0.0142208032076308	0.0462529449893449
ENSMUSG00000024617.16	Camk2a	344.724317788174	2.97268740564827	0.195329288381346	15.2188513575323	2.65145456621937e-52	1.02545005348534e-49
ENSMUSG00000043592.15	Unc5cl	41.6466038873393	2.9689262368084	0.488254927596034	6.08068873247459	1.19667402219352e-09	1.91282879863358e-08
ENSMUSG00000063430.9	Wscd2	183.193885185134	2.94934251912933	0.241747930206381	12.2000735088465	3.10543485220215e-34	4.36737065123338e-32
ENSMUSG00000061411.12	Nol4l	504.437909808846	2.94709051439017	0.180587265152921	16.319481398063	7.17424773212176e-60	5.08684056906317e-57
ENSMUSG00000038807.19	Rap1gap2	352.481119802508	2.93507035146671	0.423002994106965	6.93865148085575	3.95860376332176e-12	8.6363538769803e-11
ENSMUSG00000039878.13	Slc39a5	7.18207935221135	2.92853743191603	1.14363623515325	2.56072459222455	0.0104454123961487	0.0359090066152044
ENSMUSG00000054272.6	Zscan4c	18.9591211123096	2.92767925058493	0.711271461782828	4.1161207891662	3.85302434505081e-05	0.000271836298838017
ENSMUSG00000024112.16	Cacna1h	305.515642506881	2.91974058528442	0.230303248159259	12.6778089697865	7.8495484242429e-37	1.23681264384575e-34
ENSMUSG00000043924.16	Ncmap	22.7001483797162	2.91508365029895	0.637126466820041	4.57536109722205	4.75399298629557e-06	4.08785743546194e-05
ENSMUSG00000026208.9	Des	1042.30601658699	2.91111746621389	0.407298400443462	7.14738251621981	8.8448160185279e-13	2.0674757443309e-11
ENSMUSG00000024164.15	C3	26.5484376608574	2.90656557297209	0.595668034885167	4.879505702421	1.06352048638804e-06	1.04612301253556e-05
ENSMUSG00000062760.11	Shisal1	194.859730681481	2.88585256065979	0.613519182232841	4.70376908209622	2.55402103282881e-06	2.32285131290511e-05
ENSMUSG00000046997.5	Spsb4	159.221607341033	2.8825842655427	0.259002686447588	11.1295535389206	9.00855721758511e-29	8.81026541216355e-27
ENSMUSG00000108394.1	NA	10.1974583474419	2.88244007662455	1.0676760198131	2.69973289943248	0.00693951648903971	0.0255494920151425
ENSMUSG00000048827.12	Pkd1l3	10.9950502827504	2.8792065917216	0.945504017940349	3.0451553214904	0.00232560173611138	0.0101551872577386
ENSMUSG00000032269.8	Htr3a	25.1538937012471	2.85824937194869	0.647380483053663	4.41509969294481	1.00963450329065e-05	8.15422417773946e-05
ENSMUSG00000083012.9	Fam220a	6.7916667310694	2.85256570299958	1.16249478453615	2.45383096848713	0.0141343403456488	0.0460245062498862
ENSMUSG00000034112.9	Atp2c2	49.5496334670017	2.8432553042504	0.433955628337159	6.55194936667893	5.67907994243153e-11	1.0761793249483e-09
ENSMUSG00000008999.7	Bmp7	236.003403729866	2.81143490205264	0.248724841126532	11.3033941013652	1.26242562846297e-29	1.28638903709907e-27
ENSMUSG00000035041.8	Creb3l3	20.7305975377549	2.77558183171363	0.676308965411587	4.10401454610982	4.06041916512294e-05	0.000285521293111145
ENSMUSG00000020734.13	Grin2c	20.5288843707918	2.76843770902714	0.703961004405815	3.93265776328601	8.40118069061746e-05	0.000543791904953356
ENSMUSG00000026343.6	Gpr39	10.788671158029	2.76686995765786	0.963211903818431	2.87254543542209	0.00407179523366564	0.0163631710235615
ENSMUSG00000040146.9	Rgl3	84.1300912858764	2.76584065045515	0.341733904008137	8.09355061940035	5.79501966400311e-16	1.98019778358114e-14
ENSMUSG00000063415.12	Cyp26b1	19.2041135849342	2.76435714173748	0.697095865262313	3.96553369413154	7.323190609054e-05	0.0004811534154219
ENSMUSG00000031543.18	Ank1	25.0406530488865	2.74506105162423	0.619374357180445	4.43199015232156	9.33672830991977e-06	7.59479472513885e-05
ENSMUSG00000097960.1	A330074K22Rik	13.3691519267154	2.74268104435197	0.826733300340509	3.31749192057746	0.000908295425695533	0.00450363148574035
ENSMUSG00000097167.1	Gm16740	7.65510123096524	2.73933842509629	1.09792130272187	2.49502256519221	0.0125949120403306	0.0418281846585295
ENSMUSG00000043460.7	Elfn2	21.9814715366241	2.7354206272904	0.661595784299704	4.13457989334957	3.55604532365655e-05	0.000252243531774337
ENSMUSG00000020826.9	Nos2	12.6362538395998	2.73399749828611	0.937014496929095	2.91777502615629	0.00352538602771138	0.0144619728110033
ENSMUSG00000088185.1	NA	21.6992416170405	2.73261425955033	0.643896454447448	4.24387219509586	2.19695506456517e-05	0.000164476833848242
ENSMUSG00000021604.15	Irx4	62.5433714437662	2.72917758045397	0.398351732253279	6.85117537964843	7.3245651022988e-12	1.54642834175954e-10
ENSMUSG00000004885.5	Crabp2	443.593929199963	2.72878459323943	0.177696394252725	15.3564432453169	3.20692452881699e-53	1.39928806940715e-50
ENSMUSG00000039546.9	Ajap1	24.7805795835412	2.7272583531174	0.723626746791764	3.76887444419217	0.000163985344156692	0.000988501098659024
ENSMUSG00000026873.9	Phf19	848.387728190789	2.72171975572453	0.149812198397529	18.1675443310858	9.32807016763734e-74	1.58735770042685e-70
ENSMUSG00000109314.1	NA	15.5666226347596	2.70978705561964	0.811064794582827	3.34102413730512	0.000834699661180374	0.00418875969752475
ENSMUSG00000023443.13	Esx1	160.77956276914	2.70940878057057	0.24880717668862	10.8895925617185	1.2921706290843e-27	1.16343214789034e-25
ENSMUSG00000078937.8	Cpt1b	10.7973700606201	2.70075108999564	0.987968638329499	2.73364050761995	0.0062638391590038	0.0235094289741437
ENSMUSG00000068551.12	Zfp467	195.418640303848	2.69856713439946	0.236169721409972	11.4263891166427	3.0867971262067e-30	3.26261035382978e-28
ENSMUSG00000010080.15	Epn3	134.151414607636	2.69460804349445	0.310405724930596	8.68092250584921	3.92571568705214e-18	1.66593276425352e-16
ENSMUSG00000017314.12	Mpp2	390.201083824151	2.69059552233931	0.198518903285402	13.5533466980278	7.56985568082626e-42	1.57092968439781e-39
ENSMUSG00000014776.7	Nol3	39.712624020502	2.68322825311692	0.527005979791058	5.09145693978793	3.55322573115737e-07	3.84150205000667e-06
ENSMUSG00000021280.9	Exoc3l4	55.2915311976552	2.68215568924716	0.482668307392073	5.5569335052041	2.74555292276839e-08	3.57194756014905e-07
ENSMUSG00000025185.14	Loxl4	274.952618617767	2.67135004702431	0.236940334604194	11.274357535988	1.75656188734161e-29	1.76872270040782e-27
ENSMUSG00000032338.9	Hcn4	34.3837624982725	2.67090211355496	0.53513326963973	4.99109710624626	6.00373032938031e-07	6.20312562325833e-06
ENSMUSG00000025092.7	Hspa12a	210.868257826011	2.66999456114855	0.232532816226659	11.4822269152152	1.6205206238229e-30	1.75645856405059e-28
ENSMUSG00000027254.13	Map1a	2838.70906879806	2.66566086869063	0.123327820211266	21.6144326894308	1.31407442774348e-103	5.59040113422772e-100
ENSMUSG00000037379.7	Spon2	32.6420926658622	2.65666348198342	0.549119878777211	4.83803916896856	1.31126304754451e-06	1.26638838138847e-05
ENSMUSG00000040093.16	Bmf	659.056749798071	2.63419024785423	0.170882413315396	15.415221477428	1.29326714762931e-53	6.47280207388467e-51
ENSMUSG00000028776.14	Tinagl1	883.25047122372	2.63045681261211	0.366277825275619	7.18158903185779	6.89057883829314e-13	1.63766731970998e-11
ENSMUSG00000045102.12	Poln	10.6809269209569	2.62842019872776	0.888133283624729	2.95948845425589	0.00308150248524264	0.0128998592352704
ENSMUSG00000030123.15	Plxnd1	298.776002692385	2.62009719177145	0.504300106123173	5.19551187865802	2.04157298797347e-07	2.29014156468982e-06
ENSMUSG00000008193.13	Spib	49.9024514127264	2.61566926769237	0.462022338352133	5.66134805737213	1.5018845328885e-08	2.02516395373721e-07
ENSMUSG00000072623.6	Zfp9	16.745838487591	2.61212488154753	0.715274827054454	3.65191781221271	0.000260289194994938	0.00149893104271704
ENSMUSG00000109202.1	NA	26.0695603954619	2.60874461232318	0.58649310013098	4.44803973267644	8.6657502726555e-06	7.07945618769941e-05
ENSMUSG00000014158.12	Trpv4	134.198044805603	2.6078569257276	0.292677122332284	8.91035454	5.08696294098403e-19	2.32077341465751e-17
ENSMUSG00000033770.13	Clcnka	20.0988538722342	2.60191441634195	0.668931732160487	3.88965613566933	0.000100386364480118	0.000640763227441174
ENSMUSG00000015981.12	Stk32c	85.158380305501	2.60153294417673	0.337244485588645	7.71408593868	1.21852350466305e-14	3.60619382240888e-13
ENSMUSG00000090559.1	NA	10.5893311595685	2.59992593120039	0.956146968014632	2.71916977010233	0.00654460080474001	0.0243590270984822
ENSMUSG00000069273.2	H3c6	24.7593221388466	2.59471882188201	0.638418225652353	4.06429315082703	4.81782430103786e-05	0.000331870951480418
ENSMUSG00000106115.1	NA	7.7845493291989	2.58595286815656	1.03157496523883	2.50680072248347	0.0121829375163977	0.0406185438316104
ENSMUSG00000020773.11	Trim47	259.101428408722	2.58194553080619	0.222288914539965	11.615268967189	3.44701930970902e-31	3.91052850622122e-29
ENSMUSG00000029352.14	Crybb3	7.66958867771058	2.58147754156751	1.04618678783433	2.46751112859236	0.0136055992161748	0.0445404902914132
ENSMUSG00000041556.8	Fbxo2	673.924056956078	2.58052569982061	0.344776199813162	7.48463989457226	7.17435774819123e-14	1.92261489450347e-12
ENSMUSG00000030302.16	Atp2b2	58.765824385922	2.57888344533094	0.412340586895891	6.2542556500315	3.99416277597171e-10	6.83102190539804e-09
ENSMUSG00000047155.13	Cyp4x1	13.2624192750061	2.5706309413933	0.869450672653556	2.95661504700175	0.00311036171993288	0.0130014800756811
ENSMUSG00000059741.13	Myl3	21.4857684327576	2.56941651850417	0.66721467892833	3.85095921844995	0.000117656091892247	0.000736085924900872
ENSMUSG00000033730.4	Egr3	19.9409802199341	2.56759143513728	0.661128949919813	3.88364695790238	0.000102901289413076	0.00065436145065109
ENSMUSG00000047875.6	Gpr157	31.9674311438441	2.56393624855778	0.548582997986559	4.67374355014298	2.95758600244897e-06	2.6516986830176e-05
ENSMUSG00000074052.7	NA	11.7847286400634	2.5602260417774	0.949810355196482	2.69551287556533	0.0070280361554208	0.0258306892563274
ENSMUSG00000033016.16	Nfatc1	114.670602170865	2.54876212772262	0.28541994363677	8.92986697161643	4.26521367565357e-19	1.96696859399991e-17
ENSMUSG00000001444.2	Tbx21	19.4726174434692	2.54130860565605	0.667813248370039	3.80541807437743	0.000141564867392364	0.000871251120584395
ENSMUSG00000066607.5	Insyn1	170.964292182709	2.53919849860581	0.242883923941734	10.4543703732938	1.39925042404998e-25	1.07256957054318e-23
ENSMUSG00000054675.5	Tmem119	71.7002275101686	2.5203348763748	0.357422336636941	7.0514196177249	1.77101526558151e-12	4.01831556992007e-11
ENSMUSG00000048281.9	Dleu7	11.3554113212526	2.51912679130077	0.954345513732052	2.63963811329662	0.00829945980564652	0.0297455576058734
ENSMUSG00000025422.10	Agap2	127.638489555501	2.51747752470361	0.283880837726553	8.86807839819241	7.44189305643814e-19	3.35023000374095e-17
ENSMUSG00000039084.8	Chad	9.24560109854422	2.51228944024919	0.999531265897454	2.51346758822344	0.011955076275843	0.0400392704164576
ENSMUSG00000098202.2	NA	34.0901189751503	2.51113193169163	0.525455177604856	4.77896505490334	1.76199812020027e-06	1.65382912363199e-05
ENSMUSG00000027221.5	Chst1	139.71844146333	2.50524341906409	0.274263855457584	9.13442792118677	6.57534962141172e-20	3.25269547987103e-18
ENSMUSG00000117698.1	BC037704	10.6342145251127	2.49807360298551	0.877946810877929	2.8453587074227	0.00443614353071297	0.0175231788445085
ENSMUSG00000031891.6	Hsd11b2	50.1139782952476	2.49628614294085	0.424386135254839	5.88211050165874	4.05067744354866e-09	5.8864541466155e-08
ENSMUSG00000027580.17	Helz2	235.385477326203	2.49438909689462	0.252856777515249	9.86482989068462	5.91345986900947e-23	3.61976066873864e-21
ENSMUSG00000058396.7	Gpr182	16.0975211598481	2.49118412094234	0.732486823853605	3.40099513030999	0.000671410238637094	0.00347276231941867
ENSMUSG00000070576.4	Mn1	412.694046903252	2.48608959105301	0.562743620230859	4.41780146709281	9.97099430647586e-06	8.06063706001424e-05
ENSMUSG00000000632.13	Sez6	43.416787072958	2.4837315879087	0.452767154150632	5.48567086887752	4.11903188550763e-08	5.2347696486694e-07
ENSMUSG00000020101.14	Vsir	179.547516099651	2.48205326810793	0.236841581815579	10.4798036268843	1.06965613695331e-25	8.31157008334906e-24
ENSMUSG00000027318.17	Adam33	28.7716232150976	2.48032086961114	0.604690741000656	4.10180064193913	4.0994741113976e-05	0.000287910651892914
ENSMUSG00000102440.1	Pcdhga9	24.4441258305146	2.47632069191732	0.611085169223583	4.05233315523534	5.07093852563147e-05	0.00034739195205584
ENSMUSG00000075296.5	Aldh3b2	27.4729572808087	2.47136811643879	0.564960605772357	4.37440786346544	1.2176253651824e-05	9.63736318107393e-05
ENSMUSG00000009487.10	Otog	9.02472111908832	2.46806829995221	0.982388848775762	2.51231302455018	0.0119942645618617	0.0401468135423291
ENSMUSG00000052221.8	Ppp1r36	9.78108604422073	2.46694478507796	0.916863000642917	2.69063620557063	0.00713159163362874	0.0261773716198145
ENSMUSG00000103593.1	NA	32.6516491204286	2.46187742147053	0.58936051352339	4.17720116122578	2.951180123345e-05	0.000213477933688851
ENSMUSG00000026175.12	Vil1	98.7244411884962	2.46010851934748	0.315254519526112	7.8035630481856	6.0183316305351e-15	1.85532516950753e-13
ENSMUSG00000026247.13	Ecel1	27.9231317809793	2.45428971436549	0.56716371442957	4.32730383119435	1.50945678214567e-05	0.000117129165808358
ENSMUSG00000015085.8	Entpd2	21.9695341718978	2.45377745093044	0.633323112210575	3.87444797706131	0.00010686666876663	0.000676795721027819
ENSMUSG00000020475.3	Pgam2	61.1445665252139	2.43708250363444	0.380291399102343	6.40846074717187	1.46996113049403e-10	2.67819363571915e-09
ENSMUSG00000047415.12	Gpr68	18.1299246787828	2.43328794999519	0.73957064017365	3.29013594891201	0.0010013898834426	0.00490519621374288
ENSMUSG00000038239.11	Hrc	97.4079510352557	2.43138531428764	0.340366225185026	7.14343884433869	9.10244297616388e-13	2.12186674144357e-11
ENSMUSG00000009876.13	Cox4i2	33.6520095808027	2.42406801380141	0.505737574625667	4.79313409844154	1.64195791602225e-06	1.55228876983059e-05
ENSMUSG00000020098.7	Pcbd1	79.6952067987779	2.41698613349978	0.338345166769954	7.14355152926753	9.09498045327618e-13	2.12186674144357e-11
ENSMUSG00000062077.14	Trim54	60.5577878089037	2.41591260741296	0.41866883125462	5.77046206227776	7.90544622477139e-09	1.10904351530861e-07
ENSMUSG00000047181.12	Samd14	91.4767015296896	2.41485988842987	0.323139317635657	7.47312306685207	7.83135423248189e-14	2.08554233136376e-12
ENSMUSG00000028631.7	Kcnq4	24.0111140029423	2.40899902863129	0.612637741145365	3.93217535721438	8.41806213753822e-05	0.000544677427355467
ENSMUSG00000074215.2	NA	11.3861273552988	2.40286395100346	0.90104449353999	2.66675393749222	0.00765877229239823	0.027788129582905
ENSMUSG00000038677.14	Scube3	1693.21046016051	2.40096175355151	0.141998345457194	16.9083783745585	3.90300969502493e-64	3.68986199890218e-61
ENSMUSG00000041907.9	Gpr45	11.4651271964227	2.39643878532398	0.844056569075325	2.83919215029546	0.00452279127775174	0.017806247331909
ENSMUSG00000033227.7	Wnt6	113.240825498266	2.39580864488723	0.345278257754016	6.93877645372636	3.95510399968578e-12	8.6363538769803e-11
ENSMUSG00000022018.7	Rgcc	11.7061317204597	2.39274622896822	0.895286525064382	2.67260386700911	0.00752650701868386	0.0273847701383244
ENSMUSG00000035934.16	Pknox2	132.035588984903	2.39236842298341	0.264053545874413	9.06016397189851	1.30254599634797e-19	6.26141955363091e-18
ENSMUSG00000038486.9	Sv2a	310.885129619528	2.38385654877344	0.19225761615608	12.3992827771159	2.63673051118032e-35	3.93589851831189e-33
ENSMUSG00000085762.1	NA	9.08058744135165	2.38211943116399	0.967196791338222	2.46291080832481	0.0137814193962023	0.0450304174088278
ENSMUSG00000006154.13	Eps8l1	35.5034844557128	2.38096211371619	0.486230401934359	4.89677754464563	9.74210166489617e-07	9.66091748435536e-06
ENSMUSG00000058620.5	Adra2b	23.7177822134692	2.38001476094231	0.647517343191475	3.67560002209628	0.000237291048179638	0.00137956329582265
ENSMUSG00000035407.8	Kank4	401.020307372681	2.37586023085718	0.174684856934139	13.6008368015148	3.95877904555069e-42	8.63673628437641e-40
ENSMUSG00000057604.9	Lmcd1	14.3749308713452	2.37245803651108	0.771861494317915	3.07368362585258	0.00211433523653705	0.00939171044639805
ENSMUSG00000053024.14	Cntn2	493.29119491817	2.36799407300189	0.177571170233049	13.3354647034993	1.43954871544398e-40	2.8157241943345e-38
ENSMUSG00000025375.15	Aatk	57.7209854141377	2.36199426178782	0.461120617669607	5.12229158983341	3.01844634437075e-07	3.30533471313752e-06
ENSMUSG00000026463.17	Atp2b4	644.613445949956	2.35928466092658	0.15331154409566	15.3888259024675	1.94530072653129e-53	9.19532846205084e-51
ENSMUSG00000028073.15	Pear1	49.8844874747749	2.34848574468103	0.480605936001233	4.88651006731427	1.02639081524022e-06	1.01311441432383e-05
ENSMUSG00000054034.10	Tceal5	100.332411194196	2.34561514422316	0.334851601081294	7.00493931236631	2.47092915158246e-12	5.53989477898269e-11
ENSMUSG00000057337.13	Chst3	42.6255273212957	2.33712419446665	0.459927020935337	5.08151095300669	3.74444417825741e-07	4.03286117603838e-06
ENSMUSG00000095332.2	NA	27.1955372955422	2.33710983338429	0.558905461048771	4.18158346314735	2.8948594662534e-05	0.000209979826843011
ENSMUSG00000030834.7	Abcc6	12.3006928743454	2.33469314959374	0.882514226504723	2.64550199812699	0.00815698052743227	0.029360834875516
ENSMUSG00000054169.7	Ceacam10	14.5786546066509	2.33110523095633	0.7749876710879	3.00792556826615	0.00263037552631527	0.0112833628261424
ENSMUSG00000059361.6	Nrsn2	53.6096473072443	2.33049704600906	0.40774797023014	5.7155331630313	1.09360589930703e-08	1.50322226078415e-07
ENSMUSG00000010066.15	Cacna2d2	204.568429159007	2.32727182960156	0.229475981908605	10.1416793611475	3.60842108209812e-24	2.5165779325436e-22
ENSMUSG00000045775.15	Slc16a5	30.3174475872305	2.32551138540085	0.554252808916835	4.1957593141396	2.71958931212082e-05	0.000198623396241888
ENSMUSG00000030674.5	Qprt	290.312248505442	2.32454520981275	0.197430616107821	11.7739854924186	5.31527114941993e-32	6.32517266780971e-30
ENSMUSG00000072720.9	Myo18b	70.9829210049243	2.32438577281608	0.367772208416293	6.32017786995214	2.61262406517482e-10	4.58340450691546e-09
ENSMUSG00000023039.17	Krt7	549.302896724917	2.32340484890718	0.489247387253565	4.74893665135305	2.04488978104219e-06	1.90152401114726e-05
ENSMUSG00000037664.13	Cdkn1c	1111.46630320173	2.31577879128325	0.139286928521558	16.6259592042395	4.52073187514524e-62	3.66329972949269e-59
ENSMUSG00000031842.15	Pde4c	132.522257749556	2.31463986464649	0.262642998716091	8.81287479948607	1.21976751835641e-18	5.40541246350809e-17
ENSMUSG00000074607.11	Tox2	64.5455558715145	2.31087673242763	0.378450602023289	6.10615155603696	1.02062099118294e-09	1.65549231467453e-08
ENSMUSG00000031734.13	Irx3	42.2873817914493	2.30922013375311	0.462008638797562	4.99821851765188	5.78623932140797e-07	6.00759210081754e-06
ENSMUSG00000031144.15	Syp	80.1967252754626	2.3020450164887	0.33109845880447	6.95275062530018	3.58231622264806e-12	7.88619342313092e-11
ENSMUSG00000011148.14	Adssl1	71.8323738939817	2.29744937127037	0.386835042596922	5.93909320067544	2.86602905970281e-09	4.25949489161246e-08
ENSMUSG00000036745.15	Ttll7	49.3499250148743	2.29592618870957	0.414947932391355	5.53304646074049	3.14716063664959e-08	4.05414326675746e-07
ENSMUSG00000049555.10	Tmie	28.8204288970568	2.29414897908348	0.59097856275362	3.88194957257683	0.000103622368436711	0.000658208974874026
ENSMUSG00000070424.12	Art5	43.3754663598528	2.2888582087163	0.50964553164164	4.49107873337683	7.08633474847157e-06	5.90539463343491e-05
ENSMUSG00000026207.16	Speg	838.42658659504	2.28686548123552	0.158272865815821	14.4488789625929	2.5479921059875e-47	7.60687397677004e-45
ENSMUSG00000109812.1	NA	10.1153979555208	2.28611705408166	0.925467570380672	2.47022924114057	0.0135026492378068	0.0442469828769031
ENSMUSG00000031493.10	Ggn	21.1405867865469	2.27548602045243	0.623417788894343	3.65001779061855	0.000262222146455388	0.00150904100988547
ENSMUSG00000074457.10	S100a16	27.8739959058345	2.27388794344322	0.538193618791839	4.22503698306149	2.38901541091284e-05	0.000177372928654031
ENSMUSG00000028555.15	Ttc39a	87.5619965636574	2.27312405519317	0.344791726495248	6.59274536050822	4.31766778842482e-11	8.31151049271779e-10
ENSMUSG00000043099.4	Hic1	70.5113304005222	2.27013147059924	0.393677977745492	5.76646802444929	8.09500595328574e-09	1.13470112279294e-07
ENSMUSG00000032122.15	Slc37a2	101.191158813974	2.26938117893955	0.367564770696561	6.1740987163675	6.65419573364161e-10	1.10043196112128e-08
ENSMUSG00000046160.6	Olig1	11.6773323006869	2.26857429547083	0.8215437458756	2.7613554443811	0.00575619920826336	0.0219349779292892
ENSMUSG00000021381.4	Barx1	22.560246472193	2.26802327160915	0.600940398351541	3.77412348683936	0.000160571214534394	0.000970836289083245
ENSMUSG00000038580.13	Sct	45.5339013114401	2.26398764360633	0.454063605895432	4.986058372024	6.16235336477946e-07	6.34774619905884e-06
ENSMUSG00000039989.7	Cbx4	103.302142471932	2.25669209896225	0.299462525857581	7.53580800302033	4.85320215925999e-14	1.34069709649557e-12
ENSMUSG00000044646.15	Zbtb7c	140.78036317984	2.25251365541935	0.265759230151073	8.47576828898431	2.33533160603481e-17	9.01141449884224e-16
ENSMUSG00000001911.16	Nfix	54.1578290098032	2.25235083183024	0.40296156555566	5.58949295505239	2.27733605265959e-08	2.99153896039471e-07
ENSMUSG00000037185.9	Krt80	31.4937960906255	2.25116037481486	0.527852110523372	4.26475584720653	2.00120912852756e-05	0.000151152133777867
ENSMUSG00000028634.17	Hivep3	108.347952762884	2.25080602364926	0.295206203261397	7.62452143207923	2.44941371037968e-14	7.00532321168587e-13
ENSMUSG00000040972.8	Igsf21	92.7235155926694	2.24087460678871	0.307200103811538	7.29451122895271	2.99745228668934e-13	7.39241240037572e-12
ENSMUSG00000027215.13	Cd82	38.4827995582301	2.24062882606454	0.499728365609348	4.48369350283411	7.33620148974291e-06	6.09273502932919e-05
ENSMUSG00000111334.1	NA	17.2059233471994	2.2350333905904	0.763542663160879	2.92718861489404	0.00342041377770285	0.014103508906026
ENSMUSG00000031778.13	Cx3cl1	195.57932595652	2.23438023378565	0.247755144102526	9.01850188370265	1.90678925153969e-19	9.0132868592919e-18
ENSMUSG00000036067.12	Slc2a6	32.629065336883	2.23257309765692	0.568719302656853	3.92561512722909	8.65083816784296e-05	0.000557407471041968
ENSMUSG00000029675.12	Eln	152.929703031719	2.2200174263065	0.252830220186785	8.78066484562804	1.62511138768059e-18	7.14587092613968e-17
ENSMUSG00000047182.6	Irs3	45.1557701469121	2.21436745416984	0.43512296900912	5.08906128125686	3.59840324596228e-07	3.88294407333799e-06
ENSMUSG00000031824.15	6430548M08Rik	19.8827084508855	2.21155380010031	0.638540248175153	3.46345247056952	0.000533290800553667	0.00283063304835363
ENSMUSG00000042312.10	S100a13	106.676481363128	2.20646958327415	0.291753276111776	7.5627928250883	3.94505689810649e-14	1.10598077817262e-12
ENSMUSG00000062591.5	Tubb4a	380.999589693294	2.20419072654432	0.186173286940017	11.8394575439519	2.44026163784308e-32	2.94510158093445e-30
ENSMUSG00000054161.12	Fam83e	14.102097645334	2.20210466004693	0.769154960213201	2.86301821343847	0.00419626441235462	0.0167545357825055
ENSMUSG00000057751.14	Megf6	154.053272910628	2.19871771679697	0.283874885499139	7.74537597058278	9.52994370988266e-15	2.88048049930858e-13
ENSMUSG00000032380.9	Dapk2	19.7631959769619	2.19185486395926	0.702252163202928	3.12117922707756	0.00180128368975157	0.00817616552374034
ENSMUSG00000038390.11	Gpr162	184.464990817806	2.18619730056663	0.228422639821494	9.57084333792432	1.06037149197763e-21	5.91617759966664e-20
ENSMUSG00000049265.7	Kcnk3	13.6902039841365	2.18617268372854	0.762569511050085	2.86685036845769	0.0041457897535649	0.0166036489141948
ENSMUSG00000033006.10	Sox10	44.8385419454868	2.18194473501621	0.444743869664926	4.90607040106052	9.29191845253812e-07	9.27937654382871e-06
ENSMUSG00000074218.3	Cox7a1	110.531192510841	2.18031285514803	0.291069980894869	7.49068264767409	6.85163041702989e-14	1.84484485453477e-12
ENSMUSG00000024664.5	Fads3	144.644153078537	2.17625893064116	0.27866490793434	7.80959090533904	5.73739044942632e-15	1.77838202691963e-13
ENSMUSG00000028919.11	Arhgef19	230.769220116754	2.16204325346541	0.20350830105188	10.6238578096834	2.30820372955616e-26	1.88839917624314e-24
ENSMUSG00000085992.1	NA	18.0120630461751	2.16083803184838	0.719250076848088	3.00429308442711	0.00266198757613459	0.0114074647653191
ENSMUSG00000039410.16	Prdm16	139.473237216352	2.15812821878003	0.282256991357544	7.64596904544431	2.07377555735545e-14	6.04325969930162e-13
ENSMUSG00000020788.15	Atp2a3	297.819458066723	2.15664072532895	0.183656428301343	11.7428001038458	7.68975720466108e-32	9.08726377442483e-30
ENSMUSG00000090576.2	NA	30.1515061297093	2.15518756984382	0.543195599549189	3.96760866920214	7.25974122888357e-05	0.000477907220471612
ENSMUSG00000055799.13	Tcf7l1	8492.05415629684	2.15207885610138	0.102898990579698	20.9144797628947	3.95316224127061e-97	1.1211826976617e-93
ENSMUSG00000108831.1	NA	16.4308044786651	2.14988088760993	0.701196554473385	3.0660174724112	0.00216930637762158	0.00959581144475861
ENSMUSG00000043456.17	Zfp536	12.7614987162323	2.14968049746912	0.795132662829443	2.7035494804346	0.00686032330888605	0.0253126890171973
ENSMUSG00000035279.8	Ssc5d	181.009345637596	2.14369005004855	0.224121826505279	9.56484285120733	1.12372062860638e-21	6.24913527352769e-20
ENSMUSG00000058441.7	Panx2	26.2041133309168	2.14020543794512	0.552458111828697	3.8739687084344	0.000107077167611776	0.00067762445565251
ENSMUSG00000083041.2	NA	11.3979596187323	2.14007968618965	0.878958266644701	2.43479101045276	0.0149003929063991	0.0480864756472964
ENSMUSG00000079056.12	Kcnip3	172.720624871424	2.13810933958437	0.260723842042	8.20066673933083	2.3905740649681e-16	8.35326465370885e-15
ENSMUSG00000030124.2	Lag3	61.0354355451941	2.13800411914777	0.419950558192368	5.0910853133535	3.56019783806802e-07	3.84452194554639e-06
ENSMUSG00000032648.14	Pygm	82.4722106793318	2.13792397045414	0.343425174347561	6.22529776541793	4.80642274626912e-10	8.07412594997646e-09
ENSMUSG00000028755.3	Cda	25.673981390498	2.13748817344713	0.559722422746029	3.81883606334815	0.000134082828663509	0.000830308404427557
ENSMUSG00000029660.10	Tex26	19.711998877287	2.13360516541376	0.687311428850228	3.10427715276461	0.0019074455926096	0.00860524964195055
ENSMUSG00000017400.10	Stac2	485.275956341152	2.12937541747659	0.153403193316915	13.8809067232227	8.2691228833658e-44	2.01022377294623e-41
ENSMUSG00000018566.14	Slc2a4	68.0263130012024	2.12711560183926	0.349820782719373	6.08058670872518	1.19743576012818e-09	1.91282879863358e-08
ENSMUSG00000004035.12	Gstm7	89.7481528225551	2.12705929253399	0.307351482043594	6.92060854364872	4.49707589027397e-12	9.72506221067311e-11
ENSMUSG00000060594.6	Layn	13.7427590364686	2.12206775497374	0.783715231503326	2.70770258082541	0.00677507080410823	0.0250703579055604
ENSMUSG00000037012.18	Hk1	2364.32629310916	2.12155327722798	0.140396383907073	15.1111675257406	1.36696096370019e-51	4.9492712168694e-49
ENSMUSG00000044788.10	Fads6	127.595348225761	2.11993201576509	0.28975748174752	7.31622874060002	2.55036788910116e-13	6.38229564247565e-12
ENSMUSG00000023249.15	Parp3	136.046186827213	2.11904284602099	0.254514906682604	8.3258103568117	8.37537962029682e-17	3.06502870964712e-15
ENSMUSG00000062132.10	Arhgap33os	45.2528252946851	2.1083762052107	0.448931892633589	4.69642776511652	2.647508017269e-06	2.39769259871563e-05
ENSMUSG00000000247.11	Lhx2	12.3552959722757	2.10768501665749	0.785638957363956	2.68276540629984	0.0073016189286982	0.0266920836325794
ENSMUSG00000004098.7	Col5a3	324.54902936899	2.10650818711074	0.176785917461317	11.9155881721839	9.81709472133509e-33	1.22836397700705e-30
ENSMUSG00000106662.1	NA	23.6966594670317	2.10366588044157	0.604438757259859	3.48036232815091	0.000500736096722803	0.00267788377056315
ENSMUSG00000012819.15	Cdh23	37.9743385817799	2.10203163678726	0.459356006840303	4.57604038150314	4.73859117071024e-06	4.0787357588253e-05
ENSMUSG00000025911.14	Adhfe1	11.2119242663157	2.10006460543077	0.829322015503128	2.5322667988703	0.0113327724948673	0.0382942393854562
ENSMUSG00000021259.5	Cyp46a1	13.3355121427283	2.09509431960886	0.781621863678323	2.68044487618261	0.00735243729888279	0.0268432579950844
ENSMUSG00000025127.15	Gcgr	14.753775373561	2.09461417083517	0.79493278137816	2.63495759629359	0.00841477946853283	0.0300765180037856
ENSMUSG00000075389.3	NA	18.9534021201864	2.0939710101559	0.664184534507749	3.15269462229773	0.00161770943186565	0.00746841058113341
ENSMUSG00000109969.1	NA	11.2146988704007	2.09333827113185	0.851960441904162	2.45708388344084	0.0140069976222052	0.0456273121242471
ENSMUSG00000018822.7	Sfrp5	55.4885212235561	2.08696218137659	0.398452087384697	5.23767410800806	1.62612871795533e-07	1.86845593473638e-06
ENSMUSG00000010021.13	Kif19a	27.3240991759076	2.08685429425987	0.561772594421651	3.71476699821625	0.000203391016688928	0.00120093856037317
ENSMUSG00000022440.9	C1qtnf6	55.9196529857824	2.08666475896787	0.405180810453545	5.14995948754861	2.60542730268437e-07	2.87899716946623e-06
ENSMUSG00000056501.3	Cebpb	407.225808576795	2.08631386465538	0.490485026384546	4.25357299902502	2.10386309917318e-05	0.000158063745512715
ENSMUSG00000110558.1	NA	19.6074665217509	2.08407972522652	0.704743742500866	2.95721636041906	0.00310430208342423	0.0129797204034585
ENSMUSG00000095026.2	Gm3336	40.803181716551	2.07820756490752	0.509406281448228	4.07966615370198	4.51004243665372e-05	0.000313126854934869
ENSMUSG00000010529.6	Gm266	22.3114987777907	2.07563118192557	0.614778997654891	3.3762233092594	0.000734882467288846	0.00375992030843484
ENSMUSG00000001119.7	Col6a1	132.674757960974	2.07369262514468	0.287863857597245	7.2037269369398	5.85886410493739e-13	1.40225443704247e-11
ENSMUSG00000005983.15	1700037C18Rik	22.7443273960363	2.06994293925725	0.633910057422218	3.26535746675897	0.00109326011459892	0.00530028700003701
ENSMUSG00000041119.12	Pde9a	163.195433723179	2.06400528419271	0.249542068580674	8.27117165427135	1.32648904515916e-16	4.77227570432842e-15
ENSMUSG00000042073.15	Abhd14b	82.1328001149345	2.06201056965575	0.324821331885051	6.348137782975	2.17936855890814e-10	3.87122283579747e-09
ENSMUSG00000004267.16	Eno2	159.348118960329	2.04651823586059	0.244326742878043	8.37615322724668	5.46857060305483e-17	2.03629465978521e-15
ENSMUSG00000085274.1	NA	14.8676528989603	2.04447276365174	0.733380621660535	2.78773764027553	0.0053077509586961	0.0204394655044425
ENSMUSG00000072612.3	NA	14.1955796058863	2.042458371838	0.772642030853901	2.64347303185246	0.00820603023798277	0.0294979738161326
ENSMUSG00000044080.9	S100a1	68.621817167328	2.04232633687002	0.351703556485255	5.80695389401227	6.36196462951966e-09	8.99182326416412e-08
ENSMUSG00000054252.18	Fgfr3	74.2925927882965	2.04199380917429	0.379550170206304	5.38003660508008	7.44706946669217e-08	9.01328457430304e-07
ENSMUSG00000023484.14	Prph	599.02991212991	2.04157439244164	0.148260896993914	13.7701473135257	3.85426418328199e-43	8.86324508201482e-41
ENSMUSG00000108348.2	Gm42372	20.8763178073096	2.02887217501465	0.616257246606181	3.29224879088717	0.000993896457492589	0.00487129493581549
ENSMUSG00000055053.18	Nfic	841.664856404581	2.02748411191296	0.130414057227865	15.5465151150881	1.68001973281474e-54	9.52963193110284e-52
ENSMUSG00000026121.13	Sema4c	369.824850265601	2.02501950439632	0.422855106692258	4.7889205364855	1.6768085883036e-06	1.58172127201565e-05
ENSMUSG00000024885.9	Aldh3b1	35.6799635224456	2.02139707318029	0.495011987783354	4.0835315569468	4.4356402551786e-05	0.000308590720451244
ENSMUSG00000066170.7	NA	15.0354405963064	2.01270532935966	0.763264679252996	2.63696904110575	0.00836504655807516	0.0299364873351767
ENSMUSG00000020032.14	Nuak1	1162.97162944542	2.00939722513726	0.425807951055074	4.71902232017589	2.36980820309784e-06	2.16928597052802e-05
ENSMUSG00000078350.11	Smim1	51.1670527800518	2.00815809613419	0.402960930629735	4.98350570363211	6.24424722580359e-07	6.42432618146915e-06
ENSMUSG00000044254.6	Pcsk9	129.113819972126	2.00748041412512	0.303978230748805	6.60402690409767	4.00136860526684e-11	7.74708935011925e-10
ENSMUSG00000047586.4	Nccrp1	99.6971863862112	2.00499852650629	0.307067572679706	6.52950264011646	6.5988448602702e-11	1.23806552356359e-09
ENSMUSG00000090071.4	Cdk5r2	71.7299822812327	2.00310330660155	0.339094715647343	5.90720885395561	3.47952514542837e-09	5.10880754096243e-08

## Sheet: down_ESvsD2_pvaladj05
down_ESvsD2_pvaladj05_logFC2
name	symbol	baseMean	log2FoldChange	lfcSE	stat	pvalue	padj
ENSMUSG00000085412.7	Halr1	59.8427772748713	-8.27724033837239	1.17858395065978	-7.0230383959825	2.17094519952238e-12	2.17551828478762e-11
ENSMUSG00000112819.1	NA	52.0614604309319	-8.20195657453736	1.24096422206447	-6.60934169471263	3.86032772704076e-11	3.35934820392785e-10
ENSMUSG00000097076.1	Platr7	44.4295015907389	-7.95129965071255	1.25703829383196	-6.3254235688189	2.52538883405581e-10	1.99032715932074e-09
ENSMUSG00000031139.16	Mcf2	124.709779484377	-7.67896503299609	1.37583108613499	-5.5813283406526	2.38688557536587e-08	1.4662052497746e-07
ENSMUSG00000111149.1	NA	17.5748502901668	-7.55815232725356	1.34957453572231	-5.60039636729538	2.13862231010165e-08	1.32558978222225e-07
ENSMUSG00000099474.1	1700097N02Rik	15.5822781479755	-7.44032975940021	1.36826083102058	-5.43780073997332	5.39422515666229e-08	3.16050290910018e-07
ENSMUSG00000058028.14	Zscan5b	13.2902575862488	-7.21678599129223	1.39757635220896	-5.16378656513875	2.42003627124075e-07	1.29396007434496e-06
ENSMUSG00000087009.1	Nphs1os	12.660625843892	-7.12719883792762	1.40781861705192	-5.06258317058807	4.13613525948951e-07	2.1439301590199e-06
ENSMUSG00000097091.1	4930526L06Rik	10.5403945108588	-6.86177705519555	1.44880083542882	-4.73617690395972	2.17787501278142e-06	1.00724513823642e-05
ENSMUSG00000032346.7	Ooep	244.079416809671	-6.73499700915383	0.451380354704076	-14.9208908605898	2.4103371063488e-50	2.48671284839335e-48
ENSMUSG00000072945.3	Ripply1	24.6417123363457	-6.71188791432414	2.04369209302819	-3.28419723167738	0.00102273321593918	0.0029378277517904
ENSMUSG00000025557.10	Slc15a1	17.4510626603761	-6.60886082189338	1.34557458704402	-4.91155294216117	9.03578825251872e-07	4.44675027622516e-06
ENSMUSG00000046323.8	Dppa3	97.5630183262244	-6.41943965603372	0.619117963481382	-10.3686858315924	3.44226001244466e-25	9.58571462977678e-24
ENSMUSG00000005892.4	Trh	3159.50918824471	-6.36462470169123	0.160675380597945	-39.6116983075167	0	0
ENSMUSG00000047797.14	Gjb1	7.56809545024063	-6.30423998564162	1.54356960898324	-4.08419545769256	4.42297906773684e-05	0.000165859293877953
ENSMUSG00000075023.11	Accsl	91.0709215083358	-6.28923255162965	0.640808912881012	-9.8145210299181	9.7499901458894e-23	2.34520128143963e-21
ENSMUSG00000020609.14	Apob	13.5718758237724	-6.27905437225324	1.38633389593799	-4.5292511354235	5.91931089583453e-06	2.55543530128718e-05
ENSMUSG00000105993.1	Tex13d	13.3901998550181	-6.25176994787741	1.38911831985621	-4.50053091843504	6.77839438282302e-06	2.90216955500568e-05
ENSMUSG00000078182.4	NA	62.1108662189899	-6.25159899971238	0.752056859372191	-8.31266801413279	9.35740291776074e-17	1.41567917287606e-15
ENSMUSG00000083534.1	NA	67.1122982314771	-6.04280423640313	1.15495551395979	-5.23206665829511	1.67625276862962e-07	9.16002071332193e-07
ENSMUSG00000020143.15	Dock2	12.3684190067854	-6.04210840152566	1.40610445270124	-4.29705516536718	1.73082132298427e-05	6.90956782690645e-05
ENSMUSG00000097107.1	NA	6.37688138494076	-6.02068769344013	1.60369452013773	-3.75426093800148	0.00017385368128903	0.00058186791982723
ENSMUSG00000020159.8	Gabrp	6.13065180646852	-6.0114896546856	1.61527265892907	-3.72165629217746	0.000197920303572304	0.000654738867873145
ENSMUSG00000113566.1	NA	5.88450086429029	-5.98551991045079	1.62998909929908	-3.67212266206237	0.000240544169811339	0.000782888531392815
ENSMUSG00000097532.2	NA	5.60890893215786	-5.90759755783401	1.64971072261695	-3.58098997408632	0.000342294790467278	0.00108317453465311
ENSMUSG00000118477.1	NA	5.81386361821294	-5.86209987457844	1.63845040728011	-3.5778317418284	0.000346456351488934	0.00109391804491141
ENSMUSG00000027400.11	Pdyn	6.88795848180217	-5.63736250413376	1.61590473828266	-3.4886725501684	0.000485425404534888	0.00149306671660641
ENSMUSG00000048528.7	Nkx1-2	8.72771085347265	-5.62708422012932	1.48362491248861	-3.79279437326954	0.000148961502315552	0.000505071211375201
ENSMUSG00000031163.2	Glod5	43.2689333296638	-5.55499243723102	1.28033470929587	-4.33870330695481	1.43325858859084e-05	5.79735157964259e-05
ENSMUSG00000113081.1	NA	15.8720742779046	-5.54831780356726	1.20679711652658	-4.59755639749665	4.27474936859484e-06	1.88878631802258e-05
ENSMUSG00000035000.8	Dpp4	47.8262426919434	-5.48484860967837	1.2529860066132	-4.37742207872204	1.20091273750315e-05	4.92147201303637e-05
ENSMUSG00000075555.12	Gm10863	12.7049085385783	-5.4814511789223	1.26750127366495	-4.32461196908528	1.52800579869845e-05	6.14864363451824e-05
ENSMUSG00000091556.8	Gm14569	7.85188650333866	-5.47344748445339	1.51291345407858	-3.6178192940897	0.000297095703307981	0.0009510394420285
ENSMUSG00000025219.13	Fgf8	29.5098685639624	-5.46558165829098	0.915783858443431	-5.96820047427009	2.39884519861284e-09	1.68855827667257e-08
ENSMUSG00000069793.12	Slfn9	84.1351616596335	-5.45812979693799	0.546239509974754	-9.99219151538536	1.6489517392045e-23	4.12262007089288e-22
ENSMUSG00000043681.5	Fam25c	62.4355497464433	-5.44303088187955	1.11535581500561	-4.88008473049667	1.06040272720239e-06	5.15775549732127e-06
ENSMUSG00000021953.14	Tdh	1875.54097362691	-5.40718486411137	0.598677888404157	-9.03187668835545	1.68752516700849e-19	3.17937909903052e-18
ENSMUSG00000049154.12	Fam183b	11.9064009122177	-5.35309699148612	1.31366010062777	-4.07494829821503	4.60245711713278e-05	0.000172212542250417
ENSMUSG00000041359.14	Tcl1	209.042963137739	-5.34387676170502	0.375456061497271	-14.2330283346454	5.71522162854636e-46	5.07144485028419e-44
ENSMUSG00000074397.5	Foxr1	13.0249464463188	-5.32199241175843	1.26412019329948	-4.21003670376272	2.55329204555788e-05	9.92682850674785e-05
ENSMUSG00000050865.5	Olfr1494	7.56228785316882	-5.31160025448394	1.49171086308618	-3.5607438317469	0.00036980572844881	0.00116164580069962
ENSMUSG00000030491.16	Tdrd12	425.528021577635	-5.30436475095161	0.653204050574413	-8.12053254459624	4.64142486807969e-16	6.61306508242369e-15
ENSMUSG00000000544.14	Gpa33	516.791927889731	-5.29489187971449	0.479582860639994	-11.0406194930498	2.4334956354587e-28	8.28549627293554e-27
ENSMUSG00000027703.16	Lrriq4	18.7225202863251	-5.25830724978654	1.05291060869374	-4.99406806842802	5.91205452215324e-07	2.99999542952286e-06
ENSMUSG00000044312.4	Neurog3	6.79632545694721	-5.256301826758	1.55585623153008	-3.37839815802825	0.000729094326041312	0.00216141066778319
ENSMUSG00000084762.1	NA	18.3617435906708	-5.24158311075271	1.04951920425552	-4.99427079514074	5.90584835355326e-07	2.9977344073193e-06
ENSMUSG00000110144.1	NA	7.12959574024036	-5.24066757584844	1.5446228521805	-3.39284607142147	0.000691704958557943	0.00205983987485017
ENSMUSG00000063672.7	Nkx6-3	8.23506301405108	-5.21591268927668	1.45712204607209	-3.57959904823143	0.000344121799266854	0.00108763765456751
ENSMUSG00000004948.12	Zp3	48.7432041915686	-5.21546233902719	0.644181227472092	-8.09626564172603	5.66719988318726e-16	8.01457185792444e-15
ENSMUSG00000030523.18	Trpm1	12.3401455431708	-5.18442634232243	1.27309956518054	-4.07228663343958	4.65538397229493e-05	0.000173964883066819
ENSMUSG00000040601.13	Nlrp4a	6.8895622477909	-5.16637262650003	1.55725553192168	-3.31761391794488	0.000907898842948668	0.00263313727084486
ENSMUSG00000080241.3	NA	15.2754611688782	-5.13379517728324	1.12959140389651	-4.54482493366563	5.4980931309051e-06	2.38440979893342e-05
ENSMUSG00000004359.16	Spic	12.4926006887179	-5.13257516062021	1.26133901876738	-4.0691480119563	4.71853659809021e-05	0.00017605589930042
ENSMUSG00000074653.10	Lrrc31	16.8360235280012	-5.12695734656659	1.06811933755077	-4.79998551315707	1.58677108137726e-06	7.50484439096024e-06
ENSMUSG00000104340.1	NA	6.57277405953532	-5.11844004248979	1.571208219367	-3.25764591821691	0.00112340484645814	0.00320283525893825
ENSMUSG00000027401.9	Tgm3	45.4975017565274	-5.0779290138114	0.654001987391289	-7.76439385767995	8.20366010572519e-15	1.04148171216197e-13
ENSMUSG00000107344.1	NA	13.0090138712049	-5.04536981196788	1.1949968550666	-4.22207789968342	2.42060416191212e-05	9.44957074923796e-05
ENSMUSG00000025934.15	Gsta3	24.5532985599905	-5.01005911077242	0.874867689260548	-5.72664778031407	1.02434533168664e-08	6.64002201001717e-08
ENSMUSG00000027359.16	Slc27a2	542.43275486895	-4.99085608592952	0.238916338347601	-20.8895554002184	6.66368299467943e-97	3.566319842715e-94
ENSMUSG00000026976.15	Pax8	10.7666478834957	-4.96949996616344	1.34361135212767	-3.69861415527192	0.000216779849267448	0.000711629614443994
ENSMUSG00000028109.14	Hormad1	15.8450192486534	-4.94308870517397	1.07915056161826	-4.58053665631372	4.63784316843232e-06	2.03817557358409e-05
ENSMUSG00000029556.12	Hnf1a	38.8558113614707	-4.92826881749856	0.681109076689137	-7.23565282884618	4.63295087997708e-13	5.00592534829574e-12
ENSMUSG00000080916.3	NA	8.56422061059877	-4.91364520684037	1.38545487359852	-3.54659346939093	0.000390246279692261	0.0012209276189276
ENSMUSG00000086173.7	NA	5.74090124610498	-4.89569226892507	1.62006341430314	-3.02191397305946	0.00251181921754133	0.00658056287459608
ENSMUSG00000042414.7	Prdm14	48.1262492282749	-4.81000170538313	0.606524325860128	-7.93043493937681	2.18379694305683e-15	2.91274972327034e-14
ENSMUSG00000073988.13	Ttpa	27.9115351655549	-4.8096938776156	0.839750265764112	-5.72752885435425	1.01904109165289e-08	6.60813999835193e-08
ENSMUSG00000073568.2	Arl14epl	62.9270430298027	-4.78584428670826	0.578607802052036	-8.27130963276893	1.32495454933056e-16	1.97486262940254e-15
ENSMUSG00000032495.8	Lrrc2	158.030566999654	-4.77966571229039	0.392972407238022	-12.1628532290191	4.90162536581568e-34	2.42616289060576e-32
ENSMUSG00000098894.1	NA	14.2988416479618	-4.77444513179968	1.08508832631971	-4.40005206580108	1.08224908133962e-05	4.46522087209342e-05
ENSMUSG00000006649.17	Nphs1	510.448131296818	-4.7630932818094	0.224792305124217	-21.1888626667065	1.20984413758259e-99	7.96915026932283e-97
ENSMUSG00000104815.1	NA	5.4964434862126	-4.7446008450444	1.64512865513493	-2.88403027339844	0.00392621007431675	0.00983332461724899
ENSMUSG00000073413.9	Ly6g6d	8.57191014919916	-4.73724872011909	1.37194365505464	-3.45294699433587	0.000554497948542615	0.00168344830114179
ENSMUSG00000060715.9	1700019A02Rik	5.07802541009266	-4.72718355873126	1.65043053682622	-2.86421236959275	0.00418047629052829	0.0104225487646464
ENSMUSG00000100068.1	NA	7.17437200554417	-4.72449076772904	1.4671822771055	-3.22011166673145	0.00128140671931851	0.00361121794883146
ENSMUSG00000064308.10	2410137M14Rik	12.3311724260988	-4.71167130473598	1.16319678229233	-4.05062271187736	5.10815129179674e-05	0.000188987252156645
ENSMUSG00000067261.4	Foxd3	258.147499084751	-4.70956589669192	0.316024716978998	-14.9025238965878	3.17361172755355e-50	3.25456733210072e-48
ENSMUSG00000036526.8	Card11	6.98402773109267	-4.67937041426469	1.48122809599049	-3.15911534957458	0.00158248842921424	0.0043543857388694
ENSMUSG00000057802.8	Gm10030	8.99852178309394	-4.67864420419079	1.33772359118783	-3.49746706644861	0.00046969870211164	0.00144964137184429
ENSMUSG00000028717.12	Tal1	12.375512973662	-4.67789471686028	1.1355836268599	-4.11937492423656	3.79901570883484e-05	0.000144037952245972
ENSMUSG00000112400.1	NA	13.5553451182831	-4.66718202381386	1.12556304623317	-4.1465309645987	3.37550548339338e-05	0.000128836431710709
ENSMUSG00000114816.1	NA	19.3489498843652	-4.63749534395697	0.973126302455801	-4.76556366039402	1.88326422714615e-06	8.80261548965747e-06
ENSMUSG00000029205.12	Chrna9	54.7852686911991	-4.63733795795721	0.542876294808683	-8.54216329263644	1.31732097228797e-17	2.13236663245782e-16
ENSMUSG00000002076.12	Hsf2bp	272.970334727196	-4.63130179317626	0.2631260069166	-17.601079602307	2.41673141584866e-69	5.37518730231482e-67
ENSMUSG00000024300.17	Myo1f	31.0271785202558	-4.62853964058614	0.739921494604752	-6.25544692826986	3.96379122377233e-10	3.06750512870876e-09
ENSMUSG00000056300.14	Zfp981	81.4729179814757	-4.62418696312636	0.460497094291419	-10.0417288631142	9.99075199557106e-24	2.53483879520222e-22
ENSMUSG00000093847.2	NA	7.49667864486619	-4.62193288167303	1.38099868963399	-3.34680468299213	0.000817487874888359	0.00239526045258136
ENSMUSG00000109051.1	NA	8.72399751244693	-4.62159165708422	1.33606304239068	-3.45911196586545	0.00054195956161876	0.00164976883261338
ENSMUSG00000055560.8	Zfp459	58.0794390588668	-4.6213262976461	0.557242807458	-8.29320044295845	1.10241338599214e-16	1.65613435513171e-15
ENSMUSG00000070732.2	Rbm44	12.3202840760375	-4.6189185535096	1.14535462186912	-4.03274100904392	5.51300277222942e-05	0.000202782829633164
ENSMUSG00000025726.11	Slc28a1	156.70284649011	-4.57596399094407	0.341661785143135	-13.3932566939759	6.62125240734216e-41	4.48203828964988e-39
ENSMUSG00000067860.11	Zic3	872.541506816098	-4.57482822640826	0.17131242851866	-26.7045903555675	4.16310990139055e-157	1.01853457387449e-153
ENSMUSG00000102700.1	NA	11.6098132013077	-4.55915107586274	1.14925513411698	-3.96704869138193	7.27681302536624e-05	0.000261867408851486
ENSMUSG00000024459.18	H2-M5	181.193959300709	-4.55844853355023	0.369870868841862	-12.3244324372547	6.69129306997553e-35	3.39038713362133e-33
ENSMUSG00000049073.7	Olfr985	6.77131745495243	-4.55125662625817	1.45884985629017	-3.119756708776	0.00181000468396131	0.00490942987290489
ENSMUSG00000060461.5	Dppa5a	1982.07586969335	-4.52825286803341	0.15628472420943	-28.9743792359726	1.38394774569503e-184	5.92537227319326e-181
ENSMUSG00000026656.15	Fcgr2b	6.19083882609023	-4.51705846478931	1.5178835877858	-2.97589255272107	0.00292137196925989	0.00752352125496916
ENSMUSG00000022652.7	Morc1	423.119432384205	-4.51602836576039	0.243768241907133	-18.525909406529	1.27628438935468e-76	3.41525725813878e-74
ENSMUSG00000049848.7	Ceacam19	12.1508525578683	-4.50815259280926	1.14507817072366	-3.93698238956056	8.25126596935831e-05	0.000293725173542362
ENSMUSG00000086130.1	NA	5.92856654955534	-4.49918667127759	1.50985985761122	-2.9798703824048	0.0028837037608264	0.00743657741423173
ENSMUSG00000110097.1	Zscan4a	9.59056639697384	-4.46286961656272	1.252430786793	-3.56336626632313	0.000366129261203975	0.00115157570750767
ENSMUSG00000060508.16	Nlrp9b	83.6213973270668	-4.45675951914292	0.469177748194179	-9.49908544532763	2.1174169689501e-21	4.61947554270566e-20
ENSMUSG00000042417.5	Ccno	73.8276529034903	-4.43177714008682	0.46261874475413	-9.57976128365095	9.72694936170738e-22	2.17188702436246e-20
ENSMUSG00000042988.10	Notum	108.674015730596	-4.41836703456169	0.445669863709285	-9.9139910376436	3.61894318656778e-23	8.84137246978028e-22
ENSMUSG00000094973.2	Eif4a3l1	10.2592844740384	-4.40776306381759	1.19261604955628	-3.69587770134196	0.000219128443730122	0.000718788302494172
ENSMUSG00000042808.8	Gpx2	13.5668741326057	-4.40293906466852	1.06975686406674	-4.11583156188455	3.8578597349704e-05	0.000146074963124261
ENSMUSG00000020799.16	Tekt1	23.0570581568683	-4.40183294301704	0.824273229897625	-5.34025949570598	9.2813632376627e-08	5.25636993413397e-07
ENSMUSG00000040969.14	Arhgef38	18.8497944919201	-4.40004799783885	0.918420783034833	-4.79088461315011	1.66047601234819e-06	7.8231945495117e-06
ENSMUSG00000095936.3	NA	6.02999374084813	-4.39667602481347	1.53038544102009	-2.87292070805563	0.00406696176759263	0.0101590996545787
ENSMUSG00000068245.14	Phf11d	76.8882326367569	-4.39150457105015	0.48409989096747	-9.07148432170427	1.17406549725639e-19	2.22669387663487e-18
ENSMUSG00000073207.1	Ccdc160	41.9032429601439	-4.38232228275157	0.59591716728183	-7.35391179069527	1.92488786386666e-13	2.1702191939816e-12
ENSMUSG00000058186.13	Zfp980	56.1019137583907	-4.37922217891991	0.542520714331242	-8.07199073369598	6.91611256513477e-16	9.70068335712515e-15
ENSMUSG00000110251.1	NA	6.22944256064603	-4.37800288480632	1.45872991489704	-3.00124295806692	0.00268879937799431	0.00699398210017171
ENSMUSG00000061633.3	1700029P11Rik	32.4349732230139	-4.35467404799703	0.730645502460615	-5.96003675288724	2.52181209462493e-09	1.76784911717341e-08
ENSMUSG00000027702.7	Lrrc34	62.9645215196091	-4.34297166391331	0.491035821123603	-8.84451088308708	9.19300921244197e-19	1.61974769313046e-17
ENSMUSG00000099417.1	1700028B04Rik	5.1885367487828	-4.33369839951837	1.57593464490742	-2.74992266558933	0.00596093311027121	0.0142918858247942
ENSMUSG00000039193.9	Nlrc4	35.4680856155756	-4.32539366498454	0.641682566705722	-6.74070621427398	1.57618624160646e-11	1.42899764816052e-10
ENSMUSG00000022012.9	Enox1	525.049195205408	-4.32369667161431	0.223551377360548	-19.3409529507885	2.4294391716352e-83	8.15815201047539e-81
ENSMUSG00000028602.12	Tnfrsf8	11.7621402318221	-4.32278906651586	1.10364926180626	-3.91681416924166	8.97268602066845e-05	0.000317020091291247
ENSMUSG00000022040.8	Ephx2	195.429469364954	-4.32237009991372	0.286978475209876	-15.0616526091465	2.89459788196074e-51	3.09830520790372e-49
ENSMUSG00000097398.2	Platr5	8.44751668959	-4.30147448239346	1.32510672993248	-3.24613435674923	0.00116983615268389	0.00331808776927199
ENSMUSG00000090374.1	NA	15.7249343358013	-4.27437951553175	0.956972893578256	-4.4665627879482	7.9486341093466e-06	3.36202291322968e-05
ENSMUSG00000099398.1	Ms4a14	15.8335133468475	-4.27257705671269	0.951613811181288	-4.48982245372092	7.12825637744011e-06	3.03728640449302e-05
ENSMUSG00000062327.10	T	175.855168383046	-4.25450998552448	0.351935329201575	-12.0888971140708	1.20898741419592e-33	5.7835526412065e-32
ENSMUSG00000068601.2	Gm10244	6.5441624930851	-4.25211409640003	1.43951918126839	-2.95384330527183	0.00313843315647104	0.00802700212630273
ENSMUSG00000039330.5	Tsga10ip	17.8044300382463	-4.21090794084769	0.877406827636242	-4.79926507090444	1.59248913341275e-06	7.52565366965418e-06
ENSMUSG00000094443.2	Sgo2b	25.049495946141	-4.20607903918053	0.788952335071933	-5.33122072424952	9.75547586556085e-08	5.50848267964376e-07
ENSMUSG00000032517.16	Mobp	42.9736101698577	-4.19522915575487	0.590199383440281	-7.10815577491934	1.17603782982964e-12	1.21476621674682e-11
ENSMUSG00000032093.7	Cd3e	15.8178157440964	-4.19148990453352	0.996967500972687	-4.2042392559879	2.61961727042863e-05	0.000101570218187369
ENSMUSG00000097229.1	NA	19.9921959915157	-4.18545918455198	0.858886131681294	-4.87312465548701	1.09846862358358e-06	5.32626660461281e-06
ENSMUSG00000025491.14	Ifitm1	724.383553964521	-4.16588151652079	0.173891323579959	-23.9568106720702	7.84706176122139e-127	1.11990649768898e-123
ENSMUSG00000022101.6	Fgf17	180.486644553874	-4.15987648054543	0.287209701232429	-14.4837603419913	1.53466444220622e-47	1.44410237567164e-45
ENSMUSG00000030769.15	Slc5a11	61.719034523097	-4.14306433278657	0.558762438630745	-7.41471517473365	1.21886467638002e-13	1.40378456272254e-12
ENSMUSG00000078497.9	NA	92.8364894511793	-4.12991036797102	0.43566635741102	-9.47952555371343	2.55441836021273e-21	5.51137908675966e-20
ENSMUSG00000078498.5	LOC115489950	37.4275907750641	-4.12964522264671	0.675393813187959	-6.11442560178953	9.690536542015e-10	7.1658086709218e-09
ENSMUSG00000000617.14	Grm6	16.3497637703213	-4.11892687580198	0.940152864982111	-4.38112463325882	1.18068307578597e-05	4.84436472350516e-05
ENSMUSG00000027360.5	Hdc	12.367854998482	-4.10741030269592	1.04581300856332	-3.92748060032113	8.58403424331611e-05	0.000304810637468446
ENSMUSG00000096764.1	Slc12a6	14.8554167165474	-4.09103488121862	0.959502601592286	-4.26370379239159	2.0106594819989e-05	7.92145256239089e-05
ENSMUSG00000029337.2	Fgf5	61.9199907469889	-4.07330839630765	0.483076890543853	-8.43200839460954	3.39782601891188e-17	5.3533733578551e-16
ENSMUSG00000114353.1	NA	8.998868606446	-4.05720353424204	1.23088562475458	-3.2961661527658	0.000980140290542879	0.00282447965940389
ENSMUSG00000078689.8	Mup6	51.7164562375256	-4.05373117981793	0.510450651342268	-7.94147518307272	1.99790686178302e-15	2.67105018851647e-14
ENSMUSG00000017950.16	Hnf4a	8.27010519612879	-4.0530517943504	1.28059104809122	-3.16498526238463	0.0015509080645321	0.00427504450558133
ENSMUSG00000026398.14	Nr5a2	387.361768421765	-4.04760903859862	0.21184546191073	-19.1064231543664	2.23256898665346e-81	7.08055119730133e-79
ENSMUSG00000031329.4	Tsx	5.25417455364245	-4.03852210667833	1.56224338775435	-2.58507870049846	0.00973567721572197	0.0220971721250832
ENSMUSG00000024806.4	Mlana	10.2063693713904	-4.03834926785432	1.19237503320548	-3.38681132646493	0.000707099979386055	0.00210275989702476
ENSMUSG00000051095.7	Olfr986	8.94673324815359	-4.0303175030749	1.25240898741117	-3.2180522046603	0.00129064324812467	0.00363425785389397
ENSMUSG00000117220.1	NA	5.23720726212552	-4.02750944515588	1.51107615155824	-2.66532526570727	0.00769138904559362	0.0179630067905136
ENSMUSG00000086096.1	NA	22.2866575558749	-4.01824941662764	0.752861001194336	-5.33730583766872	9.43378380986271e-08	5.33387195535519e-07
ENSMUSG00000012396.12	Nanog	1353.57251535142	-4.00695747601642	0.15751128510811	-25.4391770930329	9.30155565459591e-143	1.44816765582372e-139
ENSMUSG00000007480.5	Mc5r	9.76236118885823	-3.97871383881526	1.14838716669936	-3.46461015430075	0.000531000623113665	0.00162101901451776
ENSMUSG00000039419.17	Cntnap2	23.1153625225905	-3.97771596502451	0.810350114952695	-4.90863873729038	9.17107396204694e-07	4.50555974394767e-06
ENSMUSG00000046846.4	Spesp1	5.18197520717529	-3.97277177647413	1.51553453524599	-2.62136670863082	0.0087578001643982	0.0201458812109447
ENSMUSG00000087193.7	NA	24.801406562077	-3.97161437460655	0.767962863382444	-5.17162295727924	2.32069487526372e-07	1.24434002610415e-06
ENSMUSG00000117231.1	NA	39.4512350344808	-3.95710002567095	0.625109473650594	-6.33025124793226	2.44762315471626e-10	1.93081502292357e-09
ENSMUSG00000025389.7	Mip	15.8096286092659	-3.94317650199336	0.893196377234765	-4.41468035752786	1.0115934817023e-05	4.19887299264023e-05
ENSMUSG00000083763.1	NA	5.18051853483037	-3.91925534075307	1.53829077300684	-2.54779877089964	0.0108404982045822	0.0243608938789758
ENSMUSG00000026824.11	Kcnj3	81.6808901941606	-3.91734770686315	0.423898674004137	-9.24123604789792	2.43665927942309e-20	4.83548398834297e-19
ENSMUSG00000113835.1	NA	5.82383959904066	-3.91511278669783	1.47762801186678	-2.64959296606162	0.00805887969197852	0.0187471303456702
ENSMUSG00000065999.13	Zfp985	132.583424108309	-3.904605086476	0.329948551703958	-11.8339815898915	2.60485976108004e-32	1.13513557934496e-30
ENSMUSG00000006216.10	Clcnkb	8.91357335398289	-3.8932784852642	1.25676008115773	-3.09786930985086	0.0019491736512039	0.00524867106140219
ENSMUSG00000031165.6	Was	21.0499679620764	-3.89223809894801	0.806103298992998	-4.82846069952855	1.37592481017443e-06	6.58398667198864e-06
ENSMUSG00000096175.3	Gm21761	6.88720571425597	-3.88249830703851	1.32117933066079	-2.93866110143932	0.0032963329488757	0.0083857691744571
ENSMUSG00000100506.1	NA	20.999756576904	-3.8805283927921	0.777067282380706	-4.99381260899739	5.91988397512117e-07	3.00269954005948e-06
ENSMUSG00000030672.12	Mylpf	438.006922659403	-3.8693436626025	0.218570065193894	-17.7029899276005	3.9762518532515e-70	9.07963856517137e-68
ENSMUSG00000051457.7	Spn	173.116384909341	-3.86929492854616	0.286120617844529	-13.5232999204854	1.13947508402541e-41	7.96516338327312e-40
ENSMUSG00000087244.1	NA	9.3967133620247	-3.86226931803892	1.29806834999679	-2.97539749586258	0.00292609121834064	0.00753454190427029
ENSMUSG00000022425.16	Enpp2	173.281776409455	-3.84976818278634	0.284001675058045	-13.5554418191355	7.35678467448597e-42	5.22789603050816e-40
ENSMUSG00000082082.1	NA	23.5097880648948	-3.8416952884118	0.766963239015622	-5.0089692608247	5.47223114443218e-07	2.79003961237111e-06
ENSMUSG00000074830.4	NA	16.5938852321842	-3.8322292175619	0.977180491701025	-3.9217209615912	8.79187727241901e-05	0.000311351716640711
ENSMUSG00000031343.13	Gabra3	19.9728299021908	-3.81492307985462	0.872536136586595	-4.37222359039339	1.22987474826339e-05	5.03534184526867e-05
ENSMUSG00000097768.2	2310043M15Rik	17.0366172639165	-3.8119266502948	0.853346104675727	-4.46703468781092	7.93112737848471e-06	3.35627594474745e-05
ENSMUSG00000021322.8	Aoah	99.6475902181024	-3.80490952678994	0.369974084594379	-10.2842595879694	8.29773578098548e-25	2.26285068447703e-23
ENSMUSG00000016626.10	Nlrp14	8.52335551245834	-3.79688657672755	1.21338632533691	-3.1291654582256	0.00175303565529216	0.0047752869272065
ENSMUSG00000083246.1	NA	14.0652859999295	-3.78705494812516	0.984162824716396	-3.84799634066291	0.000119087831787351	0.000410114258433575
ENSMUSG00000071665.10	Foxr2	19.7083266485021	-3.77959925585004	0.79043963884524	-4.78164184854355	1.73869249260482e-06	8.16699057277843e-06
ENSMUSG00000078905.8	Gm14393	5.05221481543454	-3.77035706892636	1.57265382034703	-2.39744883466749	0.0165096865468973	0.0353475299165099
ENSMUSG00000104031.1	NA	17.2737140468637	-3.76176366644897	0.879524302034791	-4.27704346286519	1.89391836799796e-05	7.49947883707122e-05
ENSMUSG00000031297.14	Slc7a3	1036.49604048042	-3.76158605898622	0.185319904974635	-20.2977983368871	1.34476381757675e-91	5.75760628495487e-89
ENSMUSG00000082352.1	NA	8.05721957616615	-3.75857930371287	1.22730776354062	-3.06245867203665	0.00219526787022832	0.00582615179692085
ENSMUSG00000034607.6	Pof1b	6.21500832347593	-3.75699260378611	1.37527293582052	-2.7318159951607	0.00629863075214489	0.0150090928428042
ENSMUSG00000085152.1	NA	6.51977076946573	-3.7502200906306	1.32544175274677	-2.82941146441091	0.00466337008052126	0.0114913490646053
ENSMUSG00000032015.16	Pou2f3	18.8580355480974	-3.74978682245295	0.7977333179243	-4.70055184884327	2.59459365628711e-06	1.1861989043666e-05
ENSMUSG00000012282.2	Wnt8a	58.9314559888328	-3.74901854662718	0.477427244211034	-7.85254421921936	4.07681074855429e-15	5.3135053941964e-14
ENSMUSG00000038756.13	Ttll6	49.7820706471982	-3.71787194401816	0.507640317456344	-7.32383109885257	2.40989971232326e-13	2.68872589402268e-12
ENSMUSG00000039552.14	Rsph4a	10.1830991741964	-3.71472034888348	1.08663739684367	-3.41854638877104	0.00062956585217655	0.00188825652966298
ENSMUSG00000025839.3	Pramel7	4.99569756766905	-3.70964380709997	1.62454387159091	-2.28349869275438	0.0224010097733053	0.0465356251064565
ENSMUSG00000052180.15	Serpinb6c	20.6658604740552	-3.7049773680694	0.803308279620844	-4.61214886247422	3.98527409315816e-06	1.77139382609464e-05
ENSMUSG00000022304.13	Dpys	90.3551013899363	-3.69561127266812	0.366615319665014	-10.0803514595214	6.74843004170003e-24	1.73533953294527e-22
ENSMUSG00000061577.12	Adgrg5	17.6900373059393	-3.68738256985218	0.81960303218156	-4.4989860030622	6.82783524001042e-06	2.92114679791203e-05
ENSMUSG00000071235.12	Vrtn	168.072531333273	-3.68543658879173	0.289241756343966	-12.7417169477045	3.46680318364483e-37	1.92143920139487e-35
ENSMUSG00000112850.1	NA	12.4745553812413	-3.67979128545465	0.97168961215323	-3.78700280360142	0.000152475380425348	0.000515963913290756
ENSMUSG00000029522.12	Pla2g1b	358.308599914777	-3.65811125519758	0.228540946947893	-16.0063713047956	1.15343581893657e-57	1.76372694956319e-55
ENSMUSG00000105971.1	NA	25.7802737473348	-3.65591894257715	0.695496020768058	-5.2565634215129	1.46772176292735e-07	8.10322466534295e-07
ENSMUSG00000027514.14	Zbp1	11.3136492220032	-3.65426633842379	1.03080139137869	-3.54507315277895	0.000392504138008754	0.00122731894605403
ENSMUSG00000050122.19	Vwa3b	88.8747178847086	-3.64331663685594	0.379649921092476	-9.59651624942257	8.26921855031991e-22	1.86340311701025e-20
ENSMUSG00000032268.13	Tmprss5	13.7696225360954	-3.63956113250687	0.94191227249798	-3.86401285849545	0.000111539346058726	0.00038637193377867
ENSMUSG00000031160.4	Eras	203.075859519374	-3.63893844759544	0.284955792314988	-12.7701859226395	2.40579122392018e-37	1.35087149183138e-35
ENSMUSG00000053613.6	NA	16.8289836068602	-3.63825005123505	0.894794637475437	-4.06601682538014	4.78234846194811e-05	0.00017816510715537
ENSMUSG00000070777.5	Ceacam20	18.9476774950022	-3.6371286338904	0.775795730557689	-4.68825554282931	2.75543808222195e-06	1.25537729705063e-05
ENSMUSG00000070708.5	Gtsf1l	187.290920207893	-3.62913306083873	0.317098474856341	-11.4448139887235	2.49639350383242e-30	9.65084314822439e-29
ENSMUSG00000092622.8	Khdc3	131.579596773634	-3.61085051188135	0.738806180353206	-4.88741243360348	1.02169913821051e-06	4.98365691853979e-06
ENSMUSG00000056130.10	Ticam2	23.5589367530984	-3.60239863850742	0.691052279718034	-5.21291766807757	1.85893413703344e-07	1.00836822370059e-06
ENSMUSG00000086454.7	Platr14	214.99941470004	-3.59955425430253	0.308895181977931	-11.6529957872885	2.21531484006108e-31	9.12006777665531e-30
ENSMUSG00000116729.1	NA	7.24723801650217	-3.59530362166961	1.28228289162291	-2.80383029763365	0.00504994773892019	0.0123268821232536
ENSMUSG00000000903.3	Vpreb3	10.7860617799256	-3.58980315368626	1.03438211079535	-3.4704807016877	0.000519527674272673	0.00158882695528461
ENSMUSG00000048070.4	Pirt	15.5392760929065	-3.57874300793769	0.86078186642175	-4.15754925555582	3.21679932610145e-05	0.000123135684530204
ENSMUSG00000078496.9	Zfp982	51.6985729060742	-3.57845888561577	0.503207928804068	-7.11129272966821	1.14961011902743e-12	1.18890234894105e-11
ENSMUSG00000050105.5	Grrp1	12.2135770180381	-3.57590850163787	0.946134262186421	-3.77949371939486	0.000157147556887775	0.000530830189203163
ENSMUSG00000031155.17	Pim2	997.640568713063	-3.57501050150815	0.160381686144577	-22.2906404555782	4.55430744321288e-110	4.87481682952899e-107
ENSMUSG00000022658.10	Tagln3	52.269660172684	-3.5574466850113	0.47642903593022	-7.46689730625977	8.21077962229101e-14	9.60504179039316e-13
ENSMUSG00000097648.1	NA	5.44493853408685	-3.55406402896465	1.42070641248323	-2.50161750361397	0.0123627409920494	0.0273510272871514
ENSMUSG00000029235.14	Pdcl2	11.5731971827038	-3.54496243547643	1.0623926728526	-3.33677229339123	0.00084757358267024	0.00247536582142062
ENSMUSG00000031870.16	Pgr	9.56964223287177	-3.54176093443521	1.11079277238486	-3.18849836124796	0.00143013820549152	0.00397766944075499
ENSMUSG00000000486.13	Sept1	566.581283571232	-3.53750487646201	0.589250578599378	-6.00339652592366	1.93231930107183e-09	1.37371940017252e-08
ENSMUSG00000046367.10	Mgat4e	7.94447595468104	-3.52822177301341	1.20698504067692	-2.92316942970118	0.0034648792084462	0.00877673736486462
ENSMUSG00000027985.14	Lef1	135.051562495458	-3.50805386959535	0.311447821647125	-11.2636969205392	1.98263121199067e-29	7.36541044176836e-28
ENSMUSG00000031073.6	Fgf15	83.3896525316477	-3.49750795094967	0.38948729198512	-8.97977423890709	2.71322906963941e-19	5.03431863993982e-18
ENSMUSG00000041658.12	Rragb	147.460625911899	-3.48923992671542	0.690151167683511	-5.05576182451018	4.28676060936207e-07	2.21730782832784e-06
ENSMUSG00000043013.10	Onecut1	9.87558614252996	-3.47786715394623	1.04110010527471	-3.34056939993157	0.000836067821851015	0.00244509861970978
ENSMUSG00000028801.14	Stpg1	6.23156589748178	-3.47784163241433	1.3075976044085	-2.65971857143892	0.00782059681278241	0.018239565687182
ENSMUSG00000021848.16	Otx2	279.340939905925	-3.47719271206116	0.253501396673043	-13.7166609639864	8.06969964015151e-43	6.03500768721549e-41
ENSMUSG00000071068.7	Treml2	13.8289957975824	-3.464944366177	0.880415783836232	-3.9355772917646	8.29969467446762e-05	0.000295387720272096
ENSMUSG00000046337.17	Fam178b	63.9144339213848	-3.46085220189298	0.44220302853044	-7.82638738001033	5.0208866399879e-15	6.51422004518431e-14
ENSMUSG00000070880.10	Gad1	10.0330976551808	-3.46041060735665	1.10264652863094	-3.1382773332204	0.00169943999751386	0.00464707159467066
ENSMUSG00000019900.19	Rfx6	9.01518734379625	-3.45739285197775	1.1345073906931	-3.04748376285634	0.00230765993007687	0.00608483201886011
ENSMUSG00000108084.1	NA	18.9467013242328	-3.4561944978681	0.754652642553633	-4.57984813539227	4.65313668269544e-06	2.04437195556291e-05
ENSMUSG00000078865.8	NA	7.57327228055718	-3.43870599101553	1.30271570186472	-2.63964423403613	0.0082993099317745	0.0192280819658509
ENSMUSG00000107181.1	NA	18.6532122903168	-3.43333510233419	0.757131799256954	-4.53465975897942	5.76964168955959e-06	2.49585459902494e-05
ENSMUSG00000020226.9	Slc5a4b	12.8187866880206	-3.43045247372777	1.01896055149251	-3.36661951113129	0.000760956013902336	0.00224364554255979
ENSMUSG00000041323.6	Ak7	53.4347871588953	-3.42205499699653	0.465079046096894	-7.35800725858456	1.86675898014506e-13	2.10745644653687e-12
ENSMUSG00000085773.3	NA	29.1858250452781	-3.41968905612669	0.624349839019133	-5.47720018875811	4.32108271620352e-08	2.57759883656222e-07
ENSMUSG00000028528.17	Dnajc6	196.498505226171	-3.41694669721693	0.272160419074319	-12.5548994553975	3.73655587728724e-36	1.98733714144165e-34
ENSMUSG00000028115.16	Bnipl	67.3702355970064	-3.41542465627246	0.408579128270361	-8.35927344289707	6.3105688678993e-17	9.67545232154373e-16
ENSMUSG00000020908.14	Myh3	34.060368262946	-3.41159775564717	0.59243514720873	-5.75860121014255	8.48138084293573e-09	5.55457469660104e-08
ENSMUSG00000011034.6	Slc5a1	15.0603710420138	-3.41083752231426	0.912905187972241	-3.73624508574704	0.000186788620035373	0.000621878286688531
ENSMUSG00000050197.5	Rhox13	10.24027922216	-3.41063700784884	1.02161525223558	-3.33847502803568	0.000842396017641977	0.00246108396419933
ENSMUSG00000067878.13	Map7d3	136.029420296665	-3.40280506734473	0.305059776725558	-11.1545517533306	6.80348297822619e-29	2.42742603093962e-27
ENSMUSG00000110457.2	NA	18.6363835332471	-3.38306968649556	0.791172002000293	-4.27602301135816	1.90261566059688e-05	7.5321765611147e-05
ENSMUSG00000032246.14	Calml4	60.3229598092842	-3.37556777228084	0.441133926746272	-7.65202485598523	1.97838983793767e-14	2.42881034871115e-13
ENSMUSG00000061524.8	Zic2	392.455777202582	-3.37518484308979	0.209921641595547	-16.0783081603025	3.62134234194996e-58	5.58730711245361e-56
ENSMUSG00000056436.4	Cyct	6.4221154648323	-3.37148740289134	1.31920415106552	-2.55569799425524	0.010597505165629	0.0238618029800896
ENSMUSG00000024354.13	Slc23a1	87.4162492903934	-3.36455053440296	0.357863112542247	-9.40178078288456	5.36472922586167e-21	1.13427595953218e-19
ENSMUSG00000028536.12	2610528J11Rik	32.5098083731029	-3.36198475268808	0.639522064625987	-5.25702698726162	1.46402835505313e-07	8.08544005438241e-07
ENSMUSG00000024207.8	Acsbg2	6.58772904454194	-3.35827471122411	1.27135869720501	-2.64148482926733	0.00825435037887944	0.0191342724131956
ENSMUSG00000058741.4	Prr19	46.8927140734211	-3.35804698879957	0.495423301232971	-6.77813695973184	1.21735422912116e-11	1.12208872593805e-10
ENSMUSG00000028946.7	Hes3	8.30864946346408	-3.35654122642281	1.17190440030834	-2.86417665599657	0.00418094768265332	0.0104225487646464
ENSMUSG00000037169.15	Mycn	3013.63561069789	-3.3463301449059	0.14413063223898	-23.2173417470162	3.04228756061753e-119	4.00786282793353e-116
ENSMUSG00000030830.18	Itgal	39.5298196517423	-3.33276055453056	0.522671700885733	-6.37639372646878	1.81306457341698e-10	1.458456734821e-09
ENSMUSG00000030200.13	Bcl2l14	22.0747935932207	-3.33086157494877	0.732665844243454	-4.54622199344941	5.46174296023399e-06	2.37044627311118e-05
ENSMUSG00000016150.15	Tenm1	9.41847318751659	-3.32805625679834	1.07756594145096	-3.0884942895625	0.0020117355980354	0.00540015420877026
ENSMUSG00000024209.9	Acsbg3	144.005832313826	-3.32553073669122	0.300960322604347	-11.049731432748	2.19871657536468e-28	7.5310440139391e-27
ENSMUSG00000001901.15	Kcnh6	37.2008595706527	-3.31832412515674	0.544436734829509	-6.09496735409649	1.0945978736083e-09	8.04207772776305e-09
ENSMUSG00000085555.9	2610035F20Rik	45.2973422546343	-3.3107187022713	0.491966158157216	-6.72956594143068	1.70169954931326e-11	1.53628394736631e-10
ENSMUSG00000002104.11	Rapsn	11.9310542244207	-3.3039084810144	0.93756722042936	-3.5239163752988	0.000425218426468905	0.00132381217446037
ENSMUSG00000108337.1	Gm4971	6.61706231741246	-3.30387179940024	1.28172657694235	-2.57767285069633	0.00994681198007732	0.0225405226960414
ENSMUSG00000073018.6	NA	17.5961772918674	-3.30008045473398	0.76114902662799	-4.33565614522803	1.45325969496846e-05	5.8713200132177e-05
ENSMUSG00000069911.11	Insyn2b	13.2973276749379	-3.2959523581339	0.921811606963813	-3.5755162261298	0.000349537494370728	0.00110283329561405
ENSMUSG00000037129.7	Tmprss13	17.358221606362	-3.29387749148585	0.816837313232251	-4.03247677123352	5.51920718727033e-05	0.000202967451769791
ENSMUSG00000102189.1	NA	13.7252647088191	-3.2894612083832	0.862240614157673	-3.81501538476784	0.000136174449391838	0.000464844253594701
ENSMUSG00000048782.15	Insc	8.19897367246698	-3.28930413676775	1.19856595273474	-2.74436640658999	0.00606278256984474	0.0145198174089164
ENSMUSG00000022548.14	Apod	20.4806921225435	-3.28752330423207	0.724395761929606	-4.53829726374288	5.6710280780587e-06	2.45629809976816e-05
ENSMUSG00000021319.7	Sfrp4	53.7360485861655	-3.2793031762712	0.443584003736875	-7.3927444376836	1.43828757160482e-13	1.63886313714599e-12
ENSMUSG00000022455.4	Wbp2nl	10.601934820057	-3.27598829557984	0.995113356929217	-3.29207549347854	0.000994509115816449	0.00286068736395223
ENSMUSG00000115993.1	NA	308.834190109864	-3.27361052094514	0.55733579725342	-5.87367712082674	4.26233164433616e-09	2.9024529519245e-08
ENSMUSG00000027249.15	F2	9.31205357662457	-3.27218257150288	1.05018455381398	-3.1158167006163	0.00183436256352634	0.00496920171827777
ENSMUSG00000097930.2	NA	22.3756891339735	-3.26634903548976	0.675060503058961	-4.83860190410883	1.30755650138482e-06	6.27260858339397e-06
ENSMUSG00000066652.5	Lefty2	711.735912727959	-3.26552716080596	0.21730824052681	-15.0271667235881	4.8741144746583e-51	5.18472574490671e-49
ENSMUSG00000053367.15	Epp13	55.2173990673607	-3.25705768007149	0.445930705791494	-7.3039547126284	2.79430463346858e-13	3.09943401248594e-12
ENSMUSG00000090173.8	Fbxw10	11.3453402053982	-3.2532134885001	0.949969884315537	-3.4245438115589	0.000615832540671033	0.00185160605539538
ENSMUSG00000056735.5	A930024E05Rik	31.7289940477404	-3.24994297528979	0.58972031875254	-5.51099033210273	3.56820324406395e-08	2.15096968524601e-07
ENSMUSG00000024503.3	Spink1	34.1497753519294	-3.24841586135055	0.598020151342514	-5.43195050209944	5.57413860667499e-08	3.25652194316159e-07
ENSMUSG00000044681.19	Cnpy1	283.433344969514	-3.24769236703729	0.236444548133944	-13.7355350024713	6.21949389849788e-43	4.692293061924e-41
ENSMUSG00000046169.10	Adamts6	8.88309081646961	-3.24574896546285	1.11801507820601	-2.90313523380298	0.00369447067020022	0.00929916294794957
ENSMUSG00000116973.1	NA	17.1763508408888	-3.24311248990181	0.954055794298679	-3.39929017703393	0.000675609958732439	0.00201506376754646
ENSMUSG00000051176.6	Zfp42	2683.75602677244	-3.24296566954276	0.379610274627729	-8.54288170340761	1.30915400456196e-17	2.12115151202727e-16
ENSMUSG00000075302.10	Erich2	5.33922248161513	-3.23544307508139	1.43175666400664	-2.25977161931085	0.0238354286836651	0.0491873179463126
ENSMUSG00000103711.1	Tstd1	9.85116060554122	-3.23222112074344	1.00813110194015	-3.20615157544789	0.00134523107497957	0.0037681431779686
ENSMUSG00000078878.9	Gm14432	9.6241809874963	-3.21654939065707	1.01363141877293	-3.17329290616399	0.00150720384330931	0.0041666461695747
ENSMUSG00000030329.11	Pianp	91.9282750506901	-3.21569244390217	0.359673272976215	-8.94059327036743	3.87086589111326e-19	7.05989874879719e-18
ENSMUSG00000058046.1	4933430I17Rik	8.17924967108431	-3.21064873375763	1.09162669741671	-2.94115996004449	0.00326985630396669	0.00832707197943994
ENSMUSG00000095834.2	NA	355.248673250656	-3.21061416931276	0.212957721002789	-15.0762984980982	2.31911144004231e-51	2.51374066595979e-49
ENSMUSG00000032494.12	Tdgf1	2822.34379037464	-3.20839235819663	0.150408212944613	-21.3312311567593	5.82543517592052e-101	3.99065611291259e-98
ENSMUSG00000002006.12	Pdzd4	1589.39353428851	-3.20818579903332	0.156402172405922	-20.5124120060615	1.66813506892715e-93	7.51802136590695e-91
ENSMUSG00000019894.14	Slc6a15	119.169127094873	-3.2010724818262	0.367777094575194	-8.70383862682815	3.20843170395837e-18	5.44574840059376e-17
ENSMUSG00000055333.14	Fat2	14.5828935772726	-3.2002660262725	0.947714799106144	-3.37682394459904	0.000733279685245414	0.00217156283754331
ENSMUSG00000029410.11	Ppef2	12.313088610349	-3.19899928745088	0.925504623967515	-3.4564919554234	0.00054725554226297	0.00166352474561513
ENSMUSG00000020173.17	Cobl	773.806553636968	-3.19223175792742	0.590268463923432	-5.40810148776897	6.36963298072497e-08	3.69033607672178e-07
ENSMUSG00000050876.9	Spata31d1a	32.7361975516821	-3.1912207120878	0.561639708531931	-5.68197131294246	1.33150998800134e-08	8.49290132384022e-08
ENSMUSG00000062939.11	Stat4	52.3631538962973	-3.1726503368191	0.450943426337769	-7.03558395913437	1.98428189684433e-12	2.0001654953123e-11
ENSMUSG00000061126.5	Cyp4f39	11.1403328832786	-3.16756633654248	0.97545268728917	-3.24727829224121	0.00116514401642504	0.00330642194288239
ENSMUSG00000027077.7	Smtnl1	17.0251666044497	-3.15631567643111	0.799235051175425	-3.94917073743094	7.84224019638989e-05	0.000280154788492644
ENSMUSG00000023047.11	Amhr2	20.6447173870139	-3.15623225948643	0.739793028332382	-4.2663719967747	1.98677400013282e-05	7.84178186823568e-05
ENSMUSG00000015843.10	Rxrg	14.1273087142739	-3.14015060122966	0.874545112154151	-3.59061020133649	0.000329904707339018	0.00104861692982332
ENSMUSG00000025194.5	Abcc2	5.31879977803592	-3.13370777986847	1.38635931961319	-2.26038642041431	0.0237972785626229	0.0491381954019145
ENSMUSG00000081593.1	NA	8.23322478339787	-3.1276486235852	1.16796372931197	-2.67786451333353	0.00740931826265189	0.0173753230954644
ENSMUSG00000079471.4	Mymx	86.241182130859	-3.12625065256525	0.357398724622938	-8.74723505480747	2.18643951315179e-18	3.75576360102684e-17
ENSMUSG00000047361.16	Gm973	15.4940312588623	-3.12130003576591	0.885046678387307	-3.52670668337335	0.000420762616057478	0.00131089331682743
ENSMUSG00000024497.4	Pou4f3	6.29269001860138	-3.11517582437166	1.29606987336476	-2.40355546285809	0.0162365038439601	0.0348400305615472
ENSMUSG00000027364.14	Usp50	7.20869804439234	-3.11390152434044	1.20039467243001	-2.59406476541323	0.00948486179863909	0.0215892800589438
ENSMUSG00000054136.6	Adm2	13.1670335845589	-3.11283612732256	0.873770613658713	-3.56253240686166	0.000367294551078426	0.00115460471398112
ENSMUSG00000108900.1	Ccdc194	52.9804481003263	-3.10724949751217	0.471344202556509	-6.59231508663702	4.33020353463811e-11	3.72845981569694e-10
ENSMUSG00000027347.18	Rasgrp1	37.3648658664593	-3.10259242575932	0.51796580604847	-5.98995607341112	2.09897721497247e-09	1.48612224824205e-08
ENSMUSG00000055373.8	Fut9	84.9251601949489	-3.10025248730162	0.370784943168121	-8.36132249818976	6.2019054650849e-17	9.52590430448825e-16
ENSMUSG00000053654.7	Krt42	240.178972405393	-3.09720668064808	0.257451822920442	-12.030237912144	2.46449568452101e-33	1.14692807318225e-31
ENSMUSG00000032313.11	Tmem266	9.36590057390542	-3.09153435165998	1.05570654625113	-2.92840312740143	0.00340707983552227	0.00864823614393871
ENSMUSG00000083732.1	NA	7.30478212844111	-3.08717480318826	1.15125558564685	-2.68157205200762	0.00732771325279048	0.0172063290617523
ENSMUSG00000036915.17	Kirrel2	142.877920020416	-3.08697563621302	0.280954632636588	-10.9874523414817	4.39147169644796e-28	1.46604959597208e-26
ENSMUSG00000041703.7	Zic5	266.067207413778	-3.07798114350859	0.229374396339449	-13.4190266770382	4.67817024392056e-41	3.20473374389534e-39
ENSMUSG00000030851.15	Ldhc	8.33238955235667	-3.07536907548486	1.09061288625469	-2.81985396857549	0.00480455086749867	0.0118035774145434
ENSMUSG00000044387.5	NA	5.34993395027598	-3.07326439197397	1.35984899198845	-2.26000416963949	0.0238209920543732	0.049163450219715
ENSMUSG00000085111.3	Ascl4	7.72933422703588	-3.07011740890561	1.22087409601683	-2.51468797554313	0.0119137772466551	0.0264705953718493
ENSMUSG00000045165.6	AI467606	40.7778483051582	-3.06518550100819	0.571188593505672	-5.36632827731311	8.03556324202165e-08	4.59182702979189e-07
ENSMUSG00000019102.10	Aldh3a1	11.276550256869	-3.06014274218955	0.965421557891991	-3.16974767879786	0.00152571364628786	0.00421034030072929
ENSMUSG00000026829.9	Gbgt1	12.8962157100847	-3.05918852171457	0.922427572746472	-3.31645390066346	0.000911676267388302	0.00264275012784226
ENSMUSG00000028571.15	Cyp2j13	11.6964322965651	-3.05598405427674	0.920501291998804	-3.31991283536483	0.000900455580293895	0.00261509280449606
ENSMUSG00000015879.8	Fam184b	20.1968413876051	-3.05341643362783	0.766291525714932	-3.98466684174676	6.75748653435937e-05	0.000244462852529443
ENSMUSG00000109771.1	Gm35315	65.9573850443714	-3.04911836869908	0.404058118275554	-7.54623711487884	4.48014053588292e-14	5.35428379745505e-13
ENSMUSG00000023333.8	Gcm1	18.0634416951749	-3.04145657502854	0.817081564639131	-3.72234144870447	0.000197383853390106	0.000653342843672006
ENSMUSG00000091345.9	Col6a5	34.1036418026908	-3.0354826106179	0.541812829762227	-5.60245613222192	2.11335532496459e-08	1.31040272611671e-07
ENSMUSG00000114550.1	NA	16.5775189846061	-3.02194617602736	0.781743743373631	-3.86564804853581	0.000110794615437271	0.000384102952222409
ENSMUSG00000024837.15	Dmrt1	134.140338552327	-3.01878589967921	0.294429301558872	-10.2530077125343	1.14717215105414e-24	3.0890676507788e-23
ENSMUSG00000070837.5	Aurkc	8.90647811914102	-3.01578429749703	1.05958949537019	-2.84618176253568	0.00442469309369308	0.0109663232883629
ENSMUSG00000047730.17	Fcgbp	13.7893208836269	-3.01462175210585	0.846135123083149	-3.562813633266	0.000366901159894705	0.00115379163869936
ENSMUSG00000078872.9	NA	36.4813700565219	-3.00730311178744	0.652219459475481	-4.61087609101074	4.00975500460297e-06	1.77996537607129e-05
ENSMUSG00000019982.15	Myb	96.2011353571935	-3.00493195258171	0.336498721163194	-8.92999516370936	4.26027416821427e-19	7.71262742123018e-18
ENSMUSG00000053062.16	Jam2	520.936629194479	-3.00016418005699	0.202194919670621	-14.8379800290943	8.32244377229583e-50	8.38412776731403e-48
ENSMUSG00000037033.9	Clca3b	41.7533993339781	-2.99562066361138	0.545535040641071	-5.49116086125496	3.993004594677e-08	2.39272906537573e-07
ENSMUSG00000081748.1	NA	33.6737512225527	-2.99135258299333	0.591343144041367	-5.05857320429856	4.22405090890856e-07	2.18685295846336e-06
ENSMUSG00000000731.15	Aire	287.903811442264	-2.97687553056882	0.225789698523349	-13.1842840928413	1.08075061633981e-39	6.88064500202063e-38
ENSMUSG00000093516.1	NA	5.74327710462944	-2.96693056785992	1.27451437440031	-2.32789102065321	0.0199178911759531	0.041875006663316
ENSMUSG00000042345.15	Ubash3a	108.797005796496	-2.96598709648555	0.333855915654155	-8.88403337312153	6.44789331141026e-19	1.15388318548811e-17
ENSMUSG00000035560.5	Wdr20rt	7.96022537283278	-2.96257584553845	1.12509439889145	-2.63317980114154	0.00845895538089947	0.0195292625846973
ENSMUSG00000114926.1	NA	8.10226718585375	-2.95969749279797	1.13978720239517	-2.59671058472881	0.00941211915482624	0.0214493616294816
ENSMUSG00000013562.12	NA	10.6725147351661	-2.94491081923867	0.964241296523585	-3.05412227194175	0.00225720063071434	0.00597016494233417
ENSMUSG00000038980.1	Rbbp8nl	36.5030689509616	-2.94378322804352	0.548344995334867	-5.36848745422723	7.93997132320319e-08	4.54023201606604e-07
ENSMUSG00000031789.17	Cngb1	23.1530732129022	-2.93511152055504	0.658862628276199	-4.45481560888383	8.39653273776824e-06	3.53662124119574e-05
ENSMUSG00000027478.15	Dnmt3b	6596.68728563601	-2.92745014807106	0.148231110011486	-19.7492290777842	8.14516936628498e-87	3.03248196884775e-84
ENSMUSG00000031958.16	Ldhd	17.526398065851	-2.92446502482007	0.741905379936337	-3.94183019008572	8.08622190856052e-05	0.000288389496888812
ENSMUSG00000114054.1	NA	6.63912189338274	-2.92153123132405	1.18871757607572	-2.45771686237603	0.0139823362638653	0.0304774711537428
ENSMUSG00000001930.17	Vwf	60.5482466194308	-2.92112117025538	0.426906789088188	-6.84252685813332	7.78083111680902e-12	7.3702717758004e-11
ENSMUSG00000029026.17	Trp73	104.991061609688	-2.9185507457902	0.327454583308904	-8.91284133603648	4.97411380294293e-19	8.96701820938954e-18
ENSMUSG00000027452.11	Acss1	70.218229892002	-2.91754667313995	0.463239662834282	-6.29813659583737	3.01244998331858e-10	2.35576339791388e-09
ENSMUSG00000086015.1	4833417C18Rik	6.9972950970042	-2.91674594290496	1.18093007963384	-2.46987183509571	0.0135161467631417	0.0295780129651884
ENSMUSG00000064263.6	Platr26	8.84845697024092	-2.91595998736758	1.10255619806392	-2.6447268560895	0.00817568831562353	0.0189801868094576
ENSMUSG00000099370.1	Platr10	786.861729666109	-2.90736739348479	0.175266090612899	-16.5883051497174	8.46763248600961e-62	1.46481488843839e-59
ENSMUSG00000020419.11	Hormad2	14.61041652329	-2.90694092369685	0.845843581071056	-3.43673580878384	0.000588769590431658	0.00177710045924085
ENSMUSG00000060180.12	Myh13	50.8929343928719	-2.89959302165435	0.448052660702568	-6.4715451462952	9.70057650129036e-11	8.06858053235059e-10
ENSMUSG00000043760.16	Pkhd1	10.3661284325272	-2.88963510711211	0.996398534686787	-2.9000796433532	0.00373067855097293	0.00937514319353814
ENSMUSG00000052117.5	D630039A03Rik	9.0554524079907	-2.88893833066115	1.04357214771976	-2.76831682119303	0.00563466507026792	0.0135933615992969
ENSMUSG00000022367.7	Has2	81.8685135164768	-2.88524710900658	0.364468631846889	-7.91631119085895	2.44660811229322e-15	3.25062921110424e-14
ENSMUSG00000041237.12	Pklr	10.5383868459524	-2.88451690224234	0.95600780850627	-3.01725244979882	0.00255077285538091	0.00666939479713794
ENSMUSG00000008601.12	Rab25	60.5019879565692	-2.88418490021097	0.414099268242934	-6.96496014699293	3.28496729419859e-12	3.24255618907464e-11
ENSMUSG00000028766.10	Alpl	1303.86537149128	-2.88027986701141	0.148578268259089	-19.3856066621319	1.02094040348738e-83	3.49692507002496e-81
ENSMUSG00000068547.7	Clca4a	16.8092343079521	-2.88016128584574	0.839509297277442	-3.43076758671549	0.000601876029644285	0.00181346391338635
ENSMUSG00000060499.7	Rpl10l	128.567373540024	-2.87066008060618	0.316246472428481	-9.07728727711067	1.11314509884786e-19	2.12290901590964e-18
ENSMUSG00000023987.14	Pgc	15.8530178742399	-2.86921826317732	0.785617445906836	-3.65218246886739	0.000260021013977413	0.00084084589980687
ENSMUSG00000032125.21	Robo4	44.5766937515877	-2.86902407926893	0.465914199214618	-6.1578378253017	7.374481432433e-10	5.52473180279298e-09
ENSMUSG00000033255.8	Gm5134	11.798590475793	-2.86474891343519	0.927991193299896	-3.08704321131354	0.00202158207425581	0.00542148678416928
ENSMUSG00000073650.8	Catip	13.7560367387162	-2.86250843007204	0.927344015819606	-3.08678158400806	0.00202336207821602	0.00542467102277694
ENSMUSG00000024386.9	Proc	8.20156563303604	-2.85494105623273	1.11353204818068	-2.56386069974117	0.0103515080385712	0.023364618195193
ENSMUSG00000074817.2	Papolb	23.6346573961159	-2.85256992734663	0.646801387408426	-4.41027181276803	1.03240946494701e-05	4.28216141842636e-05
ENSMUSG00000043251.6	Exoc3l	107.380991608236	-2.84950007336521	0.420846222987343	-6.77088189870938	1.2799973217535e-11	1.17603187405313e-10
ENSMUSG00000035580.10	Kcnh8	19.844970107677	-2.84623234026034	0.72746501766842	-3.91253499636687	9.13322972944973e-05	0.000321710597175146
ENSMUSG00000018727.19	Cpsf4l	186.000765046619	-2.84465947389964	0.28465875217783	-9.99322680977165	1.63181477440604e-23	4.09772138218149e-22
ENSMUSG00000066007.15	Zfp600	42.3756888275833	-2.8431965258613	0.541461522113512	-5.2509668919101	1.51302876292445e-07	8.33991972766144e-07
ENSMUSG00000086147.2	NA	13.4702272549188	-2.83270254072775	0.884982048240188	-3.20085875906823	0.00137018678265632	0.00382865375098256
ENSMUSG00000067702.5	Tuba3a	62.7098625735554	-2.83268118715919	0.436494211054337	-6.48961914137863	8.60536328778495e-11	7.21014929875758e-10
ENSMUSG00000031506.11	Ptpn7	15.3976767378064	-2.83113512133316	0.811513254717163	-3.4887108804155	0.000485355807754256	0.00149306671660641
ENSMUSG00000044664.7	Prss42	32.26143548299	-2.82679157075495	0.613160331427488	-4.61019969144766	4.02282368372026e-06	1.78529391558845e-05
ENSMUSG00000105712.1	Pou5f1-rs4	9.77835783512069	-2.82169120767692	1.01907280255879	-2.768880889169	0.00562491949177474	0.0135755878264
ENSMUSG00000050157.6	Gm867	10.7633391990847	-2.81945899869245	1.00044185910667	-2.81821374528457	0.00482916500929129	0.0118606453390395
ENSMUSG00000052776.10	Oas1a	26.6530450529825	-2.81000234043211	0.59580199305355	-4.71633591896955	2.40129851424426e-06	1.1034246942567e-05
ENSMUSG00000063646.18	Jakmip1	6.9615583466355	-2.80541166804335	1.18990558998944	-2.35767584558388	0.0183897432785473	0.0389539571290538
ENSMUSG00000104968.1	NA	48.0857497781551	-2.80501020066286	0.457907604002496	-6.1257122095041	9.02788569463216e-10	6.69604029477135e-09
ENSMUSG00000034701.9	Neurod1	204.094219926834	-2.8004447150727	0.263522101584811	-10.6269823222832	2.23218580998877e-26	6.76609100564029e-25
ENSMUSG00000034645.14	Zyg11a	83.7856309694075	-2.79861311064991	0.350137433778374	-7.99289890386684	1.31802206845665e-15	1.7928868899435e-14
ENSMUSG00000029695.13	Aass	74.9349822440708	-2.7974634254518	0.365258385530194	-7.6588616066709	1.87588405915492e-14	2.31291507538425e-13
ENSMUSG00000027168.21	Pax6	62.5052882101153	-2.79133277844347	0.396926721591152	-7.03236296930051	2.03064704618942e-12	2.04329384917978e-11
ENSMUSG00000027376.15	Prom2	27.5112845652588	-2.78756429314097	0.608698793560558	-4.57954627581112	4.65985684764862e-06	2.04627457366231e-05
ENSMUSG00000043289.12	Mei4	21.6297522176534	-2.78657156431451	0.650799905884787	-4.28176393253479	1.8541762916615e-05	7.35741964110167e-05
ENSMUSG00000031688.4	Pou4f2	20.9401513333831	-2.78280229208147	0.678464445629014	-4.10161845622063	4.10270382944256e-05	0.000154627873642239
ENSMUSG00000029843.4	Slc13a4	9.95746412521148	-2.78246243072941	1.05025988826654	-2.6493084824194	0.00806566724062893	0.0187578241666229
ENSMUSG00000026227.11	2810459M11Rik	7.28335097830126	-2.78067503403342	1.17412130233728	-2.36830302669583	0.0178698929538804	0.0379607773168142
ENSMUSG00000022015.8	Tnfsf11	46.0133492768662	-2.77849598148469	0.494006434499059	-5.62441253280878	1.86140338482041e-08	1.16217556999614e-07
ENSMUSG00000031169.13	Porcn	156.167897164396	-2.77827729380177	0.278868201872982	-9.96268945380591	2.2197511486762e-23	5.50948669162734e-22
ENSMUSG00000011267.8	Zfp296	543.089902710697	-2.7761138503346	0.214432639039963	-12.9463213378502	2.46485395510962e-38	1.48116101176166e-36
ENSMUSG00000034486.8	Gbx2	204.884114938154	-2.77354938286367	0.241767979719255	-11.471946723815	1.8250670447743e-30	7.08755061424141e-29
ENSMUSG00000075511.9	NA	243.666294695983	-2.77278243683636	0.239026364480851	-11.6003205038016	4.10537847524865e-31	1.67004065955127e-29
ENSMUSG00000117818.1	NA	13.9866458446805	-2.77241821678508	0.803715075805471	-3.44950381079589	0.000561617803952036	0.00170264940883034
ENSMUSG00000024406.16	Pou5f1	5478.22291899437	-2.76687333790377	0.135358102518882	-20.44113567208	7.2043144890972e-93	3.16361769077637e-90
ENSMUSG00000038793.8	Lefty1	798.953882981243	-2.76067423260393	0.730620478560597	-3.77853388128782	0.000157754391578819	0.000532564894574976
ENSMUSG00000104615.1	NA	7.13563580743026	-2.74270936201913	1.20130672373971	-2.28310497878591	0.0224241853666811	0.046578119901732
ENSMUSG00000037492.16	Zmat4	51.2170737177182	-2.74034831484652	0.443249767155178	-6.18240215315703	6.31334432127945e-10	4.77783185356747e-09
ENSMUSG00000018919.10	Tm4sf5	9.57474429118706	-2.74004855203452	0.979947160457664	-2.79611867108716	0.00517204054354547	0.0125943930539968
ENSMUSG00000108072.1	Gm20362	11.0189816003063	-2.7380424091518	0.956841762700419	-2.86154149608232	0.00421586311197533	0.0104973643000421
ENSMUSG00000074832.11	2410141K09Rik	109.116800812181	-2.73198221675303	0.339323879118695	-8.05125246077181	8.19510267793022e-16	1.14395783732149e-14
ENSMUSG00000078952.9	Lncenc1	1588.64316598007	-2.72933161601764	0.476335040042978	-5.72985690024269	1.00515393020369e-08	6.52797353381432e-08
ENSMUSG00000074570.14	Cass4	18.7223532437268	-2.72503793444163	0.69660041155366	-3.91190973942127	9.15691373186536e-05	0.000322345949788132
ENSMUSG00000090714.10	Zscan4d	13.0529885438909	-2.72108061399355	0.891470691484218	-3.05235005478778	0.00227057139926717	0.00599997003299637
ENSMUSG00000038298.14	Pdzk1	18.3544452499122	-2.71971891653175	0.738880393100571	-3.68086491660574	0.000232444132999945	0.000758833057902603
ENSMUSG00000078956.3	NA	20.4582725632035	-2.71843720336803	0.703576617656803	-3.86374011748931	0.000111664021745722	0.000386647399194751
ENSMUSG00000024670.17	Cd6	14.7208077505497	-2.70191000520942	0.818510122634442	-3.30100988429208	0.000963374885702425	0.00277990872662843
ENSMUSG00000051851.5	Rtl8c	8.4130424841385	-2.7004993702205	1.13396638317619	-2.38146333990653	0.0172440070645325	0.0367588828711954
ENSMUSG00000048752.7	Prss50	32.9307128161643	-2.69513043126537	0.546081319711943	-4.93540125614817	7.99861411551792e-07	3.97055841572058e-06
ENSMUSG00000022286.16	Grhl2	589.075801734924	-2.69238349958397	0.46593399255523	-5.77846549640789	7.53849991047571e-09	4.98087768004657e-08
ENSMUSG00000013523.13	Bcas1	43.128768664318	-2.685711940332	0.466197077460958	-5.76089398706476	8.36695819342796e-09	5.49013509657652e-08
ENSMUSG00000032420.8	Nt5e	87.8195029640455	-2.67948668589282	0.378632404766102	-7.07674951262574	1.47574927179253e-12	1.50887653902799e-11
ENSMUSG00000097113.7	Gm19705	70.1023672569883	-2.67925029975607	0.397885072357011	-6.73372912405233	1.65368916844502e-11	1.49451613186224e-10
ENSMUSG00000072621.13	Slfn10-ps	8.99272513687358	-2.67388827585146	1.088193455782	-2.45718099262961	0.0140032116801669	0.0305152059084537
ENSMUSG00000009075.2	Cabp7	36.5205412759087	-2.67183033427859	0.53085994840219	-5.03302300789578	4.82805154703518e-07	2.48006031177338e-06
ENSMUSG00000035910.15	Dcdc2a	7.14711759296318	-2.670532561652	1.12116628878163	-2.38192370603121	0.0172224651884388	0.0367221039364047
ENSMUSG00000062518.7	Zfp534	76.0662660765498	-2.67003564725799	0.415115585693288	-6.43202938959458	1.25911386537318e-10	1.03224433022408e-09
ENSMUSG00000038916.7	Soga3	110.550168065161	-2.6694639128194	0.313337015683686	-8.51946555690128	1.60291269227765e-17	2.5824536940684e-16
ENSMUSG00000053216.15	Btn2a2	7.21954788618051	-2.66856432009328	1.11584609201524	-2.39151648169848	0.0167789305901471	0.035879131637765
ENSMUSG00000030798.15	Cd37	57.5009211178207	-2.66454590940834	0.434009755943498	-6.13936869602356	8.28500724137453e-10	6.16372867140661e-09
ENSMUSG00000000958.10	Slc7a7	948.718314039585	-2.65811746357607	0.153607958607851	-17.3045556211187	4.34621524590592e-67	9.18929411128208e-65
ENSMUSG00000068323.12	Slc4a5	188.386006665449	-2.6518859225439	0.288178405896085	-9.20223676821972	3.50574841624729e-20	6.90902731607032e-19
ENSMUSG00000038155.11	Gstp2	19.0739225331748	-2.65176586566195	0.725862684081189	-3.65326104209174	0.000258930754748909	0.000838111530113366
ENSMUSG00000026676.7	Ccdc3	81.3378328604176	-2.64819887131099	0.358820962891129	-7.3802791508435	1.57957991226162e-13	1.79508198920985e-12
ENSMUSG00000064294.12	Aox3	11.1569433629617	-2.64418583791091	0.934438449155333	-2.82970573428466	0.00465908343274531	0.0114824381737223
ENSMUSG00000020437.12	Myo1g	27.8538386119608	-2.64239337815517	0.62754319065449	-4.21069564215861	2.54585541748795e-05	9.90466149020868e-05
ENSMUSG00000055148.7	Klf2	2089.18762672931	-2.63215584080392	0.120510864376076	-21.8416476757632	9.3328273501943e-106	7.61114291425846e-103
ENSMUSG00000059891.14	Tsks	7.62937817685378	-2.62971753982345	1.13943405565502	-2.30791551891234	0.0210038357353429	0.0439154792825641
ENSMUSG00000032267.8	Usp28	1466.99301014613	-2.62442667669924	0.159308727712935	-16.4738411659925	5.65620274229155e-61	9.40467263732866e-59
ENSMUSG00000038745.15	Nlrp6	9.32644176199448	-2.62312574988992	0.966169159249242	-2.71497565905354	0.00662806418252934	0.0157153851848259
ENSMUSG00000020902.12	Ntn1	336.750443603289	-2.62109985386584	0.189691986229264	-13.8176625484745	1.99441368661102e-43	1.54553523967875e-41
ENSMUSG00000030825.19	Hsd17b14	674.461417787708	-2.62057853468503	0.156434005637873	-16.7519748919003	5.47772426238038e-63	9.67128924922953e-61
ENSMUSG00000028167.15	Bdh2	28.0173078958874	-2.61967034458316	0.591827112112646	-4.42641151607895	9.58136584780797e-06	3.9956144836373e-05
ENSMUSG00000041193.15	Pla2g5	30.8027806653627	-2.61851601413428	0.565997618111915	-4.62637285094814	3.72125139370525e-06	1.66136995225746e-05
ENSMUSG00000080974.2	NA	8.57396391663583	-2.61767285187917	1.06031152974881	-2.46877712675566	0.0135575628947159	0.0296534894169737
ENSMUSG00000000948.16	NA	95.9721628396589	-2.61469397972677	0.349972468089529	-7.4711419272498	7.95018485340541e-14	9.33846816182586e-13
ENSMUSG00000027863.8	Cd2	10.4028331408471	-2.6128546313216	0.988787611601267	-2.64248317906237	0.00823005532300937	0.0190882892012268
ENSMUSG00000067916.9	Zfp991	14.2940787415647	-2.61221223561641	0.903186925889761	-2.89221661733315	0.00382534100829187	0.00959753737298661
ENSMUSG00000039676.4	Capsl	55.4614013844333	-2.60885301097794	0.502786059847114	-5.1887934438183	2.11661016663844e-07	1.14098412697041e-06
ENSMUSG00000116469.1	NA	19.8846202360683	-2.60322805320657	0.671582859663386	-3.87625743532433	0.000106075454100013	0.000369237444495287
ENSMUSG00000043621.13	Ubxn10	18.9554945833741	-2.60295762176562	0.733226101396779	-3.55000676709006	0.00038522124891159	0.00120630812010603
ENSMUSG00000020020.8	Usp44	236.464610928089	-2.5993927325503	0.225737931267847	-11.5150906094998	1.10743075684383e-30	4.38010603734582e-29
ENSMUSG00000026523.14	Wdr64	13.7594330299364	-2.59844387085637	0.841288218621684	-3.08864882847582	0.00201068955192317	0.00539903876861653
ENSMUSG00000025056.4	Nr0b1	510.699007481086	-2.59834631539837	0.558628145853831	-4.65129860477572	3.29851305174194e-06	1.48424420715009e-05
ENSMUSG00000086810.1	NA	77.4986044459771	-2.59518312708672	0.363961477233612	-7.13037859614186	1.00093226806679e-12	1.04396869810669e-11
ENSMUSG00000018924.6	Alox15	47.8575324180743	-2.58470602888673	0.482927263181019	-5.35216424076244	8.69084610166989e-08	4.9399080762429e-07
ENSMUSG00000078452.10	Raet1a	25.8493226294163	-2.58084657904301	0.603032294185541	-4.27978170311544	1.8707671388725e-05	7.41981427057214e-05
ENSMUSG00000030117.5	Gdf3	681.308513417181	-2.57923257082159	0.194279591277952	-13.2758801573323	3.19494875048626e-40	2.08048259698964e-38
ENSMUSG00000018509.8	Cenpv	239.305132520946	-2.57073146908747	0.228654458730633	-11.2428661280379	2.5109535294042e-29	9.18858763773e-28
ENSMUSG00000081941.1	NA	9.75484419308022	-2.57011316717353	1.0286507820766	-2.49852837518393	0.0124710158150563	0.0275656449210964
ENSMUSG00000036095.11	Dgkb	7.40137094857862	-2.56705181737785	1.08791212888584	-2.35961319781114	0.0182939986182245	0.0387703279712552
ENSMUSG00000073409.12	H2-Q6	15.8103476617959	-2.56641921737262	0.85296003223216	-3.00883877367197	0.00262248243296147	0.00683914026905713
ENSMUSG00000024313.8	Mep1b	32.8819992456133	-2.56504173800565	0.527758433913443	-4.86025721841206	1.17233333680763e-06	5.65464732801694e-06
ENSMUSG00000034391.12	Fbxo15	872.15015816252	-2.55102652658222	0.182933719883057	-13.945086385457	3.37039707005544e-44	2.7486390581795e-42
ENSMUSG00000074867.4	Zfp808	36.4663482543596	-2.55031916748329	0.559965080668483	-4.55442536602235	5.25289698452564e-06	2.28675937358887e-05
ENSMUSG00000024114.15	Prss41	54.4810805228364	-2.54153806782847	0.436815445386652	-5.81833379444447	5.94371191023384e-09	3.9904135716386e-08
ENSMUSG00000081683.5	Fzd10	219.080321667062	-2.53749244579161	0.230536897153413	-11.0068820962009	3.54044855562624e-28	1.18656990144139e-26
ENSMUSG00000066861.14	Oas1g	12.7344872973089	-2.53489865390398	0.837346036850513	-3.02730119012497	0.00246747966088068	0.00647732321769505
ENSMUSG00000038526.14	Car14	21.1303798253155	-2.53448865527419	0.729634770774029	-3.47364017833949	0.000513449082381444	0.00157164056923407
ENSMUSG00000025196.4	Cpn1	19.8495548450943	-2.52713931373801	0.662988675512987	-3.81173828011864	0.000137992943701906	0.00047020834736149
ENSMUSG00000092056.2	NA	19.6044729936867	-2.51574449845051	0.687777368118621	-3.65778901002835	0.000254400328004159	0.000825006630827349
ENSMUSG00000113251.1	NA	57.4511345467418	-2.51444310993552	0.420931832577307	-5.97351617372328	2.32193755093764e-09	1.6371141415133e-08
ENSMUSG00000100141.1	NA	18.8413561917721	-2.51364458787102	0.699889887643181	-3.59148579262304	0.000328798103652093	0.00104548762033898
ENSMUSG00000027419.9	Pcsk2	8.65725134287259	-2.51307554810488	1.0708535972087	-2.34679656925606	0.0189355901158523	0.0400210929685409
ENSMUSG00000091311.3	Spata31d1b	21.3443343509902	-2.51138266628901	0.665966597561978	-3.77103397600252	0.000162572534247994	0.000547427688071402
ENSMUSG00000033965.10	Slc16a2	131.863666438139	-2.51070028966725	0.312641849839532	-8.03059568306643	9.70005295594009e-16	1.33862294055947e-14
ENSMUSG00000048065.8	Cyb5r2	8.60299392111364	-2.51055522059368	1.02370668474466	-2.45241655447418	0.0141900287291384	0.0308717164716478
ENSMUSG00000037225.13	Fgf2	10.337903812046	-2.50028609579809	0.966852184485893	-2.58600656431011	0.00970950813819609	0.0220478701106797
ENSMUSG00000029922.15	Mkrn1	4349.97234397146	-2.4996509458753	0.121292153696999	-20.6085131616979	2.30194617505986e-94	1.12637514840215e-91
ENSMUSG00000117055.1	NA	14.0562204705547	-2.4994277617819	0.78821054975557	-3.17101536202097	0.00151907109552547	0.00419471325088183
ENSMUSG00000043629.12	1700019D03Rik	190.152564771103	-2.49769676927073	0.251290524518263	-9.93947851419764	2.80290594040969e-23	6.90684419215199e-22
ENSMUSG00000036834.16	Plch1	160.445600636726	-2.49192083684129	0.25574689402561	-9.74369931777843	1.96276183065108e-22	4.63006323853035e-21
ENSMUSG00000063611.5	NA	10.9698669950849	-2.48873244572422	0.902170913011124	-2.75860417336857	0.00580488000973372	0.0139646563786887
ENSMUSG00000114571.1	NA	17.8785250347409	-2.48769398434351	0.729036060051091	-3.41230581127794	0.00064415803898358	0.00192696079923717
ENSMUSG00000031325.15	4930519F16Rik	10.4351596626668	-2.48244537541942	0.971510741432981	-2.5552423350027	0.010611389207184	0.0238867838541317
ENSMUSG00000095661.1	NA	21.415915007813	-2.48142005032979	0.658293379484958	-3.76947441317308	0.000163591677641444	0.000550102311267892
ENSMUSG00000024827.10	Gldc	3452.38793458854	-2.48136359818776	0.155660070571547	-15.9409127149742	3.29505759185925e-57	4.78230138289674e-55
ENSMUSG00000066000.12	Zfp979	226.15548131135	-2.47911482842111	0.22330643529591	-11.1018512526787	1.22872074433647e-28	4.31210480891525e-27
ENSMUSG00000106665.1	NA	9.29898573574872	-2.47883449311058	0.971958090026356	-2.55035121220439	0.0107614447678559	0.0242086566523446
ENSMUSG00000042002.11	Foxn4	48.3870729797464	-2.47766049191547	0.439502305678988	-5.63742319414623	1.72613550644383e-08	1.08364357343684e-07
ENSMUSG00000037138.18	Aff3	127.078638356298	-2.47752667571117	0.281783921177525	-8.79229256714871	1.4653857512862e-18	2.55042646102921e-17
ENSMUSG00000074071.11	Fam169b	28.5712937852898	-2.4769933458221	0.561840519409133	-4.40871254431251	1.03986936575008e-05	4.30997162580732e-05
ENSMUSG00000113836.1	NA	41.6343340035965	-2.47011972352601	0.481198522363206	-5.13326539615095	2.84757920959808e-07	1.5056388250564e-06
ENSMUSG00000039224.1	D1Pas1	208.797936677447	-2.46992465277413	0.245646618132978	-10.0547879370237	8.75096372341487e-24	2.23685081682393e-22
ENSMUSG00000009216.7	Fam163b	12.7471938264529	-2.46891695601121	0.85041390302578	-2.90319448826833	0.00369377169031592	0.00929877024376751
ENSMUSG00000103574.1	NA	9.19522154058309	-2.46591783655504	0.998398707493446	-2.46987282540249	0.0135161093475029	0.0295780129651884
ENSMUSG00000025089.15	Gfra1	36.8745609208657	-2.4657166870679	0.507324600405293	-4.86023481829599	1.17246599683453e-06	5.65464732801694e-06
ENSMUSG00000041112.17	Elmo1	279.223060036928	-2.45964953623103	0.212625241168611	-11.5680035103665	5.9859369362721e-31	2.4121213169552e-29
ENSMUSG00000038151.13	Prdm1	136.752360954354	-2.45735286896206	0.279466195842012	-8.79302364838162	1.45587813662343e-18	2.53645666000132e-17
ENSMUSG00000039814.15	Xkr5	162.877484749261	-2.45559909907458	0.287345017102835	-8.54582106150036	1.27625632589605e-17	2.07176927367732e-16
ENSMUSG00000001604.14	Tcea3	657.166830827374	-2.45360193296251	0.161549134883044	-15.187960831476	4.24934222040767e-52	4.95062822222461e-50
ENSMUSG00000092349.1	Smim40	84.6985351348051	-2.44850935563385	0.366810215496343	-6.67513949228675	2.46997116985203e-11	2.18834590040796e-10
ENSMUSG00000039891.6	Txlnb	13.0842116105195	-2.44766036697515	0.838829088522392	-2.91794884138643	0.00352342151866723	0.0089144802672027
ENSMUSG00000074887.4	EU599041	69.7522496903009	-2.44241305332608	0.400492408756946	-6.09852521526408	1.0705151312222e-09	7.87189443422562e-09
ENSMUSG00000024409.8	Psors1c2	145.721350477006	-2.43936505880493	0.270386107180844	-9.02178401190338	1.8505078497677e-19	3.47117167964093e-18
ENSMUSG00000054662.8	Ano9	262.574664045618	-2.43465245420213	0.243069960102468	-10.0162622035885	1.29300755003141e-23	3.26608367283744e-22
ENSMUSG00000117804.1	NA	7.90025425058311	-2.43318461661104	1.04484038905481	-2.32876202154873	0.0198716763988493	0.0417932371370126
ENSMUSG00000025324.8	Atp10a	226.56801610001	-2.43314620667204	0.220955154301504	-11.0119459053302	3.34695574600081e-28	1.12919028681407e-26
ENSMUSG00000081104.1	NA	30.2409234801216	-2.43059039112167	0.553193649885419	-4.3937423931477	1.11415832371451e-05	4.5845928524591e-05
ENSMUSG00000028807.2	Zbtb8a	335.552673244782	-2.42423422991621	0.200787072428452	-12.073656937152	1.45520780257908e-33	6.90357031217988e-32
ENSMUSG00000067389.3	NA	15.6424067103695	-2.39771614580195	0.749336261677585	-3.19978662240906	0.00137529364524919	0.00384229673222473
ENSMUSG00000021209.12	Ppp4r4	77.7178451668889	-2.39079425569263	0.457330240904696	-5.22771958172531	1.71613526698317e-07	9.36004222367953e-07
ENSMUSG00000105167.1	NA	15.1090082442816	-2.38845888813576	0.792610062748381	-3.01340974634331	0.00258329867531591	0.00674414224290553
ENSMUSG00000109649.1	Gm45521	13.2454773837382	-2.38807442562867	0.853968657626228	-2.79644270817478	0.00516685707825922	0.0125835600572053
ENSMUSG00000082815.2	NA	9.0376678404248	-2.38601316109338	0.961966289525797	-2.48035007782817	0.0131253446840701	0.0288259365298006
ENSMUSG00000025407.7	Gli1	633.931503267761	-2.38448510186539	0.167562153476227	-14.2304515214033	5.92976704608722e-46	5.23470053769534e-44
ENSMUSG00000024172.10	St6gal2	28.4318116624505	-2.37856276555506	0.581158628081942	-4.09279437768184	4.26205642057963e-05	0.000160105238558558
ENSMUSG00000028391.16	Wdr31	128.054325342713	-2.37748740281551	0.278846203534357	-8.5261602011468	1.51285710115848e-17	2.44195953953253e-16
ENSMUSG00000023963.10	Cyp39a1	21.9049463651099	-2.37279252713532	0.726004066597296	-3.26829095910763	0.0010819907176595	0.00309476886256037
ENSMUSG00000024738.6	Pga5	18.824659693588	-2.37271020194565	0.710475313063392	-3.33960963642089	0.000838962277186275	0.00245272583801505
ENSMUSG00000056972.6	Magel2	102.565236503405	-2.37032963409841	0.322733026692448	-7.34455242585767	2.06448762400208e-13	2.32149803339853e-12
ENSMUSG00000003657.9	Calb2	9.98205735420276	-2.36466001674515	0.972924634881803	-2.43046576473256	0.0150794305845653	0.0326362098055435
ENSMUSG00000048402.14	Gli2	726.014060735715	-2.35903811093978	0.15621531170056	-15.1011964528911	1.59021502945039e-51	1.75588426555416e-49
ENSMUSG00000069053.11	Uba1y	18.621830340608	-2.35861077389275	0.742862649007016	-3.17502943114114	0.00149821304646727	0.00414580653317151
ENSMUSG00000026564.9	Dusp27	1118.05426076658	-2.35287933725965	0.139288105826767	-16.8921769974094	5.13719798854167e-64	9.35953752678348e-62
ENSMUSG00000040669.14	Phc1	6602.18361525	-2.35011859460531	0.12645917249819	-18.5840105401523	4.32910381560991e-77	1.17682907851008e-74
ENSMUSG00000098161.1	NA	14.8669985086403	-2.34894350131755	0.762356241670867	-3.08116254963603	0.00206194049994756	0.00551417754561241
ENSMUSG00000023243.9	Kcnk5	500.985070247258	-2.34718592212049	0.189752872736627	-12.369699010451	3.81247350403564e-35	1.9607333702737e-33
ENSMUSG00000055945.8	Prr18	16.582396489973	-2.34694552995888	0.750857140814163	-3.12568849969791	0.00177389342486791	0.00482293995781678
ENSMUSG00000055102.15	Zfp819	95.483873476559	-2.34690883851959	0.314213656126989	-7.46914970993842	8.07146680117762e-14	9.46146067330376e-13
ENSMUSG00000024619.8	Cdx1	27.4927955122819	-2.34424887296056	0.635242821309217	-3.6903193461189	0.000223972701724066	0.000733414242777504
ENSMUSG00000028373.16	Astn2	8.38601432340385	-2.34276414279426	0.999981981360004	-2.34280635697858	0.0191393137603403	0.040436699661928
ENSMUSG00000068860.5	Gm128	19.2119099300672	-2.34180297573475	0.697480003933339	-3.35751987516271	0.000786450891997569	0.00231223312898719
ENSMUSG00000040943.12	Tet2	1121.62244656741	-2.33755603891272	0.163136297277414	-14.3288530996735	1.44487026138289e-46	1.31621532427891e-44
ENSMUSG00000044562.12	Rasip1	99.7771177155734	-2.3262695101174	0.315871771349489	-7.36460083210017	1.77677712460493e-13	2.01117548155876e-12
ENSMUSG00000109482.2	NA	18.4220375183527	-2.30949389869187	0.720788948344106	-3.20411946381469	0.00135476249906221	0.00378926385088019
ENSMUSG00000033948.3	Zswim5	83.774417801727	-2.307699353821	0.347265976826697	-6.64533673845238	3.0252462606496e-11	2.65830515443227e-10
ENSMUSG00000024008.16	Cpne5	147.059762764165	-2.30699281701692	0.270403787138046	-8.53165867769135	1.44264163863499e-17	2.33081893427007e-16
ENSMUSG00000083576.1	NA	12.3717187321831	-2.30547214330666	0.858321342566628	-2.68602448636851	0.00723077894895427	0.0170125457177896
ENSMUSG00000054667.7	Irs4	21.6818868202223	-2.30433495827982	0.696707864115494	-3.30746224776046	0.000941454005118135	0.00272169839494483
ENSMUSG00000025481.12	Urah	108.181052164879	-2.30223883481459	0.351168345509907	-6.55594065994665	5.52922163885525e-11	4.72758111767524e-10
ENSMUSG00000090093.8	Gm14393	11.3869847640712	-2.2986589713193	0.966273681236983	-2.37889017982633	0.0173648485024792	0.0370026621193802
ENSMUSG00000095193.2	NA	52.2658103420763	-2.29784699603859	0.425815931977127	-5.39633870759449	6.80144968436979e-08	3.92326127633941e-07
ENSMUSG00000024180.14	Tmem8	445.915372936687	-2.29733075702803	0.172470902833854	-13.3201062862245	1.76855547969033e-40	1.17853234027924e-38
ENSMUSG00000040536.15	Necab1	11.3484105789137	-2.29717887600909	0.984457265886905	-2.33344702264912	0.0196246957507985	0.0413550559158576
ENSMUSG00000017453.4	Pipox	326.609205619383	-2.29657516313713	0.198746036125905	-11.5553256200906	6.93839937215892e-31	2.77633242167275e-29
ENSMUSG00000091002.2	Tcerg1l	40.614197801805	-2.29647614337707	0.470846370392371	-4.87733640478813	1.07527963015893e-06	5.22418126130551e-06
ENSMUSG00000113955.1	NA	21.2532855568577	-2.29358498553907	0.639249821491161	-3.58793214863774	0.000333310996986509	0.00105787326434228
ENSMUSG00000054362.9	Lexm	16.7436331824021	-2.28931053347888	0.719915523835417	-3.17997106283021	0.00147289759725431	0.00408367237341385
ENSMUSG00000022456.18	Sept3	197.855784704105	-2.2860626443276	0.246117686824838	-9.28849394702218	1.56486817212929e-20	3.16036937687337e-19
ENSMUSG00000025964.15	Adam23	1029.71165141905	-2.28514832185737	0.177920751717433	-12.843630098228	9.33904757985095e-38	5.36713184068884e-36
ENSMUSG00000057072.11	Spata45	9.68005961627698	-2.28487468170076	0.927065875524698	-2.46463033752328	0.0137154670559021	0.029941502715026
ENSMUSG00000065952.13	C330021F23Rik	17.6195640292776	-2.28277017064433	0.740266617940433	-3.08371350986411	0.00204434357837452	0.00547224572104439
ENSMUSG00000078868.3	NA	60.5015001598254	-2.28033023138456	0.430210879399449	-5.30049410783794	1.15489693111566e-07	6.46787601121219e-07
ENSMUSG00000075304.2	Sp5	262.714154757498	-2.27999329543543	0.642302076824076	-3.54972119459597	0.00038563933724792	0.00120739657947128
ENSMUSG00000033256.14	Shf	156.407223393715	-2.27626074207364	0.254091742725833	-8.95842075643418	3.29361550931156e-19	6.05219519447101e-18
ENSMUSG00000096917.2	2500002B13Rik	74.671405518523	-2.2759774024998	0.36023051357813	-6.31811386518253	2.64774903956375e-10	2.08101652370669e-09
ENSMUSG00000045699.4	NA	143.747075318816	-2.27436025245215	0.275853198636173	-8.24482102689641	1.65407603972176e-16	2.4441506692213e-15
ENSMUSG00000025038.7	Efhc2	11.4546756239966	-2.2712154242406	0.931130822522929	-2.43920120492485	0.0147197699579162	0.031922347764882
ENSMUSG00000063320.11	1190007I07Rik	50.7058518278921	-2.26948019835768	0.420201872361184	-5.40092833381513	6.62969095840871e-08	3.83193004906202e-07
ENSMUSG00000015305.6	Sash1	774.167462099702	-2.2617614923578	0.162799793234709	-13.8929015044694	6.99435260496516e-44	5.59744311741278e-42
ENSMUSG00000032348.6	Gsta4	1887.98251795771	-2.25676807667895	0.134129712996031	-16.8252658286514	1.59344914904633e-63	2.84264688818411e-61
ENSMUSG00000078503.9	Zfp990	318.469290741477	-2.25111016186595	0.20131819192987	-11.1818516761274	5.00349624104604e-29	1.80399740261378e-27
ENSMUSG00000035064.17	Eef2k	242.474278545401	-2.24112255253712	0.210126708147176	-10.6655768431274	1.47481030906834e-26	4.55091916272151e-25
ENSMUSG00000040428.19	Plekha4	75.4950179865842	-2.2311558809029	0.360372840081715	-6.19124315915979	5.96915413930838e-10	4.52335105264581e-09
ENSMUSG00000071042.12	Rasgrp3	13.5916126066631	-2.22818793020053	0.880442287667674	-2.53075977995456	0.0113815767811371	0.02542004224749
ENSMUSG00000070495.11	Ctcfl	11.1283036230985	-2.22810379145608	0.884282117690694	-2.51967527882932	0.0117463141305554	0.0261494054074993
ENSMUSG00000029816.10	Gpnmb	16.2282325903286	-2.22375613291043	0.753042197247564	-2.95302991125657	0.00314671471017746	0.00804457920980732
ENSMUSG00000001281.10	Itgb7	168.422945019566	-2.22358286390794	0.255638753434514	-8.69814468281525	3.37354246153138e-18	5.70338481699767e-17
ENSMUSG00000033470.12	Cysltr2	12.1891850897462	-2.22104280921745	0.885344762618733	-2.50867560637949	0.0121184716367792	0.0269009650358368
ENSMUSG00000082588.1	NA	14.9844656023996	-2.21962658383395	0.843978052306912	-2.6299577077471	0.00853954909886188	0.0196914390557572
ENSMUSG00000006056.13	Calcoco2	258.123317632446	-2.21688885320584	0.212935860118075	-10.4110639324751	2.20740709311779e-25	6.22801546568949e-24
ENSMUSG00000054418.6	NA	16.0853686450349	-2.21369213403833	0.720739138288688	-3.07141934777468	0.00213043710612301	0.00567961797625509
ENSMUSG00000071719.2	Tmem28	126.212009234616	-2.21283921829675	0.277597425428015	-7.97139676236142	1.56890925802728e-15	2.1140157319414e-14
ENSMUSG00000043687.15	1190005I06Rik	26.1773714065781	-2.20932520669358	0.589195682635677	-3.74973081406588	0.000177024493838282	0.000591209337261001
ENSMUSG00000075015.3	NA	11.155365943581	-2.20883751137865	0.920442621644584	-2.39975579078688	0.0164060129563162	0.0351475328858982
ENSMUSG00000048865.16	Arhgap30	189.34785549324	-2.20871154532966	0.249244524050333	-8.86162516005218	7.88563515934298e-19	1.39947552061044e-17
ENSMUSG00000103968.1	NA	17.6796904046893	-2.20327343062519	0.784067745844712	-2.81005492484772	0.00495330460373033	0.0121272758603982
ENSMUSG00000094942.7	Gm3604	24.6641620467267	-2.19959911390816	0.606335681552127	-3.62769202082503	0.00028596608390089	0.00091850246678294
ENSMUSG00000038112.15	AW551984	17.460562922938	-2.19618405032529	0.699909349670068	-3.13781213432933	0.00170213934855348	0.0046537098472744
ENSMUSG00000052861.13	Dnah6	16.4694610286851	-2.19519481607248	0.712791866874012	-3.07971361359612	0.00207199725751289	0.00553674910784301
ENSMUSG00000027296.7	Itpka	41.9706005339565	-2.19351029305532	0.483822120798952	-4.53371228548439	5.79559611620775e-06	2.50644896682258e-05
ENSMUSG00000020407.13	Upp1	1897.73487721353	-2.19170157494804	0.371519901743852	-5.89928443849321	3.65081396282169e-09	2.50797592969451e-08
ENSMUSG00000024905.15	Tesmin	18.8076949983985	-2.18792957321758	0.678104897336788	-3.22653557260909	0.00125298655746306	0.00353636252193678
ENSMUSG00000039209.12	Rpl39l	155.688675247212	-2.18758801609006	0.281592733260833	-7.76862382334187	7.93434196614548e-15	1.01103824785869e-13
ENSMUSG00000067919.8	Rex2	9.29209653986265	-2.18699106809731	0.958753762614819	-2.28107690772728	0.0225438963343561	0.0468097440133587
ENSMUSG00000102478.1	NA	46.7918641753754	-2.18006400099257	0.437944295590046	-4.9779481613189	6.42618605538789e-07	3.23786002896655e-06
ENSMUSG00000038550.10	Ciart	83.0935282270623	-2.17854768735207	0.332936795627494	-6.54342720889744	6.01247561481795e-11	5.12541848578259e-10
ENSMUSG00000044968.16	Napepld	115.626004370206	-2.17837804415408	0.288659804111781	-7.54652366946986	4.47029866904287e-14	5.34625244455504e-13
ENSMUSG00000028278.14	Rragd	526.89506285159	-2.16872952606245	0.167043701807323	-12.9830068574748	1.52763406056641e-38	9.27739748980863e-37
ENSMUSG00000034936.2	Arl4d	49.698883565926	-2.16810005857724	0.417034621014348	-5.19884908668685	2.00526243474973e-07	1.08437399613274e-06
ENSMUSG00000037280.12	Galnt6	102.717248071474	-2.16643479558559	0.318303675507807	-6.80618843665364	1.0021842783832e-11	9.33301139292585e-11
ENSMUSG00000109565.1	NA	59.0599246623462	-2.16218789465757	0.401460646257015	-5.38580285469212	7.21219818464787e-08	4.14483577551273e-07
ENSMUSG00000038763.12	Alpk3	205.332572150517	-2.15991362478197	0.224657589595558	-9.61424730261895	6.96166403387818e-22	1.57914514230725e-20
ENSMUSG00000106262.1	NA	16.5312540642446	-2.15384645559661	0.738691285139977	-2.91575993777762	0.00354823399100089	0.00897195560754189
ENSMUSG00000087166.9	L1td1	7903.20358494059	-2.1500203876265	0.148625830671516	-14.4659940867099	1.98713133053645e-47	1.85965088342991e-45
ENSMUSG00000044626.13	Liph	319.126311391971	-2.1484879126832	0.201500178380422	-10.6624615916069	1.52506599056704e-26	4.68069536818121e-25
ENSMUSG00000059854.8	Hydin	39.7484060564999	-2.14830000851144	0.476750809685059	-4.50612765593539	6.60213778549399e-06	2.8323700329251e-05
ENSMUSG00000082100.1	NA	93.6721362270651	-2.14824967935472	0.325191097675128	-6.60611466523252	3.94537347982952e-11	3.42465616906033e-10
ENSMUSG00000005672.12	Kit	391.454972198333	-2.14483730193609	0.189068673330431	-11.3442235784223	7.92263141467011e-30	2.99520939531215e-28
ENSMUSG00000070605.4	Zfp992	37.150680345005	-2.14252909192317	0.49655551997751	-4.31478254842522	1.59760081760519e-05	6.41663030072852e-05
ENSMUSG00000028488.15	Sh3gl2	242.80791705984	-2.14184631204915	0.294895828725399	-7.26306072658488	3.78427933476705e-13	4.1253703301859e-12
ENSMUSG00000028681.11	Ptch2	442.113103194949	-2.1401927418946	0.192337420186033	-11.1272821473043	9.24102545352167e-29	3.26312993643324e-27
ENSMUSG00000118216.1	NA	17.4733001135295	-2.13530305223223	0.683533874775214	-3.12391694257208	0.00178460824606236	0.00484822348065737
ENSMUSG00000064194.10	Zfp936	168.839726868337	-2.13117524214794	0.247209311988298	-8.62093432082697	6.64099949202587e-18	1.09675754388076e-16
ENSMUSG00000020027.18	Socs2	544.188916518141	-2.12870568070934	0.170812550417428	-12.4622322862533	1.19964912491379e-35	6.24473887941447e-34
ENSMUSG00000033752.7	Mnd1	123.192801482965	-2.1248468125108	0.294382733984285	-7.21797363504418	5.27679432569008e-13	5.64109735466718e-12
ENSMUSG00000070780.11	Rbm47	635.757792617869	-2.12383379693092	0.156902969222641	-13.5359694431102	9.59087685515865e-42	6.74965692126012e-40
ENSMUSG00000055612.15	Cdca7	1020.82235868371	-2.12345527395779	0.153557229364704	-13.8284291970032	1.71729657431176e-43	1.34294160418554e-41
ENSMUSG00000040364.8	Sec1	12.4410754412592	-2.1231675475148	0.814468504178107	-2.60681356814076	0.00913891037114222	0.0209130116269617
ENSMUSG00000053219.15	Raet1e	25.0172688556729	-2.11994091827762	0.589908534661682	-3.59367731387956	0.000326043589320159	0.0010373068011698
ENSMUSG00000069814.6	Ccdc92b	133.838175322305	-2.11918811477305	0.282399664977904	-7.50421610783021	6.17972820102569e-14	7.31403076508404e-13
ENSMUSG00000064373.12	Selenop	110.532391141302	-2.11132751445533	0.323395643912619	-6.52862075973356	6.63780830243281e-11	5.63604883428182e-10
ENSMUSG00000020889.11	Nr1d1	191.349970530643	-2.11036174914802	0.245713011953729	-8.58872606040672	8.79389081325127e-18	1.44256871712396e-16
ENSMUSG00000084989.3	Crocc2	99.5418695488697	-2.10721912238419	0.304381406595688	-6.9229561225572	4.42314803067651e-12	4.30647147091335e-11
ENSMUSG00000077565.1	LOC115486177	31.1643305871896	-2.10511707757883	0.587953959184543	-3.58041143306271	0.000343053610611201	0.00108497435555447
ENSMUSG00000039313.14	Minar1	11.8500599805916	-2.10284055594905	0.846129588295918	-2.48524645046879	0.0129461773621706	0.0284726124957665
ENSMUSG00000044835.15	Ankrd45	62.5784505043674	-2.10228231389682	0.373251070000177	-5.63235442003104	1.77765887040807e-08	1.11435526407792e-07
ENSMUSG00000002985.16	Apoe	3556.1040862584	-2.10150613518085	0.111077335351614	-18.9193063420955	7.9088504264152e-80	2.3762626737331e-77
ENSMUSG00000029838.11	Ptn	22.5594512108959	-2.10131361259193	0.609596479437511	-3.44705667350779	0.000566729683821603	0.00171602060911046
ENSMUSG00000034336.3	Ina	1050.60457885051	-2.09938464221951	0.136219956124167	-15.4117260198343	1.36516287275252e-53	1.7191014234382e-51
ENSMUSG00000006310.10	Zbtb32	175.959546024505	-2.09934240318251	0.243551583886845	-8.61970334858454	6.71277912998702e-18	1.10754388612869e-16
ENSMUSG00000056155.6	Nanos3	15.1236850537484	-2.09768480332077	0.733275801903764	-2.86070370503794	0.00422701898746433	0.0105220824388538
ENSMUSG00000006313.5	Upk1a	28.8784607709154	-2.09519862808308	0.537061227033911	-3.90122861718108	9.57057127361829e-05	0.000335597059033552
ENSMUSG00000071226.11	Cecr2	1608.72423973518	-2.09174063929703	0.126288454145263	-16.5631977479985	1.28575203187508e-61	2.20197892978927e-59
ENSMUSG00000024206.15	Rfx2	388.4890030307	-2.09138432862477	0.176187597994294	-11.8702130708002	1.69036567699332e-32	7.46113468664631e-31
ENSMUSG00000062743.9	Zfp677	10.0216510213267	-2.08831286017817	0.918006996186543	-2.27483327344252	0.0229159333908362	0.0475073568879629
ENSMUSG00000032936.13	Camkv	230.739633772519	-2.08438149687317	0.213946810704362	-9.74252193809715	1.98564210425162e-22	4.6775937658065e-21
ENSMUSG00000029521.7	Chek2	381.554631526506	-2.08014102745292	0.188248624998703	-11.0499666463288	2.19296342088812e-28	7.52639109140879e-27
ENSMUSG00000017639.13	Rab11fip4	580.733269839354	-2.07776065416551	0.171938068565096	-12.0843549744708	1.27768918980091e-33	6.09518246922852e-32
ENSMUSG00000024261.6	Syt4	18.8205301448696	-2.07663130858555	0.716742943946923	-2.89731671043744	0.00376369591106874	0.00944841046217578
ENSMUSG00000096696.1	Zfp960	23.6920449476994	-2.07466129589968	0.645682602734944	-3.21312869064763	0.00131297445032659	0.00368804337154226
ENSMUSG00000083242.1	NA	10.7079565325763	-2.07329366044056	0.879283336122768	-2.35793580438226	0.0183768705931331	0.0389363213878508
ENSMUSG00000033581.17	Igf2bp2	773.652332252414	-2.06780631577407	0.195450992715354	-10.5796664782641	3.7027390685846e-26	1.10668602597871e-24
ENSMUSG00000045867.10	Cradd	118.504267582276	-2.06642350567192	0.278936132541902	-7.40823172258439	1.27994520153765e-13	1.47017716442211e-12
ENSMUSG00000028175.15	Depdc1a	21.4305784018595	-2.06393021037887	0.642385837153998	-3.21291362761488	0.00131395797489737	0.00369020076715191
ENSMUSG00000049971.17	Glt1d1	286.977039747087	-2.06036520230475	0.212123634429704	-9.7130393218278	2.65305715621918e-22	6.17340446432197e-21
ENSMUSG00000027993.16	Trim2	570.728356737417	-2.05880000727098	0.18366298606737	-11.20966206286	3.65586495900259e-29	1.32930665154731e-27
ENSMUSG00000065738.1	LOC115489817	11.8273922857641	-2.05850263202064	0.848529488227763	-2.42596475500224	0.0152677529381771	0.0329771139890555
ENSMUSG00000042388.14	Dlgap3	400.387855036533	-2.05782971558074	0.175120599150793	-11.7509289344583	6.98467611374483e-32	2.96088027534638e-30
ENSMUSG00000034416.18	Pkd1l2	12.72930244918	-2.05695949519522	0.82366130831772	-2.49733655620711	0.0125130133794883	0.0276406380932693
ENSMUSG00000097412.2	1810014B01Rik	24.7159827273928	-2.05671100011618	0.622476762616795	-3.30407675215069	0.000952897403273607	0.00275246042739643
ENSMUSG00000105044.1	Gm10416	17.6643300310829	-2.05478850574774	0.729179354261441	-2.8179466323878	0.00483318424634107	0.0118688146548376
ENSMUSG00000022683.13	Pla2g10	50.9224718895336	-2.05040236449388	0.417253470555371	-4.91404508095465	8.92162213986216e-07	4.39688347531739e-06
ENSMUSG00000074452.13	Pate2	16.6581476331182	-2.0503290759345	0.694827219078333	-2.95084737563132	0.00316903468281938	0.00809439045159801
ENSMUSG00000024867.14	Pip5k1b	50.1986681011158	-2.04872724612323	0.4391444172374	-4.66526993332057	3.08212168396057e-06	1.39309622484847e-05
ENSMUSG00000097448.1	NA	33.3176984342298	-2.04740799033504	0.508732916401162	-4.02452431192904	5.70905963154606e-05	0.000209185612430162
ENSMUSG00000030559.8	Rab38	14.6928459152556	-2.04716069136864	0.762421236025811	-2.6850782672839	0.00725128233228498	0.0170560996048225
ENSMUSG00000105265.4	Sox2ot	15.2320856404121	-2.04672449832485	0.745816145148107	-2.74427486135796	0.00606447369481086	0.0145218367585753
ENSMUSG00000029847.13	Slc23a4	13.1325905428494	-2.04468009665118	0.806273984446735	-2.53596188900258	0.0112138937284931	0.0250879012975287
ENSMUSG00000041523.3	Upk2	11.7921946458518	-2.04220847229044	0.85984538722956	-2.37508801305602	0.0175447661535153	0.0373395880632662
ENSMUSG00000086261.1	NA	12.0779980054601	-2.03803182668362	0.848332005849546	-2.40239883987717	0.0162879388572714	0.0349295317893351
ENSMUSG00000030270.11	Cpne9	27.9825586135179	-2.03540858160538	0.555786699043336	-3.66221175337389	0.00025004703399507	0.000811657601250866
ENSMUSG00000078932.8	CN725425	28.0043603036045	-2.03517881685211	0.610559654916393	-3.33330052266686	0.000858221878331781	0.00250390253633903
ENSMUSG00000025776.13	Crispld1	10.8585565283458	-2.0348306338633	0.866570729252791	-2.34814143286128	0.0188673555334314	0.0398867214992651
ENSMUSG00000024922.2	Ovol1	17.1840986337374	-2.03474586442377	0.694924098867271	-2.92801166018046	0.00341137251536703	0.00865656626139811
ENSMUSG00000036202.16	Rif1	3334.17330592854	-2.03370875860374	0.152966834819145	-13.2950960318177	2.47155705298775e-40	1.63428131619568e-38
ENSMUSG00000086730.2	NA	12.3086730492124	-2.0326383483019	0.862384631941625	-2.35699741509249	0.0184233751028267	0.0390155461865971
ENSMUSG00000002847.7	Pla1a	14.2188277322733	-2.03066726067595	0.775861095043438	-2.6173077547628	0.00886263954342669	0.0203581311479583
ENSMUSG00000055254.15	Ntrk2	14.9748416321749	-2.01972512109024	0.774601709290391	-2.6074369535545	0.00912228678319413	0.020883342260257
ENSMUSG00000036699.12	Zcchc12	24.4898764583471	-2.01861284655055	0.609028594369758	-3.31447959128992	0.00091813881967309	0.00265968292045354
ENSMUSG00000017861.11	Mybl2	4591.29121080044	-2.0173238412533	0.152426551210273	-13.2347273177518	5.52970625508265e-40	3.53364736285617e-38
ENSMUSG00000113346.2	Eprn	215.510483230565	-2.01626508596716	0.253261299339815	-7.96120485531358	1.70372042815754e-15	2.28667053703966e-14
ENSMUSG00000008489.18	Elavl2	256.001297986001	-2.01468051172314	0.228029099486448	-8.8351904044724	9.99279098469071e-19	1.75524654773142e-17
ENSMUSG00000013766.11	Ly6g6e	50.0980617404446	-2.01197780372192	0.416783131490068	-4.82739739616806	1.38328916356271e-06	6.61552924188077e-06
ENSMUSG00000013089.15	Etv5	2891.79395020962	-2.01100284102963	0.124576528179354	-16.1427105925955	1.27803208395488e-58	2.02662754350104e-56
ENSMUSG00000026959.13	Grin1	43.1193145730782	-2.01090097140455	0.456960220049149	-4.40060399828297	1.07949973993155e-05	4.45804498337781e-05
ENSMUSG00000041817.14	Fam169a	1431.83175528316	-2.01088309069897	0.142644104526624	-14.0972043490493	3.95114716440387e-45	3.28482263774664e-43
ENSMUSG00000031520.6	Vegfc	67.6176691703672	-2.00932873269295	0.398677179855595	-5.03998933026655	4.6555780091313e-07	2.39649621233491e-06
ENSMUSG00000030525.8	Chrna7	49.2930954710123	-2.00189887572649	0.424466176836403	-4.7162741932629	2.40202677051105e-06	1.10346326372779e-05
ENSMUSG00000046449.15	Nexmif	519.981653794483	-2.00154724887349	0.192287022360433	-10.4091645099256	2.25189257926883e-25	6.34307768298652e-24

## Sheet: up_ESvsD2_pvaladj05
up_ESvsD2_pvaladj05_logFC2
name	symbol	baseMean	log2FoldChange	lfcSE	stat	pvalue	padj
ENSMUSG00000031871.9	Cdh5	255.577580703185	9.86501517340323	1.90427238999674	5.1804643207688	2.21334262025942e-07	1.19125410793724e-06
ENSMUSG00000039462.4	Col10a1	49.4869786180289	7.81086277332488	2.13944189259894	3.65088801913495	0.000261335171320062	0.000844936028700656
ENSMUSG00000052143.8	NA	13.8134364982999	7.1823996471475	1.39000826947955	5.16716324992565	2.37673658515875e-07	1.27160233543982e-06
ENSMUSG00000026822.14	Lcn2	14.088315029499	6.96200975598435	1.39523456260215	4.98984897779483	6.04265158229573e-07	3.05991871668825e-06
ENSMUSG00000042812.5	Foxf1	119.562403058144	6.87689981715506	0.664780986367474	10.3446096657068	4.42716692000342e-25	1.22071161448826e-23
ENSMUSG00000040533.7	Matn1	237.477415619431	6.63498233324026	0.715562138121532	9.27240553931231	1.81994216840162e-20	3.65396595264317e-19
ENSMUSG00000040552.8	C3ar1	30.9138095028693	6.58615581003722	1.14280550942785	5.76314670843211	8.25599694455198e-09	5.42355978797074e-08
ENSMUSG00000029546.12	Uncx	64.2557562207056	6.47321523964471	0.837777720005528	7.72665002311352	1.1041365777358e-14	1.38328039724238e-13
ENSMUSG00000025475.17	Adgra1	16.001827828094	6.40426066819971	1.32048949043291	4.84991415274356	1.23514919874264e-06	5.93856405886202e-06
ENSMUSG00000049988.5	Lrrc25	16.417029470786	6.39563134466292	1.33241847887133	4.80001699622219	1.58652165520466e-06	7.50484439096024e-06
ENSMUSG00000061082.11	Plac1	29.6736054183781	6.36883979145293	1.08802597075974	5.8535733177451	4.81122008556892e-09	3.25937322727268e-08
ENSMUSG00000000567.5	Sox9	286.427019203389	6.29550635887643	0.634241816663589	9.9260348237424	3.20758061152367e-23	7.87006096747198e-22
ENSMUSG00000097697.2	4833412C05Rik	7.06994916526234	6.2099484761857	1.56244923137749	3.9744961637639	7.0528398928407e-05	0.000254288286325873
ENSMUSG00000116114.1	NA	6.93925876284526	6.12584822548953	1.57032654857762	3.90100277616668	9.57950522070071e-05	0.000335841568904238
ENSMUSG00000114996.1	NA	14.3481461857146	6.00387515305092	1.31848022715419	4.55363306130854	5.27272943404123e-06	2.29422673494386e-05
ENSMUSG00000112592.1	NA	15.2489022086499	5.96776654023616	1.24146809804029	4.80702367596601	1.53193854534098e-06	7.26758435665085e-06
ENSMUSG00000117901.1	NA	39.0272115781306	5.95503899708206	0.882889990806061	6.7449388475287	1.5309148935682e-11	1.39237644541949e-10
ENSMUSG00000029096.15	Htra3	12.5849457224412	5.93473527577322	1.37947357625941	4.30217394367633	1.69130450537353e-05	6.76127006513238e-05
ENSMUSG00000010311.15	Optc	10.5160230370712	5.83187963751027	1.43796104899109	4.05565897741255	4.9993155373427e-05	0.000185320947819331
ENSMUSG00000020701.12	Tmem132e	44.8187189225943	5.74942646645907	0.776678696377209	7.40258036338203	1.33563312195279e-13	1.52799284212181e-12
ENSMUSG00000102856.1	NA	19.8368168513068	5.73418128148434	1.11001872578622	5.16584193426364	2.39359010628896e-07	1.28021936790458e-06
ENSMUSG00000043122.7	A530016L24Rik	5.68521272496448	5.71065500432709	1.64965039186086	3.4617365185391	0.000536702303715648	0.00163609178594414
ENSMUSG00000034384.11	Barhl2	9.55759809045861	5.7037552792914	1.45623775844424	3.9167747479539	8.97415276526898e-05	0.000317020091291247
ENSMUSG00000016024.9	Lbp	12.4735123866243	5.66463046735375	1.32437511125797	4.27720999828601	1.89250258838435e-05	7.49560576518741e-05
ENSMUSG00000033007.15	Asic4	9.86899072046422	5.6437269243639	1.45299507257194	3.88420238368323	0.000102666365032988	0.000357807115904547
ENSMUSG00000062713.8	Sim2	15.4174229514359	5.61339009666795	1.21107883847433	4.6350327644561	3.56880948861401e-06	1.59747598802937e-05
ENSMUSG00000047641.8	Krt87	5.30319771732564	5.5840008533143	1.6775841158603	3.32859664115901	0.000872847165471623	0.00254353931527429
ENSMUSG00000034353.14	Ramp1	8.79562389756084	5.58296556883412	1.48090535637986	3.76996784080917	0.000163268584195803	0.000549339444584936
ENSMUSG00000022762.18	Ncam2	5.22100805302356	5.54041333930492	1.68925212691654	3.27980249426594	0.00103879781478884	0.0029809737560445
ENSMUSG00000040310.12	Alx4	20.9253670713157	5.44262251800539	1.03961397066576	5.23523410763705	1.64775876104373e-07	9.02158457213393e-07
ENSMUSG00000044086.8	Lmod3	7.8029980648129	5.41691557780067	1.51326421717087	3.57962311956857	0.000344090103663582	0.00108763765456751
ENSMUSG00000023046.6	Igfbp6	428.627288805386	5.41430538070729	0.504271225435493	10.7368913941728	6.83057056411065e-27	2.14249727987104e-25
ENSMUSG00000042429.8	Adora1	65.7867893870919	5.39618572291997	0.61552627013439	8.76678378282994	1.83842353717011e-18	3.17067890207204e-17
ENSMUSG00000031872.14	Bean1	12.0181845492037	5.29354279922216	1.29560523742221	4.08576829293652	4.39312034109176e-05	0.000164775687607397
ENSMUSG00000037335.13	Hand1	972.378576686521	5.21607157198775	0.612803967165472	8.51181103822601	1.71237476897561e-17	2.75104411758689e-16
ENSMUSG00000047976.4	Kcna1	10.7567648596104	5.21158132904054	1.30659732798377	3.98866675862761	6.6445685747187e-05	0.000240784768113907
ENSMUSG00000032271.13	Nnmt	10.7355388073637	5.20752923183141	1.31701825412945	3.95402965410952	7.68458790143427e-05	0.000275096681438051
ENSMUSG00000097983.1	NA	5.63384741393134	5.16591284767548	1.68462314359816	3.06650948451396	0.00216573937305099	0.00576296651691598
ENSMUSG00000043460.7	Elfn2	104.337686118588	5.14440308084308	0.47317259558407	10.8721492513593	1.56470762333051e-27	5.07522400703756e-26
ENSMUSG00000112287.1	NA	6.40514785650065	5.11622005797866	1.60938713287272	3.17898655548856	0.00147790945984993	0.00409690472796859
ENSMUSG00000024511.15	Rab27b	6.3154358141638	5.11147098691833	1.56733146062592	3.26125718479296	0.00110919385785722	0.00316600900161047
ENSMUSG00000045518.8	Onecut3	10.7763497655475	5.05809474336338	1.30907575523948	3.86386710098229	0.000111605958557375	0.000386524498736828
ENSMUSG00000104339.1	NA	19.2117263991487	5.05259465717855	1.04636154170589	4.82872740997464	1.37408351850787e-06	6.57701350977244e-06
ENSMUSG00000052951.5	NA	27.9417902207672	5.04593223661329	0.867916137751974	5.8138476946436	6.10529668395574e-09	4.08700807151715e-08
ENSMUSG00000053166.14	Cdh22	91.9870248651481	5.03732942391319	0.472489578291222	10.6612498039235	1.54507016938845e-26	4.73360853684195e-25
ENSMUSG00000058488.7	Kl	6.24257239953326	5.03445843972534	1.58495372318745	3.1764072137076	0.00149111480846777	0.00413016856054004
ENSMUSG00000087380.7	2210408F21Rik	6.05263911055814	5.02647777008896	1.5931503407908	3.1550555157236	0.00160467568187488	0.00441260047010103
ENSMUSG00000032744.4	Heyl	11.0148395806239	4.99111910334042	1.29344742494211	3.85877230654645	0.000113958046365008	0.000393715049838033
ENSMUSG00000038805.10	Six3	16.0230481320914	4.96164190389704	1.07633395799455	4.60976062962992	4.0313286117763e-06	1.78768860189749e-05
ENSMUSG00000026413.12	Pkp1	6.5470706563491	4.960708489984	1.57416613861233	3.15132460818716	0.00162531745493357	0.00446148208578174
ENSMUSG00000024593.15	Megf10	49.0939053686936	4.94709987276649	0.622731979785258	7.9441879225031	1.95467073014306e-15	2.61733314499062e-14
ENSMUSG00000044471.12	Lncpint	10.3619380744373	4.92152973702765	1.26616973841565	3.88694310700074	0.000101514534518012	0.000354441981275325
ENSMUSG00000060224.4	Pyroxd2	26.5527292095858	4.89842881100817	0.935080692574568	5.23850920022878	1.61878907746583e-07	8.8800069637027e-07
ENSMUSG00000064179.13	Tnnt1	1111.52015437711	4.89841147008729	0.174157272815988	28.1263675692882	4.66352182139241e-174	1.59734949426333e-170
ENSMUSG00000050666.14	Vstm4	11.4129041565712	4.89366835443308	1.24357451054668	3.93516296203417	8.31402634808598e-05	0.000295774855083757
ENSMUSG00000021281.15	Tnfaip2	310.865369240272	4.89015781600914	0.260587712171729	18.7658803066911	1.43598922099846e-78	4.24012955152061e-76
ENSMUSG00000071001.4	Hrct1	8.76853962620006	4.88021529690648	1.35265538032538	3.60787778460804	0.000308711839048165	0.000986012487045669
ENSMUSG00000011008.13	Mcoln2	8.43717378636483	4.86999783881692	1.39131540354526	3.50028313235625	0.000464764233433231	0.001434929198085
ENSMUSG00000112336.1	NA	5.33494501601929	4.85725920307678	1.63105097186786	2.97799350655135	0.00290142131539498	0.0074788894412183
ENSMUSG00000025185.14	Loxl4	1046.13835368701	4.82009553743281	0.501685594950843	9.60780135197044	7.41146117951732e-22	1.6745208992139e-20
ENSMUSG00000024440.13	Pcdh12	18.1903430059773	4.81903658480639	0.992150354010061	4.8571635995783	1.19079204689135e-06	5.73495629782374e-06
ENSMUSG00000047787.8	Flrt1	205.906762599128	4.78734849401966	0.844876304724396	5.6663306418344	1.45887885393513e-08	9.26047414844072e-08
ENSMUSG00000033207.7	Mamdc2	20.4221752521156	4.77102070942706	0.964988265539351	4.94412303217018	7.64873897917453e-07	3.80902308105097e-06
ENSMUSG00000024395.9	Lims2	88.6223017055977	4.75892321799427	0.492243719620829	9.66781906666077	4.13087115576339e-22	9.4960133441079e-21
ENSMUSG00000087001.2	NA	13.5556647383905	4.7556433871494	1.13037085243582	4.20715323373875	2.58607794522673e-05	0.000100406191090349
ENSMUSG00000044071.9	Tafa2	5.74702883339883	4.72302253231812	1.61069514472648	2.9322883028372	0.00336474230949024	0.00855344764618226
ENSMUSG00000021596.16	Mctp1	11.3144155541937	4.71896413473541	1.27895175357654	3.68971239262075	0.000224507723656204	0.000734744749729821
ENSMUSG00000024868.8	Dkk1	31.3902016351211	4.70884817474926	0.756179168443358	6.22715934431613	4.74967993246111e-10	3.63625473953192e-09
ENSMUSG00000042532.14	Golga7b	11.1879826108552	4.70107970550219	1.2853307342399	3.65748641985304	0.000254700749501564	0.000825824505104843
ENSMUSG00000031972.5	Acta1	7696.94513128931	4.69241596969909	0.13353208579186	35.140737463004	1.61010564832977e-270	1.37873346666479e-266
ENSMUSG00000105867.2	Tmem271	5.16432458163052	4.68269128741339	1.65399361291453	2.83114230360415	0.00463820801421648	0.0114359272173152
ENSMUSG00000029112.5	Nkx1-1	29.3872959130098	4.66432752924917	1.49436736870551	3.12127233699544	0.00180071421215337	0.0048857781364605
ENSMUSG00000028341.9	Nr4a3	15.2940626848618	4.66091142860015	1.03744248475252	4.49269380915319	7.03278655673696e-06	3.00208132030601e-05
ENSMUSG00000087006.3	Gm13889	38.412192701999	4.65464984042405	0.716331915503551	6.49789537459325	8.14514153735902e-11	6.83457589264138e-10
ENSMUSG00000040663.9	Clcf1	83.3683914643707	4.65030730040546	0.452890587160435	10.2680590682228	9.81596146763107e-25	2.66415461322741e-23
ENSMUSG00000109438.1	NA	5.17645961623394	4.64938382215463	1.64637782594173	2.82400779996851	0.00474272306696066	0.0116699571185963
ENSMUSG00000013483.14	Card14	7.06965497797471	4.63749387036073	1.45416112477119	3.18911968650684	0.00142706779270541	0.00397163582204227
ENSMUSG00000106961.1	NA	8.68393861100072	4.61173121752207	1.36409417475347	3.38080119604319	0.000722748144996118	0.00214445334913436
ENSMUSG00000032068.14	Plet1	737.59628717501	4.59448112005194	0.214295800540723	21.4399027347195	5.67321471583328e-102	4.04831146764004e-99
ENSMUSG00000020865.16	Abcc3	123.247694813585	4.57888908268193	0.417907862523956	10.9566952270955	6.17119322684859e-28	2.04425251843344e-26
ENSMUSG00000019890.4	Nts	25.5352509365746	4.56408099126023	0.801009279572306	5.69791275538929	1.21283084473296e-08	7.79397412641529e-08
ENSMUSG00000087075.2	Lbhd2	7.24702810913147	4.55250232423157	1.47224404816468	3.09221988698599	0.00198665630251991	0.00534112604740348
ENSMUSG00000048988.8	Elfn1	239.085904197972	4.5310963445213	0.281653531387834	16.0874828098002	3.12278024354687e-58	4.86188495008943e-56
ENSMUSG00000006362.16	Cbfa2t3	132.381956780919	4.52602681610739	0.414330299989723	10.9237166970884	8.87865578406166e-28	2.91853855965144e-26
ENSMUSG00000087364.1	NA	8.41347276674371	4.50961506855362	1.36554120696992	3.30243792390583	0.000958483004162504	0.00276672508499697
ENSMUSG00000099746.1	NA	5.74921666338614	4.49979389247784	1.57135628758475	2.8636369281942	0.00418807754993838	0.0104342473261921
ENSMUSG00000032338.9	Hcn4	113.314142684605	4.46585619296707	0.438811433020972	10.1771646244997	2.50761552329111e-24	6.59683923992066e-23
ENSMUSG00000025876.15	Unc5a	229.938169469492	4.4510540150418	0.290637168725543	15.3148134306423	6.08863383267696e-53	7.39531510768976e-51
ENSMUSG00000033327.18	Tnxb	78.4555925039701	4.44099881666403	0.463338934498411	9.58477366352053	9.26605833850311e-22	2.07710098305241e-20
ENSMUSG00000041592.16	Sdk2	270.671170113674	4.43416442148593	0.591181985837137	7.50050665905691	6.35716274403337e-14	7.5136486648941e-13
ENSMUSG00000118364.1	NA	8.04001207756061	4.4305007737865	1.38072862060592	3.20881359860724	0.00133283870677676	0.00373709818144382
ENSMUSG00000113003.1	NA	4.97669778645334	4.42638018045986	1.5916398739987	2.78101865426342	0.00541886233040642	0.0131263700524102
ENSMUSG00000039742.15	Fam71f1	10.4978756398093	4.42199581457499	1.26554459725749	3.49414459526573	0.0004755833606814	0.0014659540379823
ENSMUSG00000009097.10	Tbx1	18.9400728382482	4.41389567870791	0.885434241469269	4.98500675937672	6.1959646794431e-07	3.13107380053534e-06
ENSMUSG00000033730.4	Egr3	63.1261335491582	4.40851797578226	0.491633711501873	8.96707827930442	3.04483716099816e-19	5.61916823483346e-18
ENSMUSG00000043079.17	Synpo	370.324629996819	4.39793462170387	0.652783718392399	6.73720023614344	1.61467598036604e-11	1.46079983305593e-10
ENSMUSG00000029019.8	Nppb	62.6513593865728	4.3948425075761	0.565765654658244	7.76795563921398	7.97629840747287e-15	1.01562889610692e-13
ENSMUSG00000104195.1	NA	6.96230464943936	4.38551261172691	1.39145816153321	3.15173875360695	0.00162301413873256	0.00445587369989321
ENSMUSG00000055172.10	C1ra	6.80233117520868	4.36005846056258	1.41137431424668	3.08922899938827	0.00200676693231924	0.00539188743063998
ENSMUSG00000026840.14	Lamc3	23.2557354543499	4.35801128405215	0.812422747812231	5.36421622337362	8.13014667188256e-08	4.63968316903235e-07
ENSMUSG00000049265.7	Kcnk3	53.679078624467	4.34438604436729	0.531778066880181	8.16954725089509	3.09548931887647e-16	4.48505499789157e-15
ENSMUSG00000031734.13	Irx3	160.362229406153	4.3403292772579	0.372565956568256	11.6498279049356	2.29922672086003e-31	9.42022890465284e-30
ENSMUSG00000040732.20	Erg	24.3008795756938	4.33928481499124	0.775034778993527	5.59882592704589	2.15808357364014e-08	1.33668496499678e-07
ENSMUSG00000029595.9	Lhx5	19.9531196856246	4.33816004680662	0.852517436522765	5.08864670792078	3.60627736723475e-07	1.88468435127441e-06
ENSMUSG00000037613.16	Tnfrsf23	261.941875394996	4.33619412573787	0.255620586828889	16.9633994645373	1.53217820005712e-64	2.88352569826134e-62
ENSMUSG00000032548.14	Slco2a1	673.261437044936	4.32352018504465	0.216205465632234	19.9972751493663	5.8164724225955e-89	2.31657922579931e-86
ENSMUSG00000064272.3	Gpbar1	5.92733329592552	4.32243352817192	1.56734202230073	2.75781129241142	0.00581897792544874	0.0139946378249172
ENSMUSG00000079499.9	6530402F18Rik	7.34631002265747	4.28837465816631	1.38195398983121	3.10312404734263	0.00191489358387412	0.0051628569769251
ENSMUSG00000063415.12	Cyp26b1	50.166941730634	4.27986284277065	0.54578010936465	7.84173473773695	4.44364298204915e-15	5.7740386730329e-14
ENSMUSG00000047085.14	Lrrc4b	30.7002739314462	4.27395723188549	1.45230793830837	2.94287259550736	0.00325182213268003	0.00828854083111745
ENSMUSG00000044976.17	Wdr72	26.8695442173222	4.26395005943035	0.796736536999801	5.35176920025122	8.70984438688158e-08	4.94742271873081e-07
ENSMUSG00000055210.4	Foxd2	11.4131951765858	4.26184288925234	1.19645113325622	3.56207016800884	0.000367942006894886	0.0011564277500609
ENSMUSG00000010476.14	Ebf3	51.6623560615648	4.25826019109339	0.585012166426837	7.2789258676485	3.36488512686289e-13	3.69640940876549e-12
ENSMUSG00000024164.15	C3	61.0924529901939	4.24667758995269	0.502505237750193	8.45101159336336	2.88789575115517e-17	4.57521763499384e-16
ENSMUSG00000001510.8	Dlx3	333.05524314515	4.23773878605179	0.613932506127657	6.90261346932267	5.10544114358985e-12	4.95386883995013e-11
ENSMUSG00000034684.12	Sema3f	894.902038393669	4.22996574578086	0.19966381072665	21.1854403178346	1.30103770552139e-99	8.2524339795405e-97
ENSMUSG00000049100.15	Pcdh10	36.666617812219	4.2263954884793	0.741821458207336	5.69732169610284	1.2170415488087e-08	7.81223896735299e-08
ENSMUSG00000086844.1	B230206H07Rik	12.2529314684522	4.21892683731114	1.06647551984978	3.95595281728117	7.62302066535646e-05	0.00027323535352636
ENSMUSG00000113581.1	Dio3os	9.08274071011033	4.21876452443348	1.22663289808292	3.43930488985492	0.000583210006818046	0.00176163160883325
ENSMUSG00000032243.8	Itga11	89.002745724045	4.21284892068938	0.429740722009103	9.80323414777559	1.09037398594721e-22	2.61537043183919e-21
ENSMUSG00000005611.15	Mrvi1	29.6378981034317	4.20960702114903	0.691348162850111	6.08898272585951	1.13630377554713e-09	8.31411320998371e-09
ENSMUSG00000025902.13	Sox17	17.1632245110753	4.20894631059596	0.908163338044145	4.63456972361438	3.57680666145802e-06	1.60063733692527e-05
ENSMUSG00000054580.14	Pla2r1	48.5510007515102	4.20197601438718	0.553954346727117	7.58541933863931	3.31413445371885e-14	3.99984965851931e-13
ENSMUSG00000023039.17	Krt7	1782.38753133762	4.19883085201853	0.444989799899351	9.43579123154786	3.8805426837903e-21	8.2969006245434e-20
ENSMUSG00000015533.9	Itga2	30.2589680931053	4.19500015833993	0.693380503495324	6.05006938786565	1.44783460540411e-09	1.04711213902664e-08
ENSMUSG00000049699.4	Ucn2	12.138633559717	4.19376085509562	1.06257670314943	3.94678411701055	7.92079158215969e-05	0.000282842945446344
ENSMUSG00000028776.14	Tinagl1	2348.55357194761	4.16424183475157	0.353623815514487	11.7759088954261	5.19540710370387e-32	2.22441355145081e-30
ENSMUSG00000104524.1	NA	11.0562469465464	4.14808359629729	1.12289708204154	3.69409063629915	0.000220675085900588	0.000723445926710082
ENSMUSG00000110030.1	NA	8.7315991248535	4.14517792790645	1.2260891662751	3.3808127841955	0.000722717666566813	0.00214445334913436
ENSMUSG00000042671.12	Rgs8	39.4125823376502	4.13396276787353	0.674541494431053	6.12855221213686	8.86823276449337e-10	6.58618188745505e-09
ENSMUSG00000027215.13	Cd82	128.591006936062	4.12721761277797	0.390414582236063	10.5713715638891	4.04534473809802e-26	1.19862584748558e-24
ENSMUSG00000036412.5	Arsi	203.870894940599	4.10894204453137	0.618697555914365	6.6412773175721	3.10976307283626e-11	2.7283710238419e-10
ENSMUSG00000033595.7	Lgi3	19.6156730540631	4.10620402848598	0.852901856550092	4.81439218000438	1.47648594434184e-06	7.02787612084447e-06
ENSMUSG00000021998.16	Lcp1	301.822613823671	4.10442569161536	0.239603182188016	17.1300967463555	8.85074169575164e-66	1.80449764620765e-63
ENSMUSG00000072623.6	Zfp9	43.4586284638993	4.0934960575573	0.579648356854724	7.06203340206008	1.64083529961141e-12	1.66672273672272e-11
ENSMUSG00000040690.15	Col16a1	412.052767147822	4.06926443170268	0.239642800467936	16.9805411377136	1.14426133893773e-64	2.17740218784973e-62
ENSMUSG00000000632.13	Sez6	120.349520453055	4.05858063304919	0.374366302704102	10.8412017954967	2.19567514592781e-27	7.05499672592114e-26
ENSMUSG00000034842.16	Art3	5.80487308554723	4.03730342032868	1.49051990380374	2.70865448359707	0.00675566530850813	0.0159825285361943
ENSMUSG00000071862.3	Lrrtm2	6.26750412563453	4.03650401547765	1.41426879762385	2.85412788732912	0.00431551550982347	0.0107236678208411
ENSMUSG00000112106.1	NA	5.63670623860022	4.03233524999733	1.5003757969862	2.68755018449182	0.0071978285447633	0.0169443314993287
ENSMUSG00000036578.7	Fxyd7	38.2065334674254	4.03091471229166	0.600343851071724	6.71434329692182	1.88915071967412e-11	1.69835145538787e-10
ENSMUSG00000069378.14	Prdm6	7.11933321555986	4.02569518142899	1.36041473473256	2.95916758224497	0.00308471302748124	0.00790968637650002
ENSMUSG00000030123.15	Plxnd1	725.229332483051	4.02269021210112	0.430007523821698	9.35492983087692	8.36552257500557e-21	1.73447868788796e-19
ENSMUSG00000096606.2	Tpbgl	5.49908464367093	4.01892105381709	1.48794474071861	2.70098811053705	0.00691338098546474	0.0163195813586587
ENSMUSG00000062077.14	Trim54	167.127075752744	4.01802891923002	0.323677626438597	12.4136751849058	2.20303319613546e-35	1.13642007581373e-33
ENSMUSG00000051008.5	4930412M03Rik	7.9060687983329	4.01756680347181	1.26515224317734	3.17555995741823	0.00149547613510206	0.00414023994338148
ENSMUSG00000001911.16	Nfix	165.278971599031	4.01057298863194	0.302455949507668	13.2600234684101	3.94772212866816e-40	2.54168004419439e-38
ENSMUSG00000038204.13	Asb10	16.4244122273422	4.00507187345917	1.01223516283902	3.95666147600142	7.60045182797916e-05	0.000272654666958465
ENSMUSG00000055976.6	Cldn23	20.213623446874	4.00284593451222	0.799920264369129	5.00405617010982	5.61363880582073e-07	2.8587326252895e-06
ENSMUSG00000063564.13	Col23a1	87.8687672842063	3.99576959321239	0.457013584630203	8.74321842412103	2.26562073006343e-18	3.88787781794252e-17
ENSMUSG00000024617.16	Camk2a	672.753666155282	3.99161516823008	0.189993883606813	21.0091772032546	5.40633885945856e-98	3.08629864356957e-95
ENSMUSG00000002100.15	Mybpc3	116.420884256332	3.98797661213541	0.357693727252055	11.1491376792448	7.23036539112968e-29	2.57437084591449e-27
ENSMUSG00000026678.10	Rgs5	5.48127083399543	3.97819780355748	1.49604684661897	2.65913986085938	0.00783404345390543	0.0182613077707342
ENSMUSG00000078607.6	1810010H24Rik	127.250077170439	3.97219410006862	0.346489949777561	11.4640961523377	1.99834986373497e-30	7.74292754894234e-29
ENSMUSG00000025780.7	Itih5	134.971084243059	3.97112642220538	0.338829887249957	11.7201184772577	1.00531303616897e-31	4.24063819148515e-30
ENSMUSG00000086399.1	NA	8.52734297128766	3.96454579834655	1.24299841592586	3.18950189119391	0.0014251820658536	0.0039674362906061
ENSMUSG00000032372.14	Plscr2	11.312714929304	3.96321370164691	1.08462078503752	3.65400862340085	0.00025817759034002	0.000835936715938515
ENSMUSG00000016942.6	Tmprss6	6.16346213086884	3.96059370373877	1.43806343507399	2.75411613086109	0.00588508818606121	0.0141342198294664
ENSMUSG00000104554.1	Gm4610	6.0548539676713	3.9556620388398	1.4562794877794	2.71627944500651	0.00660201672455973	0.0156644691638695
ENSMUSG00000030302.16	Atp2b2	142.98393125101	3.95543558166999	0.342347264828526	11.5538693836248	7.05701068493979e-31	2.81721130513471e-29
ENSMUSG00000030994.16	D7Ertd443e	18.1612265421184	3.95126784087014	0.970630341089747	4.07082663049042	4.68466053381928e-05	0.00017490624875123
ENSMUSG00000031824.15	6430548M08Rik	58.8832262980162	3.94785434852174	0.480556428454023	8.21517331736089	2.11858044081775e-16	3.09844650977325e-15
ENSMUSG00000037185.9	Krt80	87.4945713218099	3.94049655049537	0.451027582071324	8.73670858974704	2.4000054048383e-18	4.10614311321287e-17
ENSMUSG00000024112.16	Cacna1h	594.55825689416	3.92700971184021	0.489096120226198	8.02911646492725	9.81771250794687e-16	1.3515928007323e-14
ENSMUSG00000040896.16	Kcnd3	7.27356657348872	3.92646776066879	1.30618912496503	3.00604842409319	0.00264666845636481	0.00689370288460578
ENSMUSG00000025216.9	Lbx1	16.5516468713186	3.92612878208234	0.882510486382326	4.4488182777031	8.63440288544423e-06	3.63056184179027e-05
ENSMUSG00000044220.13	Nkx2-3	9.45156085853868	3.90598417881691	1.20439498459775	3.24310897070155	0.00118232981363722	0.00335130426818124
ENSMUSG00000027217.13	Tspan18	97.894249484304	3.89892640927747	0.36954307393889	10.550668336764	5.04370352577798e-26	1.48416609248237e-24
ENSMUSG00000007097.14	Atp1a2	23.0265989160709	3.89007214328426	0.742611556744182	5.23836736441247	1.62003341263691e-07	8.88398726379114e-07
ENSMUSG00000015134.15	Aldh1a3	144.778074641927	3.87971008587491	0.314422362682808	12.3391671405663	5.57293639300969e-35	2.84901816915475e-33
ENSMUSG00000109498.1	NA	5.29062140179078	3.87862138037867	1.4970416817168	2.59085730727997	0.0095737178829572	0.0217770610258368
ENSMUSG00000087589.3	NA	6.16736994570071	3.87749471163901	1.43251417751051	2.70677580195228	0.00679401223911782	0.0160599383860775
ENSMUSG00000079465.8	Col4a3	7.47790329221765	3.86928604626519	1.32062228154337	2.92989608031092	0.00339075378691032	0.00861445621638127
ENSMUSG00000035775.2	Krt20	265.169742020415	3.86031613570783	0.265621353803991	14.533154358352	7.46998484001109e-48	7.18713260505786e-46
ENSMUSG00000116298.1	NA	5.69617936494141	3.85882507718725	1.47422898757357	2.6175208259461	0.00885710833574755	0.0203497232838761
ENSMUSG00000042672.15	Dcst1	5.29630017686285	3.85481631817764	1.4728540859366	2.61724250554414	0.00886433399336245	0.0203581311479583
ENSMUSG00000022469.17	Rapgef3	428.743340111703	3.85191638438503	0.195844507907838	19.6682379584404	4.03562364179308e-86	1.43987688519476e-83
ENSMUSG00000043017.9	Ptgir	9.04164261453938	3.84937872753481	1.19455315923443	3.2224423817202	0.00127102726508288	0.00358255644203578
ENSMUSG00000026167.14	Wnt10a	60.1186904018754	3.84198293733583	0.461749759350678	8.32048714597817	8.76025128133736e-17	1.33003602344134e-15
ENSMUSG00000013846.10	St3gal1	374.941407701299	3.84003821128	0.226505310392636	16.9534136070518	1.81596940477593e-64	3.38046652458615e-62
ENSMUSG00000024846.6	Cst6	5.08009231536308	3.83037892152515	1.56578756969638	2.44629539514604	0.0144332692853337	0.0313605899239564
ENSMUSG00000026343.6	Gpr39	21.7603503291309	3.82868294847429	0.7967460727939	4.80539920962332	1.54443027472674e-06	7.31671172474971e-06
ENSMUSG00000050777.7	Tmem37	336.727507716751	3.82675923045791	0.221221651100349	17.2983033596565	4.84446814948909e-67	1.01178489668476e-64
ENSMUSG00000039989.7	Cbx4	274.547805104048	3.8205847745904	0.253400710484613	15.0772457081267	2.28608548072003e-51	2.49372611100709e-49
ENSMUSG00000074577.9	Ripor3	47.9393618812467	3.81012991059768	0.583677564854839	6.52779914805405	6.6743113530228e-11	5.66142923387164e-10
ENSMUSG00000021381.4	Barx1	61.6330561717637	3.79988411964929	0.487784732208685	7.79008416775049	6.69645719752611e-15	8.5776758388057e-14
ENSMUSG00000102415.1	NA	5.76039585380751	3.79854217820592	1.4566265813963	2.6077666209858	0.00911350658048042	0.0208688211923128
ENSMUSG00000086665.1	NA	9.86410548651176	3.79330462230508	1.12048082696291	3.38542573065434	0.00071067938105228	0.002112303901406
ENSMUSG00000038195.6	Rilp	21.6741911214676	3.77485340640946	0.799968856869862	4.71875045383617	2.37297693086662e-06	1.09158213585876e-05
ENSMUSG00000031627.9	Irf2	163.896984097921	3.77344608127638	0.330526899739141	11.4164568277331	3.46056429865292e-30	1.3318117792973e-28
ENSMUSG00000053797.10	Krt16	17.0045190185979	3.76603261107524	0.916361610936051	4.10976689347373	3.96058721192283e-05	0.000149666850378178
ENSMUSG00000056380.13	Gpr50	20.8250839321162	3.76462270102443	0.791008085102913	4.75927208826777	1.94292375938744e-06	9.06415480884481e-06
ENSMUSG00000024134.11	Six2	43.9105390861176	3.76165975763963	0.563515808193021	6.67534025301229	2.46659213688364e-11	2.18648327827481e-10
ENSMUSG00000075707.5	Dio3	202.18409678091	3.7567034001032	0.262395021904563	14.316976643976	1.71419965110927e-46	1.55330069973002e-44
ENSMUSG00000099338.1	NA	6.29549050813434	3.75462473922881	1.42395704014398	2.63675422318161	0.00837034535516245	0.0193507741026609
ENSMUSG00000074063.10	Osgin1	17.1909635591374	3.74584135716395	0.924388134259846	4.05223868452534	5.07298712861657e-05	0.000187807993006242
ENSMUSG00000028634.17	Hivep3	278.630184120364	3.74131856965666	0.264553088487103	14.1420332344336	2.09152889524114e-45	1.7820658636766e-43
ENSMUSG00000043943.14	Naalad2	5.88382810104962	3.73594892154457	1.46591036867124	2.54855208161941	0.0108171133736617	0.0243147241944258
ENSMUSG00000029093.14	Sorcs2	528.514150092574	3.72852914930276	0.217969709908827	17.1057214824131	1.34525572935844e-65	2.678936002441e-63
ENSMUSG00000020867.13	Spata20	9.31226205398155	3.72811840911808	1.21814524478792	3.0604875937985	0.00220976915328168	0.00586100457164349
ENSMUSG00000012519.14	Mlkl	136.290785930774	3.72084810893263	0.314710078491071	11.823098029694	2.9654324363733e-32	1.28247464407397e-30
ENSMUSG00000028328.13	Tmod1	19.0671084832219	3.71840373378065	0.794719291542924	4.67888948129279	2.88432851306494e-06	1.30818353058131e-05
ENSMUSG00000019359.14	Gdpd2	13.7841567830807	3.71564948030469	0.915713677916586	4.05765423178833	4.95680819503305e-05	0.000183864624535707
ENSMUSG00000021280.9	Exoc3l4	103.571372119948	3.70965285203202	0.879761450401768	4.21665765229643	2.479499617004e-05	9.66406700974293e-05
ENSMUSG00000032172.8	Olfm2	235.918961750322	3.68932739105333	0.26553958513517	13.8937002148863	6.91677361647981e-44	5.56134577257433e-42
ENSMUSG00000061143.15	Maml3	390.503929835436	3.68521962164092	0.243590254543428	15.1287646073867	1.04641376765328e-51	1.17900540689672e-49
ENSMUSG00000106560.1	NA	5.27788421119929	3.67569826587323	1.55426811862828	2.36490617147652	0.0180346393901811	0.0382822551061281
ENSMUSG00000018830.10	Myh11	100.551520586491	3.67285053811728	0.404849321802425	9.07214200524141	1.16699876317324e-19	2.21574510178546e-18
ENSMUSG00000085829.1	NA	6.15665622709083	3.6660095647991	1.37116645295496	2.67364298251215	0.00750322829831751	0.0175811038222719
ENSMUSG00000097960.1	A330074K22Rik	26.7558398800801	3.66514554289531	0.740664475645904	4.9484559654344	7.48045086219072e-07	3.73172739486975e-06
ENSMUSG00000043903.4	Zfp469	646.221760950176	3.66424012409059	0.221899945554373	16.513028495506	2.95666021980513e-61	4.96429048278261e-59
ENSMUSG00000078937.8	Cpt1b	18.560554599921	3.66147617783838	0.832807837622413	4.39654385133015	1.09988148390191e-05	4.53128946194471e-05
ENSMUSG00000012819.15	Cdh23	100.308531808738	3.65770813940714	0.361235916306046	10.1255383927778	4.25629799946239e-24	1.10444484149686e-22
ENSMUSG00000025279.7	Dnase1l3	6.41346027735478	3.6482781020501	1.47797225604693	2.46843476738054	0.0135705383822223	0.0296742901345683
ENSMUSG00000030109.15	Slc6a12	5.54967840781543	3.64250606836944	1.59766553413141	2.27989275011165	0.0226140501566997	0.0469383375328615
ENSMUSG00000031543.18	Ank1	47.1586936931143	3.63380588356851	0.578971915463481	6.27630768697919	3.4670775123965e-10	2.69773600532951e-09
ENSMUSG00000004098.7	Col5a3	840.506427927364	3.63191646079659	0.175677069904152	20.6738219323566	5.96042279111644e-95	3.09327880971698e-92
ENSMUSG00000000706.16	Btn1a1	15.9724618934121	3.63081413474251	0.901886847798496	4.02579785214223	5.67824545494494e-05	0.000208190176967217
ENSMUSG00000064246.10	Chil1	13.9639944721447	3.62998297711833	0.935006796871935	3.8823065129178	0.000103470339087884	0.000360462373315522
ENSMUSG00000059430.14	Actg2	40.7715916800706	3.62901832313079	0.545799791227626	6.64899177584572	2.95107485542587e-11	2.59579393805975e-10
ENSMUSG00000091898.8	Tnnc1	103.715208308067	3.61990840087898	0.372781503470098	9.71053651316513	2.71902097151751e-22	6.31831114765385e-21
ENSMUSG00000024349.10	Tmem173	72.5854344166865	3.60529188206777	0.414294224820013	8.70224991341374	3.25368080996735e-18	5.51162587057378e-17
ENSMUSG00000089417.1	LOC115489854	7.32497128482055	3.60219923650999	1.30080387718269	2.76921010130421	0.00561923862097401	0.0135657006798422
ENSMUSG00000047671.8	Tctex1d4	5.37752857976084	3.59965208021635	1.47890655372894	2.43399562409141	0.0149331756199752	0.0323605675904966
ENSMUSG00000030137.8	Tuba8	15.4732125594734	3.58871539203986	0.85048771655151	4.21959697030205	2.44739439379258e-05	9.54762560093206e-05
ENSMUSG00000043557.16	Mdga1	545.583468043628	3.58635970755956	0.182138292332496	19.6903114750445	2.61079326110555e-86	9.51328625312632e-84
ENSMUSG00000102202.1	NA	6.64420097291347	3.58246046095583	1.27842519058755	2.80224489264748	0.00507483347151412	0.0123858626240774
ENSMUSG00000042759.12	Apobr	432.805420854811	3.57595774771486	0.198410680253801	18.0230103699085	1.28554075171954e-72	3.14516727342126e-70
ENSMUSG00000015053.14	Gata2	429.973109242399	3.57322441356443	0.214195752096249	16.6820507810948	1.77035537449637e-62	3.0937863411862e-60
ENSMUSG00000084862.1	NA	7.64758276081577	3.57298329989512	1.28367396969723	2.78340402955888	0.00537917738061085	0.0130413068828343
ENSMUSG00000000247.11	Lhx2	30.8024206478614	3.56981057165571	0.613545761432499	5.81832814445815	5.94391277662623e-09	3.9904135716386e-08
ENSMUSG00000058152.8	Chsy3	53.2112260809512	3.56967288024239	0.552955273990966	6.45562678962839	1.07771906335474e-10	8.91212780251726e-10
ENSMUSG00000025743.14	Sdc3	2162.07524646036	3.56884894352169	0.138770613912252	25.7176129939034	7.42713958803806e-146	1.2719719258474e-142
ENSMUSG00000115810.1	NA	8.40309210968714	3.56298936479481	1.17724463816791	3.02654966459624	0.00247362181335766	0.00649245167441583
ENSMUSG00000047884.6	Klk9	8.59345852007548	3.56256711450038	1.12813968989083	3.15791310812327	0.00158902914162327	0.00437168081597431
ENSMUSG00000034839.5	Larp6	13.7361047980624	3.55325665234709	0.945706796337514	3.75724977985562	0.000171791002297919	0.000575639347555107
ENSMUSG00000048096.7	Lmod1	620.606168070616	3.53773821956667	0.176392157736017	20.0560969658364	1.78561913045141e-89	7.28107457812162e-87
ENSMUSG00000070576.4	Mn1	794.393848354815	3.53618908002456	0.52044418012567	6.79455975311451	1.08643780568467e-11	1.00629171769366e-10
ENSMUSG00000017167.6	Cntnap1	16.5443976849659	3.53456007971194	0.908334018022005	3.89125587017959	9.97266979554583e-05	0.000348626133738555
ENSMUSG00000067006.12	Serpinb5	8.43153408056422	3.53122035181947	1.14450395815615	3.08537189990015	0.00203297776154767	0.00544693009140573
ENSMUSG00000093460.9	Six3os1	5.7101182711816	3.52865470543886	1.39234413178904	2.53432655395678	0.0112663685845986	0.0251988805511083
ENSMUSG00000030551.14	Nr2f2	43.0998806671154	3.52692300888495	0.534831838189025	6.59445223161608	4.26828809784828e-11	3.68255425510074e-10
ENSMUSG00000039878.13	Slc39a5	10.1070061482068	3.52205910958928	1.05431664525948	3.34060846466335	0.000835950206827404	0.00244509861970978
ENSMUSG00000051076.8	Vtcn1	14.148308911931	3.51833102096074	0.890664027652661	3.95023365907488	7.80749357098516e-05	0.00027902991422515
ENSMUSG00000038152.4	NA	24.0335692233134	3.51640785074106	0.693439333845418	5.07096681585839	3.95799789709759e-07	2.05844737278146e-06
ENSMUSG00000053024.14	Cntn2	1006.96018649014	3.51448530420397	0.166296768290522	21.1338160105682	3.88818436545538e-99	2.37818019438532e-96
ENSMUSG00000040605.7	Bace2	8.47876189798063	3.5118070876931	1.1800730787095	2.97592339919619	0.00292107814780956	0.00752352125496916
ENSMUSG00000084781.1	D930015M05Rik	5.43458493798273	3.50482574792916	1.48934749233165	2.35326259719428	0.0186094867891911	0.0393755955957111
ENSMUSG00000054459.8	Vsnl1	7.28452224300013	3.49500953801215	1.26206713734347	2.76927386396322	0.00561813893374041	0.0135649580402141
ENSMUSG00000067158.9	Col4a4	7.1542947314183	3.48971285883851	1.27087034863908	2.74592358109188	0.00603408171148406	0.0144551242678523
ENSMUSG00000021506.7	Pitx1	23.1665424751617	3.4823414082963	0.766705549274451	4.54195409383917	5.5735179527624e-06	2.41528513307209e-05
ENSMUSG00000020848.7	Doc2b	33.1437028201882	3.47797779402409	0.621468898258624	5.59638270518363	2.1887027808789e-08	1.3546701780026e-07
ENSMUSG00000029061.2	Mmp23	259.010420202244	3.47704445158205	0.239548468865234	14.5149934293179	9.73670206707172e-48	9.26393108892613e-46
ENSMUSG00000041741.10	Pde3a	36.8345238615517	3.47666582799177	0.637982147169184	5.44947196942458	5.05195843868018e-08	2.97523522079906e-07
ENSMUSG00000054423.14	Cadps	49.5299085520035	3.47486720549847	0.542041623466453	6.4107017894236	1.4485128817975e-10	1.18073448898924e-09
ENSMUSG00000037428.14	Vgf	2395.49823773527	3.4702315618279	0.128917179002031	26.9183020346204	1.34119960317095e-159	3.82823073398428e-156
ENSMUSG00000051439.7	Cd14	15.2242171296334	3.46972938810213	0.860717117577757	4.03120760264034	5.54910010123317e-05	0.000203935382690385
ENSMUSG00000028073.15	Pear1	99.1282385601532	3.46228679195512	0.398715208690519	8.68360854186161	3.83406707102059e-18	6.443791232414e-17
ENSMUSG00000089812.2	NA	10.0843986052422	3.45866194042173	1.02734749522956	3.36659402634636	0.000761026331702079	0.00224364554255979
ENSMUSG00000028778.15	Hcrtr1	20.786397266041	3.45650694784494	0.839001128933759	4.11978819651606	3.79220831412388e-05	0.000143811690849614
ENSMUSG00000031502.11	Col4a1	13182.0920759075	3.44953997629813	0.133253658146784	25.8870189702284	9.32499546129795e-148	1.77444302522432e-144
ENSMUSG00000025498.15	Irf7	18.2006268237469	3.44701127541776	0.780096925949183	4.41869613987212	9.92981395070322e-06	4.12862329982383e-05
ENSMUSG00000039607.17	Rbms3	5.15613643113043	3.44688888789381	1.43219325745801	2.40672051061856	0.0160964832233965	0.0345844133766186
ENSMUSG00000020614.13	Fam20a	51.2103659330725	3.44096383196034	0.542847110134194	6.33873473344958	2.31659691967708e-10	1.83676105770322e-09
ENSMUSG00000043456.17	Zfp536	33.6713222803574	3.44043249613414	0.685273137372364	5.02052730291786	5.15298257343465e-07	2.63590142032981e-06
ENSMUSG00000028753.12	Vwa5b1	6.26660148846249	3.43672923468882	1.35344270079501	2.53924989411822	0.011109044271423	0.0248990305185695
ENSMUSG00000030587.5	2200002D01Rik	573.237149823589	3.43012763976656	0.189709128321936	18.0809836095269	4.49983057946977e-73	1.13190179193762e-70
ENSMUSG00000111514.1	NA	5.6942280686336	3.42830577483937	1.3882899527077	2.46944506668283	0.0135322793904388	0.0296095332618698
ENSMUSG00000031503.13	Col4a2	8481.2071729537	3.42414918101843	0.131669263976014	26.0056833130182	4.27086718714513e-149	9.14285893088094e-146
ENSMUSG00000023443.13	Esx1	248.553031411236	3.41982143430931	0.248544272609276	13.759405511168	4.47188928552643e-43	3.4189989242824e-41
ENSMUSG00000023484.14	Prph	1367.99766004723	3.41303324680149	0.38019611949077	8.97703335681824	2.78165574601686e-19	5.15012284392267e-18
ENSMUSG00000112830.1	NA	5.16827146573386	3.41274869387599	1.4194355859603	2.4042997989001	0.0162034787619837	0.0347788917505618
ENSMUSG00000059741.13	Myl3	35.5358978150736	3.40625214981902	0.579118027207844	5.8817926394761	4.058466035622e-09	2.77355504094423e-08
ENSMUSG00000024621.16	Csf1r	23.8638347073819	3.39943578665185	0.68643367701163	4.95231498759093	7.33357694317072e-07	3.66486252491222e-06
ENSMUSG00000018387.12	Shroom1	71.5688626340421	3.39942852202283	0.403930018990306	8.41588483698315	3.89940248016126e-17	6.10431141455592e-16
ENSMUSG00000079584.2	Gm364	6.01297852366251	3.39896543355544	1.39949271704066	2.42871248429419	0.0151525432392693	0.0327695991306637
ENSMUSG00000041120.6	Nbl1	300.576887922452	3.39509266311796	0.217647709089708	15.5990277927465	7.39110959307797e-55	1.00460430865915e-52
ENSMUSG00000040121.5	Rep15	7.60528761081409	3.39354235100017	1.17060900543289	2.89895459137121	0.00374409114074171	0.00940608843719268
ENSMUSG00000026610.13	Esrrg	5.19685478200548	3.38047708571957	1.44314304321593	2.34244075915471	0.0191580751307842	0.040471345095573
ENSMUSG00000111521.1	NA	52.3226751725575	3.37723552135355	0.469629129604495	7.19128203184019	6.41857399019184e-13	6.81913760273111e-12
ENSMUSG00000020866.17	Cacna1g	365.760621295602	3.37608514127582	0.568093127666543	5.94283749768841	2.80130106687713e-09	1.95577179255351e-08
ENSMUSG00000045991.19	Onecut2	192.156709832517	3.37293633623146	0.265190919166989	12.7188983198461	4.64360983926188e-37	2.55712096807714e-35
ENSMUSG00000023249.15	Parp3	291.40376488229	3.36858009821162	0.21865945948872	15.4055996758073	1.50090284238989e-53	1.87623810793936e-51
ENSMUSG00000043822.18	Adamtsl5	361.511379325492	3.36769471935638	0.215449700330511	15.631002104854	4.47706324780137e-55	6.23367359202003e-53
ENSMUSG00000042312.10	S100a13	218.193166189874	3.36581352976053	0.251557051474853	13.3799212147984	7.92313117278569e-41	5.34218678996566e-39
ENSMUSG00000104369.1	NA	7.16897335449745	3.36240960098499	1.32864752511514	2.53070098534494	0.0113834846001104	0.0254209880377481
ENSMUSG00000038807.19	Rap1gap2	469.630287506172	3.35850340330844	0.23425886093589	14.3367187473329	1.29012526610392e-46	1.18153397365218e-44
ENSMUSG00000014776.7	Nol3	62.3614205223428	3.35771087524939	0.491501238698181	6.83154102346276	8.40072600022477e-12	7.93113745754407e-11
ENSMUSG00000111329.1	A830035O19Rik	8.45638958704435	3.35678172023931	1.13477642171683	2.95809963619157	0.00309542053470838	0.00792883219823748
ENSMUSG00000017817.11	Jph2	549.338246977394	3.34836005058495	0.19887008224364	16.836921938227	1.30869196603368e-63	2.35922722213608e-61
ENSMUSG00000034957.10	Cebpa	237.3682377972	3.34732690767615	0.297495471822542	11.2516902767275	2.27195864745823e-29	8.36764812825155e-28
ENSMUSG00000001119.7	Col6a1	289.250514296749	3.34679142710774	0.283776900342206	11.7937415732988	4.20438424768984e-32	1.80915288004865e-30
ENSMUSG00000021221.15	Dpf3	12.613652360769	3.33665114749704	0.939563523065216	3.55127787061338	0.000383365441787585	0.00120093589830879
ENSMUSG00000031778.13	Cx3cl1	384.027419766093	3.33248736282218	0.219594664950728	15.1756298977933	5.1283051777717e-52	5.93428070773771e-50
ENSMUSG00000020155.2	Kcnmb1	20.414196507113	3.33244625659038	0.722223186046104	4.61415019757846	3.94706923032535e-06	1.75577941918317e-05
ENSMUSG00000038580.13	Sct	91.1439768770925	3.33122029808882	0.411045140191936	8.10426878306679	5.30636796653406e-16	7.52915143288006e-15
ENSMUSG00000030351.5	Tspan11	6.16175478710588	3.32690380126334	1.3220233736586	2.5165241912905	0.0118518763610766	0.026360420072701
ENSMUSG00000038239.11	Hrc	170.415751340026	3.32511479338258	0.304152032505815	10.9324102357232	8.06766341580904e-28	2.66731281195262e-26
ENSMUSG00000021508.11	Cxcl14	201.931143008421	3.32379329933779	0.279333685217542	11.8990063684917	1.19764626946526e-32	5.34137760699533e-31
ENSMUSG00000022987.12	Zfp641	24.7733459946989	3.32297283827026	0.805688859093444	4.12438722562112	3.71723067876774e-05	0.000141093290347022
ENSMUSG00000023000.5	Dhh	20.1844136573796	3.31556128401626	0.738337533561775	4.49057664456233	7.10306091727235e-06	3.02905929455195e-05
ENSMUSG00000097330.2	NA	10.0288522623967	3.31374700880702	1.12066348875709	2.95695098667151	0.00310697501528286	0.00795367027081229
ENSMUSG00000102440.1	Pcdhga9	40.5418418203322	3.31182639132346	0.520028977863378	6.36854200881386	1.90833507907322e-10	1.5322150287955e-09
ENSMUSG00000045838.8	Ccdc9b	40.6424173498486	3.30986196981256	0.517940280152887	6.39043167068517	1.65418110231399e-10	1.33944287796467e-09
ENSMUSG00000032584.12	Mst1r	21.1513397154379	3.30466074781808	0.725313291705953	4.55618390784683	5.20913320431488e-06	2.27001565539686e-05
ENSMUSG00000086134.1	Gm16159	16.7678285499618	3.29858992503142	0.855890999910862	3.85398365606713	0.000116211356367592	0.000401095463351748
ENSMUSG00000010175.13	Prox1	60.0133337702152	3.29692510759705	0.434138676382346	7.59417505731153	3.09759407208605e-14	3.74907392781242e-13
ENSMUSG00000058975.7	Kcnc1	12.5169380219263	3.29419394213663	0.925335042784547	3.5600012858301	0.000370852977993933	0.00116429479397325
ENSMUSG00000020154.10	Ptprb	20.0416082986407	3.2864712760763	0.739571645933669	4.44374969503773	8.84044485389053e-06	3.70809352357897e-05
ENSMUSG00000038264.8	Sema7a	292.456987777371	3.28606035968494	0.218733738732514	15.0231069917541	5.18206860822602e-51	5.47827820891845e-49
ENSMUSG00000024664.5	Fads3	285.343621645718	3.28436897756047	0.255997397143086	12.8296967633805	1.11800891981034e-37	6.38234025355727e-36
ENSMUSG00000017734.15	Dbndd2	16.7091560176131	3.28377338702299	0.799057863138766	4.10955643953499	3.96419821706716e-05	0.00014973722687581
ENSMUSG00000055421.8	Pcdh9	31.4430615977669	3.28087830522461	0.625565403094949	5.2446607325032	1.56570161643081e-07	8.60809177624207e-07
ENSMUSG00000086938.9	4930481A15Rik	7.16021876068638	3.27630329691115	1.30987246506414	2.50123839098391	0.0123759840187738	0.0273732535587654
ENSMUSG00000025329.3	Padi1	6.15749732802736	3.27498829001628	1.31290024639532	2.49446848609257	0.0126145927421199	0.0278376648878929
ENSMUSG00000025582.4	Nptx1	57.2991368517303	3.27352430729638	0.442357478737759	7.4001785086514	1.36001548997099e-13	1.5548481496157e-12
ENSMUSG00000060962.12	Dmkn	62.1998898711847	3.27106732402476	0.442796445519124	7.38729354566033	1.49847540016963e-13	1.70517539556845e-12
ENSMUSG00000033788.15	Dysf	2159.1861525216	3.26100725001745	0.165099314022082	19.7517916372523	7.74218609379449e-87	2.94650397871832e-84
ENSMUSG00000047182.6	Irs3	85.7866844435894	3.25758627389712	0.365484789688107	8.9130556614327	4.96450441801012e-19	8.95912567574724e-18
ENSMUSG00000052331.14	Ankrd44	114.890507886341	3.25387348776949	0.338820640723811	9.60352793388959	7.7253903907797e-22	1.74314935220676e-20
ENSMUSG00000000794.9	Kcnn3	26.5198359017876	3.25269591650139	0.634424888874886	5.12699922960123	2.9439672100979e-07	1.55420414427055e-06
ENSMUSG00000037798.7	Mat1a	27.7823613401541	3.25038301505983	0.643740270322609	5.04921497831867	4.43629284825139e-07	2.29050199937152e-06
ENSMUSG00000030256.11	Bhlhe41	128.671228935714	3.24847442129311	0.349044927127754	9.30675156354339	1.31801718455256e-20	2.69359932012495e-19
ENSMUSG00000109953.1	NA	10.1828172818948	3.24262879320336	0.996107967711328	3.25529852015306	0.00113273235537626	0.00322459679490921
ENSMUSG00000009487.10	Otog	16.0470993163077	3.24144271926064	0.882819114465552	3.67169521609528	0.000240946927165008	0.000784050365690278
ENSMUSG00000020734.13	Grin2c	29.0480476947258	3.23847210720885	0.673889818380676	4.80564035674369	1.54256974547388e-06	7.3099196073563e-06
ENSMUSG00000044080.9	S100a1	140.499806460153	3.21804823116781	0.30176859707489	10.6639599426881	1.50068594727197e-26	4.61413779766245e-25
ENSMUSG00000038402.2	Foxf2	16.2596838940881	3.21194450224582	0.814266524068613	3.94458621017211	7.99378920012456e-05	0.000285271168662916
ENSMUSG00000020773.11	Trim47	391.553323718854	3.20603271474005	0.233355997596126	13.7388057207289	5.94483329872052e-43	4.50492102096848e-41
ENSMUSG00000027832.5	Ptx3	28.6367507472173	3.20592944470624	0.616671325406852	5.19876522974553	2.0061671485394e-07	1.08452078869589e-06
ENSMUSG00000051359.15	Ncald	39.3602102826653	3.19993953851132	0.525340207375218	6.09117576303425	1.12084407713613e-09	8.21728410318209e-09
ENSMUSG00000000126.11	Wnt9a	433.252352788127	3.19835577285481	0.204327110818641	15.6531150469486	3.16348102716187e-55	4.44080131730936e-53
ENSMUSG00000042485.7	Mustn1	6.04292736794143	3.19640605461958	1.33591132581585	2.39267831094068	0.0167258986216351	0.0357791331244221
ENSMUSG00000005917.15	Otx1	9.51541940761847	3.19553642989373	1.04656071742725	3.05336936183625	0.00226287224013429	0.00598331789169984
ENSMUSG00000038463.8	Olfml2b	133.02244668434	3.19516113606567	0.360406688160398	8.86543241573717	7.62077298106302e-19	1.35527890003827e-17
ENSMUSG00000040812.14	Agbl2	57.8946054895108	3.19438171366137	0.522252486120627	6.11654668681375	9.56248808385167e-10	7.0772329699241e-09
ENSMUSG00000021219.16	Rgs6	9.95363295382789	3.19138660670121	1.10117575038034	2.89816280970492	0.0037535568266547	0.00942848551089592
ENSMUSG00000070687.11	Htr1d	40.9064267395685	3.1873991142405	0.50644985639035	6.29361243570733	3.10161658269562e-10	2.42107044645602e-09
ENSMUSG00000015579.5	Nkx2-5	79.887659312682	3.18651098667085	0.368912450998703	8.63758048296953	5.74160082949524e-18	9.51894054268495e-17
ENSMUSG00000024084.8	Qpct	62.9147647713244	3.18261672679689	0.413997753974191	7.68752172263063	1.50012382462582e-14	1.86573134499214e-13
ENSMUSG00000072214.7	Sept5	58.4830315933052	3.18231396688726	0.452576649379165	7.03154696834822	2.04256082970749e-12	2.05166549968155e-11
ENSMUSG00000008136.14	Fhl2	447.528433347901	3.18226558371147	0.201095455636383	15.8246518979802	2.10359301638923e-56	3.02740621837664e-54
ENSMUSG00000034265.8	Zdhhc14	21.3108356603603	3.17666731406188	0.732014528207715	4.33962331572807	1.42727157006067e-05	5.77449867915403e-05
ENSMUSG00000019929.16	Dcn	21.656420471336	3.17546687195022	0.701767399746919	4.52495637884491	6.04079638829595e-06	2.60591130846238e-05
ENSMUSG00000005583.16	Mef2c	28.6590547427811	3.16906903518979	0.64326163621626	4.92656309154487	8.36885980497037e-07	4.13665258409874e-06
ENSMUSG00000039578.17	Ccser1	18.5725354909802	3.16297602201328	0.752582314557326	4.20283065497461	2.63597792682126e-05	0.000102135199037875
ENSMUSG00000104292.1	NA	9.35036780500764	3.16215581555417	1.07485860939903	2.94192723387329	0.00326176562042976	0.00830893916636621
ENSMUSG00000020836.15	Coro6	173.068071473462	3.16078644984587	0.274678252591366	11.5072322618424	1.21309402824436e-30	4.77596513280757e-29
ENSMUSG00000039377.7	Hlx	39.263011959298	3.16053148268386	0.53886405038836	5.86517412027405	4.4866162489592e-09	3.04670062964613e-08
ENSMUSG00000060402.8	Chst8	67.9763375333024	3.16009819849243	0.437766633314945	7.21868218818528	5.24937750310571e-13	5.6152928868325e-12
ENSMUSG00000027894.14	Slc6a17	22.4873394295883	3.15896759532285	0.678267366557531	4.65740761103669	3.20216048560573e-06	1.44316317043378e-05
ENSMUSG00000027611.12	Procr	145.945157572005	3.14971987418551	0.294281148521395	10.7030976670139	9.84315769782967e-27	3.06498034060056e-25
ENSMUSG00000109279.1	NA	7.77568061636701	3.14783597147435	1.19723906628077	2.62924595440502	0.00855744438437374	0.0197300474591794
ENSMUSG00000027580.17	Helz2	344.712440900631	3.13260761053408	0.221605461524116	14.1359675388378	2.27978927603468e-45	1.93285500699851e-43
ENSMUSG00000026751.14	Nr5a1	6.46410719520936	3.13174703145803	1.22510034356889	2.55631879290379	0.0105786152904427	0.0238224017704301
ENSMUSG00000035783.9	Acta2	10120.3087206619	3.13068315506661	0.108043162793299	28.9762264832622	1.311736653959e-184	5.92537227319326e-181
ENSMUSG00000097472.1	NA	8.37871976435722	3.12828338215335	1.16070793100955	2.69515120779132	0.00703566950929721	0.016580827854166
ENSMUSG00000032440.13	Tgfbr2	298.835051219374	3.12155401149393	0.219117846195708	14.2460053605395	4.74667291673336e-46	4.23393335270706e-44
ENSMUSG00000030093.7	Wnt7a	192.00838601004	3.12154508676023	0.252558574471803	12.3596876221233	4.31831531430159e-35	2.21423557103979e-33
ENSMUSG00000005089.15	Slc1a2	13.0073415924178	3.11907171057211	0.894267088320815	3.48785251219393	0.000486916590669201	0.00149738436555948
ENSMUSG00000032596.14	Uba7	6.25206323718153	3.11693458137093	1.29770396606074	2.40188414529746	0.0163108733153785	0.0349699569853746
ENSMUSG00000022598.6	Psca	39.7195453345881	3.11327004053473	0.526278300218562	5.91563444520094	3.30598732155357e-09	2.28207734256052e-08
ENSMUSG00000041073.10	Nacad	139.505681395876	3.10744166417874	0.318482909178382	9.75701230623419	1.72152089181359e-22	4.0834857054293e-21
ENSMUSG00000032020.15	Ubash3b	162.392729661823	3.10618490596154	0.268931381381255	11.550102074395	7.373281458902e-31	2.92981016856509e-29
ENSMUSG00000037820.15	Tgm2	1036.64115942392	3.10590968511337	0.147700794615446	21.0283884606032	3.60695876240437e-98	2.13009571603232e-95
ENSMUSG00000019230.14	Lhx9	14.4990473149039	3.10367174248754	0.851590951896308	3.64455697371648	0.000267852796987473	0.000864587803250514
ENSMUSG00000045903.9	Npas4	41.9607491149674	3.10215754345662	0.530234317047128	5.85054087168955	4.89977037881403e-09	3.31542740053612e-08
ENSMUSG00000050503.9	Fbxl22	11.3698540086884	3.09236738945346	0.974456545724111	3.1734276946701	0.0015065042053056	0.0041653844075014
ENSMUSG00000072812.4	NA	1537.58600411162	3.08998999382852	0.141925178053769	21.7719648916549	4.27889180354876e-105	3.33092277398073e-102
ENSMUSG00000029245.16	Epha5	7.35161427524989	3.08905032901329	1.19036264233479	2.59504979335909	0.00945772162225931	0.0215418194577488
ENSMUSG00000110773.1	NA	9.81773645937059	3.08585962066508	1.02320413279193	3.01587876921975	0.00256235684820886	0.00669559404675387
ENSMUSG00000039004.6	Bmp6	113.08398736408	3.08454281049701	0.33194083259982	9.29244765200568	1.5078029224471e-20	3.05232066782849e-19
ENSMUSG00000037962.7	Rflna	9.02178490124736	3.08401351361599	1.10619652582865	2.78794359013717	0.00530437792090344	0.0128745431226463
ENSMUSG00000025504.14	Eps8l2	859.72622647976	3.07921022606349	0.160400632616393	19.196995522004	3.92128182631941e-82	1.26709193504804e-79
ENSMUSG00000027577.14	Chrna4	142.174987882161	3.07918991963031	0.298397450178056	10.3190892475554	5.77685144036881e-25	1.5829497242841e-23
ENSMUSG00000035041.8	Creb3l3	29.8289014131517	3.07875736581877	0.675112286802359	4.56036340325129	5.1065171122086e-06	2.22832526286883e-05
ENSMUSG00000035493.10	Tgfbi	289.238924288875	3.07693457694252	0.238811517674904	12.8843642337686	5.51279144164787e-38	3.25558849067798e-36
ENSMUSG00000047181.12	Samd14	143.278459703178	3.07531422830111	0.347148910607524	8.8587753967575	8.08981743220111e-19	1.43422581101321e-17
ENSMUSG00000026208.9	Des	1170.15187005325	3.07419369956305	0.192320702704944	15.9847258060379	1.63283803499143e-57	2.43165079889245e-55
ENSMUSG00000047507.12	Baiap3	22.2678284565352	3.07052211559132	0.712245129504096	4.31104684103516	1.62483478405082e-05	6.51684321116027e-05
ENSMUSG00000035279.8	Ssc5d	320.418769692933	3.07028778735839	0.215012670616644	14.2795667741486	2.93419805398493e-46	2.6447934669761e-44
ENSMUSG00000011148.14	Adssl1	118.282452653676	3.07000977550519	0.375498458422121	8.17582524414522	2.93847636482977e-16	4.26477510373514e-15
ENSMUSG00000110344.1	NA	46.6611629229892	3.06164935628942	0.481988443949473	6.35212191230538	2.12364907724655e-10	1.69476300544848e-09
ENSMUSG00000048583.16	Igf2	1195.03054904857	3.05849938077652	0.387518212424157	7.89253068041314	2.96119500359298e-15	3.90103274088719e-14
ENSMUSG00000046768.13	Rhoj	17.4437988193322	3.0564933265743	0.781941302331059	3.90885264336662	9.27355050585375e-05	0.000326116685756163
ENSMUSG00000022969.13	Il10rb	80.8758606393495	3.05402039069306	0.388069307046774	7.86978082326144	3.55263096810686e-15	4.65511537565403e-14
ENSMUSG00000008193.13	Spib	66.2422336885609	3.05031030659726	0.44453631852454	6.86177974551446	6.80078662215324e-12	6.49221135401318e-11
ENSMUSG00000044770.14	Scml4	9.90078489162184	3.04985133203192	1.11173937930827	2.74331501500787	0.0060822306412176	0.014562320978819
ENSMUSG00000073787.4	Gm10575	35.7187923542128	3.04876078715012	0.547773834341006	5.56572913128993	2.61058496388723e-08	1.5961755834178e-07
ENSMUSG00000026247.13	Ecel1	40.3260739351403	3.04523962761847	0.506536574829084	6.01188498312486	1.83378414663621e-09	1.30801279863772e-08
ENSMUSG00000024500.20	Ppp2r2b	7.00226559116431	3.04508945031255	1.22531746143299	2.48514327605466	0.0129499302768753	0.0284772092863081
ENSMUSG00000061815.11	Rufy4	16.020100271328	3.04395121121787	0.796755626478896	3.82043265219226	0.000133217779176164	0.000455932791001395
ENSMUSG00000042425.18	Frmpd3	16.8258712401146	3.02913331598058	0.772121755980276	3.92312908232307	8.74062898119482e-05	0.000309728971512399
ENSMUSG00000021822.3	Plau	258.780412648906	3.02873441831831	0.223699567556661	13.5392949186241	9.16645127410444e-42	6.4869687818311e-40
ENSMUSG00000103593.1	NA	42.7699965895055	3.02765834465753	0.536550421571002	5.64282166770579	1.67285595929746e-08	1.05289713924764e-07
ENSMUSG00000068614.7	Actc1	314.201941855292	3.0273519661322	0.701939487249991	4.31283895709093	1.61171517795438e-05	6.46876825349114e-05
ENSMUSG00000052504.7	Epha3	12.6156105682438	3.02708558757682	1.01191736850537	2.99143554779371	0.00277669145733163	0.00719963934871483
ENSMUSG00000100831.1	NA	9.5868669234775	3.01950056536402	1.06129922043565	2.84509825996532	0.00443977249485389	0.0109973305968857
ENSMUSG00000038903.13	Ccdc68	75.0968749543783	3.01359566775827	0.376797048111512	7.99792801685221	1.26530302331846e-15	1.72391245643213e-14
ENSMUSG00000039114.16	Nrn1	8.57756571125275	3.0121902325268	1.14649793184259	2.62729669968594	0.00860662536034791	0.0198327591390364
ENSMUSG00000054252.18	Fgfr3	126.403699488295	3.00921366746292	0.310371191275403	9.69553151855755	3.14993256347728e-22	7.2801275414456e-21
ENSMUSG00000042613.9	Pbxip1	1359.12241468893	3.00740798879015	0.139416575278535	21.5713804673638	3.33589337249989e-103	2.48393521293188e-100
ENSMUSG00000024887.10	Asah2	33.8562213003567	3.0066581274384	0.540064994409101	5.56721535104875	2.58842424356862e-08	1.58375682727246e-07
ENSMUSG00000025017.10	Pik3ap1	31.7287884740972	3.006419079077	0.604519116040963	4.97324071199972	6.5842820564129e-07	3.31361782245452e-06
ENSMUSG00000086536.1	NA	5.80287456044974	3.00289111561791	1.33262404662827	2.25336704918064	0.024236015357993	0.0498997353956466
ENSMUSG00000021573.15	Tppp	25.2319671878727	3.00105106478815	0.645157595641067	4.65165578932095	3.29280375096465e-06	1.48206457395587e-05
ENSMUSG00000041556.8	Fbxo2	888.13082002017	3.00034202200481	0.440066284078495	6.81793204923111	9.23603063948821e-12	8.67670108238481e-11
ENSMUSG00000030730.12	Atp2a1	14.1080729662021	2.99556188637998	0.85378905557159	3.50855034605068	0.000450555948425544	0.00139459868483876
ENSMUSG00000002384.2	Bmp8b	735.466417783678	2.99168360781098	0.159822752675594	18.7187591111227	3.48167856360172e-78	9.9378711800405e-76
ENSMUSG00000118394.1	NA	8.06023504148427	2.99130417320115	1.15659402465876	2.58630436387021	0.00970112242649764	0.0220375942003182
ENSMUSG00000027670.4	Ocstamp	13.7810670312757	2.98976988536109	0.912029625478516	3.27814996556986	0.00104489867107188	0.00299647264580995
ENSMUSG00000053158.10	Fes	118.802489129538	2.98761025308018	0.31867293158657	9.37516166875495	6.90698369688361e-21	1.43554615039841e-19
ENSMUSG00000020101.14	Vsir	248.368742104673	2.98692404543311	0.229923506758626	12.9909468046205	1.3771276671098e-38	8.45329334298294e-37
ENSMUSG00000074607.11	Tox2	99.6176713253594	2.98471797479384	0.340330220331999	8.7700644740928	1.78564008926375e-18	3.08897698674051e-17
ENSMUSG00000074622.4	Mafb	47.1134791724462	2.97147942713249	0.488882874844773	6.07810087043032	1.21614248786882e-09	8.88172974296007e-09
ENSMUSG00000074743.4	Thbd	39.0350166874635	2.9699800375159	0.511166093670125	5.81020547781586	6.2396211952249e-09	4.1725791717853e-08
ENSMUSG00000070858.12	Gm1673	19.8738928080927	2.96961524614623	0.739861979669218	4.01374219482653	5.97636197667249e-05	0.000218139759617419
ENSMUSG00000055322.16	Tns1	1380.77451086136	2.96740475250216	0.158183878361186	18.7592110096492	1.6279807142606e-78	4.72555893430968e-76
ENSMUSG00000001349.5	Cnn1	2418.29524949768	2.96608468893005	0.134108226375828	22.1170972809515	2.16412847685641e-108	2.18016848792017e-105
ENSMUSG00000020044.13	Timp3	941.952191533322	2.95570056791104	0.145941792468213	20.252598778755	3.36984584686428e-91	1.40760926764385e-88
ENSMUSG00000039037.5	St6galnac5	19.6381087611723	2.9499927702038	0.707146627017993	4.1716847079421	3.023558179777e-05	0.000116232227579935
ENSMUSG00000079391.10	NA	9.52980514803358	2.94833879153972	1.01328365801041	2.90968749790045	0.00361790304131245	0.00912521465176981
ENSMUSG00000027221.5	Chst1	185.54193643724	2.94638580327797	0.273642961436287	10.7672632535954	4.91390902993356e-27	1.54982699901735e-25
ENSMUSG00000020135.13	Apc2	413.695854399051	2.94200094613145	0.204712993410467	14.3713444716843	7.82963796049876e-47	7.28752063649466e-45
ENSMUSG00000028635.7	Edn2	19.8148135388875	2.93928160255314	0.714944219523737	4.11120409437139	3.93601079347794e-05	0.000148803798783892
ENSMUSG00000026639.18	Lamb3	350.618921847265	2.93546073012705	0.225557199559209	13.0142630599405	1.0151691868855e-38	6.27645757927834e-37
ENSMUSG00000019779.15	Frk	16.909325665597	2.93372765140835	0.779715877166947	3.76255984688664	0.000168183045182089	0.00056443324158112
ENSMUSG00000036718.17	Micall2	216.910170892044	2.93218652830378	0.257119366124356	11.4039894096722	3.9938839097611e-30	1.53018469437514e-28
ENSMUSG00000053164.6	Gpr21	14.6656033080241	2.92491511464371	0.856161252192876	3.41631334886057	0.000634751612845782	0.00190114657600505
ENSMUSG00000020681.14	Ace	55.0204032781053	2.92179479935817	0.428746883545782	6.81473128199702	9.44401253262289e-12	8.85751142572287e-11
ENSMUSG00000067219.9	Nipal1	12.918582982994	2.91961224488501	0.85594334679187	3.41098771995589	0.000647280066362972	0.00193562395958307
ENSMUSG00000031825.16	Crispld2	157.953538807727	2.91698918833931	0.275919194073738	10.571896595058	4.02275713696272e-26	1.19399893808706e-24
ENSMUSG00000027560.4	Dok5	30.5599163078712	2.91105671126796	0.567924833576162	5.12577816493312	2.96311329953919e-07	1.56382984184617e-06
ENSMUSG00000060487.7	Samd5	165.134878602098	2.90315009287887	0.275695335116081	10.5302836976059	6.26453920699507e-26	1.83082761875422e-24
ENSMUSG00000058806.15	Col13a1	218.549638995865	2.9017498941942	0.241240953619234	12.0284298775166	2.51905779678117e-33	1.1691431931619e-31
ENSMUSG00000020057.2	Dram1	22.8944792527619	2.90113565410925	0.645422902637651	4.49493757078215	6.95903609470239e-06	2.97430626797787e-05
ENSMUSG00000039103.12	Nexn	365.309492142357	2.90038150181624	0.191825803576099	15.119871507097	1.19776090819663e-51	1.34070936691343e-49
ENSMUSG00000045092.8	S1pr1	59.8431227082385	2.90032607557974	0.410301230184148	7.06877255590495	1.56310096228569e-12	1.59438160095919e-11
ENSMUSG00000049593.8	Lce1h	11.0296646352924	2.8990356132575	0.999007426810769	2.90191597725393	0.00370888003354901	0.00933131768099902
ENSMUSG00000027068.6	Dhrs9	6.77746176096107	2.89844426974038	1.17571318459875	2.46526474969282	0.0136912047393139	0.0298961586593764
ENSMUSG00000015619.10	Gata3	243.642429501782	2.8927196640837	0.253324503940834	11.4190282388131	3.3596945964998e-30	1.29590382116341e-28
ENSMUSG00000031493.10	Ggn	31.2553998685032	2.89154793446131	0.558491445591573	5.17742564776169	2.2496855458891e-07	1.20967392963569e-06
ENSMUSG00000029875.5	Ccdc184	71.3648627864392	2.88999657188273	0.414125312071748	6.97855573576249	2.98229903172686e-12	2.95401117509278e-11
ENSMUSG00000002007.5	Srpk3	12.4820533429596	2.88215583798519	0.925082194036149	3.11556730479299	0.00183591446607384	0.00497261919120364
ENSMUSG00000027200.17	Sema6d	36.593579432266	2.88036434228055	0.543594877274796	5.29873341838812	1.16608737559934e-07	6.52201580487078e-07
ENSMUSG00000032318.12	Isl2	13.4205547884523	2.87950441871215	0.899273967725855	3.20203244178639	0.00136461628765739	0.00381495568762985
ENSMUSG00000054675.5	Tmem119	91.3484099453311	2.87545730757507	0.340943333926891	8.43382762307258	3.34539364020085e-17	5.27561800019151e-16
ENSMUSG00000023781.2	Hes7	6.06344193817647	2.8700305737388	1.26863525066748	2.26229767163476	0.0236790181895925	0.0489234968651178
ENSMUSG00000034755.18	Pcdh11x	9.747181788487	2.86869479660042	1.10141859472083	2.60454545651422	0.00919962167523107	0.0210350762096138
ENSMUSG00000090958.2	Lrrc32	140.5755988425	2.86734883472295	0.303204623079909	9.45681106573126	3.17477709410152e-21	6.82198651362393e-20
ENSMUSG00000050989.9	Selenon	906.252659255962	2.86273949605792	0.173104369418165	16.5376501221783	1.96540902206132e-61	3.33263315958636e-59
ENSMUSG00000038236.8	Hoxa7	14.8965519461092	2.85718781421042	0.840441655472873	3.39962660775402	0.000674779317859129	0.00201293687470048
ENSMUSG00000036067.12	Slc2a6	47.0513690239737	2.85435392431127	0.514324786147786	5.54971100204978	2.86142210445788e-08	1.74146108603219e-07
ENSMUSG00000025092.7	Hspa12a	237.761111926437	2.85024975158198	0.225890685590605	12.6178277078129	1.68402695898698e-36	9.09799548883631e-35
ENSMUSG00000034762.9	Glis1	78.9592996591863	2.85003167549993	0.381344171212484	7.47364688029255	7.80022835934204e-14	9.16861433645104e-13
ENSMUSG00000010066.15	Cacna2d2	291.0233482918	2.84565313416386	0.243216750917617	11.7000705067709	1.27347644635472e-31	5.33241017610536e-30
ENSMUSG00000029408.13	Abcb9	22.3504949880911	2.84203672486172	0.660375791979419	4.30366582085476	1.67995003924145e-05	6.71901550024501e-05
ENSMUSG00000032724.5	Abtb2	462.325996306502	2.84073445825233	0.230826451481271	12.3067977695911	8.32616134279882e-35	4.20630793972781e-33
ENSMUSG00000034777.2	Vax2	22.0399404867548	2.83796688373965	0.662197407430522	4.28568105506727	1.82180204212965e-05	7.23566367660307e-05
ENSMUSG00000038244.14	Mical2	641.876938850944	2.83743556010378	0.167054150439105	16.9851245996914	1.05828650260441e-64	2.0364286116408e-62
ENSMUSG00000036745.15	Ttll7	69.3262605599583	2.83525494000046	0.415074672254439	6.83071054324043	8.44950696531714e-12	7.97279648969815e-11
ENSMUSG00000031097.15	Tnni2	8.87330845693351	2.83497864868699	1.09640434029834	2.58570542316127	0.0097179945149806	0.0220642150422322
ENSMUSG00000032323.13	Cyp11a1	25.9762849731498	2.83086872593337	0.604032021244138	4.68662028894191	2.77753598063281e-06	1.26443597034337e-05
ENSMUSG00000026463.17	Atp2b4	865.619679532758	2.82830995572813	0.165552170769491	17.0841006951589	1.94925218269706e-65	3.83711412423792e-63
ENSMUSG00000028736.13	Pax7	6.90962385013592	2.82559809859756	1.18983090069987	2.37478964190248	0.017558953913793	0.0373604975434984
ENSMUSG00000015957.12	Wnt11	51.3695705366198	2.82007211750772	0.437839449034144	6.44088175181263	1.18781390570711e-10	9.77065367393851e-10
ENSMUSG00000085795.8	Zfp703	415.715371390392	2.81344291922427	0.20926800191378	13.4442097859922	3.32943451143858e-41	2.29918933237488e-39
ENSMUSG00000020963.15	Tshr	19.8770540482186	2.81309784871954	0.702410327148062	4.00492096997111	6.20382185226062e-05	0.000226008621658829
ENSMUSG00000031750.15	Il34	35.7217422895335	2.81171554350028	0.557049928159182	5.04751082688733	4.47603413261138e-07	2.30893254684044e-06
ENSMUSG00000098557.1	Kctd12	348.005429684381	2.81146727715798	0.237907760373642	11.8174677141362	3.17099218668451e-32	1.3679197024977e-30
ENSMUSG00000030110.13	Ret	245.229588955188	2.80740739321401	0.218520139229566	12.8473622756788	8.89932542928138e-38	5.14898132776598e-36
ENSMUSG00000048138.10	Dmrt2	12.7937984281592	2.80734766903818	0.900545705208477	3.11738499534376	0.00182463120737661	0.00494440412302719
ENSMUSG00000048965.9	Mrgpre	18.329729261566	2.80621391612316	0.733120106306661	3.82776831788232	0.000129310386269932	0.000443268549891684
ENSMUSG00000046714.7	Foxc2	18.5880272958445	2.79940765638105	0.814718821763089	3.43604146805275	0.000590280615440537	0.00178103344257129
ENSMUSG00000024912.6	Fosl1	83.5167535621329	2.79900963493018	0.349736800991294	8.00318876079573	1.21237870780504e-15	1.6557573963213e-14
ENSMUSG00000038077.7	Kcna6	15.3555928874779	2.79890287226708	0.870011239133844	3.21708817814076	0.00129498791394898	0.00364469400399182
ENSMUSG00000033016.16	Nfatc1	134.468093160567	2.79796555165652	0.299733409209977	9.33484711974973	1.01137101370802e-20	2.0818197092264e-19
ENSMUSG00000018507.16	Trpv2	266.865030539279	2.79734127795557	0.233720923302468	11.968724230716	5.18192688141298e-33	2.36025744072018e-31
ENSMUSG00000026879.14	Gsn	3017.10252240605	2.79435843579118	0.123244705059196	22.6732534630922	8.22827269746937e-114	9.39449321445736e-111
ENSMUSG00000035273.14	Hpse	11.4677165251426	2.78857837787369	0.951220995172074	2.9315778268427	0.00337244853275765	0.00857049318474662
ENSMUSG00000015966.17	Il17rb	8.29610553783849	2.78828014420445	1.08903645445285	2.56031846574441	0.010457628292386	0.0235716428185579
ENSMUSG00000095332.2	NA	35.6299185988928	2.78776290854629	0.524231336497154	5.31781050551798	1.05023360976472e-07	5.9068311332777e-07
ENSMUSG00000024381.16	Bin1	1442.03855145342	2.78462590744179	0.134975540114333	20.6305965146206	1.45840009641208e-94	7.34604707386861e-92
ENSMUSG00000000305.12	Cdh4	211.586536849626	2.78242208564082	0.286009466016615	9.72842656011665	2.28093697373151e-22	5.35114063179806e-21
ENSMUSG00000022440.9	C1qtnf6	87.1731145359248	2.78226870422922	0.382805889175122	7.26809274074781	3.64598459642791e-13	3.98221506367502e-12
ENSMUSG00000031613.9	Hpgd	19.5090550361405	2.77886672295314	0.786049391940857	3.53523169338222	0.000407417758022948	0.00127139878350966
ENSMUSG00000030873.9	Scnn1b	11.81309152797	2.77612014464876	0.880316573441505	3.15354751733892	0.001612989666106	0.00443119361914201
ENSMUSG00000041842.15	Fhdc1	107.796536251257	2.77334021729283	0.315983157539581	8.77686088995243	1.68100717023336e-18	2.91976965491041e-17
ENSMUSG00000021070.6	Bdkrb2	91.3188973672807	2.76899632799394	0.336144602655709	8.23751536129838	1.75823753138121e-16	2.59358966084708e-15
ENSMUSG00000085037.1	4933421O10Rik	9.27176949629154	2.76460433805902	0.985004767433739	2.80669132725288	0.00500531785297328	0.0122371268451135
ENSMUSG00000015981.12	Stk32c	95.1915107156451	2.76144863143773	0.338871465341047	8.14895591358968	3.6707973427731e-16	5.27842781631671e-15
ENSMUSG00000023232.17	Serinc2	155.093444886224	2.76047928223156	0.264362236007264	10.4420333400256	1.59360153713214e-25	4.56388293058946e-24
ENSMUSG00000058620.5	Adra2b	30.0776851144904	2.7579409957118	0.631969195272985	4.36404340012249	1.27680229331685e-05	5.20755324490222e-05
ENSMUSG00000046215.3	Rprml	13.4262448650171	2.75640935568992	0.849115243063571	3.24621348893104	0.00116951101101167	0.00331771501980882
ENSMUSG00000049577.15	Zfpm1	985.345818786637	2.75109681904897	0.194427746282966	14.1497130509608	1.87520879544969e-45	1.60574129154357e-43
ENSMUSG00000063239.17	Grm4	57.8917261672588	2.74745353926343	0.416027587301063	6.60401767365299	4.00161789023683e-11	3.4699598981365e-10
ENSMUSG00000033722.9	BC034090	268.304635855742	2.74674094302942	0.251789168304174	10.908892394097	1.04522041769011e-27	3.41611543384747e-26
ENSMUSG00000117893.1	NA	9.61324689874857	2.74305050378591	0.990622596425555	2.76901669079991	0.00562257547699646	0.0135718432162144
ENSMUSG00000039546.9	Ajap1	21.4986054532244	2.74205913130193	0.773471794454364	3.54513138159909	0.000392417436671373	0.00122727191753724
ENSMUSG00000113776.1	NA	9.27103696537444	2.74051309032805	0.993441959369137	2.75860412828582	0.0058048808104569	0.0139646563786887
ENSMUSG00000034898.17	Filip1	12.6943507833528	2.74025374586722	0.876957357800409	3.12472861022609	0.00177969171385746	0.0048365419357025
ENSMUSG00000030287.15	Itpr2	64.782090987089	2.73782138669564	0.389148912455377	7.03540803807227	1.98678719551515e-12	2.00151279472897e-11
ENSMUSG00000040035.14	Disp2	18.9438672647856	2.7377260081915	0.753713273374231	3.63231762648311	0.00028088708290566	0.000904224094331264
ENSMUSG00000097848.2	Gm807	12.2410895088066	2.73225383501106	0.923490006732282	2.95861765161811	0.00309022255088656	0.00791893322834703
ENSMUSG00000079685.10	Ulbp1	219.379973266891	2.73203864255388	0.232467355607206	11.7523539398372	6.86786238805406e-32	2.91858588729067e-30
ENSMUSG00000105356.1	NA	10.1552861763591	2.73038481102177	0.962577716551786	2.83653440555714	0.00456060643208697	0.011259182031991
ENSMUSG00000031448.12	Adprhl1	9.95096042809573	2.72858168463249	0.968498445429955	2.81733202310011	0.00484244374426487	0.0118813311696676
ENSMUSG00000046056.15	Sbsn	97.7145549556474	2.72716079479822	0.327557841526684	8.3257380806011	8.38049185603849e-17	1.27463857483584e-15
ENSMUSG00000025083.18	Afap1l2	366.368696292913	2.72663462504799	0.240302731170193	11.3466651492898	7.70454728935643e-30	2.91920524065306e-28
ENSMUSG00000021604.15	Irx4	64.9624686969696	2.72628089128243	0.446002322925717	6.11270558726776	9.79559896263835e-10	7.23724882804764e-09
ENSMUSG00000048827.12	Pkd1l3	9.79338605497171	2.72586738903066	0.987215149468497	2.76116851579742	0.00575949501651456	0.013865211084176
ENSMUSG00000066607.5	Insyn1	193.844617495807	2.72240591346121	0.24394264649783	11.1600245079961	6.39739358604362e-29	2.29208708273186e-27
ENSMUSG00000005968.14	Tuft1	403.386714793075	2.7210949980908	0.213275352785203	12.7586003846929	2.79172038905471e-37	1.56245109094611e-35
ENSMUSG00000056481.7	Cd248	338.772485425376	2.71897457122852	0.204373962766986	13.3039186323774	2.19647986249891e-40	1.45801992733164e-38
ENSMUSG00000045319.13	Proser2	350.70920459687	2.71871401384967	0.191951268047572	14.1635637081381	1.53983059716724e-45	1.33187569732759e-43
ENSMUSG00000047904.6	Sstr2	12.8748445760678	2.71648208877393	0.902849634890397	3.00878682761355	0.0026229308360301	0.00683926819394815
ENSMUSG00000023328.14	Ache	16.1557129316926	2.71254455671865	0.783675556057323	3.46131066070949	0.000537552100110922	0.00163809915774015
ENSMUSG00000028444.17	Cntfr	1458.45860156086	2.70948681028026	0.142518354431911	19.0114937902594	1.36995299898777e-80	4.18960983226152e-78
ENSMUSG00000026637.13	Traf5	65.0529255802779	2.70705737871925	0.39422373110644	6.8668047230986	6.56558447662684e-12	6.28168713668778e-11
ENSMUSG00000038765.14	Lmx1b	98.763392460277	2.7051443527807	0.353492926769244	7.65261239455177	1.96936845883818e-14	2.42025356650948e-13
ENSMUSG00000037379.7	Spon2	36.2015066680941	2.70296061306543	0.573970520446852	4.70923247235955	2.48651342824275e-06	1.13952445737451e-05
ENSMUSG00000029352.14	Crybb3	9.0373626884968	2.70052387090963	1.03847713174708	2.60046542032794	0.00930974011477126	0.0212443183485107
ENSMUSG00000045094.8	Arhgef37	25.2608808234014	2.69924592492261	0.621507195808978	4.34306463887223	1.40508770586193e-05	5.69012344539879e-05
ENSMUSG00000027840.5	Wnt2b	67.2101220361989	2.69796057571563	0.385614056967788	6.99653066833348	2.62378361136058e-12	2.60946098305234e-11
ENSMUSG00000052221.8	Ppp1r36	11.2182128412996	2.6961684190135	0.89397458998075	3.0159340648279	0.00256188962287447	0.00669539473238945
ENSMUSG00000115388.2	NA	648.445997879385	2.69501038342168	0.174718069796005	15.4249093214474	1.11311391350439e-53	1.42262603602061e-51
ENSMUSG00000079056.12	Kcnip3	239.265053875321	2.69368168315671	0.230743841777676	11.6739049779369	1.73282660631351e-31	7.20300690770027e-30
ENSMUSG00000033227.7	Wnt6	136.485054317767	2.69316187379846	0.327574269902172	8.22153056954917	2.00922274863706e-16	2.94858173034776e-15
ENSMUSG00000086552.3	Dlx4os	27.3927387323623	2.68900748615866	0.645826638076133	4.16366765881477	3.13175867900125e-05	0.000120095161523904
ENSMUSG00000085399.7	Foxd2os	10.3341938700981	2.68871588193704	0.939815647821689	2.86089712186529	0.00422444110904384	0.010517194131921
ENSMUSG00000004105.8	Angptl2	154.67210317676	2.68766439011205	0.307728216849295	8.7338899813282	2.46060460774652e-18	4.20142716971753e-17
ENSMUSG00000027895.10	Kcnc4	39.8660265010981	2.68629969948267	0.498378126012967	5.39008347130545	7.04249650065015e-08	4.05411075865998e-07
ENSMUSG00000030683.11	Sez6l2	96.263201643211	2.68240634747133	0.337945160222572	7.93740128044645	2.06461251057734e-15	2.755927814197e-14
ENSMUSG00000046743.6	Fat4	19.2635561046289	2.68167719495425	0.739904992816599	3.62435342508758	0.000289685249921651	0.000929054230366703
ENSMUSG00000061411.12	Nol4l	433.405236873679	2.67988410582827	0.189619819777789	14.1329324591109	2.38022454544239e-45	2.00806529878061e-43
ENSMUSG00000040260.8	Daam2	31.1256235520005	2.67901527024628	0.59357294997185	4.51337155841305	6.38050967411001e-06	2.74493841506985e-05
ENSMUSG00000003948.17	Mmd	155.961673795909	2.67900584765216	0.267534883221077	10.0136693032227	1.3273609558246e-23	3.34719605002449e-22
ENSMUSG00000025578.9	Cbx8	63.4700855288375	2.67639730116472	0.393067885150546	6.8089950928951	9.82828314943099e-12	9.18271561468386e-11
ENSMUSG00000018672.15	Copz2	36.0930551283609	2.67517513275565	0.550360760036734	4.86076647720505	1.1693212510516e-06	5.64424908272542e-06
ENSMUSG00000026544.6	Dusp23	11.0550586659321	2.67349776051345	0.913750852154055	2.92584981366749	0.00343516729834651	0.00870791520892278
ENSMUSG00000039476.13	Prrx2	211.279767955965	2.67239268976631	0.249336904877922	10.7179989704081	8.37966067815103e-27	2.61402675362504e-25
ENSMUSG00000057969.15	Sema3b	461.665595199232	2.6706319407315	0.198922933858007	13.4254602470212	4.28911310032288e-41	2.95001409462368e-39
ENSMUSG00000018822.7	Sfrp5	77.9041903478256	2.66573284154796	0.354429329728643	7.52119708487132	5.42769575052545e-14	6.45070905090207e-13
ENSMUSG00000017165.1	Gast	8.11737728814168	2.66524751834108	1.05637061922065	2.52302314154421	0.0116350743946785	0.0259456099066749
ENSMUSG00000021186.9	Fbln5	18.9440962252436	2.66061860736	0.694964773551646	3.82842225766754	0.000128967354632893	0.000442181164252838
ENSMUSG00000074215.2	NA	13.6818053543788	2.66058400935938	0.880581822461053	3.02139328963613	0.00251614310827444	0.00658991694025202
ENSMUSG00000086067.1	NA	7.38535193952282	2.66028832708231	1.10682998994501	2.40352027976265	0.0162380663285221	0.0348400305615472
ENSMUSG00000020689.4	Itgb3	261.407350218778	2.65750129340572	0.216970595111726	12.2482094499362	1.71745997680118e-34	8.60035659727983e-33
ENSMUSG00000032561.15	Acpp	80.3036753656129	2.65725220958808	0.386112550205603	6.88206640310736	5.89905017433821e-12	5.66931163219508e-11
ENSMUSG00000022996.15	Wnt10b	43.7024296219775	2.65712503803934	0.487232661533358	5.45350352678978	4.93869660498206e-08	2.91555043284808e-07
ENSMUSG00000029757.16	Dync1i1	12.6180534151911	2.65693752529665	0.860782587770705	3.08665342799012	0.00202423452343262	0.00542555455972712
ENSMUSG00000027318.17	Adam33	31.7779914546491	2.65514290870947	0.591373930564858	4.48978686999843	7.12944724165709e-06	3.03728640449302e-05
ENSMUSG00000042228.14	Lyn	224.256954775729	2.65196948505847	0.234824182803434	11.293425802224	1.41415172876458e-29	5.29951039536592e-28
ENSMUSG00000046223.10	Plaur	2257.32861836238	2.65159556709257	0.120644625703449	21.9785635011239	4.61845243037532e-107	4.39420090681154e-104
ENSMUSG00000025348.9	Itga7	249.321998117838	2.64968018539018	0.225622451162916	11.7438675616414	7.59328322809145e-32	3.21092761887146e-30
ENSMUSG00000028469.15	Npr2	135.017169639086	2.64892548661654	0.287546893490189	9.21215129283572	3.19653136881825e-20	6.30688896571213e-19
ENSMUSG00000026479.13	Lamc2	2482.19776671846	2.6427196158284	0.120708933850332	21.8933224868436	3.00773269960078e-106	2.57552151066815e-103
ENSMUSG00000087365.7	NA	21.9026435638895	2.64212049691272	0.712468054948945	3.70840556086694	0.000208568419088781	0.000686779993330987
ENSMUSG00000030782.17	Tgfb1i1	1231.3168633926	2.64151582964356	0.143777363195414	18.3722650835748	2.1907529425626e-75	5.68467195368591e-73
ENSMUSG00000009687.14	Fxyd5	113.204403172949	2.63765772482404	0.341085450664438	7.7331288088831	1.04935025272064e-14	1.31946934126973e-13
ENSMUSG00000045777.14	Ifitm10	8.00694853459258	2.63512511471964	1.0605687780591	2.48463387687319	0.0129684735120194	0.0285143249925335
ENSMUSG00000026207.16	Speg	1049.25104687562	2.63489198621573	0.173704335228129	15.1688326186867	5.68794667724212e-52	6.4941183196299e-50
ENSMUSG00000039153.17	Runx2	11.5970584492944	2.62948205215127	0.975821519483162	2.69463421296956	0.00704659412118704	0.0166020045287452
ENSMUSG00000054555.11	Adam12	67.4907136747659	2.62897735961177	0.406157174047638	6.47280788718363	9.61982329871865e-11	8.00530096277238e-10
ENSMUSG00000036019.8	Tmtc2	47.8146963154336	2.62418988256837	0.44531366188471	5.89290225559657	3.79470892354709e-09	2.60369331028315e-08
ENSMUSG00000018339.11	Gpx3	1277.39437885608	2.61990196663491	0.166756470428154	15.7109463873168	1.2726505910046e-55	1.81628450179539e-53
ENSMUSG00000059401.14	Mamld1	30.7506335631012	2.61685470966505	0.567435671368858	4.61172048516488	3.99349760816966e-06	1.774128146239e-05
ENSMUSG00000021469.9	Msx2	180.229405782335	2.61435888175092	0.319730757945746	8.17675127206416	2.91599072774465e-16	4.23573004269337e-15
ENSMUSG00000042401.8	Crtac1	64.570313893161	2.61430037405985	0.392963918029182	6.65277460376328	2.876184980345e-11	2.53252154104825e-10
ENSMUSG00000032911.6	Cspg4	88.7466750151519	2.61263923686536	0.373225294115637	7.00016659657553	2.55658323552113e-12	2.54854740928608e-11
ENSMUSG00000027254.13	Map1a	2789.95585090884	2.61170392737319	0.140098124923906	18.6419620447578	1.46757915200556e-77	4.0538323479431e-75
ENSMUSG00000115275.1	NA	8.51700191920236	2.61144414708865	1.142820151734	2.28508759066448	0.0223076922946049	0.046358638300862
ENSMUSG00000057554.13	Lgals8	189.995937582328	2.6050160646715	0.250202746531833	10.4116205788335	2.19453594235603e-25	6.20191791234149e-24
ENSMUSG00000033684.14	Qsox1	819.93519448405	2.60155827467874	0.171600818188527	15.1605237209334	6.45525368952667e-52	7.32136918455853e-50
ENSMUSG00000025473.16	Adam8	473.025618371971	2.5953853647244	0.187542241784857	13.8389375109515	1.48383615120715e-43	1.16569623511806e-41
ENSMUSG00000040694.4	Apobec2	180.340539806589	2.59296009273614	0.265097946848194	9.78113985251262	1.35673863007353e-22	3.24065631501244e-21
ENSMUSG00000025422.10	Agap2	138.62785756524	2.59124531498053	0.282900452891229	9.15956580662255	5.21065443116658e-20	1.01291336876457e-18
ENSMUSG00000032122.15	Slc37a2	118.946235110261	2.58427230571685	0.30919602224024	8.35803865454943	6.37695536705675e-17	9.75104800144768e-16
ENSMUSG00000115767.1	NA	10.5590564605548	2.58111972879855	0.931151762430056	2.77196460656695	0.00557190945403946	0.0134647271496938
ENSMUSG00000010080.15	Epn3	127.12145580485	2.57675598785979	0.329319143845995	7.8244949800574	5.09698867756078e-15	6.59796130702236e-14
ENSMUSG00000040797.16	Iqsec3	10.5213330575269	2.57674318678979	0.934569120676708	2.75714565116811	0.00583083726683636	0.0140192221019008
ENSMUSG00000020758.15	Itgb4	1089.4451739203	2.57622697051985	0.135289762300852	19.0422906116942	7.61244150945484e-81	2.37037587801679e-78
ENSMUSG00000051236.13	Msrb3	317.700332723856	2.57574813628385	0.212448677443496	12.1240958864943	7.87241906636567e-34	3.84111250514469e-32
ENSMUSG00000106662.1	NA	31.6025042093246	2.57497236916912	0.57143053655452	4.50618614940514	6.60031902716204e-06	2.83229926482528e-05
ENSMUSG00000022479.15	Vdr	31.5672410789258	2.57416712994036	0.564996673903534	4.55607483873413	5.21183735598007e-06	2.27061629505252e-05
ENSMUSG00000020102.15	Slc16a7	14.100384695567	2.57341189196472	0.790438132655377	3.25567781417588	0.00113122037727896	0.00322082796031245
ENSMUSG00000003849.8	Nqo1	509.107577043333	2.57333918271706	0.167949718703702	15.3220809333832	5.44461148908288e-53	6.66031545443096e-51
ENSMUSG00000036510.17	Cdh8	8.70300114481033	2.57049832023494	1.05254307744291	2.44217873389068	0.0145989168596016	0.0316883460250364
ENSMUSG00000036545.9	Adamts2	58.6835121639332	2.56529923418786	0.433761871243077	5.91407268425003	3.33750490489638e-09	2.30105108700706e-08
ENSMUSG00000020032.14	Nuak1	1598.4848022001	2.56234623442265	0.166188471772074	15.418315164104	1.23278769335511e-53	1.5639053360296e-51
ENSMUSG00000020542.18	Myocd	44.8365612502274	2.56197039355586	0.505104639226336	5.0721577166268	3.93330183459709e-07	2.04779501696017e-06
ENSMUSG00000023959.10	Clic5	34.1368483906468	2.56179149884542	0.515540174538176	4.96914038006891	6.72503710230471e-07	3.37849766541714e-06
ENSMUSG00000038349.10	Plcl1	39.6270309905371	2.56091025069685	0.484684698468537	5.28366226288676	1.26626603389391e-07	7.05238116958278e-07
ENSMUSG00000030518.17	Fam189a1	17.3459471569361	2.56059754464037	0.749642041438605	3.41576032705749	0.000636042013005792	0.0019043453697093
ENSMUSG00000118106.1	NA	11.2856833136217	2.55927833658111	0.968483504758829	2.64256264975666	0.00822812413898137	0.019086394961966
ENSMUSG00000047875.6	Gpr157	31.9149401598424	2.55350161623308	0.568758619390391	4.48960513155825	7.13553236730232e-06	3.03912278842128e-05
ENSMUSG00000049939.6	Lrrc4	53.5128982013468	2.55344662543847	0.418504056706965	6.10136648502401	1.05165466442815e-09	7.74651087440708e-09
ENSMUSG00000036151.15	Tm6sf2	17.1811557332378	2.55231790801176	0.738631362176067	3.45546918085421	0.000549335989024558	0.00166896011141291
ENSMUSG00000059412.7	Fxyd2	27.7816821902172	2.54580172477131	0.654605699356122	3.88906134987121	0.00010063267912359	0.000351649716929322
ENSMUSG00000006542.13	Prkag3	13.0149244883079	2.54414923138664	0.895037751636856	2.84250494097469	0.00447605372964875	0.0110711866224674
ENSMUSG00000085704.1	4921531C22Rik	21.0703663421501	2.54289760577947	0.753707072899504	3.37385397751008	0.000741236764992677	0.00219209477417796
ENSMUSG00000053093.16	Myh7	205.068419753573	2.53860474258932	0.243149821286301	10.4404960248776	1.61962191536451e-25	4.63065858472998e-24
ENSMUSG00000037887.11	Dusp8	306.940702449229	2.53859186417455	0.21247943561927	11.9474708541833	6.69312052526028e-33	3.04048758927341e-31
ENSMUSG00000068699.12	Flnc	14103.044984768	2.5384383955661	0.115890424544409	21.9037802781832	2.39097318372485e-106	2.15514772339325e-103
ENSMUSG00000024803.9	Ankrd1	123.262342394862	2.53824221743689	0.347403524821208	7.30632257903312	2.74552606378029e-13	3.05323892001956e-12
ENSMUSG00000046709.18	Mapk10	25.3125166961033	2.53721722752768	0.69657758798987	3.64240433696609	0.000270103368387813	0.000871475185947568
ENSMUSG00000020826.9	Nos2	9.83053691011361	2.53715681955768	1.01172644432364	2.50774983078932	0.0121502655599898	0.026956540679295
ENSMUSG00000049191.12	Rtl5	16.8084295612639	2.53161476565851	0.758193526798364	3.33900867809938	0.000840779376706765	0.00245678000434739
ENSMUSG00000028464.16	Tpm2	4037.97118600352	2.53132909768759	0.111041516850416	22.7962402665802	4.99630401118244e-115	6.11190732110789e-112
ENSMUSG00000026121.13	Sema4c	501.558538283664	2.53021482789591	0.224582748220958	11.2662920368511	1.92507323661008e-29	7.16713135873571e-28
ENSMUSG00000019846.11	Lama4	122.301150821264	2.52768950533043	0.340877594655064	7.41524096908809	1.21403866429756e-13	1.39916730583849e-12
ENSMUSG00000081355.1	NA	8.4342290928745	2.5275355946325	1.03744584944711	2.43630604525481	0.0148381244803332	0.0321667999810362
ENSMUSG00000028989.3	Angptl7	22.1357190820232	2.52370997318826	0.63398178728401	3.98072945281265	6.87041101053623e-05	0.000248285838713744
ENSMUSG00000024778.13	Fas	36.8946979636439	2.52236359462082	0.497508605292052	5.06998988116018	3.97836853348836e-07	2.06841346401098e-06
ENSMUSG00000028028.11	Alpk1	33.6143975705735	2.51417261074567	0.589225217482732	4.26691277994963	1.98196601155921e-05	7.82460809450507e-05
ENSMUSG00000039286.12	Fndc3b	1549.79052344954	2.51369686726069	0.139720453680415	17.9909011246865	2.2959381308954e-72	5.53806146897389e-70
ENSMUSG00000004508.6	Gab2	101.155062123407	2.51090076145997	0.338341129263727	7.42121056025322	1.16054641469122e-13	1.34203361904131e-12
ENSMUSG00000071073.5	Lrrc73	26.9553334596952	2.51063762709282	0.580210556006711	4.3271147018976	1.51075298580799e-05	6.08350708557431e-05
ENSMUSG00000037440.8	Vnn1	37.5009884917878	2.510277312365	0.493251569455884	5.08924343643578	3.59494876525815e-07	1.87933737954246e-06
ENSMUSG00000078350.11	Smim1	69.5848777453106	2.50531352797127	0.40857624780767	6.13181393048232	8.68826860725109e-10	6.45532703547862e-09
ENSMUSG00000045790.10	Ccdc149	12.8485057250114	2.50265726090088	0.868171770969193	2.88267523154665	0.00394313750255599	0.0098742758983439
ENSMUSG00000008999.7	Bmp7	199.09004736166	2.50154504539828	0.26662454496807	9.38227591048624	6.45637714657501e-21	1.34679555435132e-19
ENSMUSG00000056501.3	Cebpb	525.309039218551	2.50058802238554	0.459643092129438	5.44028196051156	5.31963101976706e-08	3.12000002892228e-07
ENSMUSG00000022098.10	Bmp1	2271.5864403949	2.50027183601435	0.121497989718299	20.5787095063169	4.25868448402654e-94	2.02595084648441e-91
ENSMUSG00000017652.16	Cd40	114.729026670148	2.49969279577151	0.299612598700908	8.34308305662025	7.23782929009829e-17	1.1037850794499e-15
ENSMUSG00000096221.3	NA	17.0597859935629	2.49735710527382	0.764198488118645	3.26794300708705	0.00108332178214475	0.00309784084839055
ENSMUSG00000047842.7	Diras2	25.1957588611175	2.49695865493788	0.659108345109232	3.78838877320552	0.000151627448334806	0.00051360199370686
ENSMUSG00000036246.14	Gmip	395.814787490127	2.49683774426243	0.183718105311804	13.5905916296319	4.5538439593933e-42	3.26314358362216e-40
ENSMUSG00000070287.3	Slc35g2	32.8670181476486	2.49472225429672	0.604840977435071	4.12459199585982	3.71392526998926e-05	0.000140999078195159
ENSMUSG00000024909.15	Efemp2	624.700539124016	2.49464959876742	0.182500436056339	13.6692802092665	1.5492000728388e-42	1.14360346756195e-40
ENSMUSG00000046637.3	Ttc34	9.61513424755191	2.49145015526687	0.956184994333377	2.60561520002082	0.00917094278413821	0.0209807061342708
ENSMUSG00000032680.11	6820408C15Rik	9.5984552337534	2.486917178121	1.04053916505014	2.39002746042834	0.0168471131009166	0.0360114402104714
ENSMUSG00000043391.10	2510009E07Rik	22.1143027512904	2.48631794107904	0.640221860566181	3.88352553110301	0.000102952715958272	0.000358732088199666
ENSMUSG00000104415.1	NA	13.5029698363138	2.48584053234746	0.843665804671406	2.94647539177631	0.00321417992761294	0.00820133855110287
ENSMUSG00000000031.16	H19	186.853978737383	2.48496688973955	0.308734309073894	8.04888480711351	8.35518400490062e-16	1.16523518947824e-14
ENSMUSG00000005836.10	Gata6	48.3405339655673	2.48373662616999	0.44120059059195	5.62949524350729	1.80737756439336e-08	1.1309151687176e-07
ENSMUSG00000069920.10	B3gnt9	27.6015666229547	2.4801674417839	0.577351065713284	4.29577009391989	1.7408793285327e-05	6.9448635873401e-05
ENSMUSG00000034463.4	Scara3	31.3873083489581	2.47882012045186	0.556518556219828	4.45415537855437	8.42240916787439e-06	3.5466481290636e-05
ENSMUSG00000040710.10	St8sia4	24.4163314732564	2.47877938682861	0.671826447877077	3.68961268890408	0.000224595725877319	0.00073489231971245
ENSMUSG00000085133.2	NA	51.9885874965371	2.47754501161195	0.42118007783698	5.88238889250336	4.04386797139535e-09	2.76468195122222e-08
ENSMUSG00000057604.9	Lmcd1	15.7797180899046	2.47718950200631	0.765426631074907	3.23635133850456	0.00121068269949609	0.00342599998538832
ENSMUSG00000021250.13	Fos	308.071810129517	2.47521783434352	0.272921298491827	9.06934654063886	1.19732912846885e-19	2.26830294846876e-18
ENSMUSG00000004231.15	Pax2	18.6277649243045	2.47508832611119	0.750979433510534	3.29581372760252	0.000981370607902987	0.00282754929861147
ENSMUSG00000006519.11	Cyba	643.772307085673	2.47466373060117	0.185117140866192	13.3680961094247	9.28880678657463e-41	6.23843549125008e-39
ENSMUSG00000068551.12	Zfp467	172.285007156078	2.4744868624771	0.249873949676179	9.90294052534839	4.04211991888733e-23	9.84713310538612e-22
ENSMUSG00000002233.13	Rhoc	1929.89878365916	2.47347423734054	0.128719943938107	19.2159362540577	2.72277936501629e-82	8.96736911639788e-80
ENSMUSG00000035403.10	Crb2	125.931862078295	2.47135017506424	0.353413480233029	6.99280110491177	2.69451385729148e-12	2.67824981543667e-11
ENSMUSG00000037411.10	Serpine1	2327.92216048738	2.47095715361764	0.152787951289195	16.1724608044561	7.888354393982e-59	1.27449016369185e-56
ENSMUSG00000043924.16	Ncmap	17.6981903530692	2.46762794762759	0.713336597766819	3.45927568465263	0.000541630217478887	0.00164905939636327
ENSMUSG00000027848.12	Olfml3	24.295331053459	2.46760054490239	0.654678787322227	3.76917748472559	0.000163786394425309	0.000550648957779317
ENSMUSG00000034488.14	Edil3	10.9621110111465	2.46718298735991	0.972651455592354	2.53655404839483	0.0111949460327561	0.0250620451969911
ENSMUSG00000113769.1	5033406O09Rik	14.40573630311	2.46712352522837	0.788515967425832	3.12881872675638	0.00175510547923188	0.00477944608639294
ENSMUSG00000061878.16	Sphk1	26.7186462146045	2.46610930448397	0.580360989507088	4.2492678678808	2.14470330560327e-05	8.42435523205542e-05
ENSMUSG00000022892.11	App	2027.1638741411	2.46540650784066	0.16912713807714	14.5772377861451	3.9206178860673e-48	3.79347468456432e-46
ENSMUSG00000023951.18	Vegfa	1129.98781986765	2.46181499519628	0.168862993191673	14.5787715156862	3.8335309905319e-48	3.73028703090053e-46
ENSMUSG00000020411.2	Nipal4	150.133296327508	2.45950193487073	0.264626669653761	9.29423303436786	1.48271297969013e-20	3.00508195149978e-19
ENSMUSG00000086266.1	Igf2os	70.4682737192636	2.4577478642552	0.384633578353965	6.38984218375604	1.66057045171277e-10	1.34209200358815e-09
ENSMUSG00000022382.15	Wnt7b	1028.58362104346	2.45608427989767	0.158957250077866	15.4512252740567	7.402282949141e-54	9.60390134749915e-52
ENSMUSG00000102543.5	Pcdhgc5	89.3897384153351	2.45361130255093	0.339149419897869	7.23460268128958	4.66893979892264e-13	5.04163070594888e-12
ENSMUSG00000027375.14	Mal	44.028826391665	2.44820596846615	0.508292853830228	4.81652643750104	1.46078818399811e-06	6.96089550338108e-06
ENSMUSG00000032231.14	Anxa2	4099.20575978606	2.44807856096097	0.116844439045921	20.951605236419	1.81412123041865e-97	1.00221419974677e-94
ENSMUSG00000028466.15	Creb3	950.92678052893	2.44799069429313	0.14117816467595	17.3397260115406	2.35858507074699e-67	5.04914099020161e-65
ENSMUSG00000078486.3	Perm1	69.8628842179394	2.44680365752782	0.391492350946268	6.24993988161889	4.10610706053395e-10	3.16477000534223e-09
ENSMUSG00000046876.16	Atxn1	272.646625681311	2.44632977935136	0.206342249347252	11.8556901802231	2.01060695225099e-32	8.8518392453086e-31
ENSMUSG00000035891.16	Cerk	218.450689432121	2.4444300204451	0.251482679030753	9.7200730876029	2.4760370643393e-22	5.77719492695843e-21
ENSMUSG00000050640.16	Tmem150c	32.8137795021684	2.44183654286275	0.565071705779624	4.32128616224691	1.55122339041225e-05	6.23767358163892e-05
ENSMUSG00000039031.16	Arhgap18	192.275963548882	2.43932010530306	0.237950025744969	10.2513966857792	1.16645679026476e-24	3.13606577552185e-23
ENSMUSG00000019194.15	Scn1b	405.150100455214	2.43871094364477	0.219666512175196	11.1018785680895	1.22834521370206e-28	4.31210480891525e-27
ENSMUSG00000063873.10	Slc24a3	24.6594157168905	2.43762910498686	0.613377499300429	3.97410910535035	7.06431768246861e-05	0.0002546485047989
ENSMUSG00000033032.15	Afap1l1	307.41269234647	2.43333586329223	0.511866084365589	4.75385249700247	1.99576667460603e-06	9.29295814826069e-06
ENSMUSG00000029671.15	Wnt16	17.6229456879906	2.43308656157684	0.706603292310944	3.44335582363257	0.000574542844442588	0.00173783482054464
ENSMUSG00000040212.12	Emp3	227.144722195553	2.42520396398945	0.254068628595999	9.54546799969482	1.35494438522362e-21	2.99030638419325e-20
ENSMUSG00000070424.12	Art5	45.6865374667732	2.42212063224112	0.494188440864988	4.90120859160856	9.52488561833573e-07	4.6646608836036e-06
ENSMUSG00000086119.2	NA	11.9458714048165	2.42031436539065	0.848643691072747	2.85197944773642	0.00434479096601723	0.0107870237871863
ENSMUSG00000030790.15	Adm	29.0225372894526	2.41813718141152	0.596587897847784	4.05327897219346	5.0504716046291e-05	0.000187055312934425
ENSMUSG00000046997.5	Spsb4	121.796138930637	2.41726969349196	0.284075133856928	8.50926183039096	1.75044155055025e-17	2.8069346437007e-16
ENSMUSG00000018698.15	Lhx1	42.537048528613	2.41484951129362	0.549742817528308	4.39268951643787	1.11956961574241e-05	4.60354123390265e-05
ENSMUSG00000087291.1	NA	15.1846389328731	2.40797492563843	0.768209531852888	3.13452883073515	0.0017213033837596	0.00470010231987673
ENSMUSG00000097099.2	NA	28.5544183164897	2.4054737251968	0.592624156655492	4.0590207101449	4.92789434588842e-05	0.00018302996870025
ENSMUSG00000097816.1	NA	20.4223208657441	2.40517672626612	0.71525400224408	3.36268894507402	0.000771872836785458	0.00227171235655401
ENSMUSG00000015027.11	Galns	291.16395966846	2.40488763549124	0.243063852645902	9.8940570936918	4.4175353535215e-23	1.07159646550155e-21
ENSMUSG00000034771.15	Tle2	38.4704013643604	2.40093129140428	0.505473250426318	4.74986814708658	2.03549321093342e-06	9.46250182693969e-06
ENSMUSG00000026204.15	Ptprn	1650.41758372313	2.40039120928338	0.130083330215269	18.4527195399371	4.95857880535219e-76	1.30647108646864e-73
ENSMUSG00000055799.13	Tcf7l1	9937.07508426586	2.40002096168539	0.116666758673278	20.5715920196821	4.93201673094453e-94	2.28285725767989e-91
ENSMUSG00000028755.3	Cda	30.170552615018	2.39996409384273	0.550403304141382	4.36037370376369	1.29840506069405e-05	5.289705498254e-05
ENSMUSG00000024937.15	Ehbp1l1	1362.56327044222	2.39936289227595	0.134886233433341	17.7880487222715	8.74733379975257e-71	2.08065053686892e-68
ENSMUSG00000026483.13	Fam129a	875.004384380539	2.39904606868739	0.156772927184073	15.3026808376843	7.33710556765257e-53	8.78708181479846e-51
ENSMUSG00000073591.4	Pcdhb22	23.7592377950846	2.39888940865982	0.609041913432184	3.93879198746958	8.1892889904693e-05	0.000291761521220673
ENSMUSG00000038486.9	Sv2a	318.899755529239	2.39760335478635	0.20188783566561	11.8759178673724	1.57891446585219e-32	6.98720649668853e-31
ENSMUSG00000062760.11	Shisal1	151.244361128552	2.39754905993408	0.789493751296526	3.03681828513116	0.00239089541585432	0.0062888150655692
ENSMUSG00000102748.1	Pcdhgb2	47.8294509254509	2.39659023508562	0.438809217764154	5.46157678112794	4.7192405604e-08	2.79783983928224e-07
ENSMUSG00000038132.6	Rbm24	21.394360039569	2.39604398813676	0.754878572679776	3.17407868610039	0.00150312935614891	0.00415780609249665
ENSMUSG00000025867.8	Cplx2	94.7569914251097	2.39449323464916	0.333721195219549	7.17513082462105	7.22380745739657e-13	7.64616356708119e-12
ENSMUSG00000023868.17	Pde10a	123.686062364182	2.39332761967092	0.284978213698667	8.39828276206968	4.53055173443372e-17	7.03447225783425e-16
ENSMUSG00000017314.12	Mpp2	335.951106961125	2.39197497395496	0.240048165096086	9.96456262432791	2.1783051769889e-23	5.41446363731668e-22
ENSMUSG00000038604.9	Ripor1	1914.96706470007	2.39007846912431	0.156424066371439	15.2794804825552	1.04772628727706e-52	1.2374731307522e-50
ENSMUSG00000103088.1	Pcdhgb6	25.2842076964827	2.38934174701481	0.61633080517157	3.87671965601279	0.000105874228878353	0.000368611921888731
ENSMUSG00000054169.7	Ceacam10	16.6111549709744	2.38675095521035	0.788666462091592	3.02631222441048	0.00247556529743393	0.00649655704625397
ENSMUSG00000067818.6	Myl9	1201.80469794095	2.38651258068101	0.164297624213471	14.5255452846976	8.34753861083674e-48	7.9865891759324e-46
ENSMUSG00000074151.13	Nlrc5	51.0673366813346	2.38416427221553	0.45099890021009	5.28640817329024	1.24741388683158e-07	6.95416999540287e-07
ENSMUSG00000032085.5	Tagln	1307.50722819191	2.38265947544003	0.139553450867397	17.0734543691365	2.33939231148422e-65	4.55277644619076e-63
ENSMUSG00000044734.16	Serpinb1a	19.5070265565625	2.38194278570016	0.74201775245499	3.21008867755445	0.0013269402877786	0.00372299793061865
ENSMUSG00000024365.9	Cyp21a1	16.0314894282451	2.38115497825127	0.78797409631324	3.02186961397865	0.00251218732185619	0.00658056287459608
ENSMUSG00000046807.10	Lrrc75b	8.77551792114731	2.38098903184967	1.02967978375305	2.31235872493415	0.0207579229540479	0.0434421287145134
ENSMUSG00000087142.7	NA	13.8350923979462	2.3809544298533	0.913872613385848	2.60534607885009	0.00917815016564827	0.0209943902413373
ENSMUSG00000109455.1	NA	11.0469086140796	2.38079632462186	0.896599711903319	2.65536146511565	0.00792234666757314	0.0184495660904076
ENSMUSG00000047821.16	Trim16	124.394922260423	2.38047552529788	0.280682229255198	8.48103398499638	2.23201402740448e-17	3.55585788217015e-16
ENSMUSG00000020325.10	Fstl3	55.1417682344704	2.38016047664351	0.418723738463554	5.68432180457969	1.31332777687303e-08	8.38629810094237e-08
ENSMUSG00000039043.5	Arpin	134.89345969342	2.37863147186496	0.313126280106631	7.59639679893668	3.04489916307704e-14	3.69051260204228e-13
ENSMUSG00000038677.14	Scube3	1693.85922350761	2.37802953119029	0.147162734609067	16.1591828087964	9.78501809064875e-59	1.56615158710701e-56
ENSMUSG00000055022.14	Cntn1	18.3315473242413	2.37289097690277	0.696251929291088	3.40809249795373	0.000654187150370659	0.00195457242450243
ENSMUSG00000107742.1	NA	13.5438492082142	2.37228839871866	0.877094614706087	2.70471207888285	0.00683636152587461	0.0161533564420707
ENSMUSG00000037060.3	Cavin3	78.9944527324438	2.36874070819706	0.352890546423711	6.71239491168729	1.91455684298771e-11	1.71938649674922e-10
ENSMUSG00000050737.13	Ptges	156.267696487951	2.36285762444992	0.290961835238467	8.12085070371296	4.62927217828494e-16	6.60124190885161e-15
ENSMUSG00000015970.19	Chdh	59.1689684116258	2.36166335999223	0.515268749197215	4.58336230107431	4.57558237450747e-06	2.01184656600295e-05
ENSMUSG00000111583.1	NA	18.8364671797842	2.3613226896059	0.72899604089694	3.23914336585502	0.00119889294337514	0.00339488104302954
ENSMUSG00000002831.14	Plin4	11.2820910660102	2.35592060397969	0.880710479762294	2.67502278911858	0.00747241705792017	0.0175113046707637
ENSMUSG00000019464.6	Ptger1	9.42670000348764	2.35368267602497	0.994854399646453	2.36585642769576	0.0179884187651959	0.0381888756381238
ENSMUSG00000056749.7	Nfil3	238.064069169436	2.35229781935319	0.237707450933061	9.89576813902903	4.34263682404478e-23	1.05492196097292e-21
ENSMUSG00000055435.6	Maf	57.1261623623051	2.3509236254016	0.405301968721113	5.8004248852274	6.6147099657658e-09	4.40449155807562e-08
ENSMUSG00000022887.9	Masp1	56.6170437028896	2.35084516534572	0.420935098811256	5.58481621509975	2.33947481740693e-08	1.44018137034188e-07
ENSMUSG00000032315.6	Cyp1a1	55.93624192125	2.35055442666786	0.481941596702271	4.87725990607938	1.07569658354185e-06	5.22472481274465e-06
ENSMUSG00000046447.3	Camk2n1	198.342368718551	2.35029933829757	0.247484432970927	9.49675626092276	2.16530107648671e-21	4.71793209108286e-20
ENSMUSG00000039747.11	Orai2	76.5846216002528	2.34587772461688	0.354056861629938	6.62570897176625	3.45585450668556e-11	3.02427001949397e-10
ENSMUSG00000057751.14	Megf6	175.889088620779	2.34535477389488	0.325543657277528	7.20442472603744	5.82894123042608e-13	6.20811240747992e-12
ENSMUSG00000107994.1	NA	8.75892796305733	2.34256284456881	0.981614122024147	2.38643963244774	0.0170124001597954	0.0363148903323764
ENSMUSG00000020788.15	Atp2a3	335.990786659405	2.34151726934821	0.192536184708545	12.1614400580998	4.98717054115006e-34	2.46139143192323e-32
ENSMUSG00000037235.13	Mxd4	428.130029294726	2.34151276115362	0.232670192840362	10.0636559095482	7.99721995143557e-24	2.05030522287853e-22
ENSMUSG00000036155.13	Mgat5	655.49670833273	2.33989386537462	0.165843930788228	14.1090111302445	3.34231837023255e-45	2.80590903963738e-43
ENSMUSG00000054509.7	Parp4	488.09967566267	2.33925016428356	0.213385394930756	10.9625598558076	5.78397702635847e-28	1.92342505928961e-26
ENSMUSG00000002032.17	Tmem25	11.9903681662183	2.33764298858565	0.876614466347899	2.66667169927574	0.00766064643286372	0.017907356642362
ENSMUSG00000033039.10	Micall1	973.844712432622	2.3361955324179	0.146336953566376	15.9644947874239	2.2586312241553e-57	3.33459640904169e-55
ENSMUSG00000022505.9	Emp2	345.334836150042	2.33476303850467	0.227399118447661	10.2672475357113	9.89886319043967e-25	2.6824039715106e-23
ENSMUSG00000039646.5	Vasn	310.706539562766	2.33457860112127	0.210455680191495	11.092970258617	1.35705566398112e-28	4.74304802068178e-27
ENSMUSG00000010529.6	Gm266	26.0952390823247	2.33330107512249	0.633362780878434	3.68398830112238	0.00022961278375838	0.000750161872309428
ENSMUSG00000043592.15	Unc5cl	28.9584985893637	2.33286589355245	0.567268074900462	4.1124575783007	3.9146942052793e-05	0.000148095986215183
ENSMUSG00000026547.15	Tagln2	8197.37686893433	2.33196595645781	0.11974554567858	19.474344062177	1.81230696442111e-84	6.33419776993387e-82
ENSMUSG00000068220.6	Lgals1	7879.50770684808	2.33078342393505	0.155689504149338	14.9707164697459	1.14085535258067e-50	1.1913590712376e-48
ENSMUSG00000035283.5	Adrb1	41.0906106600079	2.33055474260366	0.466834516957945	4.99225026844707	5.96798532822292e-07	3.02479185354086e-06
ENSMUSG00000020475.3	Pgam2	58.6601479874366	2.32785374237158	0.400756695409159	5.80864591668251	6.29801260547178e-09	4.20834037773351e-08
ENSMUSG00000037606.18	Osbpl5	411.80359298476	2.32771422132296	0.190267814963355	12.2338831807748	2.04903753745618e-34	1.01715411207173e-32
ENSMUSG00000021057.15	Akap5	334.907878813267	2.3274329810735	0.197679333339748	11.7737799989106	5.32823848534282e-32	2.27559631670776e-30
ENSMUSG00000058153.15	Sez6l	28.7909814582217	2.32734408962826	0.622784401077013	3.73699804555711	0.00018623037068703	0.000620140254401335
ENSMUSG00000022475.19	Hdac7	1162.75771030263	2.3251674385844	0.170146487456938	13.6656799287313	1.62776213783623e-42	1.19644010182761e-40
ENSMUSG00000048126.16	Col6a3	33.006153278841	2.32378624538981	0.542076523897504	4.28682324901639	1.81246390080429e-05	7.20358708869208e-05
ENSMUSG00000117050.1	NA	18.1567029031688	2.32267159972541	0.770667582918128	3.01384364829597	0.00257960709598885	0.0067375859578931
ENSMUSG00000030792.8	Dkkl1	70.3529973450373	2.32216308388055	0.42805064373344	5.42497276403265	5.79633776697736e-08	3.37876380521628e-07
ENSMUSG00000070990.2	Foxe1	45.5589785953237	2.32196438163716	0.445134676714654	5.21631879766047	1.82513947466205e-07	9.92611579646307e-07
ENSMUSG00000023909.4	Paqr4	76.2270136239962	2.32141206109927	0.38952736768246	5.95956087735451	2.52916631910167e-09	1.77227914815611e-08
ENSMUSG00000049892.7	Rasd1	46.3901012221841	2.32041041154374	0.484432184747596	4.78995922360679	1.6681520878041e-06	7.85287868491836e-06
ENSMUSG00000030409.16	Dmpk	777.525442955018	2.3203364044108	0.154832350234165	14.9861214462066	9.04852430482761e-51	9.50705688616428e-49
ENSMUSG00000089889.2	0610040B10Rik	8.95559498013663	2.3201208542354	0.96401968436291	2.4067152277795	0.0160967160472397	0.0345844133766186
ENSMUSG00000055053.18	Nfic	1006.74266056172	2.31948084254066	0.135559074719141	17.1104800423452	1.23973534812028e-65	2.49784794963623e-63
ENSMUSG00000030530.15	Furin	2210.13801974347	2.3181777643838	0.152763591807536	15.1749362328717	5.18280861491728e-52	5.95709935161566e-50
ENSMUSG00000025085.16	Ablim1	506.559899806333	2.31760494552049	0.181803701478244	12.7478424623705	3.20492816263369e-37	1.78206492575534e-35
ENSMUSG00000034586.14	Hid1	175.241938962897	2.31691882903328	0.271168616975399	8.54419974876178	1.29430004870988e-17	2.09907032520884e-16
ENSMUSG00000029287.14	Tgfbr3	220.019065583696	2.31373547069355	0.23970719663205	9.6523404520271	4.80464262623959e-22	1.09566324390119e-20
ENSMUSG00000028555.15	Ttc39a	90.09135059543	2.3120891864331	0.342887102643115	6.74300423845214	1.55144681460996e-11	1.40880584024444e-10
ENSMUSG00000027358.6	Bmp2	55.6344218740176	2.31044736253429	0.415443816249472	5.56139548156587	2.67625942570066e-08	1.63516300123259e-07
ENSMUSG00000030352.15	Tspan9	2898.77022427188	2.30764866884438	0.131317891841843	17.572995092121	3.96666633067933e-69	8.59913007331825e-67
ENSMUSG00000028539.14	Artn	92.9754240232251	2.30468026757782	0.361450961255175	6.37619072743529	1.81546814142309e-10	1.45970457230103e-09
ENSMUSG00000031075.19	Ano1	36.5876726953613	2.30465739448188	0.518343727665484	4.44619520112956	8.74045327819081e-06	3.67144794487999e-05
ENSMUSG00000048582.7	Gja3	13.6459663278871	2.30445554381832	0.842172262493522	2.73632325172434	0.00621299612516699	0.0148339288497992
ENSMUSG00000074766.10	Ism1	29.3408533927803	2.30359648067404	0.550287630548427	4.18616801976492	2.8370337349595e-05	0.000109331772603322
ENSMUSG00000020810.5	Cygb	12.7912395586413	2.29974603478395	0.912559846626165	2.52010434525075	0.011732004996315	0.0261311376728952
ENSMUSG00000037419.9	Endod1	510.421563914819	2.2990159200353	0.164625365311959	13.9651378490717	2.5441272809387e-44	2.08472362743331e-42
ENSMUSG00000031875.7	Cmtm3	392.014704611239	2.29701774601634	0.218473643271712	10.5139352812438	7.45177087348405e-26	2.17039163230081e-24
ENSMUSG00000035773.6	Kiss1r	28.8015544710337	2.29638918144531	0.575421948643775	3.99079177785575	6.58530777997798e-05	0.000238890025502866
ENSMUSG00000022577.17	Ly6h	36.8416046148368	2.29625890455374	0.543012523850305	4.22874022917888	2.35003497527529e-05	9.18245470831954e-05
ENSMUSG00000095440.2	Fignl2	973.308790992069	2.29570059785452	0.199457247620176	11.5097376768489	1.17836287531486e-30	4.64991765037841e-29
ENSMUSG00000018566.14	Slc2a4	77.1424103326831	2.29516632131979	0.355865998244979	6.44952406984327	1.12201940259861e-10	9.25611959966464e-10
ENSMUSG00000028195.4	Ccn1	6857.74786055127	2.29484142884423	0.122650952295513	18.7103433434017	4.07739783167802e-78	1.14474615189046e-75
ENSMUSG00000018451.7	6330403K07Rik	23.2887039099484	2.2930648657761	0.687224788964936	3.33670278284024	0.000847785571542332	0.00247556277889753
ENSMUSG00000031803.8	B3gnt3	40.0977982616939	2.29093470157161	0.489653284761056	4.67868749760263	2.88717083144375e-06	1.3091259639742e-05
ENSMUSG00000032452.12	Clstn2	26.6577341052571	2.28925653090364	0.627792147271139	3.64651985669857	0.000265815945895974	0.000858612578161912
ENSMUSG00000025855.13	Prkar1b	112.046667243696	2.28831547419768	0.306436738427875	7.46749716087409	8.17344894092799e-14	9.56790748888125e-13
ENSMUSG00000006403.13	Adamts4	195.981922450215	2.28768450668574	0.273699515940446	8.3583798050396	6.35854538135172e-17	9.74029053676472e-16
ENSMUSG00000005320.9	Fgfr4	86.8277071979095	2.2830894165952	0.357277986924329	6.39023253643317	1.65633679347752e-10	1.33993499882362e-09
ENSMUSG00000076436.1	Oxct2a	14.985421469451	2.28202146860851	0.753276015893389	3.02946253492755	0.00244989287556145	0.0064341152257116
ENSMUSG00000113637.1	NA	19.729124107928	2.28054362766593	0.655389495319222	3.47967680891062	0.000502018989271869	0.00153940505107789
ENSMUSG00000115069.1	NA	10.7795363031988	2.27794254815911	0.912561596037095	2.49620689502094	0.0125529361732194	0.0277216743910451
ENSMUSG00000063430.9	Wscd2	128.014549065043	2.27404334571273	0.311262957981754	7.30585920167871	2.75500545161035e-13	3.06163062258271e-12
ENSMUSG00000037306.13	Man1c1	401.472749457577	2.27249404960399	0.199800725040469	11.3738028185018	5.64724192525289e-30	2.15400145238042e-28
ENSMUSG00000103364.1	NA	12.5810530102874	2.2672653353002	0.837830036623373	2.70611608105833	0.00680752454480367	0.0160874382992007
ENSMUSG00000029778.12	Adcyap1r1	74.0503906501681	2.26714559552578	0.359732118708331	6.30231630043567	2.93229984001078e-10	2.29518130987316e-09
ENSMUSG00000025375.15	Aatk	54.5232823994614	2.265350160508	0.470030024500036	4.81958607413987	1.43856377940205e-06	6.86263044179374e-06
ENSMUSG00000109314.1	NA	12.5615657039042	2.26426376481383	0.8981917450212	2.52091357704516	0.0117050596264626	0.0260814070452684
ENSMUSG00000039410.16	Prdm16	150.57781553151	2.26372277802755	0.289416770109044	7.82167107032063	5.21266701563487e-15	6.72736513261211e-14
ENSMUSG00000022780.5	Meltf	14.6673203739014	2.26371376742434	0.829695755511062	2.72836609370139	0.00636489259701026	0.0151522311115371
ENSMUSG00000033147.16	Slc22a15	26.4222377750568	2.26294504201548	0.576452944943099	3.92563705653174	8.65005001836179e-05	0.00030690026230467
ENSMUSG00000017466.9	Timp2	716.544285959411	2.26227842652559	0.148215386666967	15.2634519087335	1.339696320475e-52	1.57148213592157e-50
ENSMUSG00000009246.14	Trpm5	20.0112386583652	2.2622385744988	0.669948528063758	3.37673489788383	0.000733517099238118	0.00217189035988105
ENSMUSG00000059479.7	B3gnt8	47.9410410207536	2.26155277548427	0.432557369375283	5.22833024149027	1.71047785158291e-07	9.33215791214046e-07
ENSMUSG00000059921.15	Unc5c	23.4344288202877	2.26138500398261	0.635781945119426	3.55685627964448	0.000375319351971746	0.00117702238085847
ENSMUSG00000038648.5	Creb3l2	357.441688398707	2.25968061356528	0.212456430260742	10.6359718592279	2.02704286559965e-26	6.15516597806022e-25
ENSMUSG00000045287.6	Rtn4rl1	92.8133912324374	2.25872787171751	0.344763909282403	6.5515206519698	5.69541094958609e-11	4.86239321648113e-10
ENSMUSG00000057719.11	Sh3rf2	97.8142442803224	2.2586882317833	0.312336903010657	7.23157657648361	4.77418763334777e-13	5.14231052884993e-12
ENSMUSG00000117835.1	NA	9.98387167481776	2.2564963151984	0.929441035139426	2.42779932226675	0.0151907460382048	0.032835632544528
ENSMUSG00000040158.12	Tax1bp3	79.6364852262089	2.25515423179141	0.352793093374641	6.39228566018607	1.63424220837399e-10	1.32456375109384e-09
ENSMUSG00000000093.6	Tbx2	19.7006734165344	2.25508472006363	0.675735270426009	3.33723104114714	0.000846175755261783	0.00247170492659275
ENSMUSG00000054034.10	Tceal5	97.1497747161117	2.25381987649605	0.336747496148673	6.69290760071753	2.18779292840449e-11	1.9504498538186e-10
ENSMUSG00000025212.17	Sfxn3	439.031480197036	2.25147568648088	0.186493610494047	12.0726693022694	1.4727822595682e-33	6.96764336391296e-32
ENSMUSG00000098202.2	NA	32.3736179250079	2.24944514988267	0.607433785912491	3.70319399752113	0.000212901948044199	0.000700107289209859
ENSMUSG00000085148.1	Mir22hg	140.858993887604	2.24756917287548	0.289361169303024	7.7673489441902	8.01458293538935e-15	1.01974552267071e-13
ENSMUSG00000052085.7	Dock8	48.7663702485445	2.2473687591586	0.427088212777637	5.26207160938129	1.42441263905431e-07	7.87935751177138e-07
ENSMUSG00000044646.15	Zbtb7c	146.627679658906	2.24219088707579	0.28871951500739	7.76598314463917	8.10143262676144e-15	1.03003069907882e-13
ENSMUSG00000042115.4	Klhdc8a	49.4977587020946	2.24143852792139	0.434231423823365	5.16185242464892	2.44518025780633e-07	1.30658836490456e-06
ENSMUSG00000047898.7	Ccr4	19.2626045526999	2.24008245338988	0.750997577878503	2.98280915860995	0.00285616026037992	0.0073777678158773
ENSMUSG00000090394.8	4930523C07Rik	9.84346267488934	2.23925005036232	0.928562912074193	2.41152217178302	0.0158860859215438	0.034166156912264
ENSMUSG00000097178.7	NA	9.03729874099233	2.23916641545267	0.967799191417075	2.31366840901575	0.0206859180444342	0.0433142233071256
ENSMUSG00000022636.13	Alcam	111.963066643174	2.2387147492344	0.293057568718158	7.63916372822789	2.1863713656931e-14	2.68030035854402e-13
ENSMUSG00000117975.1	Itprip	267.793344316943	2.23734122661596	0.237979048060991	9.40142102779803	5.38310649422081e-21	1.13675809889057e-19
ENSMUSG00000002020.15	Ltbp2	99.5320314146665	2.23721756752856	0.334670161971485	6.68484323295955	2.31171976185858e-11	2.05451544585314e-10
ENSMUSG00000034145.14	Tmem63c	33.3216989105041	2.23705586255669	0.524257765433503	4.26709151500483	1.98037935380292e-05	7.82014683265593e-05
ENSMUSG00000031438.11	Rnf128	602.725825090687	2.23639994242157	0.173585530513067	12.8835619870587	5.57041058085576e-38	3.27831105181222e-36
ENSMUSG00000051048.17	P4ha3	18.2008397934838	2.23630531246156	0.728923557902776	3.067955875779	0.00215528439562524	0.00573871277355067
ENSMUSG00000018750.14	Zbtb4	184.465241193337	2.23582247345526	0.23685638737759	9.43957010494705	3.74311941371661e-21	8.02311177463213e-20
ENSMUSG00000027204.13	Fbn1	574.840924598024	2.23259060283538	0.173523585451406	12.866208342961	6.97426547791463e-38	4.06262825084238e-36
ENSMUSG00000030890.16	Ilk	58.366668038879	2.23234641813274	0.393147788724668	5.67813550566886	1.36170827211276e-08	8.67582435573031e-08
ENSMUSG00000032487.8	Ptgs2	178.00060626634	2.23207957167342	0.241445020699063	9.24467013322875	2.35967419545928e-20	4.68814156281156e-19
ENSMUSG00000000693.10	Loxl3	96.8818415909211	2.23188007247768	0.351492385949781	6.34972523358319	2.15699841083693e-10	1.71817464111597e-09
ENSMUSG00000040723.14	Rcsd1	68.276388300979	2.23076348609767	0.407107345156438	5.47954615075898	4.26418214934694e-08	2.5463174159594e-07
ENSMUSG00000041012.4	Cmtm8	54.838989785828	2.22940991281898	0.469133362130215	4.75218795503224	2.01227180154309e-06	9.35963250223437e-06
ENSMUSG00000060988.12	Galnt13	14.8175540320079	2.22796404433591	0.753212697372508	2.9579480697921	0.0030969429223307	0.00793035952270269
ENSMUSG00000050397.4	Foxl2	57.2092810442019	2.2277202116329	0.410009995730372	5.4333314671135	5.5311523624167e-08	3.23298687231223e-07
ENSMUSG00000001076.7	C1ql4	35.4792825903929	2.22727033272967	0.55346766134695	4.02421042506669	5.71667863169783e-05	0.000209376277220885
ENSMUSG00000026042.16	Col5a2	329.305927375711	2.22682202455969	0.252823230338841	8.8078220564433	1.27600780751136e-18	2.22988874606525e-17
ENSMUSG00000040972.8	Igsf21	95.5371448886813	2.22670820589697	0.321197959819684	6.93251042798346	4.13437061208002e-12	4.04139446931977e-11
ENSMUSG00000074918.4	Inafm2	78.5217698873328	2.22445942505253	0.342150524837436	6.50140585378152	7.95728297635644e-11	6.6867727307694e-10
ENSMUSG00000035314.10	Gdpd5	145.050971161377	2.22406069163676	0.270166586792711	8.23218266196333	1.83832646842173e-16	2.70474047235313e-15
ENSMUSG00000038840.7	Birc7	29.675246530861	2.22352217385258	0.535297880830631	4.15380343072216	3.26994105803201e-05	0.000125058085216293
ENSMUSG00000056508.6	1700001K19Rik	12.6876526262198	2.22112896791651	0.844398989995714	2.6304258937209	0.00852779596585425	0.0196696341698613
ENSMUSG00000041736.7	Tspo	339.352479878171	2.22070157623068	0.232116735158622	9.56717564855076	1.09865950556931e-21	2.44042058266926e-20
ENSMUSG00000026896.14	Ifih1	31.149656945822	2.21885848442748	0.564651544538347	3.92960668555613	8.50849202942674e-05	0.00030225354593645
ENSMUSG00000025854.15	Fam20c	239.689347985687	2.21875862065326	0.232347749386676	9.54930110797314	1.30574156633954e-21	2.88543613743626e-20
ENSMUSG00000032332.17	Col12a1	477.465640094411	2.21750195725602	0.206566980579195	10.7350262420371	6.9699164837402e-27	2.18220822121636e-25
ENSMUSG00000031103.12	Elf4	335.336600054474	2.21646752984595	0.19176704139322	11.5581254930093	6.71588068988756e-31	2.69358718255303e-29
ENSMUSG00000028698.13	Pik3r3	292.441556991696	2.21439365196479	0.22425433738767	9.87447412505004	5.37139576141006e-23	1.29930118375577e-21
ENSMUSG00000051375.15	Pcdh1	1866.20051350831	2.21102343461691	0.176787525746792	12.5066710746532	6.86410079292073e-36	3.62822809196174e-34
ENSMUSG00000026421.14	Csrp1	6670.65098929552	2.20990895061251	0.14442881538323	15.3010252472728	7.5261627696759e-53	8.95090719399094e-51
ENSMUSG00000057948.12	Unc13d	194.83880911189	2.20891775942863	0.238273580338705	9.270510630212	1.85256872507609e-20	3.71077099247404e-19
ENSMUSG00000024074.8	Crim1	945.490639480087	2.20754149893017	0.149057200851995	14.8100292123567	1.26185467919476e-49	1.26377328864851e-47
ENSMUSG00000045515.4	Pou3f3	21.4639366616825	2.20472479046567	0.70345022551834	3.13415890774804	0.00172347494808119	0.00470453171196022
ENSMUSG00000034066.13	Farp2	115.367553871752	2.20374550332622	0.291685296280474	7.55521629450659	4.1816435750185e-14	5.0115344902566e-13
ENSMUSG00000039058.11	Ak5	45.3593484884484	2.2032277402548	0.4512803416097	4.88217087497313	1.04924271952116e-06	5.10637420134111e-06
ENSMUSG00000003545.3	Fosb	116.374244012019	2.20099346208029	0.292385477712129	7.52771129162338	5.16374083451167e-14	6.14553339345705e-13
ENSMUSG00000115100.1	NA	12.6256427662975	2.20041253561355	0.874985750470885	2.51479813748895	0.0119100554971761	0.0264657597566677
ENSMUSG00000037664.13	Cdkn1c	1080.23318222231	2.19833879004531	0.185783771319214	11.8327815956977	2.6423768570914e-32	1.14856208260272e-30
ENSMUSG00000037638.5	Zbtb42	132.062423367372	2.19363209389783	0.274487647941784	7.99173336340102	1.33054566902877e-15	1.80705195303622e-14
ENSMUSG00000001025.8	S100a6	2522.90408330163	2.19331214379509	0.168904541048223	12.985513179121	1.47843875849895e-38	9.01058440500107e-37
ENSMUSG00000028631.7	Kcnq4	21.4218191994019	2.19301926827243	0.661825384704401	3.31359195182869	0.000921058161169494	0.0026672386275765
ENSMUSG00000027796.2	Smad9	16.6885830910658	2.19066282056436	0.800704879047982	2.73591791168926	0.00622065417285748	0.0148460038133162
ENSMUSG00000004267.16	Eno2	178.887813165402	2.1896711279738	0.266568438261695	8.21429251809683	2.13418757767328e-16	3.11860891256251e-15
ENSMUSG00000038181.16	Chpf2	236.176888690652	2.18782310857155	0.21673183092355	10.0946090809489	5.83631453197245e-24	1.50531208847229e-22
ENSMUSG00000040322.10	Slc25a24	610.910370976804	2.18707707661973	0.171962549110193	12.7183336600707	4.6772840059799e-37	2.56740916302602e-35
ENSMUSG00000050931.7	Sgms2	185.333681536879	2.18581608595749	0.259372117141376	8.42733640781465	3.53622144138337e-17	5.56118718137112e-16
ENSMUSG00000024910.5	Ctsw	75.0168934742387	2.18455958720705	0.383772189019494	5.6923342798456	1.25314206096506e-08	8.02892290912368e-08
ENSMUSG00000031880.7	Rrad	72.9894826642327	2.18417012752278	0.376686400972941	5.79837796607816	6.69594020174115e-09	4.45684694500657e-08
ENSMUSG00000071550.14	Cfap44	11.956352141347	2.18377117989236	0.85110266249798	2.56581406229303	0.0102933989726996	0.0232596319839627
ENSMUSG00000025648.18	Pfkfb4	134.690022495925	2.18301989087686	0.271574855343976	8.03837265461063	9.10394048581485e-16	1.26376641190496e-14
ENSMUSG00000061723.18	Tnnt3	25.7626077406562	2.17949817353894	0.617591041829659	3.52903139119702	0.000417083653143995	0.00130014099813325
ENSMUSG00000026628.13	Atf3	265.158192161307	2.17826014719511	0.263796403855618	8.25735345652143	1.48937887809471e-16	2.21415821755643e-15
ENSMUSG00000039376.13	Synpo2l	800.78936532074	2.17755892754219	0.157096844334548	13.8612518715204	1.08760710151006e-43	8.66342289323784e-42
ENSMUSG00000041552.7	Ptchd1	18.0264247908517	2.17478860382605	0.729720393306096	2.98030399557956	0.00287962455745855	0.00742829494969652
ENSMUSG00000039385.5	Cdh6	24.867527587896	2.17410208897696	0.660822847844397	3.2899923119621	0.00100190120153085	0.00288088649721582
ENSMUSG00000022139.17	Mbnl2	1186.3491424641	2.17246974895431	0.140104663861223	15.506048757279	3.15719111985578e-54	4.19147714098063e-52
ENSMUSG00000034161.8	Scx	42.2183719169016	2.17239760236426	0.48804824982271	4.45119432997333	8.53940202235247e-06	3.59326287554812e-05
ENSMUSG00000041548.4	Hspb8	902.40106717991	2.17190613325509	0.156899521030654	13.8426562362212	1.40902033256468e-43	1.11202222191257e-41
ENSMUSG00000063146.11	Clip2	749.003929008881	2.16943776132057	0.171974420403427	12.6148863082742	1.74809735643551e-36	9.41443878185991e-35
ENSMUSG00000005873.6	Reep5	928.563263217558	2.16926040620811	0.165746905832206	13.0877882474872	3.86704972999416e-39	2.43481962043676e-37
ENSMUSG00000028063.15	Lmna	3041.28754041541	2.1668841116852	0.125853418697678	17.2175228460853	1.96208038093344e-66	4.0485046510682e-64
ENSMUSG00000022941.8	Ripply3	16.2830773643012	2.1668236524582	0.727754957075392	2.97740830397907	0.00290696586550799	0.0074909264840039
ENSMUSG00000090071.4	Cdk5r2	81.1508922576328	2.16622281396161	0.348921424411142	6.20833993675636	5.35472238298223e-10	4.0757766902646e-09
ENSMUSG00000081660.1	NA	9.86742758634304	2.16505490431903	0.921814826372269	2.34868743957986	0.0188397141291963	0.039838121271344
ENSMUSG00000031570.17	Plpp5	215.523955041133	2.16382728948318	0.284856189870806	7.59620947841985	3.04930775439415e-14	3.69324219248615e-13
ENSMUSG00000046733.7	Gprc5a	807.261663727867	2.16298490163471	0.152714731128243	14.1635642197368	1.53981938442151e-45	1.33187569732759e-43
ENSMUSG00000047205.12	Dusp18	206.458246871542	2.1621690003658	0.233035304768772	9.27828940988664	1.72221177677718e-20	3.46995281048071e-19
ENSMUSG00000024176.10	Sox8	38.3757832874713	2.16216723180541	0.515973172931352	4.19046443736926	2.78384045987142e-05	0.000107451096947843
ENSMUSG00000024883.8	Rin1	706.357226172705	2.16163348634871	0.147862562377017	14.6192075370439	2.11851818275462e-48	2.08515760907217e-46
ENSMUSG00000025020.11	Slit1	98.4558961935083	2.16048865151878	0.340550408777196	6.3441082313669	2.23717514080288e-10	1.77790540424084e-09
ENSMUSG00000074364.6	Ehd2	564.934045469974	2.16000687215924	0.179510770646746	12.0327424609516	2.39084857942045e-33	1.11568590657097e-31
ENSMUSG00000041189.9	Chrnb1	286.807524151497	2.15973643700729	0.202251724024631	10.6784574886703	1.28387169215026e-26	3.97605544299553e-25
ENSMUSG00000037239.8	Spred3	835.605630413147	2.1586779350458	0.144350618207772	14.9544072747835	1.45773826712305e-50	1.51304397349996e-48
ENSMUSG00000050821.14	Fam131a	74.1072643817236	2.15802896820779	0.384294767409267	5.6155564718099	1.9593065143404e-08	1.21885518941495e-07
ENSMUSG00000063382.6	Bcl9l	2154.87326279399	2.15707775375204	0.139602923466624	15.45152279184	7.36819160505833e-54	9.60390134749915e-52
ENSMUSG00000052584.10	Serp2	39.6510956251391	2.15629994991023	0.488182476983599	4.41699579885304	1.00082174658112e-05	4.15920243434802e-05
ENSMUSG00000007041.9	Clic1	3062.87479896456	2.15606182635271	0.138926899367782	15.5193978715739	2.56446046231866e-54	3.43116795919292e-52
ENSMUSG00000038375.15	Trp53inp2	928.626539316863	2.15443529270369	0.167831069201445	12.836927649658	1.01836289068647e-37	5.83293741334332e-36
ENSMUSG00000029108.14	Pcdh7	88.5379867962138	2.15056339267593	0.325400401983644	6.60897583274659	3.86987882356851e-11	3.36594945314547e-10
ENSMUSG00000048191.15	Muc6	25.6189486285394	2.14963597699961	0.582220151560997	3.69213599226374	0.00022237849408781	0.000728472473172884
ENSMUSG00000033066.16	Gas7	180.187315231389	2.1479823718649	0.238903424452009	8.99100704308401	2.44975352936916e-19	4.56523165875694e-18
ENSMUSG00000016763.15	Scube1	71.7748766997018	2.14717948968243	0.371379419402187	5.78163295407906	7.39789797026403e-09	4.88986494167278e-08
ENSMUSG00000037012.18	Hk1	2423.96046448098	2.14616350155289	0.134180220925341	15.9946338346471	1.39274765347597e-57	2.11081383304686e-55
ENSMUSG00000030527.15	Crtc3	141.119679770784	2.14139794213346	0.288279659657632	7.42819644187398	1.10088383144322e-13	1.27476244065562e-12
ENSMUSG00000034765.6	Dusp5	896.64096496863	2.14113819505212	0.144285044962209	14.839640488125	8.11899024317102e-50	8.22756372216253e-48
ENSMUSG00000015944.9	Castor2	657.930803057331	2.14074071437851	0.168048376493216	12.7388360366869	3.59721495205669e-37	1.98728720222332e-35
ENSMUSG00000071604.5	Fam189a2	37.676737053644	2.13731703795308	0.493221864602002	4.33337852870281	1.46838315522374e-05	5.92682769652646e-05
ENSMUSG00000028600.15	Podn	63.9898008897904	2.13377252218917	0.415169287584495	5.13952401104552	2.75435295844101e-07	1.45950027123332e-06
ENSMUSG00000040666.19	Sh3bgr	68.6903919449338	2.13224020122236	0.363941663862305	5.85874169666126	4.66387457367055e-09	3.16330756232404e-08
ENSMUSG00000070802.5	Pnmal2	189.230518236726	2.13189332793864	0.282427049842386	7.54847430204858	4.40386579192785e-14	5.27048256831281e-13
ENSMUSG00000070999.2	Ccin	18.3319084060021	2.12853723418453	0.695868615809693	3.05882056731043	0.00222210198364137	0.00589097810709631
ENSMUSG00000072720.9	Myo18b	65.89008676489	2.12833531588598	0.378410273165911	5.62441209135151	1.86140814463354e-08	1.16217556999614e-07
ENSMUSG00000027896.15	Slc16a4	21.5272680413954	2.1273097015591	0.657858587700212	3.23368842686374	0.00122202693838607	0.0034546770133377
ENSMUSG00000034903.18	Cobll1	334.309200523767	2.12694787050115	0.19081560875589	11.1466136568636	7.43835683083034e-29	2.63745960838096e-27
ENSMUSG00000002603.15	Tgfb1	693.571035145572	2.12662039837106	0.149671661110668	14.2085708315794	8.10630021634872e-46	7.08308660740756e-44
ENSMUSG00000019564.12	Arid3a	1526.39176056016	2.12658148124541	0.167607379483774	12.6878750076233	6.90334404441449e-37	3.76518057658097e-35
ENSMUSG00000053007.9	Creb5	116.178343717599	2.12637768937044	0.300941013307578	7.06576237648662	1.59736557793112e-12	1.62739339010400e-11
ENSMUSG00000108348.2	Gm42372	22.7796271671481	2.12499649655629	0.617340727512181	3.44217771783793	0.000577051008225936	0.00174480500827637
ENSMUSG00000023336.6	Wfdc1	12.2672394742656	2.12400294559124	0.866359933915975	2.45164031996571	0.0142206728773403	0.0309300538096686
ENSMUSG00000006154.13	Eps8l1	31.4886722169919	2.12268985109775	0.530064429277984	4.00458837426449	6.21255631616907e-05	0.000226278688793516
ENSMUSG00000040254.11	Sema3d	14.7585412912833	2.12165472177616	0.791015491098399	2.68219111465194	0.00731416617581411	0.0171804155708397
ENSMUSG00000041986.16	Elmod1	10.967165348325	2.12154152619402	0.894820787141803	2.37091220575078	0.0177442454068538	0.0377134775269796
ENSMUSG00000097617.2	NA	18.815948324271	2.12092050064133	0.670041055686211	3.16535902187251	0.00154891701109274	0.00427093104684821
ENSMUSG00000018845.14	Unc45b	166.031362326653	2.12076895004741	0.260296847734649	8.14750147189394	3.71520369810367e-16	5.3378002125607e-15
ENSMUSG00000074466.12	Gm15417	18.1222044578002	2.12055429064653	0.682255759851738	3.10815153998458	0.00188261508441408	0.0050846342746689
ENSMUSG00000039063.5	Echdc3	13.7076299254556	2.12049134682795	0.795598384605377	2.665278597668	0.0076924565792573	0.0179630503649251
ENSMUSG00000039232.12	Stx11	70.8891381615259	2.11669904610253	0.359310207578899	5.89100727297799	3.83848658710589e-09	2.6316221493505e-08
ENSMUSG00000042734.6	Ttc9	176.806678426289	2.11618789284291	0.244419381207209	8.65802000803241	4.80029288751904e-18	7.99706381241742e-17
ENSMUSG00000031538.6	Plat	251.723948887004	2.1152483512684	0.221454037492264	9.55163597476652	1.27664133122959e-21	2.82477512127105e-20
ENSMUSG00000031144.15	Syp	72.1098353693222	2.11511041589348	0.360335037982059	5.86984387568435	4.36205710789851e-09	2.96446785832817e-08
ENSMUSG00000038331.15	Satb2	169.871165429345	2.11202186078861	0.244451519729739	8.63983935597383	5.62921167342709e-18	9.34165495340236e-17
ENSMUSG00000028108.15	Ecm1	324.095991024041	2.11101963909001	0.195830874999594	10.7798100738425	4.287701425199e-27	1.3623594546931e-25
ENSMUSG00000108940.1	NA	10.5654461762542	2.11101036048205	0.924377882454533	2.28370929308327	0.022388621538474	0.0465155322659112
ENSMUSG00000021260.8	Hhipl1	46.6808424027723	2.10950863948168	0.492960751604941	4.27926286750763	1.87513297890174e-05	7.43368689737758e-05
ENSMUSG00000076438.5	Oxct2b	22.915663513055	2.10678552019923	0.630132659030987	3.3433999809485	0.000827585209331683	0.00242235930524943
ENSMUSG00000044197.8	Gpr146	18.0082120378454	2.10529948824077	0.750580105430452	2.80489647008882	0.00503327437706202	0.0122931912409532
ENSMUSG00000026077.15	Npas2	18.6106766179717	2.10499379655369	0.676985691137977	3.10936231608575	0.00187491646360822	0.005065439242113
ENSMUSG00000029314.14	Gpat3	182.831920949813	2.10497693477706	0.244327434856025	8.61539325707513	6.97019341427357e-18	1.14890791542685e-16
ENSMUSG00000021411.16	Pxdc1	311.01120903361	2.10438171622085	0.192804197213362	10.9146053179127	9.81547067751495e-28	3.21414437520308e-26
ENSMUSG00000052673.2	NA	18.0597473540774	2.10436261861914	0.68347183353971	3.07893100396049	0.00207744788068245	0.00554871684413095
ENSMUSG00000020241.13	Col6a2	148.258782942867	2.10400972088997	0.296924301823774	7.08601386941615	1.38029983802516e-12	1.41635800036063e-11
ENSMUSG00000031842.15	Pde4c	118.919100660027	2.10215384333453	0.287912102089934	7.30137367646285	2.84844435523501e-13	3.1533586313998e-12
ENSMUSG00000045211.5	Nudt18	320.241902160775	2.1016721256648	0.230118416681509	9.13300272082777	6.66251891290669e-20	1.29221176559955e-18
ENSMUSG00000037490.5	Slc2a12	21.1168441692818	2.09811186918752	0.636728051805523	3.29514596261004	0.000983705700227595	0.00283237118730629
ENSMUSG00000025352.6	Gdf11	145.484072518822	2.09444222004318	0.260666594351037	8.03494680727145	9.36195097881153e-16	1.29614205709884e-14
ENSMUSG00000049556.5	Lingo1	90.3958407433156	2.09382867924485	0.343222898731618	6.10049238259628	1.05742221767509e-09	7.78230034374889e-09
ENSMUSG00000029166.14	Mapre3	196.38183161767	2.09100139371935	0.235444328712116	8.88108626424411	6.6210581192611e-19	1.18240084828431e-17
ENSMUSG00000043279.9	Trim56	765.741989288875	2.09094294800579	0.165998397758167	12.5961634343722	2.21667158150332e-36	1.19005384027667e-34
ENSMUSG00000030770.15	Parva	1372.8581946056	2.08630551390114	0.173134506976363	12.0502004501388	1.93478846068249e-33	9.0781334733283e-32
ENSMUSG00000034377.10	Tulp4	848.998507174832	2.0834658261293	0.16253122823438	12.8188647114929	1.28569227230409e-37	7.31520460314945e-36
ENSMUSG00000091971.3	Hspa1a	15.4688636530314	2.08229474853924	0.771735428651033	2.69819768697029	0.00697160270407812	0.0164479498429593
ENSMUSG00000022594.14	Lynx1	42.2052284370169	2.08021590366113	0.472767306039778	4.4000840944067	1.08208935467831e-05	4.46522087209342e-05
ENSMUSG00000097820.3	NA	24.2669884550889	2.07950634877708	0.595423667811817	3.49248184308707	0.000478554129443395	0.00147405000374957
ENSMUSG00000032802.8	Srxn1	741.015482139156	2.07680551613345	0.153966479621429	13.4886861168734	1.82320690033455e-41	1.26413932692832e-39
ENSMUSG00000027858.13	Tspan2	404.851900667456	2.07560836184482	0.187935034470833	11.0442864880893	2.33616171743538e-28	7.96994134916302e-27
ENSMUSG00000040258.6	Nxph4	33.415400563124	2.07351540648966	0.510855249918468	4.05890985131422	4.93023407898697e-05	0.000183077165734455
ENSMUSG00000019997.11	Ccn2	2690.39254123352	2.07257035172448	0.133883513537659	15.4804000654009	4.70537583184603e-54	6.19878973047655e-52
ENSMUSG00000023043.7	Krt18	11916.0095412246	2.07124864997611	0.103629861281374	19.986986611439	7.14845212810019e-89	2.78237252604191e-86
ENSMUSG00000067276.5	Capn6	35.1412425920109	2.06761976578523	0.521208338791196	3.96697368768222	7.27910251148397e-05	0.000261894768091753
ENSMUSG00000013698.12	Pea15a	1840.31165592148	2.0675328956075	0.132280836443884	15.6298746756458	4.55698431731653e-55	6.29378334019056e-53
ENSMUSG00000035517.17	Tdrd7	137.202487403932	2.0653383182345	0.267172115275636	7.73036630751576	1.07237558583904e-14	1.34644459553368e-13
ENSMUSG00000038068.15	Rnf144b	68.2709333062206	2.06510890305849	0.422530176550793	4.88748264068718	1.02133497698051e-06	4.98329994751232e-06
ENSMUSG00000026072.12	Il1r1	28.560793323505	2.06488746583053	0.554796511256776	3.72188257123852	0.000197742984793414	0.00065427866259119
ENSMUSG00000053846.5	Lipg	349.461902676506	2.06362164466763	0.206815711552961	9.97806998884213	1.9012893816158e-23	4.7327735391791e-22
ENSMUSG00000032733.6	Snx33	264.610534716026	2.0628345585144	0.247488961980026	8.33505681227469	7.74609899682506e-17	1.17919725706334e-15
ENSMUSG00000029761.16	Cald1	9881.24025849304	2.06176219588481	0.116390210133269	17.7142235031972	3.25690801531829e-70	7.53754144193799e-68
ENSMUSG00000028927.6	Padi2	246.401595893568	2.06008872313239	0.219445862267864	9.3876854265667	6.13331964329591e-21	1.28253030782767e-19
ENSMUSG00000023571.4	C1qtnf12	81.5207948012487	2.05925698223239	0.337983187883787	6.09277933356983	1.10966978431057e-09	8.1388457071104e-09
ENSMUSG00000028128.13	F3	842.271201423463	2.05823511414418	0.168120445026143	12.2426223284391	1.83990407719345e-34	9.18664642157875e-33
ENSMUSG00000051435.11	Fhad1	12.4564743093499	2.05742358970734	0.818592970265931	2.51336581724975	0.0119585260260392	0.0265665737089048
ENSMUSG00000021256.5	Vash1	233.287559282313	2.05509644616215	0.216776309256942	9.48026310258044	2.53642727362886e-21	5.48470372325351e-20
ENSMUSG00000037005.16	Xpnpep2	49.3538565757835	2.05467102340212	0.418768060212838	4.9064654605173	9.2732309882136e-07	4.55183014915867e-06
ENSMUSG00000052135.8	Foxo6	95.9494081934556	2.05459865904748	0.33158580926217	6.1962804247241	5.78130862377763e-10	4.38877178594041e-09
ENSMUSG00000000489.7	Pdgfb	951.813496704865	2.0545647532205	0.154243865918562	13.3202363736479	1.76547655073348e-40	1.17853234027924e-38
ENSMUSG00000037946.11	Fgd3	41.9527539008351	2.05437137794727	0.512231713064558	4.01062902891441	6.05571953564944e-05	0.000220848068073962
ENSMUSG00000052928.9	Ctif	257.310638466413	2.05429361058594	0.219713698965445	9.34986584932526	8.77589633347905e-21	1.81516908945848e-19
ENSMUSG00000033855.15	Ston1	516.677046893569	2.05243860012995	0.18067312858169	11.3599549431722	6.61787612469651e-30	2.51303207342688e-28
ENSMUSG00000024027.8	Glp1r	104.429226988557	2.05159098202739	0.318316346479365	6.44513234936988	1.15499582110764e-10	9.51898865846458e-10
ENSMUSG00000050910.5	Cdr2l	878.534716233692	2.05013286876633	0.185132180978164	11.0738870893988	1.67953868753756e-28	5.81086455813502e-27
ENSMUSG00000001555.10	Fkbp10	1655.85704147348	2.05012183190792	0.128472692517255	15.9576466542303	2.5205780575847e-57	3.68952306104236e-55
ENSMUSG00000042331.13	Specc1	1613.12752063706	2.04849698671481	0.158429498135462	12.9300225704387	3.04729385554e-38	1.81839562961596e-36
ENSMUSG00000010051.15	Hyal1	286.541636361768	2.04780153580009	0.198980361549359	10.2914756001793	7.69873908470239e-25	2.1028485735983e-23
ENSMUSG00000018800.14	Abca5	101.100017901587	2.04490111923163	0.309846693458434	6.59971903010142	4.11937735494308e-11	3.56305336266441e-10
ENSMUSG00000029669.14	Tspan12	37.3840085357557	2.04437858795032	0.521831332818075	3.91769995279882	8.93978839490651e-05	0.000315936475549255
ENSMUSG00000074903.5	NA	60.3083473387206	2.04232244003639	0.427652939264684	4.77565392990869	1.79124211335269e-06	8.3839334335278e-06
ENSMUSG00000056596.8	Trnp1	50.9972815789028	2.0417448473209	0.436763426932838	4.67471569599821	2.94361115206895e-06	1.33295305632821e-05
ENSMUSG00000074916.5	Chst14	159.220662556583	2.0406761101411	0.255959616718014	7.97264871821275	1.55309166424252e-15	2.09600061795252e-14
ENSMUSG00000097296.1	NA	17.7687346340996	2.04008354823618	0.845700879836362	2.41229919097509	0.0158522671083382	0.0341062721730402
ENSMUSG00000060594.6	Layn	13.2666109762071	2.03968443428226	0.815059387118626	2.50249793636865	0.012332034443076	0.0272901436712908
ENSMUSG00000046794.9	Ppp1r3b	76.9055496723585	2.03889264289475	0.341422065240398	5.97176588882488	2.34699163973434e-09	1.65341747519911e-08
ENSMUSG00000043336.14	Filip1l	153.528120992014	2.03797699296677	0.25306724651995	8.05310454431374	8.07198985616285e-16	1.12849712878894e-14
ENSMUSG00000032035.16	Ets1	711.999249817953	2.03783515819215	0.147468761098029	13.8187582442461	1.96429043242206e-43	1.52911081571182e-41
ENSMUSG00000072612.3	NA	13.5987614220256	2.03757779362834	0.787030962493745	2.58894235516755	0.00962712087879809	0.0218869072308902
ENSMUSG00000015452.14	Ager	50.4151891056119	2.03732922081548	0.419178112578693	4.86029484765382	1.17211051795913e-06	5.65464732801694e-06
ENSMUSG00000034744.13	Nagk	276.032819142704	2.03567744153767	0.21446923173596	9.49169922911769	2.27298389682807e-21	4.93999012907076e-20
ENSMUSG00000032135.15	Mcam	1787.85851280561	2.03341650260531	0.132780259255137	15.3141477054816	6.15129155834512e-53	7.41880417100131e-51
ENSMUSG00000085802.1	NA	11.9868927167956	2.03293344214517	0.844752750830023	2.40654255360244	0.0161043277263567	0.0345964270749605
ENSMUSG00000029279.15	Brdt	24.3094777409057	2.03056431336847	0.65185745258967	3.11504348888171	0.00183917791698547	0.00497830899419837
ENSMUSG00000091475.4	NA	17.6440274421895	2.03036156948502	0.713702249144045	2.84483000007365	0.00444351312645225	0.011005004454609
ENSMUSG00000038248.8	Sobp	58.7483082197316	2.02877691118797	0.394933305737223	5.13701144399774	2.79141963347528e-07	1.47868396668412e-06
ENSMUSG00000110446.1	NA	12.5787234785799	2.02820084409765	0.865602163268315	2.34310972195313	0.0191237581853549	0.040408819578333
ENSMUSG00000055447.19	Cd47	272.437113199131	2.02689093330251	0.208852211457449	9.70490529718651	2.87343024541244e-22	6.66807132560073e-21
ENSMUSG00000031636.7	Pdlim3	225.423578950018	2.02374953451136	0.28915142964236	6.99892626162856	2.57931558949281e-12	2.56821853404964e-11
ENSMUSG00000028337.14	Coro2a	298.591720427587	2.02282221359119	0.226850584294789	8.91698039870403	4.79174465862828e-19	8.66561974906737e-18
ENSMUSG00000073758.10	Sh3d21	239.441745632748	2.0202457163405	0.214333743837163	9.42570068610082	4.27243334266432e-21	9.10070813762054e-20
ENSMUSG00000037852.8	Cpe	499.794725661773	2.02014749077144	0.193062181895836	10.4637141823114	1.26786153468267e-25	3.64931036016394e-24
ENSMUSG00000004849.14	Ap1s1	1382.4698588428	2.01858904421301	0.126211383268802	15.9937161920955	1.41342013390255e-57	2.12335379063291e-55
ENSMUSG00000029135.10	Fosl2	1036.12861421503	2.01718006006415	0.160457551425409	12.5714249167131	3.03209263884371e-36	1.61768282033761e-34
ENSMUSG00000089774.2	Slc5a3	283.28394902401	2.00968479447051	0.246371844258403	8.15712039060227	3.43106355495679e-16	4.95450206089292e-15
ENSMUSG00000038987.8	Cfap157	31.3710887247221	2.00711401660416	0.545360517991054	3.68034346160182	0.000232920011923091	0.000760096822445666
ENSMUSG00000000308.14	Ckmt1	626.38128909071	2.00682897474127	0.165477901898927	12.1274741322683	7.55437282762415e-34	3.69646254416832e-32
ENSMUSG00000047557.2	Lxn	241.30251658531	2.00453317394118	0.21555537136238	9.29938865021959	1.41255526465239e-20	2.86968226126178e-19
ENSMUSG00000025650.13	Col7a1	1696.03822974329	2.00452841883611	0.146214012784382	13.7095506830261	8.90073116485558e-43	6.5988710791912e-41
ENSMUSG00000031838.8	NA	1421.86323394893	2.00397538988946	0.132706434196718	15.1008155860692	1.59942745198206e-51	1.75588426555416e-49
ENSMUSG00000056174.8	Col8a2	54.8056515052235	2.00199463154772	0.408693780094877	4.89851994097625	9.65612405009268e-07	4.72218105316639e-06
ENSMUSG00000037784.14	Dzip1l	629.670239071552	2.00157451995896	0.156979904578614	12.7505143115729	3.0969530043812e-37	1.72763573788379e-35
ENSMUSG00000028699.9	Tspan1	21.7228599934751	2.00125238281296	0.662816677746793	3.01931506855877	0.00253346910337982	0.00663022491816668
ENSMUSG00000034413.14	Neurl1b	41.8881315477954	2.00077690769458	0.477703461790112	4.18832407074676	2.81022035829932e-05	0.000108420441217018

## Sheet: down_ESvsD4_pvaladj05
down_ESvsD4_pvaladj05_logFC2
name	symbol	baseMean	log2FoldChange	lfcSE	stat	pvalue	padj
ENSMUSG00000042808.8	Gpx2	12.7643336998737	-7.10173903278293	1.39097510644931	-5.10558312643804	3.29775978208953e-07	1.56268320978155e-06
ENSMUSG00000097091.1	4930526L06Rik	10.4017734517174	-6.8350276370685	1.43350651580895	-4.76804783354011	1.86019623253085e-06	7.88156551056581e-06
ENSMUSG00000069793.12	Slfn9	82.0849196588176	-6.81012465105052	1.05905630862681	-6.43037069471846	1.27293126011366e-10	9.04538130354636e-10
ENSMUSG00000078949.2	R3hdml	9.64622088109979	-6.69906752743631	1.45210840443321	-4.61333844428173	3.96252284021871e-06	1.59601353134752e-05
ENSMUSG00000099474.1	1700097N02Rik	15.5429886071917	-6.45995291725339	1.35063715383948	-4.7828929471469	1.7279016059741e-06	7.35040419949224e-06
ENSMUSG00000047797.14	Gjb1	7.46216013439769	-6.27804362789286	1.52386910381975	-4.11980504897451	3.79193096736654e-05	0.000131397338340296
ENSMUSG00000098894.1	NA	13.7804969219166	-6.20140937614493	1.35775631731929	-4.5673949714252	4.93822971987686e-06	1.96337441697728e-05
ENSMUSG00000075555.12	Gm10863	12.3804455676137	-6.07759710777662	1.39004006323004	-4.37224600106424	1.22974847443615e-05	4.61264408989989e-05
ENSMUSG00000054136.6	Adm2	11.7427615426438	-6.05379784470885	1.39919489349096	-4.32662945874879	1.51408347137921e-05	5.61093741555665e-05
ENSMUSG00000104340.1	NA	6.31382456886844	-6.03106548743879	1.57820584178632	-3.82146949894217	0.000132658823382045	0.000418340006312938
ENSMUSG00000033220.7	Rac2	6.06131075725281	-5.87938852725766	1.59475192194279	-3.68671041957119	0.000227171611700251	0.000685676819448872
ENSMUSG00000118477.1	NA	5.74234551885291	-5.83553319132339	1.61372459890959	-3.61618902956954	0.000298972090074752	0.000882612629867514
ENSMUSG00000074653.10	Lrrc31	16.4623743094004	-5.7944832165327	1.23192571111276	-4.70359792336723	2.55616409573602e-06	1.05949068247544e-05
ENSMUSG00000026976.15	Pax8	10.4658529324101	-5.71563583096996	1.37288496303372	-4.16322997546706	3.13777046355803e-05	0.000110347203537483
ENSMUSG00000008461.6	Fut1	5.47076923891828	-5.60329110443241	1.63785030450613	-3.42112529393949	0.000623625946494525	0.00174137052592819
ENSMUSG00000085412.7	Halr1	59.9810598405963	-5.55955181606172	0.683549649017019	-8.13335479589033	4.17570187258556e-16	4.83999214999347e-15
ENSMUSG00000040592.11	Cd79b	5.21306083982285	-5.54970556018346	1.65678274162873	-3.34968817621055	0.000809025812971816	0.0022092627969615
ENSMUSG00000032093.7	Cd3e	14.9799858286538	-5.52457536801952	1.19447231042137	-4.62511798709726	3.74385223846166e-06	1.51188549820219e-05
ENSMUSG00000104815.1	NA	5.25959922906306	-5.52421393000672	1.662485164202	-3.32286509916518	0.000890979909927841	0.00240979249148319
ENSMUSG00000051095.7	Olfr986	8.05877129132024	-5.51017533849955	1.47668339549196	-3.73145344176085	0.000190378198260308	0.000582812131748002
ENSMUSG00000004038.9	Gstm3	15.9554876177657	-5.49872703121572	1.20198926037419	-4.57468898640902	4.76927933918161e-06	1.90020899522359e-05
ENSMUSG00000091556.8	Gm14569	7.74571769602761	-5.44402750909344	1.49526307042039	-3.64084930390402	0.000271740161681956	0.000809827678886743
ENSMUSG00000031163.2	Glod5	42.5363443458363	-5.37372581566687	0.734149460607875	-7.31966187268929	2.48596542472303e-13	2.32933999404336e-12
ENSMUSG00000005892.4	Trh	3165.29081795206	-5.3257494264686	0.439792130796804	-12.1096969534665	9.38402190917916e-34	3.31055026563121e-32
ENSMUSG00000087009.1	Nphs1os	12.8141787887544	-5.27172529636397	1.24786756734712	-4.22458715516685	2.39379199430292e-05	8.57872362224418e-05
ENSMUSG00000117818.1	NA	12.3827860440165	-5.2302139059812	1.25541402094781	-4.16612672688848	3.09818520255454e-05	0.000109095465246209
ENSMUSG00000069911.11	Insyn2b	12.3111400297524	-5.18997176333039	1.25416195650212	-4.13819900725206	3.50042696827993e-05	0.000122089562010969
ENSMUSG00000040601.13	Nlrp4a	6.78837844158893	-5.18318569363857	1.53599335648105	-3.37448444797521	0.000739540945344838	0.0020322704941792
ENSMUSG00000033255.8	Gm5134	10.5452967882709	-5.04831200838138	1.33676956832344	-3.77650129686368	0.00015904673185375	0.000494116439550765
ENSMUSG00000117055.1	NA	12.2866331169347	-4.99868816214625	1.20408661426135	-4.15143570482486	3.30396087568491e-05	0.000115740941576171
ENSMUSG00000095936.3	NA	5.77753884791567	-4.95926229090998	1.54128460362373	-3.21761618798384	0.00129260661492592	0.0033932923342633
ENSMUSG00000108976.1	Gm29797	5.41561984143474	-4.92056724828692	1.59666281261213	-3.08178233338878	0.00205765240223591	0.00518738725502022
ENSMUSG00000083362.1	NA	117.468967414143	-4.89601814532722	1.47938737592805	-3.30949028293273	0.000934660103013588	0.00252029990275506
ENSMUSG00000086173.7	NA	5.65368925313401	-4.88851919076322	1.54113152862987	-3.17203243198152	0.00151376100805469	0.00392587659264559
ENSMUSG00000019102.10	Aldh3a1	10.3371104641419	-4.84355464362317	1.27442265395386	-3.80058737075662	0.000144353508159239	0.000452027067716207
ENSMUSG00000013611.14	Snx31	5.50430058903681	-4.8260098867102	1.55146525129472	-3.11061422915068	0.00186698669545891	0.00474549089802911
ENSMUSG00000030851.15	Ldhc	7.59503416648019	-4.74936786153066	1.4119511441584	-3.36369135800485	0.000769074989248583	0.00210728782376218
ENSMUSG00000015843.10	Rxrg	12.7980191065246	-4.68975266449392	1.10872824322193	-4.22984865151956	2.33848588193964e-05	8.39193732175972e-05
ENSMUSG00000038155.11	Gstp2	16.7486402179132	-4.67624392260136	0.96773235801336	-4.83216654261839	1.35055200513889e-06	5.82698117854104e-06
ENSMUSG00000083649.5	Rasl2-9	6.5757043806927	-4.6719964244613	1.49117797228137	-3.13309109395812	0.00172975749145104	0.00443052903734834
ENSMUSG00000022548.14	Apod	19.1088151331008	-4.66214915630781	0.946704930409226	-4.9246063969399	8.45303262750269e-07	3.76185446252539e-06
ENSMUSG00000031073.6	Fgf15	79.1985029563972	-4.62831287975381	1.00387491055036	-4.61044780690495	4.01802512486865e-06	1.61683349167408e-05
ENSMUSG00000075023.11	Accsl	92.4946691040277	-4.58828202886301	0.449575915331506	-10.2058003384806	1.86774875613113e-24	3.95678260209603e-23
ENSMUSG00000046323.8	Dppa3	99.588364857305	-4.58343270744031	0.451774480160203	-10.1453997707329	3.4735329282649e-24	7.24107865598613e-23
ENSMUSG00000027703.16	Lrriq4	18.8104048508229	-4.52717416841699	0.886037569046139	-5.10946073459471	3.23079623562611e-07	1.53309231885737e-06
ENSMUSG00000097683.2	Gm26644	11.6533708954719	-4.51502563676979	1.10531911440039	-4.08481639188795	4.4111683208367e-05	0.000151279537664264
ENSMUSG00000085794.5	Vax2os	6.88827004636223	-4.51406442451882	1.40480381334833	-3.21330593042712	0.00131216440946046	0.00344303662658646
ENSMUSG00000105993.1	Tex13d	13.7153685933343	-4.48054430267258	1.02874918930251	-4.35533203745256	1.32865363309982e-05	4.96606244494953e-05
ENSMUSG00000090714.10	Zscan4d	11.2466532639474	-4.46846755289868	1.13950144475878	-3.92142333250363	8.80274570911771e-05	0.000285992326130612
ENSMUSG00000017950.16	Hnf4a	7.85000533167927	-4.43992192994759	1.30258331685842	-3.4085512016658	0.000653088278239317	0.00181646533247713
ENSMUSG00000048070.4	Pirt	14.8467774572987	-4.4246244317163	1.05186970832227	-4.20643773340861	2.59427518209015e-05	9.25420550029173e-05
ENSMUSG00000027359.16	Slc27a2	543.228961074813	-4.41716260012443	0.219387023403184	-20.1341106306305	3.70911897321594e-90	1.28449060931635e-87
ENSMUSG00000034607.6	Pof1b	5.99408002487204	-4.37503645584339	1.48531532859723	-2.94552703497329	0.00322404971356468	0.00778996149643729
ENSMUSG00000036770.11	Stpg3	6.17917807973248	-4.37142887466675	1.48651370229585	-2.94072558356865	0.00327444478081611	0.00789666746550033
ENSMUSG00000070890.3	Gm12794	6.90493873490929	-4.34730529878767	1.39805549277741	-3.10953701140376	0.00187380806811347	0.00475997741134993
ENSMUSG00000032246.14	Calml4	57.764893210206	-4.34529575892005	1.08125272851466	-4.01876050281907	5.8505101339438e-05	0.000196705580469372
ENSMUSG00000025726.11	Slc28a1	156.006917509051	-4.28879994291047	0.338724286323046	-12.6616251508467	9.64811281453222e-37	3.87042142670915e-35
ENSMUSG00000044312.4	Neurog3	7.04998917730199	-4.28772825161933	1.36880883195307	-3.13245221065781	0.00173352646046736	0.00443884269015702
ENSMUSG00000062327.10	T	174.042746493702	-4.28168976138871	0.708943678039543	-6.03953444260758	1.54559520028112e-09	9.84135270302827e-09
ENSMUSG00000071235.12	Vrtn	161.868422580751	-4.26092130510097	0.307387159109081	-13.8617413864999	1.08021446128842e-43	5.99024810248471e-42
ENSMUSG00000030491.16	Tdrd12	429.678863643039	-4.24823026761433	0.231455221780112	-18.3544369184734	3.04224378050381e-75	5.61128638167056e-73
ENSMUSG00000078648.3	LOC102634389	6.10672065574924	-4.23646045079744	1.43405556673456	-2.95418151783627	0.00313499550472255	0.00759750624387845
ENSMUSG00000099398.1	Ms4a14	15.6444324697861	-4.23366617679265	0.919429185192374	-4.60466803205386	4.13124334420197e-06	1.65963703380121e-05
ENSMUSG00000006649.17	Nphs1	511.896027646671	-4.23179322733411	0.226913935228284	-18.6493316202761	1.27865750514947e-77	2.6141613499857e-75
ENSMUSG00000058186.13	Zfp980	55.7224053358792	-4.23133862188923	0.552133413684403	-7.66361628732697	1.80769441370247e-14	1.85458080448109e-13
ENSMUSG00000033963.16	Fancd2os	5.20358511849116	-4.20297792686117	1.53081977778697	-2.74557331166521	0.00604052696560151	0.0137328111038708
ENSMUSG00000039330.5	Tsga10ip	17.5949636217574	-4.1993362762236	0.899358775281448	-4.66925590947778	3.0229262970377e-06	1.2402329868093e-05
ENSMUSG00000082082.1	NA	23.060162813573	-4.17365143777132	0.807838206915603	-5.16644471880908	2.38588725312067e-07	1.15312221014539e-06
ENSMUSG00000094443.2	Sgo2b	24.7488276081747	-4.17306800150635	0.75753552739117	-5.50874229737808	3.61406532026443e-08	1.94565591432637e-07
ENSMUSG00000015879.8	Fam184b	18.1144053983842	-4.16645930944784	0.838925219892967	-4.96642514809534	6.81983584702044e-07	3.07945168941165e-06
ENSMUSG00000026656.15	Fcgr2b	6.28481266103551	-4.16247746825845	1.43287490396115	-2.90498316130136	0.00367272858456347	0.00877164410294969
ENSMUSG00000097398.2	Platr5	8.15520731582414	-4.13912260210363	1.24002798936281	-3.33792675456506	0.000844059961122033	0.00229606500164793
ENSMUSG00000028115.16	Bnipl	64.3872163799793	-4.10235622098661	0.465948705751252	-8.80430865103993	1.31661608609721e-18	1.84794527419219e-17
ENSMUSG00000063903.5	Klk1	5.74137184162767	-4.08911487822133	1.45717342335281	-2.80619644353153	0.00501301206149027	0.0116083244638958
ENSMUSG00000061577.12	Adgrg5	17.1518195438421	-4.08336123118118	0.850690374115031	-4.80005576109766	1.58621459029612e-06	6.7850958867494e-06
ENSMUSG00000049154.12	Fam183b	12.2276610932653	-4.08207475606663	1.04106197529837	-3.92106796033608	8.81573935940667e-05	0.00028635965005699
ENSMUSG00000071665.10	Foxr2	19.1708109272405	-4.06627324153045	0.852705844845025	-4.76867053992045	1.85445648790671e-06	7.85920882699525e-06
ENSMUSG00000049848.7	Ceacam19	12.042369132958	-4.06484316432139	1.03386134708722	-3.93171016188349	8.43437166453438e-05	0.000274813465390714
ENSMUSG00000061633.3	1700029P11Rik	32.183866625921	-4.02667556553798	0.67629168864641	-5.95405153299654	2.61584375864764e-09	1.62356447478024e-08
ENSMUSG00000110457.2	NA	17.7801838841669	-4.00344721252036	0.860210272209803	-4.65403325425987	3.25504271544012e-06	1.32967789692594e-05
ENSMUSG00000082352.1	NA	7.80151358752143	-4.00015220258271	1.26395548742727	-3.16478882553439	0.00155195544752803	0.00401388995413858
ENSMUSG00000040969.14	Arhgef38	18.9265852462933	-3.99090003859432	0.872588755709124	-4.57363220931153	4.79340971241928e-06	1.90937486878035e-05
ENSMUSG00000087193.7	NA	24.5247315264124	-3.95198381586548	0.757352069581214	-5.21815939322748	1.80709922584837e-07	8.88315954907907e-07
ENSMUSG00000073988.13	Ttpa	28.2021760594669	-3.95066350097774	0.673850264512102	-5.86282102870168	4.55068638995843e-09	2.7441576883868e-08
ENSMUSG00000050865.5	Olfr1494	8.12917985070364	-3.92558115416104	1.25030605807894	-3.13969617982384	0.00169123133475539	0.00434036668473447
ENSMUSG00000111149.1	NA	18.4734177474051	-3.90913648697756	0.801265563972635	-4.87870272072627	1.06785872103903e-06	4.68593086043737e-06
ENSMUSG00000020609.14	Apob	14.2150288003331	-3.90118597725871	0.919551423328502	-4.24248810701372	2.21055259337173e-05	7.9742489279177e-05
ENSMUSG00000044387.5	NA	5.11539999032923	-3.89704193417015	1.52953549928379	-2.54785974957427	0.0108386035891392	0.0232339899323021
ENSMUSG00000028109.14	Hormad1	16.1358355496234	-3.88810037807515	0.87762860030571	-4.43023435735889	9.41307352936416e-06	3.59429443563862e-05
ENSMUSG00000036526.8	Card11	7.06950048331575	-3.88188865039018	1.28181852105579	-3.02842296832533	0.00245833742415039	0.00611664629771378
ENSMUSG00000002076.12	Hsf2bp	275.69218061761	-3.88055384265325	0.258231924009876	-15.027397784113	4.85714582792489e-51	3.76351176045925e-49
ENSMUSG00000053613.6	NA	16.3217925529346	-3.87511893434749	0.884112267646907	-4.38306205688249	1.17022760900865e-05	4.40301381314142e-05
ENSMUSG00000084796.1	NA	4.984968701785	-3.86979879578651	1.58246273935067	-2.44542806573405	0.0144680306948853	0.0300941422973167
ENSMUSG00000022101.6	Fgf17	180.59413636448	-3.86149259453319	0.2844104110774	-13.5771843931632	5.46886269400362e-42	2.80365954847575e-40
ENSMUSG00000046618.7	Olfml2a	5.41064417504439	-3.85503109010091	1.42375713247012	-2.70764655163672	0.0067762145750549	0.0152379519114904
ENSMUSG00000050511.1	Oprd1	9.73977526378619	-3.84951145351659	1.12608215487826	-3.41849965106033	0.000629673985555676	0.00175652438942861
ENSMUSG00000030523.18	Trpm1	12.8327631992883	-3.84701074282652	1.00343667778538	-3.83383508695039	0.000126160739717851	0.000399556101581227
ENSMUSG00000031139.16	Mcf2	130.654063020802	-3.83710102700783	0.908353219733923	-4.2242389234133	2.39749599821077e-05	8.58837019076178e-05
ENSMUSG00000020419.11	Hormad2	13.6433695901297	-3.8347575080738	0.995916402684193	-3.85048132327007	0.000117885920115669	0.000375451610068092
ENSMUSG00000032346.7	Ooep	255.31942701661	-3.83122793047797	0.256220482180161	-14.9528558290045	1.49210622195844e-50	1.1105066000181e-48
ENSMUSG00000043073.10	Usp17le	8.32885829851099	-3.82398337855363	1.18519453269686	-3.22646052867988	0.00125331517440362	0.00330189492228768
ENSMUSG00000055610.5	Olfr307	4.87765868708307	-3.8186906957891	1.62502239446713	-2.34993112020547	0.0187768854024701	0.0379722283869045
ENSMUSG00000113081.1	NA	16.4664738697664	-3.81741176200959	0.901968696605679	-4.23231069589822	2.31302577402615e-05	8.3061000745284e-05
ENSMUSG00000002104.11	Rapsn	11.4536416913059	-3.80475425965557	1.01382280948361	-3.75287892920214	0.000174815296821314	0.00053847173203138
ENSMUSG00000075610.9	Tmem92	5.17549434150046	-3.7948234822723	1.49442141292139	-2.53932622315277	0.0111066206324378	0.0237545053581847
ENSMUSG00000022652.7	Morc1	429.582132876023	-3.79186113861106	0.651913201654795	-5.8165122733915	6.0088132769004e-09	3.57766850862186e-08
ENSMUSG00000041359.14	Tcl1	216.974779776617	-3.78496618821635	0.59480499237154	-6.36337326814516	1.97370252213665e-10	1.38245242620114e-09
ENSMUSG00000048038.8	Ccdc187	9.94608831012099	-3.77853093028645	1.07339921663759	-3.52015435796818	0.000431295719838575	0.00124024014064409
ENSMUSG00000025407.7	Gli1	564.188946667763	-3.77080942651762	0.206547175761058	-18.2564075864191	1.84006753676172e-74	3.25251104492809e-72
ENSMUSG00000110144.1	NA	7.36240532790876	-3.7620186508552	1.26571412761004	-2.97224986969117	0.00295625983161958	0.00720758233947595
ENSMUSG00000029410.11	Ppef2	11.7126602359954	-3.76177104635077	0.970654951904942	-3.875497713135	0.000106406979226948	0.000340940338085741
ENSMUSG00000042417.5	Ccno	74.7648448619468	-3.75322266051387	0.400450949756651	-9.37249034568319	7.08409676016867e-21	1.18084516624069e-19
ENSMUSG00000036585.16	Fgf1	7.85704430993982	-3.74016613247301	1.25076868497564	-2.99029403070308	0.00278709021581988	0.00685207861660004
ENSMUSG00000105971.1	NA	25.3328479577009	-3.72410251005134	0.688514590116261	-5.40889410843493	6.34151089068618e-08	3.30494773661099e-07
ENSMUSG00000025219.13	Fgf8	30.676235558974	-3.71804879755516	0.671402996025942	-5.53773042354952	3.06416414066209e-08	1.66813607003192e-07
ENSMUSG00000083928.1	NA	5.96725446933195	-3.7167673179102	1.40611125377677	-2.64329533522123	0.00821033855119611	0.018107776822881
ENSMUSG00000102700.1	NA	11.9443737083623	-3.70282614223991	0.97909821579678	-3.78187405767724	0.000155652111104407	0.000484546078394915
ENSMUSG00000022304.13	Dpys	89.4386692213615	-3.69362205386971	0.395645320978378	-9.33568996781228	1.00335593109373e-20	1.65461096158693e-19
ENSMUSG00000050122.19	Vwa3b	87.347196052081	-3.69263860319619	0.399515073274968	-9.24280171190114	2.40125712569114e-20	3.81883150570318e-19
ENSMUSG00000051457.7	Spn	172.282000999478	-3.68183397271577	0.275709007019119	-13.3540576440452	1.12168640348854e-40	5.51707147269481e-39
ENSMUSG00000024300.17	Myo1f	31.5611014587762	-3.68098173874986	0.712926863942584	-5.16319685078708	2.42767601720607e-07	1.17131743918026e-06
ENSMUSG00000038151.13	Prdm1	122.703520518046	-3.66917247948974	0.328393047969305	-11.1731125313977	5.52116208135518e-29	1.52339185948807e-27
ENSMUSG00000038112.15	AW551984	15.2079941864493	-3.6606377451913	0.849898456322644	-4.30714718677124	1.65373573806815e-05	6.09386356987587e-05
ENSMUSG00000027401.9	Tgm3	47.029781897832	-3.6590714195415	0.494533577828573	-7.39903534075072	1.37177344143405e-13	1.30993942192991e-12
ENSMUSG00000068323.12	Slc4a5	172.973302595493	-3.65685798264351	0.302953874070618	-12.0706757550527	1.50890120149364e-33	5.29019514217882e-32
ENSMUSG00000036095.11	Dgkb	6.69300674528309	-3.64963900268963	1.25190958382121	-2.91525765906337	0.00355394998449941	0.00851673171684373
ENSMUSG00000097229.1	NA	20.0966808526852	-3.62312362110338	0.749826616734921	-4.83194853348908	1.35203210696163e-06	5.83188429665274e-06
ENSMUSG00000038793.8	Lefty1	726.134253772904	-3.61615765505926	0.396250019974006	-9.12594945811354	7.1110171124301e-20	1.08905098719157e-18
ENSMUSG00000030830.18	Itgal	38.4347902519628	-3.61613153376356	0.554593209159388	-6.52033143219447	7.01522065589312e-11	5.12446316443609e-10
ENSMUSG00000027514.14	Zbp1	11.3462219554809	-3.61184506214233	1.00385033620431	-3.59799158488028	0.000320683991976946	0.00094146828025204
ENSMUSG00000004948.12	Zp3	50.7627281106422	-3.59377361327072	0.465284701136857	-7.72381641710946	1.12897410076303e-14	1.17458991513475e-13
ENSMUSG00000041237.12	Pklr	9.92819989112312	-3.58381603278798	1.05598615359585	-3.39380968262166	0.000689275763604382	0.00190628624256742
ENSMUSG00000066652.5	Lefty2	687.635325860594	-3.57510345828338	0.187940640922028	-19.0225139211194	1.11029998313815e-80	2.69152577341018e-78
ENSMUSG00000070732.2	Rbm44	13.1300562623902	-3.57499177744985	0.959522124470258	-3.72580442522215	0.000194693320643494	0.000595057984955186
ENSMUSG00000032495.8	Lrrc2	163.147356395134	-3.54472185463744	0.275701764369078	-12.8570880304276	7.84777497948489e-38	3.30443904781338e-36
ENSMUSG00000058028.14	Zscan5b	14.4246601074962	-3.5388755184149	0.882376251234342	-4.01061963472433	6.05596050548668e-05	0.000202969768551459
ENSMUSG00000097768.2	2310043M15Rik	16.9995704702708	-3.53070863506906	0.830844796080771	-4.24954052998103	2.14209449564225e-05	7.74210894495278e-05
ENSMUSG00000000486.13	Sept1	553.642552504651	-3.5240136705671	0.211388766139737	-16.6707708026337	2.13819385908891e-62	2.61028860394818e-60
ENSMUSG00000056300.14	Zfp981	84.1536770843975	-3.49718172079859	0.392720261548777	-8.90501984034821	5.33764999438117e-19	7.70192030226651e-18
ENSMUSG00000008601.12	Rab25	57.2786601062874	-3.49620031723541	0.484539176078311	-7.21551628814087	5.37297284701344e-13	4.841953066435e-12
ENSMUSG00000093516.1	NA	5.51383478964111	-3.47489760592104	1.37981298142666	-2.51838303646642	0.0117895032813584	0.0250571243964642
ENSMUSG00000059891.14	Tsks	6.77858109776303	-3.47337088828757	1.2622092159636	-2.7518186718641	0.00592653265134057	0.0135080366098856
ENSMUSG00000038745.15	Nlrp6	8.7357499626464	-3.47330662612563	1.09822436867093	-3.16265667126748	0.00156336587559508	0.00404093763030813
ENSMUSG00000029205.12	Chrna9	56.8635656468403	-3.47039315710774	0.480674771573922	-7.21983628502964	5.20501991386498e-13	4.69890448873897e-12
ENSMUSG00000022040.8	Ephx2	200.823617416466	-3.46665801314918	0.262415888308028	-13.2105492373234	7.62659058424649e-40	3.56516847449253e-38
ENSMUSG00000028978.12	Nos3	29.4316231039366	-3.46567066617418	0.634602823307719	-5.46116490328578	4.73020410217325e-08	2.51069231810378e-07
ENSMUSG00000108084.1	NA	18.8727696836359	-3.45545427160999	0.77481991328132	-4.45968697032622	8.20794435222281e-06	3.16044038377284e-05
ENSMUSG00000028602.12	Tnfrsf8	12.4544954017397	-3.45530550156606	1.00113927725731	-3.45137343031043	0.000557741286760132	0.00156953762770028
ENSMUSG00000055373.8	Fut9	81.9223299925632	-3.44604633932672	0.369652169386475	-9.32240258469538	1.13735140721188e-20	1.86651025425323e-19
ENSMUSG00000025389.7	Mip	16.1414693387895	-3.43705564629758	0.820415829207255	-4.18940679096686	2.79684632894617e-05	9.93296051818494e-05
ENSMUSG00000063672.7	Nkx6-3	8.60990907660927	-3.43226033392456	1.13504254392216	-3.02390456842641	0.00249535138699912	0.00620296501389953
ENSMUSG00000085111.3	Ascl4	7.32928551358097	-3.42599863345241	1.21467894619747	-2.82049725499684	0.00479492837239845	0.0111581376235915
ENSMUSG00000070837.5	Aurkc	8.4528819259035	-3.42558267842825	1.10892436276619	-3.08910399432763	0.0020076115155865	0.00507178201696998
ENSMUSG00000029522.12	Pla2g1b	358.905490112545	-3.41854405983556	0.227537551422931	-15.0240874020896	5.10596947029383e-51	3.93832708824618e-49
ENSMUSG00000057802.8	Gm10030	9.70946914424676	-3.41677243282932	1.08381092326849	-3.15255397364444	0.00161848897569278	0.0041713455997161
ENSMUSG00000067878.13	Map7d3	134.078033069544	-3.41654353097517	0.297856754924177	-11.4704248753562	1.85745050812237e-30	5.66889886192959e-29
ENSMUSG00000030769.15	Slc5a11	62.9213961874756	-3.41245101982566	0.460615061577175	-7.40846599358087	1.27768665417011e-13	1.22078067762458e-12
ENSMUSG00000063611.5	NA	9.92205017541164	-3.41235255776312	1.01969721011549	-3.34643708339325	0.000818572535715238	0.00223281745033787
ENSMUSG00000055780.10	Usp26	55.6891243647564	-3.40803350337586	0.514822092608301	-6.61982761095073	3.59618000184417e-11	2.71215904227972e-10
ENSMUSG00000087244.1	NA	8.83501060869273	-3.40676779413591	1.12776525248384	-3.02081287451683	0.00252097105088141	0.00625597510418349
ENSMUSG00000031958.16	Ldhd	16.6736175768253	-3.39292246341437	0.776386996617327	-4.37014334113932	1.24165003100643e-05	4.65458979718232e-05
ENSMUSG00000028874.14	Fgr	29.2734110959557	-3.39171401432204	0.619736449729241	-5.47283287243127	4.42897767191476e-08	2.36263194324809e-07
ENSMUSG00000085555.9	2610035F20Rik	44.6170329841182	-3.39013165855209	0.486654853266587	-6.96619305406371	3.25632229336404e-12	2.73954055508648e-11
ENSMUSG00000094973.2	Eif4a3l1	10.6052499486302	-3.38293525933754	1.0031967322834	-3.37215538136528	0.000745823585127143	0.00204820851529738
ENSMUSG00000027474.13	Ccm2l	5.70504995424358	-3.37407948704042	1.30770100763208	-2.58016126572391	0.00987541862774458	0.0213581415618401
ENSMUSG00000060461.5	Dppa5a	2059.38193047969	-3.36557948001888	0.146481575460136	-22.9761283591245	8.07753021617824e-117	4.72646931856306e-114
ENSMUSG00000031688.4	Pou4f2	19.702404079225	-3.3636789270656	0.753515929677694	-4.46397852332646	8.0451632028267e-06	3.10269032701741e-05
ENSMUSG00000083534.1	NA	71.2569174021031	-3.36365200212297	0.395442006891249	-8.50605637111286	1.799494949584e-17	2.32210112543657e-16
ENSMUSG00000031297.14	Slc7a3	1044.47324718629	-3.36320750095215	0.148512118833303	-22.6460138564663	1.52718780934755e-113	8.35962901187697e-111
ENSMUSG00000085773.3	NA	28.765238417893	-3.35386074764866	0.665319392899937	-5.04097848858748	4.6315753314451e-07	2.14559655471722e-06
ENSMUSG00000003420.8	Fcgrt	32.8240485360904	-3.34923394149255	0.57529674245584	-5.82175022788286	5.82345346727425e-09	3.46973953252025e-08
ENSMUSG00000026824.11	Kcnj3	83.4182876639006	-3.33379520829437	0.436358589663204	-7.64003571206769	2.17161498708955e-14	2.20263805833369e-13
ENSMUSG00000020143.15	Dock2	13.1774472685873	-3.33217074582	0.913777792513464	-3.64658757645493	0.000265745934020011	0.000792938764618528
ENSMUSG00000028946.7	Hes3	8.18391781307086	-3.33150809399441	1.15936055933414	-2.87357377062042	0.0040585628162061	0.00959503715399748
ENSMUSG00000024008.16	Cpne5	132.674936412795	-3.32182109615725	0.294898443354755	-11.2642883372605	1.96936555109285e-29	5.62595354149741e-28
ENSMUSG00000084762.1	NA	19.7731089189908	-3.32094361505533	0.753090158422316	-4.4097556951382	1.03487301417897e-05	3.9233154999113e-05
ENSMUSG00000000544.14	Gpa33	547.037557695853	-3.32067276725407	0.200663728734243	-16.548445442534	1.64290333291276e-61	1.92265011422046e-59
ENSMUSG00000097545.7	Mir124a-1hg	20.4170719582695	-3.31858214825341	0.798378756315802	-4.15665136628552	3.22946232965925e-05	0.000113294906495737
ENSMUSG00000096764.1	Slc12a6	15.1532767670169	-3.31852903252262	0.827012305944296	-4.01267188972898	6.00353332905336e-05	0.000201411540254461
ENSMUSG00000097076.1	Platr7	48.0533473045936	-3.31636541050853	0.462912824843014	-7.16412514955315	7.82848633750832e-13	6.94778162453863e-12
ENSMUSG00000022842.18	Ece2	5.99803182710277	-3.30878365501564	1.30000063578513	-2.54521695138813	0.01092098625196	0.0233899047973633
ENSMUSG00000054191.9	Klf1	5.71906999834835	-3.30101289185119	1.32972633168666	-2.48247538849899	0.0130473080557302	0.0274383158257139
ENSMUSG00000048865.16	Arhgap30	169.169723779086	-3.29351387445397	0.259353694624209	-12.6989279224501	5.99452516490049e-37	2.41617808843697e-35
ENSMUSG00000096175.3	Gm21761	7.12230430985765	-3.28443075545854	1.23841385879004	-2.65212693813643	0.00799864645208426	0.0177099467178259
ENSMUSG00000060508.16	Nlrp9b	87.1773018562871	-3.26431912342016	0.36079558031816	-9.04755851094846	1.46200548313991e-19	2.19158754800363e-18
ENSMUSG00000035580.10	Kcnh8	18.7090971977786	-3.26157108508021	0.720256534902227	-4.52834639747207	5.94470712750547e-06	2.33670917875007e-05
ENSMUSG00000047361.16	Gm973	15.1371557424462	-3.2575482591715	0.851769310468043	-3.82444896656525	0.000131064889740667	0.000413851900634422
ENSMUSG00000037129.7	Tmprss13	17.0167091407844	-3.25107225208939	0.778173542592074	-4.17782419235195	2.94310999411039e-05	0.000104023398229659
ENSMUSG00000024922.2	Ovol1	15.0310064258532	-3.251018098328	0.821250738902363	-3.95861817144071	7.53846406375857e-05	0.000248099683277578
ENSMUSG00000020437.12	Myo1g	26.1313273345655	-3.24874730201818	0.64054824376844	-5.07182297918002	3.940228320319e-07	1.84293644893862e-06
ENSMUSG00000031343.13	Gabra3	20.6490100450335	-3.24828115642018	0.810920664181531	-4.00567071465456	6.18417505138128e-05	0.000206904050001321
ENSMUSG00000036915.17	Kirrel2	139.442815439712	-3.24492587855865	0.283241118760041	-11.4564082106586	2.18384811400325e-30	6.62928777218626e-29
ENSMUSG00000055102.15	Zfp819	86.9385159415118	-3.23946301883757	0.348356545069867	-9.29927416230361	1.41407698614252e-20	2.30504057424135e-19
ENSMUSG00000035557.9	Krt17	102.46717691977	-3.23228349992308	0.340686366788212	-9.48756338680387	2.36497564687708e-21	4.09502772978135e-20
ENSMUSG00000067235.14	H2-Q10	19.0080214940252	-3.22197523460895	0.796689589137864	-4.04420401438358	5.25011880702495e-05	0.000177964974103888
ENSMUSG00000024261.6	Syt4	15.9687035764609	-3.21852918661801	0.812478308376874	-3.96137244949691	7.4520186912125e-05	0.00024554039839065
ENSMUSG00000028717.12	Tal1	13.03909997052	-3.21245931149038	0.872432802589152	-3.68218538087591	0.000231243157044375	0.000696780016821624
ENSMUSG00000013562.12	NA	10.543208007179	-3.19691726300621	1.0174234022563	-3.1421699716328	0.00167700651921519	0.00430646543955245
ENSMUSG00000116729.1	NA	7.33178656813989	-3.18771250390964	1.17231102066168	-2.71916961260879	0.00654460392105496	0.0147621140417894
ENSMUSG00000041141.7	Pnmal1	9.93055984175758	-3.17955334996924	1.00691525878855	-3.15771692028448	0.00159009884713856	0.00410066676855534
ENSMUSG00000022015.8	Tnfsf11	44.1996762783426	-3.17913912755548	0.536219828256958	-5.92879815334248	3.05159918653513e-09	1.87754121088886e-08
ENSMUSG00000054418.6	NA	14.4854374975956	-3.17534341701416	0.807620475646506	-3.93172723174493	8.4337726759282e-05	0.000274813465390714
ENSMUSG00000051582.2	Otud6a	6.47097390781341	-3.16539928322809	1.251395535668	-2.52949542571158	0.0114226662951233	0.0243598371700323
ENSMUSG00000081593.1	NA	8.29508188798257	-3.15135684508559	1.16826477867426	-2.69746799065681	0.00698690015506277	0.0156598479370308
ENSMUSG00000084302.1	NA	5.13309400203344	-3.13424207732998	1.37462111619547	-2.28007706298343	0.0226031183370554	0.0449229696722292
ENSMUSG00000078689.8	Mup6	54.0121344628347	-3.13092152516584	0.455511092889803	-6.87342542045022	6.26782849619164e-12	5.10358837580978e-11
ENSMUSG00000024114.15	Prss41	50.9815335065083	-3.12789632531163	0.442955213249292	-7.06142795423264	1.64800184368429e-12	1.42387694936246e-11
ENSMUSG00000059854.8	Hydin	35.9236754726821	-3.12529416470215	0.573688768940986	-5.44771718378131	5.10203977202491e-08	2.69289309149271e-07
ENSMUSG00000091345.9	Col6a5	33.3653764911275	-3.1167019811886	0.546184274036619	-5.70631951402475	1.15445197732503e-08	6.63839227489949e-08
ENSMUSG00000050157.6	Gm867	10.0091477980249	-3.11571977692648	0.993869413508433	-3.13493879032634	0.00171889973169457	0.00440404794611584
ENSMUSG00000022262.8	Dnah5	5.62710710056654	-3.11158052182076	1.30600990927394	-2.38250912165789	0.0171951059772688	0.0351165908446593
ENSMUSG00000100968.1	NA	5.65073773910797	-3.10570380686809	1.34029277887701	-2.31718312283251	0.0204937584905764	0.0411013577386349
ENSMUSG00000065999.13	Zfp985	138.505597849468	-3.10557698407642	0.324418030637369	-9.57276319683908	1.04085904977048e-21	1.839826793287e-20
ENSMUSG00000060180.12	Myh13	49.3887469014821	-3.10495261989394	0.45279114466887	-6.85736162566654	7.01439118234687e-12	5.66526434903589e-11
ENSMUSG00000050211.14	Pla2g4e	16.5381849168396	-3.10015990886475	0.764763736594133	-4.05374857687588	5.04033874821216e-05	0.000171401820076978
ENSMUSG00000086147.2	NA	12.7002826201848	-3.09405768323764	0.860091075187461	-3.59736052668989	0.000321462769724946	0.000943591375101644
ENSMUSG00000067616.11	Klk11	12.3378009054131	-3.09163797189356	0.929304769722246	-3.32682890761187	0.000878402881583354	0.0023784296310177
ENSMUSG00000097532.2	NA	6.18457372871679	-3.07177506948205	1.21747170644004	-2.52307717151318	0.0116332868258945	0.0247716456454516
ENSMUSG00000078182.4	NA	67.8600900435711	-3.07050734494248	0.385900883101776	-7.95672536497586	1.7665222215808e-15	1.96050461595844e-14
ENSMUSG00000006216.10	Clcnkb	8.82604965831595	-3.06685582922025	1.06367159761375	-2.88327321712872	0.00393565920467106	0.00933522519486487
ENSMUSG00000038980.1	Rbbp8nl	35.2496283199936	-3.05882792629929	0.53154720936731	-5.75457433017125	8.68603810678719e-09	5.06332465249302e-08
ENSMUSG00000025557.10	Slc15a1	19.1787531893611	-3.05540473049927	0.725548722441717	-4.21116409690144	2.54058107882185e-05	9.07029672344373e-05
ENSMUSG00000039193.9	Nlrc4	37.1161136524091	-3.05274549504637	0.51560040979431	-5.92075847314438	3.20460204492816e-09	1.96597585323159e-08
ENSMUSG00000080241.3	NA	17.0439374206704	-3.05240877897803	0.805016802708221	-3.79173300322326	0.00014959970024078	0.00046716181696463
ENSMUSG00000022012.9	Enox1	552.264500834702	-3.04151625051117	0.180095910885745	-16.8883137632189	5.48482899003893e-64	7.15938947169004e-62
ENSMUSG00000070708.5	Gtsf1l	192.515025084344	-3.03771107919704	0.300312477661763	-10.1151677174678	4.7320584612561e-24	9.76864963857114e-23
ENSMUSG00000117466.1	NA	17.9513781477041	-3.03509339536711	0.73595830184128	-4.12400184599273	3.72345906672239e-05	0.000129156534961595
ENSMUSG00000108072.1	Gm20362	11.2576560855954	-3.02074954325934	1.01950595112033	-2.96295430148285	0.00304701802126966	0.00740438905956248
ENSMUSG00000071719.2	Tmem28	115.135839346426	-3.00747111569129	0.321894190882974	-9.34304253034709	9.36048365367863e-21	1.54963948409047e-19
ENSMUSG00000001901.15	Kcnh6	38.0733160133661	-3.00589118361262	0.531922274848838	-5.65099700791218	1.59519868675332e-08	9.01696419570858e-08
ENSMUSG00000070337.4	Gpr179	5.27878192477693	-3.0035264777366	1.32321182614769	-2.26987578132586	0.0232151209401985	0.0460368572203141
ENSMUSG00000031165.6	Was	21.725919980138	-3.00160084601128	0.689669627807159	-4.35223000258114	1.34759778036824e-05	5.02911518255303e-05
ENSMUSG00000024354.13	Slc23a1	88.5545504385368	-3.00057264782488	0.349391429424899	-8.58799728649281	8.84983598233192e-18	1.16503387730171e-16
ENSMUSG00000096141.2	Dnah7a	8.91506037197298	-2.9979641036951	1.03408448874781	-2.89914812214753	0.00374178079814235	0.00893153444418027
ENSMUSG00000073568.2	Arl14epl	67.2008239148171	-2.99728733019239	0.396710138211111	-7.555358538877	4.17707588669306e-14	4.13781673796232e-13
ENSMUSG00000106665.1	NA	8.89797309225197	-2.99727940757755	1.02859963516066	-2.91394173701936	0.0035689650844972	0.00854909211163651
ENSMUSG00000104968.1	NA	46.6354415962599	-2.99651986771467	0.4490769787499	-6.67261963874459	2.51277051250605e-11	1.91723034292784e-10
ENSMUSG00000027077.7	Smtnl1	17.0518080800905	-2.99137838109246	0.760222235627647	-3.93487356841483	8.32405034867282e-05	0.00027174068943176
ENSMUSG00000108337.1	Gm4971	6.53869442741914	-2.98905624162303	1.2771843347862	-2.34034834300045	0.0192657611727832	0.0388867255074294
ENSMUSG00000035226.5	Rims4	77.8292113058225	-2.98717359778349	0.355851108565759	-8.39444791902758	4.68088443679271e-17	5.83185961879115e-16
ENSMUSG00000098161.1	NA	13.8978507779739	-2.98544438378733	0.827808895400745	-3.60644153544891	0.000310424759048898	0.000913561868938735
ENSMUSG00000027360.5	Hdc	12.8910267148078	-2.98213460909448	0.837572857910651	-3.56044800273674	0.000370222619093724	0.00107776764855059
ENSMUSG00000061126.5	Cyp4f39	11.0420825095097	-2.97964555969379	0.912560329422923	-3.26514912343169	0.00109406460717155	0.00291127212154524
ENSMUSG00000034486.8	Gbx2	198.600565271204	-2.97474379970788	0.257380418741822	-11.5577704560806	6.74370007447339e-31	2.11522821744434e-29
ENSMUSG00000029235.14	Pdcl2	11.4760602892135	-2.97311162273573	0.891986806650292	-3.33313407840723	0.000858735483917581	0.00233112820774235
ENSMUSG00000031155.17	Pim2	1024.32095667317	-2.97226722006795	0.15349571507085	-19.3638449040485	1.55810378507245e-83	4.1967401791896e-81
ENSMUSG00000100068.1	NA	7.75115890358926	-2.96795272351004	1.08541441448831	-2.73439589883208	0.00624948532893529	0.0141472140537224
ENSMUSG00000025934.15	Gsta3	26.7060291357272	-2.96445559019427	0.625379055083426	-4.74025403648802	2.13450427057523e-06	8.96988681708547e-06
ENSMUSG00000103711.1	Tstd1	10.0826550270485	-2.95667589205942	0.993938660600484	-2.9747065983661	0.00293268899639498	0.00715834286246063
ENSMUSG00000105712.1	Pou5f1-rs4	9.67803181870108	-2.94827076068488	1.06380533747299	-2.77143821038568	0.00558092633516615	0.0127924812888605
ENSMUSG00000018924.6	Alox15	45.9586926502249	-2.94293521478285	0.504870091005133	-5.82909399311778	5.57291090978714e-09	3.32864221148109e-08
ENSMUSG00000109709.1	NA	7.08850842509751	-2.93622530330556	1.17208433182047	-2.50513143430988	0.0122405897412581	0.0259378830318943
ENSMUSG00000067261.4	Foxd3	277.420218374617	-2.93229348917677	0.229642633693777	-12.7689420819259	2.44454348379491e-37	1.00196759363565e-35
ENSMUSG00000046337.17	Fam178b	65.5658887206095	-2.91557211509549	0.44177879756702	-6.59961983497677	4.12213440135392e-11	3.08550942463938e-10
ENSMUSG00000028571.15	Cyp2j13	11.7306765046277	-2.91511780530217	0.887049761937045	-3.28630695862704	0.0010151032482582	0.00271949589827809
ENSMUSG00000042002.11	Foxn4	46.1035278502617	-2.91008909929843	0.490383068435174	-5.93431805992935	2.95069332351694e-09	1.81941551623397e-08
ENSMUSG00000033470.12	Cysltr2	11.125621216015	-2.90959507399881	0.923617415148027	-3.15021677404436	0.00163149359378795	0.00419975952563528
ENSMUSG00000064263.6	Platr26	8.54892506428464	-2.90182443094065	1.03941182551638	-2.79179470514396	0.00524166008281215	0.0120784532788212
ENSMUSG00000041112.17	Elmo1	264.430341817232	-2.89085456751736	0.207440081200388	-13.9358534319353	3.83587641336786e-44	2.1553306906768e-42
ENSMUSG00000086291.1	NA	12.3462397067348	-2.88788496331341	0.899981211957419	-3.20882805656842	0.00133277168996004	0.00349278807829064
ENSMUSG00000074830.4	NA	17.0321188717972	-2.88200885125152	0.917097022236409	-3.14253430266684	0.00167492086389516	0.00430176057808944
ENSMUSG00000068547.7	Clca4a	16.2013530255446	-2.88076360433252	0.750755708429073	-3.83715178184979	0.0001244695469784	0.000394347226041164
ENSMUSG00000086015.1	4833417C18Rik	6.93921093312981	-2.87138205039393	1.1535281293903	-2.48921719135849	0.0128024728823549	0.0269769231765406
ENSMUSG00000050876.9	Spata31d1a	33.9714370353738	-2.86346883211535	0.594145013691643	-4.8194780165259	1.43934311300221e-06	6.18647752901075e-06
ENSMUSG00000024670.17	Cd6	14.3602339693569	-2.86250339956878	0.824339293155915	-3.47248205118298	0.000515669492620658	0.00146132191387441
ENSMUSG00000036913.15	Trim67	215.651341867374	-2.85979820475975	0.789235699248551	-3.6235033558196	0.000290639431168852	0.000861159508905929
ENSMUSG00000025776.13	Crispld1	9.90930175182893	-2.85652294412998	0.957500099618764	-2.98331346938483	0.00285145785564123	0.00698922264226145
ENSMUSG00000021803.10	Cdhr1	61.7773748296744	-2.8561486891224	0.391214570529237	-7.30072166089978	2.86228321285695e-13	2.66137445692984e-12
ENSMUSG00000050974.4	NA	17.2846243381499	-2.85449497629522	0.714437020976435	-3.99544661388617	6.4572407454223e-05	0.000215059702078648
ENSMUSG00000021319.7	Sfrp4	55.0881714558199	-2.85004510773724	0.424701418248097	-6.71070306167975	1.93688899941819e-11	1.49327893826112e-10
ENSMUSG00000067702.5	Tuba3a	61.5558414154382	-2.84782743699697	0.400657367667642	-7.10788735416276	1.17832666971422e-12	1.03120295298508e-11
ENSMUSG00000064308.10	2410137M14Rik	13.1646578598094	-2.84658435278324	0.819184351631036	-3.47490079261836	0.0005110423112221	0.00144941951849036
ENSMUSG00000020226.9	Slc5a4b	12.618793771095	-2.84131883483495	0.890399456703082	-3.19106083617303	0.00141751429023256	0.00369830873169686
ENSMUSG00000103968.1	NA	16.0307898889863	-2.83739418947583	0.784152581890452	-3.61842102545321	0.000296405919332769	0.000875798719337935
ENSMUSG00000104031.1	NA	18.2199821486354	-2.83618079788326	0.729440829538311	-3.88815745298817	0.000101008096403996	0.000324991730731779
ENSMUSG00000031160.4	Eras	211.540065497186	-2.82728530123547	0.243623593112039	-11.6051375202205	3.88063262949979e-31	1.23315458970004e-29
ENSMUSG00000112819.1	NA	58.3748929719738	-2.82473682761076	0.404288551763558	-6.98693251463319	2.80961300125149e-12	2.37787147223125e-11
ENSMUSG00000022683.13	Pla2g10	46.3609991422135	-2.82199952025338	0.45109542578782	-6.25588148078618	3.95276855354286e-10	2.66697930755741e-09
ENSMUSG00000056436.4	Cyct	6.49370951916813	-2.82120409877187	1.177431255138	-2.39606693508507	0.0165720637071098	0.0339545217394285
ENSMUSG00000050105.5	Grrp1	12.7411745353932	-2.81836894254136	0.830594447994271	-3.39319501755302	0.000690824372789973	0.00190989873227334
ENSMUSG00000019982.15	Myb	97.0809884686406	-2.81531858728893	0.334365137147853	-8.41989272955818	3.76829181186918e-17	4.73309724319823e-16
ENSMUSG00000058216.13	Gstp3	8.00105667673205	-2.8143651287776	1.08485903139371	-2.59422196555991	0.00948052585803408	0.0205880526343717
ENSMUSG00000059049.14	Frem1	6.65437655319646	-2.81122224835517	1.17401401009583	-2.39453892728733	0.0166412768738343	0.034075760501037
ENSMUSG00000073207.1	Ccdc160	45.1225897030224	-2.79835093225471	0.452424675358175	-6.18523056913134	6.20117646964157e-10	4.11850346431889e-09
ENSMUSG00000031506.11	Ptpn7	15.2814904887188	-2.79375411739096	0.795328789836531	-3.51270336632122	0.000443572397971076	0.00127230899614117
ENSMUSG00000049073.7	Olfr985	7.3202425948641	-2.79374316644538	1.1213060119177	-2.49150823838661	0.0127202017101954	0.0268368895710936
ENSMUSG00000028661.8	Epha8	41.0823307549557	-2.79221807480454	0.520515665573563	-5.36433052735841	8.12500035578777e-08	4.1729155882979e-07
ENSMUSG00000107906.1	NA	7.17751340978183	-2.78834160154737	1.12459821404382	-2.47941137263687	0.0131599430377827	0.0276477743479182
ENSMUSG00000099370.1	Platr10	784.897356776869	-2.78357528480351	0.146705706834712	-18.9738718749344	2.80467472021139e-80	6.51952401743384e-78
ENSMUSG00000028865.14	Cd164l2	16.8871620604728	-2.77941847045489	0.804689926590309	-3.45402418821377	0.000552287838099304	0.00155625578291383
ENSMUSG00000073650.8	Catip	13.8106851407539	-2.77814692153799	0.822111629534038	-3.37928186603151	0.000726754548708624	0.00200134663048306
ENSMUSG00000022425.16	Enpp2	183.436092708166	-2.77637748666429	0.269388883240586	-10.306206600904	6.60574516667181e-25	1.42975624659763e-23
ENSMUSG00000001943.8	Vsig2	7.16402224483036	-2.77362357600614	1.17347089519899	-2.36360661977542	0.0180980181924751	0.0367658650434706
ENSMUSG00000024399.5	Ltb	57.7236728903395	-2.77272655456551	0.432456073850054	-6.41157963138449	1.44019498395203e-10	1.01955230215611e-09
ENSMUSG00000086228.3	Ubap1l	18.890368185658	-2.76794116147162	0.68641693499516	-4.03244882280058	5.51986381493636e-05	0.000186475351534252
ENSMUSG00000068601.2	Gm10244	7.11641367586701	-2.76634745820647	1.126081503553	-2.45661388583165	0.0140253339291537	0.0292809905811773
ENSMUSG00000043251.6	Exoc3l	105.464111294893	-2.76266865924758	0.335171198875714	-8.24255982767783	1.68564782244828e-16	2.01576870325052e-15
ENSMUSG00000038026.12	Kcnj9	7.3973927560675	-2.76156232407008	1.13681361432181	-2.42921292398275	0.015131642889827	0.0313286917617664
ENSMUSG00000110097.1	Zscan4a	10.089320270701	-2.75654466368008	0.979014712676568	-2.81563149969815	0.00486814695955604	0.0113114590930722
ENSMUSG00000022429.11	Dmc1	31.4110753600278	-2.75550027374611	0.529957422486096	-5.19947481973121	1.99852397907963e-07	9.76193247006399e-07
ENSMUSG00000020020.8	Usp44	230.017673489832	-2.75110547987981	0.221451468268744	-12.4230627206372	1.95915021347045e-35	7.42071874383482e-34
ENSMUSG00000056812.14	St8sia3	13.7156075718668	-2.73336715818442	0.855431068396936	-3.19530966218787	0.00139680882805131	0.00364933779879949
ENSMUSG00000029556.12	Hnf1a	43.2378517955274	-2.72870693224199	0.502261750398326	-5.432838415583	5.546462911971e-08	2.90936411601965e-07
ENSMUSG00000095834.2	NA	363.771513341173	-2.72614398350155	0.183359906484466	-14.8677212798017	5.3400175553999e-50	3.88904540332966e-48
ENSMUSG00000039814.15	Xkr5	155.785102752768	-2.72063086687051	0.256324960487036	-10.6139911684805	2.56550694009128e-26	6.02131220835532e-25
ENSMUSG00000034336.3	Ina	968.277518665475	-2.71864315084733	0.135157775795221	-20.1145893001848	5.4992612423145e-90	1.86633928041669e-87
ENSMUSG00000113251.1	NA	55.7034972214588	-2.71344692997195	0.423274197178138	-6.41061266682876	1.44935997390497e-10	1.02518505198806e-09
ENSMUSG00000024503.3	Spink1	34.784054818091	-2.7127748369843	0.538373422517851	-5.03883498612778	4.68374076919641e-07	2.16798682794582e-06
ENSMUSG00000086454.7	Platr14	225.136930648056	-2.71124707518128	0.244891603083334	-11.0712129000955	1.73042490253264e-28	4.63879623555709e-27
ENSMUSG00000109649.1	Gm45521	13.0775302621698	-2.70843291396123	0.905167825401661	-2.99218867259161	0.00276985021096585	0.00681478733215594
ENSMUSG00000074570.14	Cass4	18.5129905511095	-2.70435123492328	0.688973501825361	-3.9251890352218	8.66616558958943e-05	0.000281943939272717
ENSMUSG00000039533.8	Mmd2	9.86019751105025	-2.70237153968303	0.958849817386668	-2.8183470348342	0.00482716053806044	0.0112269856319007
ENSMUSG00000104615.1	NA	7.06664514907065	-2.70230958138303	1.17567404229626	-2.29851938901793	0.0215322456484334	0.0429859619303843
ENSMUSG00000091002.2	Tcerg1l	38.3563037860171	-2.70058744112633	0.494059871632705	-5.46611371654569	4.60009291376552e-08	2.44622302267901e-07
ENSMUSG00000038403.10	Hjv	14.1125857912917	-2.69909741795769	0.811298476517328	-3.32688584544635	0.000878223424879384	0.00237832322004122
ENSMUSG00000039013.16	Siglecf	7.26981711348525	-2.68358534634526	1.08598499343443	-2.4711072091875	0.01346954311409	0.0282213454874668
ENSMUSG00000025491.14	Ifitm1	783.208807360885	-2.67856891659719	0.151551432942277	-17.6743226018682	6.61299442323547e-70	9.67378468688644e-68
ENSMUSG00000028536.12	2610528J11Rik	33.0909854278736	-2.67702659878909	0.523024457775428	-5.11835834632906	3.08206591064721e-07	1.46744041632358e-06
ENSMUSG00000027794.4	Sohlh2	51.069485973799	-2.67150173681506	0.43529901673168	-6.13716464804647	8.40073074912682e-10	5.51032083811106e-09
ENSMUSG00000002006.12	Pdzd4	1637.20751698858	-2.67065524651772	0.135751396506812	-19.6731327650372	3.66426980058849e-86	1.07205162493424e-83
ENSMUSG00000083796.3	NA	6.66616657969783	-2.66188153748467	1.15360602153076	-2.30744421215186	0.0210300689064995	0.0420725346939861
ENSMUSG00000045165.6	AI467606	40.7847158070945	-2.66109013718738	0.499337725691376	-5.32923911066979	9.86250807819795e-08	5.01819788842402e-07
ENSMUSG00000027249.15	F2	9.86279546671138	-2.65850894880658	0.976173885669884	-2.72339691507136	0.00646143768335529	0.0145822763730358
ENSMUSG00000022947.8	Cbr3	117.630083680328	-2.65179700364033	0.286465841141916	-9.25693965140726	2.10375458481314e-20	3.35828895105307e-19
ENSMUSG00000057072.11	Spata45	9.43372294624577	-2.64951633748881	0.963710718404367	-2.74928594949702	0.0059725257535335	0.0136019043768232
ENSMUSG00000030270.11	Cpne9	25.8380091066146	-2.64867908066827	0.599359637062364	-4.41918160130071	9.90753697701258e-06	3.77037441047155e-05
ENSMUSG00000044664.7	Prss42	32.5301463707396	-2.64642734693944	0.593260393511762	-4.46081918813778	8.16469553768746e-06	3.14664361978239e-05
ENSMUSG00000083246.1	NA	15.2229884151033	-2.63672252525496	0.838887510600299	-3.14311810813365	0.00167158377673974	0.00429448979674439
ENSMUSG00000025056.4	Nr0b1	498.32624241193	-2.63544052044123	0.192946435354298	-13.658923087135	1.78605549743143e-42	9.29680237297973e-41
ENSMUSG00000024459.18	H2-M5	199.177043719191	-2.62410349474215	0.280210545455565	-9.3647563851528	7.62259329099877e-21	1.26811554465645e-19
ENSMUSG00000023243.9	Kcnk5	480.412847283794	-2.6184753582969	0.18003008025686	-14.5446547297038	6.31486561153925e-48	4.26920137698046e-46
ENSMUSG00000012282.2	Wnt8a	63.1657882255442	-2.61613156490052	0.381453035718477	-6.8583320092681	6.96691936275589e-12	5.6349692405436e-11
ENSMUSG00000036598.4	Ccdc113	8.8376465006917	-2.6154453941739	0.978592761767727	-2.67265965614682	0.00752525556281658	0.0167624129227402
ENSMUSG00000027347.18	Rasgrp1	39.0563604704743	-2.61062832134967	0.517311083266534	-5.04653467864054	4.49895264819365e-07	2.08814900129097e-06
ENSMUSG00000024409.8	Psors1c2	141.123377061973	-2.60820354626194	0.2763661828741	-9.43749166101889	3.81809768408492e-21	6.51803818925925e-20
ENSMUSG00000032494.12	Tdgf1	2924.63180534934	-2.60294655410711	0.125364013989791	-20.7631079387669	9.33310605216126e-96	3.77079706188392e-93
ENSMUSG00000067860.11	Zic3	963.007877079268	-2.60128841304579	0.136570969248787	-19.047154950677	6.93714242100692e-81	1.70603434408792e-78
ENSMUSG00000058976.4	Usp17lc	7.94327671761794	-2.59484412113282	1.04513261264053	-2.48278935108238	0.0130358149110321	0.0274209425096448
ENSMUSG00000078497.9	NA	101.311662135413	-2.58682752150043	0.312899123278296	-8.26728913266936	1.37039331792996e-16	1.65157700368988e-15
ENSMUSG00000075304.2	Sp5	251.190580155631	-2.58672637948595	0.257368979077094	-10.050653302359	9.12603841838999e-24	1.85017617588602e-22
ENSMUSG00000097393.8	D030068K23Rik	18.1492009826148	-2.5865356428226	0.697194231929014	-3.70992117313723	0.000207323789207027	0.000630028183928015
ENSMUSG00000109051.1	NA	10.0874703867771	-2.58139503807298	0.993211992078021	-2.59903732401793	0.00934856079587532	0.0203405216239529
ENSMUSG00000081941.1	NA	9.70271415554962	-2.58063190891303	0.983742218992343	-2.62328063093235	0.00870875072257848	0.0190830050376335
ENSMUSG00000043760.16	Pkhd1	11.1935278093883	-2.57967597872922	0.968365293406687	-2.66394923103242	0.00772292172702835	0.0171576667695659
ENSMUSG00000056972.6	Magel2	98.4905992996847	-2.57904787774902	0.331737355786886	-7.77436677769221	7.58257432934731e-15	8.00676439294925e-14
ENSMUSG00000116973.1	NA	16.8534442517693	-2.57329569176288	0.786947918998621	-3.26996949815606	0.0010755908159091	0.00286615900677787
[truncated: 242 more rows]

## Sheet: up_ESvsD4_pvaladj05
up_ESvsD4_pvaladj05_logFC2
[truncated: 1,069 more rows]
