# Supplementary material for: The Wnt/TCF7L1 transcriptional repressor axis drives primitive endoderm formation by antagonizing naive and formative pluripotency
Source: Nat Commun. 2023 Mar 3;14:1210. doi: 10.1038/s41467-023-36914-1 (PMC9984534; doi:10.1038/s41467-023-36914-1)
Supplement: Supplementary file 9 — Supplementary Data 6 [file 41467_2023_36914_MOESM9_ESM.xls]

## Sheet: ClueGO Results
GOID	GOTerm	Ontology Source	Term PValue	Term PValue Corrected with Bonferroni step down	Group PValue	Group PValue Corrected with Bonferroni step down	GOLevels	GOGroups	% Associated Genes	Nr. Genes	Associated Genes Found
GO:0060759	regulation of response to cytokine stimulus	GO_BiologicalProcess-EBI-UniProt-GOA-ACAP-ARAP_08.05.2020_00h00	3.07661e-05	0.0214132	3.07661e-05	0.000184597	[3, 4, 5]	Group00	8.87097	11	[Cav1, Ccdc3, Ddx58, F2rl1, Ifih1, Irak3, Irgm1, Klf4, Otop1, Ticam2, Wnt5a]
GO:0071286	cellular response to magnesium ion	GO_BiologicalProcess-EBI-UniProt-GOA-ACAP-ARAP_08.05.2020_00h00	2.68379e-05	0.0188134	2.68379e-05	0.000214703	[6]	Group01	40	4	[Fbp1, Fbp2, Kcnj3, Ryr3]
GO:1905962	glutamatergic neuron differentiation	GO_BiologicalProcess-EBI-UniProt-GOA-ACAP-ARAP_08.05.2020_00h00	6.13365e-05	0.0409114	6.13365e-05	0.000184009	[5, 7, 8, 9]	Group02	33.3333	4	[Bhlhe22, Cntnap2, Pax6, Ptn]
KEGG:04080	Neuroactive ligand-receptor interaction	KEGG_08.05.2020	1.88707e-05	0.0135492	1.88707e-05	0.000188707	[-1]	Group03	5.71429	20	[Apln, Calcr, Chrna7, Chrna9, Cysltr1, Edn1, F2rl1, Gabra2, Gabra3, Gabra5, Gabrp, Ghr, Grm6, Lpar1, Lpar4, Lpar6, Mc5r, Pdyn, Prlr, Trh]
KEGG:04974	Protein digestion and absorption	KEGG_08.05.2020	2.11206e-06	0.00167064	2.11206e-06	2.53447e-05	[-1]	Group04	11.7021	11	[Col11a1, Col3a1, Col4a5, Col4a6, Col5a2, Col6a5, Dpp4, Mep1b, Pga5, Slc15a1, Slc7a7]
GO:0006820	anion transport	GO_BiologicalProcess-EBI-UniProt-GOA-ACAP-ARAP_08.05.2020_00h00	2.04565e-05	0.0146468	2.04565e-05	0.000184108	[5]	Group05	4.51128	30	[Ano5, Anxa1, Atp10a, Chrna7, Clca4a, Edn1, Gabra2, Gabra3, Gabra5, Gabrp, Gja1, Pak1, Plin2, Sfrp4, Slc13a4, Slc15a1, Slc16a2, Slc23a1, Slc25a43, Slc27a2, Slc2a3, Slc39a8, Slc6a15, Slc7a3, Slc7a7, Slco5a1, Syt4, Tnfsf11, Trh, Xkr4]
GO:0009612	response to mechanical stimulus	GO_BiologicalProcess-EBI-UniProt-GOA-ACAP-ARAP_08.05.2020_00h00	6.03024e-05	0.0403423	6.03024e-05	0.00024121	[3]	Group06	6.38298	15	[Cav1, Chrna9, Cntnap2, Col11a1, Col3a1, Cxcl12, Edn1, Gadd45a, Gja1, Meis2, Nrxn1, Postn, Ptn, Scel, Ttn]
GO:0009615	response to virus	GO_BiologicalProcess-EBI-UniProt-GOA-ACAP-ARAP_08.05.2020_00h00	2.74318e-05	0.0192023	2.74318e-05	0.000192023	[3, 5]	Group07	5.75758	19	[Acta2, Apob, Cdk6, Ddx58, F2rl1, Gbp2b, Gbp4, Ifih1, Ifitm1, Ifitm3, Ifitm7, Il23a, Il33, Irak3, Nlrp9b, Oas1a, Pim2, Slfn9, Ticam2]
GO:0042060	wound healing	GO_BiologicalProcess-EBI-UniProt-GOA-ACAP-ARAP_08.05.2020_00h00	6.16942e-05	0.0410883	6.16942e-05	0.000123388	[4]	Group08	4.96614	22	[Acta2, Alox15, Anxa1, Apod, Cav1, Ccn4, Col3a1, F2rl1, Fn1, Gja1, Hopx, Kdr, Lox, Nanog, Ndnf, Nog, Pak1, Postn, Pou2f3, Ptn, Wnt5a, Wnt5b]
GO:0042063	gliogenesis	GO_BiologicalProcess-EBI-UniProt-GOA-ACAP-ARAP_08.05.2020_00h00	1.88392e-07	0.000158815	1.88392e-07	3.20267e-06	[5, 6, 7]	Group09	6.6482	24	[Anxa1, Bmerb1, Bmp4, Cdh2, Cdk6, Efemp1, Enpp2, Fgf5, Fn1, Gcm1, Il33, Lef1, Lpar1, Mmp24, Myb, Mycn, Nog, Otx2, Pax6, Ptn, Ror1, Tal1, Vcan, Vim]
GO:0019827	stem cell population maintenance	GO_BiologicalProcess-EBI-UniProt-GOA-ACAP-ARAP_08.05.2020_00h00	4.21057e-05	0.028674	4.21057e-05	0.000210529	[2, 3]	Group10	7.38636	13	[Cdh2, Cdx2, Jag1, Kdm4c, Klf4, Mmp24, Nanog, Nog, Pax8, Prdm14, Ptn, Tal1, Tcl1]
GO:0055123	digestive system development	GO_BiologicalProcess-EBI-UniProt-GOA-ACAP-ARAP_08.05.2020_00h00	7.57046e-05	0.0498136	7.57046e-05	7.57046e-05	[4, 5]	Group11	7.45342	12	[Aldh1a2, Bmp4, Cdx2, Cobl, Col3a1, Mixl1, Myb, Pdgfc, Prdm1, Wls, Wnt5a, Zic3]
GO:0071359	cellular response to dsRNA	GO_BiologicalProcess-EBI-UniProt-GOA-ACAP-ARAP_08.05.2020_00h00	1.68305e-05	0.0121516	1.68305e-05	0.000185135	[5, 6]	Group12	20.6897	6	[Cav1, Colec12, Ddx58, Gja1, Ifih1, Raet1a]
GO:0071360	cellular response to exogenous dsRNA	GO_BiologicalProcess-EBI-UniProt-GOA-ACAP-ARAP_08.05.2020_00h00	5.40641e-05	0.0363311	1.68305e-05	0.000185135	[6, 7]	Group12	22.7273	5	[Cav1, Colec12, Ddx58, Ifih1, Raet1a]
GO:0043062	extracellular structure organization	GO_BiologicalProcess-EBI-UniProt-GOA-ACAP-ARAP_08.05.2020_00h00	1.5583e-08	1.37598e-05	1.5583e-08	2.96078e-07	[4]	Group13	7.87671	23	[Cav1, Ccdc80, Col11a1, Col3a1, Col4a5, Col4a6, Col5a2, Col8a1, Cyp1b1, Ddr2, Dpp4, Egfl6, Fn1, Grem1, Has2, Lox, Mmp24, Ndnf, Nphs1, Postn, Sema5a, Slc39a8, Sulf1]
GO:0030198	extracellular matrix organization	GO_BiologicalProcess-EBI-UniProt-GOA-ACAP-ARAP_08.05.2020_00h00	1.36996e-08	1.21789e-05	1.5583e-08	2.96078e-07	[5]	Group13	7.93103	23	[Cav1, Ccdc80, Col11a1, Col3a1, Col4a5, Col4a6, Col5a2, Col8a1, Cyp1b1, Ddr2, Dpp4, Egfl6, Fn1, Grem1, Has2, Lox, Mmp24, Ndnf, Nphs1, Postn, Sema5a, Slc39a8, Sulf1]
GO:0044406	adhesion of symbiont to host	GO_BiologicalProcess-EBI-UniProt-GOA-ACAP-ARAP_08.05.2020_00h00	2.50474e-05	0.0176835	9.07182e-07	1.17934e-05	[2, 3]	Group14	26.3158	5	[Gbp2, Gbp2b, Gbp4, Gbp9, Lrrc15]
GO:0034341	response to interferon-gamma	GO_BiologicalProcess-EBI-UniProt-GOA-ACAP-ARAP_08.05.2020_00h00	2.10444e-06	0.00166672	9.07182e-07	1.17934e-05	[4, 5, 6, 7]	Group14	9.03226	14	[Edn1, Gbp2, Gbp2b, Gbp4, Gbp9, Ifitm1, Ifitm3, Ifitm7, Irgm1, Kynu, Otop1, Tdgf1, Vim, Wnt5a]
GO:0001649	osteoblast differentiation	GO_BiologicalProcess-EBI-UniProt-GOA-ACAP-ARAP_08.05.2020_00h00	1.30263e-05	0.0095092	3.59311e-07	5.74897e-06	[3, 4]	Group15	7.28155	15	[Axin2, Bmp4, Ccn4, Cdk6, Ddr2, Gja1, Gpnmb, Grem1, Ifitm1, Jag1, Lef1, Lox, Nog, Spp1, Vegfc]
GO:0030278	regulation of ossification	GO_BiologicalProcess-EBI-UniProt-GOA-ACAP-ARAP_08.05.2020_00h00	5.47206e-05	0.0367175	3.59311e-07	5.74897e-06	[3, 4]	Group15	6.43777	15	[Ahsg, Axin2, Bmp4, Calcr, Ccn4, Cdk6, Ddr2, Gja1, Grem1, Ifitm1, Jag1, Nog, Ptn, Vegfc, Wnt5a]
GO:0110110	positive regulation of animal organ morphogenesis	GO_BiologicalProcess-EBI-UniProt-GOA-ACAP-ARAP_08.05.2020_00h00	9.04998e-06	0.00675128	3.59311e-07	5.74897e-06	[3, 4, 5, 6, 7, 8]	Group15	10.0917	11	[Bmp4, Edn1, Fgf8, Grem1, Jag1, Nog, Pax8, Ptn, Robo2, Sema3c, Wnt5a]
GO:0045165	cell fate commitment	GO_BiologicalProcess-EBI-UniProt-GOA-ACAP-ARAP_08.05.2020_00h00	4.78171e-07	0.000397838	5.3573e-10	1.23218e-08	[3, 4]	Group16	7	21	[AW551984, Bmp4, Evx1, Eya1, Fgf8, Gcm1, Gdf3, Il23a, Kdr, Nanog, Neurod1, Onecut1, Otx2, Pax6, Prdm1, Prdm14, T, Tal1, Wnt5a, Wnt5b, Wnt8a]
GO:0007498	mesoderm development	GO_BiologicalProcess-EBI-UniProt-GOA-ACAP-ARAP_08.05.2020_00h00	5.56426e-10	5.0913e-07	5.3573e-10	1.23218e-08	[4]	Group16	13.1783	17	[Apela, Bmp4, Eya1, Fgf8, Gdf3, Gja1, Inhba, Lef1, Mixl1, Nanog, Nog, Otx2, T, Tal1, Wls, Wnt5a, Zic2]
GO:0010453	regulation of cell fate commitment	GO_BiologicalProcess-EBI-UniProt-GOA-ACAP-ARAP_08.05.2020_00h00	7.224e-05	0.0477506	5.3573e-10	1.23218e-08	[4, 5]	Group16	16.2162	6	[Bmp4, Gdf3, Il23a, Nanog, Pax6, Wnt5a]
KEGG:04550	Signaling pathways regulating pluripotency of stem cells	KEGG_08.05.2020	6.16004e-07	0.000509435	4.41549e-09	8.83098e-08	[-1]	Group17	10	14	[Axin2, Bmp4, Fzd10, Inhba, Klf4, Lefty1, Lefty2, Nanog, Onecut1, Pax6, Wnt5a, Wnt5b, Wnt8a, Zic3]
KEGG:05217	Basal cell carcinoma	KEGG_08.05.2020	2.87872e-05	0.0200647	4.41549e-09	8.83098e-08	[-1]	Group17	12.6984	8	[Axin2, Bmp4, Fzd10, Gadd45a, Lef1, Wnt5a, Wnt5b, Wnt8a]
GO:0005125	cytokine activity	GO_BiologicalProcess-EBI-UniProt-GOA-ACAP-ARAP_08.05.2020_00h00	4.51074e-06	0.0034868	4.41549e-09	8.83098e-08	[4, 5, 6, 7]	Group17	7.14286	17	[Bmp4, Cxcl12, Edn1, Gdf3, Grem1, Il23a, Il33, Inhba, Lefty1, Lefty2, Nog, Ntn1, Spp1, Tnfsf11, Wnt5a, Wnt5b, Wnt8a]
GO:0090092	regulation of transmembrane receptor protein serine/threonine kinase signaling pathway	GO_BiologicalProcess-EBI-UniProt-GOA-ACAP-ARAP_08.05.2020_00h00	1.49532e-06	0.00119775	4.41549e-09	8.83098e-08	[4, 5, 6, 7, 8]	Group17	7.37705	18	[Bmp4, Cav1, Fst, Gdf3, Grem1, Inhba, Kdr, Lefty1, Lefty2, Lox, Nanog, Nog, Onecut1, Sfrp4, Sulf1, Tdgf1, Wnt5a, Zic2]
KEGG:04151	PI3K-Akt signaling pathway	KEGG_08.05.2020	1.96964e-06	0.00156587	7.95826e-11	1.90998e-09	[-1]	Group18	6.19718	22	[Cdk6, Col4a5, Col4a6, Col6a5, Fgf15, Fgf17, Fgf5, Fgf8, Fn1, Ghr, Itga1, Kdr, Lama1, Lpar1, Lpar4, Lpar6, Myb, Pdgfc, Prlr, Spp1, Tcl1, Vegfc]
KEGG:05200	Pathways in cancer	KEGG_08.05.2020	8.38153e-08	7.22488e-05	7.95826e-11	1.90998e-09	[-1]	Group18	5.75139	31	[Axin2, Bmp4, Cdk6, Col4a5, Col4a6, Cxcl12, Edn1, Fgf15, Fgf17, Fgf5, Fgf8, Fn1, Fzd10, Gadd45a, Gsta3, Il23a, Jag1, Lama1, Lef1, Lpar1, Lpar4, Lpar6, Pax8, Pim2, Plcb1, Rasgrp1, Rxrg, Vegfc, Wnt5a, Wnt5b, Wnt8a]
KEGG:05224	Breast cancer	KEGG_08.05.2020	1.87649e-07	0.000158376	7.95826e-11	1.90998e-09	[-1]	Group18	10.2041	15	[Axin2, Cdk6, Fgf15, Fgf17, Fgf5, Fgf8, Fzd10, Gadd45a, Jag1, Lef1, Pgr, Tnfsf11, Wnt5a, Wnt5b, Wnt8a]
KEGG:05226	Gastric cancer	KEGG_08.05.2020	7.65246e-06	0.00580056	7.95826e-11	1.90998e-09	[-1]	Group18	8.66667	13	[Axin2, Cdx2, Fgf15, Fgf17, Fgf5, Fgf8, Fzd10, Gadd45a, Lef1, Rxrg, Wnt5a, Wnt5b, Wnt8a]
GO:0001101	response to acid chemical	GO_BiologicalProcess-EBI-UniProt-GOA-ACAP-ARAP_08.05.2020_00h00	2.55329e-06	0.002012	5.24154e-07	7.33816e-06	[3]	Group19	5.9126	23	[Aldh1a2, Apob, Col3a1, Col4a6, Col5a2, Cyp26a1, Dnmt3b, Edn1, Gja1, Kdr, Klf2, Klf4, Lefty1, Myb, Nanog, Pdgfc, Phc1, Plcb1, Ptn, Rragb, Rragd, Rxrg, T]
GO:0071229	cellular response to acid chemical	GO_BiologicalProcess-EBI-UniProt-GOA-ACAP-ARAP_08.05.2020_00h00	3.52993e-07	0.000295456	5.24154e-07	7.33816e-06	[4]	Group19	8.1448	18	[Aldh1a2, Apob, Col3a1, Col4a6, Col5a2, Cyp26a1, Dnmt3b, Edn1, Kdr, Klf2, Klf4, Myb, Pdgfc, Phc1, Plcb1, Rragb, Rragd, T]
GO:1901699	cellular response to nitrogen compound	GO_BiologicalProcess-EBI-UniProt-GOA-ACAP-ARAP_08.05.2020_00h00	4.05448e-05	0.0276921	5.24154e-07	7.33816e-06	[4]	Group19	4.22164	32	[Ahsg, Cacna2d1, Cav1, Chrna7, Col3a1, Col4a6, Col5a2, Colec12, Ddx58, Dnmt3b, Edn1, Fcgr2b, Ghr, Gja1, Gna14, Ifih1, Klf2, Klf4, Lrrk2, Mup6, Nanog, Otop1, Pak1, Pde4d, Pdgfc, Plcb1, Pou4f2, Raet1a, Rragb, Rragd, Ryr3, Vim]
GO:0071396	cellular response to lipid	GO_BiologicalProcess-EBI-UniProt-GOA-ACAP-ARAP_08.05.2020_00h00	4.99638e-06	0.00382723	5.24154e-07	7.33816e-06	[5]	Group19	4.74074	32	[Aldh1a2, Anxa1, Apob, Bmp4, Cyp26a1, Dnmt3b, Edn1, Gbp2, Gja1, Inhba, Klf4, Lef1, Lpar1, Mup6, Myb, Nr0b1, Nr5a2, Pak1, Pde4d, Pgr, Phc1, Plcb1, Pou4f2, Ptn, Raet1a, Rxrg, Sash1, Spp1, T, Ticam2, Vim, Wnt5a]
GO:0008544	epidermis development	GO_BiologicalProcess-EBI-UniProt-GOA-ACAP-ARAP_08.05.2020_00h00	1.29505e-05	0.00946681	4.66588e-14	1.81969e-12	[4]	Group20	5.8651	20	[Anxa1, Bmp4, Fst, Gdf3, Grhl2, Inhba, Jag1, Klf4, Lor, Mycn, Pax6, Pou2f3, Scel, Sfrp4, Sox21, Sprr2a3, Tgm3, Tnfrsf19, Trps1, Wnt5a]
GO:0030855	epithelial cell differentiation	GO_BiologicalProcess-EBI-UniProt-GOA-ACAP-ARAP_08.05.2020_00h00	5.51393e-13	5.28786e-10	4.66588e-14	1.81969e-12	[4, 5]	Group20	6.67656	45	[Acta2, Anxa1, Bdh2, Bmp4, Cav1, Ccno, Cdh2, Cdk6, Cdx2, F2rl1, Fgf8, Gdf3, Gja1, Grem1, Grhl2, Insm1, Jag1, Kdr, Klf2, Klf4, Lama1, Lef1, Lor, Mycn, Neurod1, Nphs1, Nr0b1, Nr5a2, Onecut1, Pax6, Pax8, Pde4d, Pgr, Pou2f3, Prdm1, Prlr, Ptn, Rfx6, Robo4, Scel, Sfrp4, Sprr2a3, Tgm3, Vim, Wnt5a]
GO:0043588	skin development	GO_BiologicalProcess-EBI-UniProt-GOA-ACAP-ARAP_08.05.2020_00h00	4.07396e-05	0.0277844	4.66588e-14	1.81969e-12	[4, 5, 6]	Group20	6.02837	17	[Anxa1, Col3a1, Col5a2, Fst, Grhl2, Inhba, Lor, Pax6, Pou2f3, Scel, Slitrk5, Sox21, Sprr2a3, Tgm3, Tnfrsf19, Trps1, Wnt5a]
GO:0009913	epidermal cell differentiation	GO_BiologicalProcess-EBI-UniProt-GOA-ACAP-ARAP_08.05.2020_00h00	1.37994e-05	0.0100322	4.66588e-14	1.81969e-12	[5, 6]	Group20	7.24638	15	[Anxa1, Bmp4, Gdf3, Grhl2, Jag1, Klf4, Lor, Mycn, Pax6, Pou2f3, Scel, Sfrp4, Sprr2a3, Tgm3, Wnt5a]
GO:0009953	dorsal/ventral pattern formation	GO_BiologicalProcess-EBI-UniProt-GOA-ACAP-ARAP_08.05.2020_00h00	8.27886e-06	0.00624226	7.12538e-11	1.78134e-09	[4, 5, 6]	Group21	10.1852	11	[Axin2, Bmp4, Edn1, En1, Evx1, Fgf8, Grem1, Nog, Otx2, Pax6, Sp8]
GO:0021536	diencephalon development	GO_BiologicalProcess-EBI-UniProt-GOA-ACAP-ARAP_08.05.2020_00h00	2.47637e-07	0.000207768	7.12538e-11	1.78134e-09	[3, 4, 6, 7, 8, 9]	Group21	12.9032	12	[Aldh1a2, Bmp4, Cntnap2, Fgf8, Gbx2, Nog, Otx2, Pax6, Ptn, Sema3a, Sema5a, Wnt5a]
GO:0002067	glandular epithelial cell differentiation	GO_BiologicalProcess-EBI-UniProt-GOA-ACAP-ARAP_08.05.2020_00h00	1.18855e-05	0.00872398	7.12538e-11	1.78134e-09	[6, 7]	Group21	14.2857	8	[Bmp4, Cdk6, Fgf8, Insm1, Neurod1, Pax6, Rfx6, Wnt5a]
GO:0021871	forebrain regionalization	GO_BiologicalProcess-EBI-UniProt-GOA-ACAP-ARAP_08.05.2020_00h00	1.08383e-05	0.00797702	7.12538e-11	1.78134e-09	[4, 5, 6, 7, 8, 9]	Group21	22.2222	6	[Bhlhe22, Bmp4, Fgf8, Otx2, Pax6, Pgap1]
GO:0021915	neural tube development	GO_BiologicalProcess-EBI-UniProt-GOA-ACAP-ARAP_08.05.2020_00h00	1.0304e-05	0.00761467	3.67045e-07	5.50568e-06	[4, 5, 6, 7]	Group22	7.42574	15	[Aldh1a2, Bmp4, Cobl, En1, Fgf8, Gbx2, Grhl2, Hes3, Nog, Pax6, Sema3c, T, Wnt5a, Zic2, Zic5]
GO:0021872	forebrain generation of neurons	GO_BiologicalProcess-EBI-UniProt-GOA-ACAP-ARAP_08.05.2020_00h00	2.23164e-05	0.0159116	3.67045e-07	5.50568e-06	[4, 6, 7, 8, 9]	Group22	11.3924	9	[Fgf8, Gbx2, Inhba, Lef1, Pax6, Robo2, Sall3, Sema3a, Wnt5a]
GO:0030917	midbrain-hindbrain boundary development	GO_BiologicalProcess-EBI-UniProt-GOA-ACAP-ARAP_08.05.2020_00h00	1.63536e-05	0.0118564	3.67045e-07	5.50568e-06	[3, 5, 6, 7, 8, 9, 10]	Group22	44.4444	4	[En1, Fgf8, Gbx2, Hes3]
GO:0021903	rostrocaudal neural tube patterning	GO_BiologicalProcess-EBI-UniProt-GOA-ACAP-ARAP_08.05.2020_00h00	4.67262e-06	0.00359324	3.67045e-07	5.50568e-06	[5, 6, 7, 8, 9]	Group22	35.7143	5	[En1, Fgf8, Gbx2, Hes3, Pax6]
GO:0021879	forebrain neuron differentiation	GO_BiologicalProcess-EBI-UniProt-GOA-ACAP-ARAP_08.05.2020_00h00	5.61611e-05	0.037628	3.67045e-07	5.50568e-06	[5, 6, 7, 8, 9, 10]	Group22	11.5942	8	[Fgf8, Gbx2, Inhba, Pax6, Robo2, Sall3, Sema3a, Wnt5a]
GO:0061448	connective tissue development	GO_BiologicalProcess-EBI-UniProt-GOA-ACAP-ARAP_08.05.2020_00h00	4.90245e-05	0.0330425	5.60722e-16	2.57932e-14	[4]	Group23	5.71429	18	[Acta2, Arid5b, Axin2, Bmp4, Ccn4, Col11a1, Edn1, Efemp1, Ghr, Grem1, Lox, Mycn, Nog, Pou4f2, Sulf1, Trps1, Wnt5a, Wnt5b]
GO:0001501	skeletal system development	GO_BiologicalProcess-EBI-UniProt-GOA-ACAP-ARAP_08.05.2020_00h00	4.33833e-10	3.98258e-07	5.60722e-16	2.57932e-14	[4, 5]	Group23	6.39432	36	[Arid5b, Axin2, Bmp4, Ccn4, Cdx1, Col11a1, Col3a1, Col5a2, Edn1, Efemp1, Eya1, Fgf8, Fst, Gdf3, Ghr, Gja1, Grem1, Grhl2, Has2, Kdr, Lox, Mycn, Nog, Pdgfc, Ripply1, Sfrp4, Slc40a1, Sp5, Sulf1, T, Tal1, Tnfsf11, Trps1, Vcan, Wnt5a, Wnt5b]
GO:0009887	animal organ morphogenesis	GO_BiologicalProcess-EBI-UniProt-GOA-ACAP-ARAP_08.05.2020_00h00	1.82543e-16	1.79075e-13	5.60722e-16	2.57932e-14	[3, 4, 5, 6]	Group23	5.89255	68	[Acta2, Adamts5, Aldh1a2, Arid5b, Axin2, Bhlhe22, Bmp4, Cav1, Cdh2, Cdx1, Cdx2, Chrna9, Col11a1, Col3a1, Col5a2, Col8a1, Edn1, Efemp1, Eya1, Eya4, Fgf8, Fst, Gbx2, Ghr, Gja1, Grem1, Grhl2, Has2, Inhba, Jag1, Kdr, Lama1, Lef1, Lefty1, Lrrk2, Meis2, Mycn, Neurod1, Nog, Nr5a2, Ntn1, Otop1, Otx2, Pax6, Pax8, Pdgfc, Pgr, Prdm1, Ptn, Ripply1, Robo2, Sema3a, Sema3c, Sfrp4, Slc40a1, Sp5, Sulf1, T, Tnfsf1…
GO:0060348	bone development	GO_BiologicalProcess-EBI-UniProt-GOA-ACAP-ARAP_08.05.2020_00h00	4.86733e-07	0.000404475	5.60722e-16	2.57932e-14	[4, 5, 6]	Group23	7.6	19	[Axin2, Bmp4, Ccn4, Cdx1, Fgf8, Ghr, Gja1, Grem1, Has2, Kdr, Lox, Pdgfc, Ripply1, Sfrp4, Sp5, Sulf1, T, Tal1, Tnfsf11]
GO:0048705	skeletal system morphogenesis	GO_BiologicalProcess-EBI-UniProt-GOA-ACAP-ARAP_08.05.2020_00h00	2.04026e-06	0.00161997	5.60722e-16	2.57932e-14	[4, 5, 6, 7]	Group23	6.90909	19	[Arid5b, Axin2, Bmp4, Cdx1, Col11a1, Eya1, Fgf8, Ghr, Grem1, Grhl2, Has2, Mycn, Nog, Ripply1, Sfrp4, Slc40a1, Sp5, Sulf1, T]
GO:0061053	somite development	GO_BiologicalProcess-EBI-UniProt-GOA-ACAP-ARAP_08.05.2020_00h00	7.9803e-10	7.27005e-07	9.15747e-10	2.01464e-08	[4, 5]	Group24	15.1515	15	[Aldh1a2, Axin2, Cdx1, Cdx2, Cobl, Gdf3, Ifitm1, Lef1, Nog, Otx2, Ripply1, Sema3c, T, Ttn, Wnt5a]
GO:0001756	somitogenesis	GO_BiologicalProcess-EBI-UniProt-GOA-ACAP-ARAP_08.05.2020_00h00	4.1032e-10	3.77085e-07	9.15747e-10	2.01464e-08	[3, 4, 5, 6, 7]	Group24	17.5	14	[Aldh1a2, Axin2, Cdx1, Cdx2, Cobl, Gdf3, Ifitm1, Lef1, Otx2, Ripply1, Sema3c, T, Ttn, Wnt5a]
GO:0016331	morphogenesis of embryonic epithelium	GO_BiologicalProcess-EBI-UniProt-GOA-ACAP-ARAP_08.05.2020_00h00	2.63006e-05	0.018463	9.15747e-10	2.01464e-08	[4, 5, 6]	Group24	7.25389	14	[Aldh1a2, Bmp4, Cobl, Fgf8, Grem1, Grhl2, Nog, Pax8, Sulf1, T, Vegfc, Wnt5a, Zic2, Zic5]
GO:0030903	notochord development	GO_BiologicalProcess-EBI-UniProt-GOA-ACAP-ARAP_08.05.2020_00h00	6.79854e-05	0.0450064	9.15747e-10	2.01464e-08	[5, 6, 7]	Group24	21.7391	5	[Cobl, Gdf3, Nog, T, Wnt5a]
GO:0060513	prostatic bud formation	GO_BiologicalProcess-EBI-UniProt-GOA-ACAP-ARAP_08.05.2020_00h00	6.13365e-05	0.0409114	9.15747e-10	2.01464e-08	[4, 5, 6, 7, 8, 9, 10]	Group24	33.3333	4	[Bmp4, Nog, Sulf1, Wnt5a]
GO:0023057	negative regulation of signaling	GO_BiologicalProcess-EBI-UniProt-GOA-ACAP-ARAP_08.05.2020_00h00	1.48554e-08	1.31471e-05	2.29013e-15	1.00766e-13	[2, 3, 4]	Group25	4.19287	60	[Ahsg, Anxa1, Apln, Apod, Axin2, Bmp4, Btn2a2, Cav1, Ccdc3, Cdh2, Chrna7, Chrna9, Cxcl12, Edn1, Eya1, Eya4, F2rl1, Fbp1, Fbp2, Fcgr2b, Fn1, Fst, Gdf3, Gja1, Grem1, Irak3, Itga1, Jag1, Klf4, Lax1, Lefty1, Lpar1, Lrrk2, Mapt, Mcc, Mup6, Nanog, Neurod1, Nlrc4, Nlrp12, Nog, Notum, Nr0b1, Onecut1, Otop1, Pcdh17, Pde4d, Prdm14, Rgs17, Sall3, Sfrp4, Shisa6, Spink1, Sulf1, Syt4, Tdgf1, Ticam2, Vnn1, Wnt5…
GO:0048585	negative regulation of response to stimulus	GO_BiologicalProcess-EBI-UniProt-GOA-ACAP-ARAP_08.05.2020_00h00	1.48758e-08	1.31502e-05	2.29013e-15	1.00766e-13	[2, 3, 4]	Group25	4.01438	67	[Ahsg, Alox15, Anxa1, Aoah, Apln, Apod, Axin2, Bmp4, Btn2a2, Cav1, Ccdc3, Cdh2, Cdk6, Chrna7, Chrna9, Col3a1, Cxcl12, Dpp4, Enpp3, Eya1, Eya4, F2rl1, Fbp1, Fbp2, Fcgr2b, Fst, Gdf3, Gja1, Grem1, Il33, Irak3, Itga1, Jag1, Klf4, Lax1, Lefty1, Lpar1, Lrrk2, Mcc, Mup6, Nanog, Neurod1, Nlrp12, Nog, Notum, Nr0b1, Nrxn1, Nt5e, Onecut1, Otop1, Pde4d, Prdm14, Rgs17, Robo2, Sall3, Sema3a, Sema3c, Sema5a, Sf…
GO:0007166	cell surface receptor signaling pathway	GO_BiologicalProcess-EBI-UniProt-GOA-ACAP-ARAP_08.05.2020_00h00	4.30614e-16	4.22001e-13	2.29013e-15	1.00766e-13	[3, 4, 5]	Group25	4.14306	117	[Adgrg2, Ahsg, Anxa1, Apela, Apln, Apod, Arid5b, Axin2, Bmp4, Btn2a2, Calcr, Cass4, Cav1, Ccdc3, Ccn4, Cdh2, Cdk6, Chrna7, Chrna9, Clnk, Col3a1, Col4a5, Col4a6, Cxcl12, Cyp1b1, Cysltr1, Dcdc2a, Ddr2, Edn1, Efemp1, Eya1, Eya4, F2rl1, Fcgr2b, Fgf15, Fgf17, Fgf5, Fgf8, Fst, Fzd10, Gabra2, Gabra3, Gabra5, Gadd45a, Gdf3, Gfra1, Ghr, Gpc4, Grem1, Grm6, Ifitm1, Ifitm3, Ifitm7, Il23a, Il33, Inhba, Irak3,…
GO:0010648	negative regulation of cell communication	GO_BiologicalProcess-EBI-UniProt-GOA-ACAP-ARAP_08.05.2020_00h00	1.36327e-08	1.21331e-05	2.29013e-15	1.00766e-13	[3, 4, 5]	Group25	4.20463	60	[Ahsg, Anxa1, Apln, Apod, Axin2, Bmp4, Btn2a2, Cav1, Ccdc3, Cdh2, Chrna7, Chrna9, Cxcl12, Edn1, Eya1, Eya4, F2rl1, Fbp1, Fbp2, Fcgr2b, Fn1, Fst, Gdf3, Gja1, Grem1, Irak3, Itga1, Jag1, Klf4, Lax1, Lefty1, Lpar1, Lrrk2, Mapt, Mcc, Mup6, Nanog, Neurod1, Nlrc4, Nlrp12, Nog, Notum, Nr0b1, Onecut1, Otop1, Pcdh17, Pde4d, Prdm14, Rgs17, Sall3, Sfrp4, Shisa6, Spink1, Sulf1, Syt4, Tdgf1, Ticam2, Vnn1, Wnt5…
GO:0009968	negative regulation of signal transduction	GO_BiologicalProcess-EBI-UniProt-GOA-ACAP-ARAP_08.05.2020_00h00	2.78796e-07	0.000233631	2.29013e-15	1.00766e-13	[3, 4, 5, 6]	Group25	4.17349	51	[Ahsg, Apln, Apod, Axin2, Bmp4, Btn2a2, Cav1, Ccdc3, Cdh2, Chrna7, Chrna9, Cxcl12, Eya1, Eya4, F2rl1, Fbp1, Fbp2, Fcgr2b, Fst, Gdf3, Grem1, Irak3, Itga1, Jag1, Klf4, Lax1, Lefty1, Lpar1, Lrrk2, Mcc, Nanog, Neurod1, Nlrp12, Nog, Notum, Nr0b1, Onecut1, Otop1, Pde4d, Prdm14, Rgs17, Sall3, Sfrp4, Shisa6, Spink1, Sulf1, Tdgf1, Ticam2, Vnn1, Wnt5a, Wnt5b]
GO:0030545	receptor regulator activity	GO_BiologicalProcess-EBI-UniProt-GOA-ACAP-ARAP_08.05.2020_00h00	1.02884e-11	9.71222e-09	5.62917e-11	1.46358e-09	[4]	Group26	6.84211	39	[Apela, Apln, Bmp4, Cxcl12, Dpp4, Edn1, Efemp1, Fgf15, Fgf17, Fgf5, Fgf8, Fst, Gdf3, Gpnmb, Grem1, Il23a, Il33, Inhba, Jag1, Lefty1, Lefty2, Lypd6, Nog, Ntn1, Pdgfc, Pdyn, Ptn, Sema3a, Sema3c, Spp1, Tafa4, Tdgf1, Tnfsf11, Trh, Vegfc, Wnt5a, Wnt5b, Wnt8a, Zp3]
GO:0048018	receptor ligand activity	GO_BiologicalProcess-EBI-UniProt-GOA-ACAP-ARAP_08.05.2020_00h00	1.52813e-11	1.4395e-08	5.62917e-11	1.46358e-09	[3, 4, 5, 6]	Group26	7.04762	37	[Apela, Apln, Bmp4, Cxcl12, Dpp4, Edn1, Efemp1, Fgf15, Fgf17, Fgf5, Fgf8, Gdf3, Gpnmb, Grem1, Il23a, Il33, Inhba, Jag1, Lefty1, Lefty2, Nog, Ntn1, Pdgfc, Pdyn, Ptn, Sema3a, Sema3c, Spp1, Tafa4, Tdgf1, Tnfsf11, Trh, Vegfc, Wnt5a, Wnt5b, Wnt8a, Zp3]
GO:0030546	signaling receptor activator activity	GO_BiologicalProcess-EBI-UniProt-GOA-ACAP-ARAP_08.05.2020_00h00	2.0118e-11	1.89311e-08	5.62917e-11	1.46358e-09	[5]	Group26	6.98113	37	[Apela, Apln, Bmp4, Cxcl12, Dpp4, Edn1, Efemp1, Fgf15, Fgf17, Fgf5, Fgf8, Gdf3, Gpnmb, Grem1, Il23a, Il33, Inhba, Jag1, Lefty1, Lefty2, Nog, Ntn1, Pdgfc, Pdyn, Ptn, Sema3a, Sema3c, Spp1, Tafa4, Tdgf1, Tnfsf11, Trh, Vegfc, Wnt5a, Wnt5b, Wnt8a, Zp3]
GO:0071363	cellular response to growth factor stimulus	GO_BiologicalProcess-EBI-UniProt-GOA-ACAP-ARAP_08.05.2020_00h00	1.80841e-07	0.000152811	5.62917e-11	1.46358e-09	[5]	Group26	5.14706	35	[Anxa1, Apln, Bmp4, Cav1, Col3a1, Edn1, Fgf15, Fgf17, Fgf5, Fgf8, Fst, Gdf3, Gfra1, Grem1, Has2, Kdr, Klf4, Lef1, Lefty1, Lefty2, Lox, Nanog, Nog, Nrxn1, Onecut1, Postn, Prdm14, Ptn, Sfrp4, Sh3gl2, Stmn2, Sulf1, Tdgf1, Vegfc, Wnt5a]
GO:0005125	cytokine activity	GO_BiologicalProcess-EBI-UniProt-GOA-ACAP-ARAP_08.05.2020_00h00	4.51074e-06	0.0034868	5.62917e-11	1.46358e-09	[4, 5, 6, 7]	Group26	7.14286	17	[Bmp4, Cxcl12, Edn1, Gdf3, Grem1, Il23a, Il33, Inhba, Lefty1, Lefty2, Nog, Ntn1, Spp1, Tnfsf11, Wnt5a, Wnt5b, Wnt8a]
GO:0008083	growth factor activity	GO_BiologicalProcess-EBI-UniProt-GOA-ACAP-ARAP_08.05.2020_00h00	4.08037e-07	0.000340303	5.62917e-11	1.46358e-09	[4, 5, 6, 7]	Group26	9.61539	15	[Bmp4, Cxcl12, Efemp1, Fgf15, Fgf17, Fgf5, Fgf8, Gdf3, Inhba, Lefty1, Lefty2, Pdgfc, Ptn, Tdgf1, Vegfc]
GO:0023056	positive regulation of signaling	GO_BiologicalProcess-EBI-UniProt-GOA-ACAP-ARAP_08.05.2020_00h00	1.33172e-10	1.23451e-07	2.43026e-15	1.04501e-13	[2, 3, 4]	Group27	4.08998	80	[Acta2, Alox15, Apela, Apln, Bmp4, Calcr, Cav1, Ccn4, Cd2, Cdh2, Chrna7, Col3a1, Cxcl12, Cyp1b1, Dcdc2a, Ddx58, Dock2, Edn1, F2rl1, Fcgr2b, Fgf15, Fgf8, Fzd10, Gadd45a, Gdf3, Ghr, Gja1, Gpnmb, Grem1, Ifih1, Il23a, Il33, Inhba, Irgm1, Itga1, Jag1, Kdr, Klf2, Lefty1, Lefty2, Lpar1, Lpar4, Lpar6, Lrrk2, Lurap1l, Lypd6, Mdfic, Mup6, Myb, Nlrp12, Nrxn1, Pak1, Pax6, Pdgfc, Pim2, Plcb1, Postn, Prlr, Ptn…
GO:0048585	negative regulation of response to stimulus	GO_BiologicalProcess-EBI-UniProt-GOA-ACAP-ARAP_08.05.2020_00h00	1.48758e-08	1.31502e-05	2.43026e-15	1.04501e-13	[2, 3, 4]	Group27	4.01438	67	[Ahsg, Alox15, Anxa1, Aoah, Apln, Apod, Axin2, Bmp4, Btn2a2, Cav1, Ccdc3, Cdh2, Cdk6, Chrna7, Chrna9, Col3a1, Cxcl12, Dpp4, Enpp3, Eya1, Eya4, F2rl1, Fbp1, Fbp2, Fcgr2b, Fst, Gdf3, Gja1, Grem1, Il33, Irak3, Itga1, Jag1, Klf4, Lax1, Lefty1, Lpar1, Lrrk2, Mcc, Mup6, Nanog, Neurod1, Nlrp12, Nog, Notum, Nr0b1, Nrxn1, Nt5e, Onecut1, Otop1, Pde4d, Prdm14, Rgs17, Robo2, Sall3, Sema3a, Sema3c, Sema5a, Sf…
GO:0007166	cell surface receptor signaling pathway	GO_BiologicalProcess-EBI-UniProt-GOA-ACAP-ARAP_08.05.2020_00h00	4.30614e-16	4.22001e-13	2.43026e-15	1.04501e-13	[3, 4, 5]	Group27	4.14306	117	[Adgrg2, Ahsg, Anxa1, Apela, Apln, Apod, Arid5b, Axin2, Bmp4, Btn2a2, Calcr, Cass4, Cav1, Ccdc3, Ccn4, Cdh2, Cdk6, Chrna7, Chrna9, Clnk, Col3a1, Col4a5, Col4a6, Cxcl12, Cyp1b1, Cysltr1, Dcdc2a, Ddr2, Edn1, Efemp1, Eya1, Eya4, F2rl1, Fcgr2b, Fgf15, Fgf17, Fgf5, Fgf8, Fst, Fzd10, Gabra2, Gabra3, Gabra5, Gadd45a, Gdf3, Gfra1, Ghr, Gpc4, Grem1, Grm6, Ifitm1, Ifitm3, Ifitm7, Il23a, Il33, Inhba, Irak3,…
GO:0010647	positive regulation of cell communication	GO_BiologicalProcess-EBI-UniProt-GOA-ACAP-ARAP_08.05.2020_00h00	1.22559e-10	1.13735e-07	2.43026e-15	1.04501e-13	[3, 4, 5]	Group27	4.10256	80	[Acta2, Alox15, Apela, Apln, Bmp4, Calcr, Cav1, Ccn4, Cd2, Cdh2, Chrna7, Col3a1, Cxcl12, Cyp1b1, Dcdc2a, Ddx58, Dock2, Edn1, F2rl1, Fcgr2b, Fgf15, Fgf8, Fzd10, Gadd45a, Gdf3, Ghr, Gja1, Gpnmb, Grem1, Ifih1, Il23a, Il33, Inhba, Irgm1, Itga1, Jag1, Kdr, Klf2, Lefty1, Lefty2, Lpar1, Lpar4, Lpar6, Lrrk2, Lurap1l, Lypd6, Mdfic, Mup6, Myb, Nlrp12, Nrxn1, Pak1, Pax6, Pdgfc, Pim2, Plcb1, Postn, Prlr, Ptn…
GO:0009967	positive regulation of signal transduction	GO_BiologicalProcess-EBI-UniProt-GOA-ACAP-ARAP_08.05.2020_00h00	2.10979e-08	1.84817e-05	2.43026e-15	1.04501e-13	[3, 4, 5, 6]	Group27	4.00972	66	[Acta2, Alox15, Apela, Bmp4, Calcr, Cav1, Ccn4, Cdh2, Chrna7, Col3a1, Cyp1b1, Dcdc2a, Dock2, Edn1, F2rl1, Fcgr2b, Fgf15, Fgf8, Fzd10, Gadd45a, Gdf3, Ghr, Gpnmb, Grem1, Il23a, Inhba, Irgm1, Itga1, Jag1, Kdr, Klf2, Lefty1, Lefty2, Lpar1, Lpar4, Lpar6, Lrrk2, Lurap1l, Lypd6, Mdfic, Mup6, Nlrp12, Nrxn1, Pak1, Pdgfc, Pim2, Plcb1, Prlr, Rasgrp1, Robo2, Ror1, Rragb, Rragd, Sash1, Scel, Sema5a, Sfrp4, Su…
GO:0007167	enzyme linked receptor protein signaling pathway	GO_BiologicalProcess-EBI-UniProt-GOA-ACAP-ARAP_08.05.2020_00h00	4.07616e-10	3.75007e-07	2.43026e-15	1.04501e-13	[4, 5, 6]	Group27	5.18518	49	[Ahsg, Apela, Apln, Apod, Arid5b, Bmp4, Cass4, Cav1, Clnk, Col3a1, Col4a5, Col4a6, Ddr2, Efemp1, Fgf15, Fgf17, Fgf5, Fgf8, Fst, Gdf3, Gfra1, Ghr, Grem1, Inhba, Itga1, Kdr, Lef1, Lefty1, Lefty2, Lox, Mup6, Nanog, Nog, Nrxn1, Onecut1, Pak1, Pdgfc, Plcb1, Prdm14, Prlr, Sfrp4, Sulf1, T, Tdgf1, Trps1, Vegfc, Vim, Wnt5a, Zic2]
GO:0050673	epithelial cell proliferation	GO_BiologicalProcess-EBI-UniProt-GOA-ACAP-ARAP_08.05.2020_00h00	4.48074e-05	0.0304242	3.09366e-09	6.49668e-08	[3]	Group28	4.94624	23	[Aldh1a2, Apela, Apln, Bmp4, Cav1, Cdk6, Col8a1, Cxcl12, Eya1, Fst, Gja1, Has2, Kdr, Mcc, Nog, Pax6, Pgr, Ptn, Sema5a, Sulf1, Tnfsf11, Vegfc, Wnt5a]
GO:0090287	regulation of cellular response to growth factor stimulus	GO_BiologicalProcess-EBI-UniProt-GOA-ACAP-ARAP_08.05.2020_00h00	1.2427e-05	0.009109	3.09366e-09	6.49668e-08	[3, 4, 6]	Group28	6.33803	18	[Apln, Bmp4, Cav1, Fst, Gdf3, Grem1, Kdr, Lox, Nanog, Nog, Nrxn1, Onecut1, Prdm14, Sfrp4, Sulf1, Tdgf1, Vegfc, Wnt5a]
GO:0001936	regulation of endothelial cell proliferation	GO_BiologicalProcess-EBI-UniProt-GOA-ACAP-ARAP_08.05.2020_00h00	2.53296e-05	0.017832	3.09366e-09	6.49668e-08	[5, 6]	Group28	8.33333	12	[Aldh1a2, Apela, Apln, Bmp4, Cav1, Cxcl12, Gja1, Kdr, Sema5a, Sulf1, Vegfc, Wnt5a]
GO:0001525	angiogenesis	GO_BiologicalProcess-EBI-UniProt-GOA-ACAP-ARAP_08.05.2020_00h00	1.42358e-08	1.2613e-05	3.09366e-09	6.49668e-08	[3, 4, 5, 6, 7, 8, 9, 10]	Group28	5.94595	33	[Anxa1, Apela, Apln, Bmp4, Cav1, Chrna7, Col8a1, Cxcl12, Cyp1b1, Cysltr1, Edn1, Enpp2, Fgf8, Fn1, Gadd45a, Gbx2, Grem1, Kdr, Klf2, Klf4, Lef1, Ndnf, Nrcam, Nrxn1, Ptn, Robo4, Sash1, Sema5a, Sulf1, Tal1, Tdgf1, Vegfc, Wnt5a]
GO:0030510	regulation of BMP signaling pathway	GO_BiologicalProcess-EBI-UniProt-GOA-ACAP-ARAP_08.05.2020_00h00	3.53563e-06	0.00275425	3.09366e-09	6.49668e-08	[4, 5, 6, 7, 8, 9]	Group28	11.1111	11	[Bmp4, Cav1, Fst, Gdf3, Grem1, Kdr, Nanog, Nog, Sfrp4, Sulf1, Wnt5a]
GO:0002040	sprouting angiogenesis	GO_BiologicalProcess-EBI-UniProt-GOA-ACAP-ARAP_08.05.2020_00h00	4.76632e-05	0.0321727	3.09366e-09	6.49668e-08	[4, 5, 6, 7, 8, 9, 10, 11]	Group28	8.46154	11	[Anxa1, Apela, Bmp4, Grem1, Kdr, Klf2, Klf4, Lef1, Sema5a, Tdgf1, Vegfc]
GO:0001101	response to acid chemical	GO_BiologicalProcess-EBI-UniProt-GOA-ACAP-ARAP_08.05.2020_00h00	2.55329e-06	0.002012	2.61398e-12	8.36473e-11	[3]	Group29	5.9126	23	[Aldh1a2, Apob, Col3a1, Col4a6, Col5a2, Cyp26a1, Dnmt3b, Edn1, Gja1, Kdr, Klf2, Klf4, Lefty1, Myb, Nanog, Pdgfc, Phc1, Plcb1, Ptn, Rragb, Rragd, Rxrg, T]
GO:0071495	cellular response to endogenous stimulus	GO_BiologicalProcess-EBI-UniProt-GOA-ACAP-ARAP_08.05.2020_00h00	3.8515e-11	3.60886e-08	2.61398e-12	8.36473e-11	[3]	Group29	4.59849	67	[Ahsg, Anxa1, Apln, Apob, Bmp4, Cacna2d1, Cav1, Chrna7, Col3a1, Col4a6, Col5a2, Dnmt3b, Edn1, Fcgr2b, Fgf15, Fgf17, Fgf5, Fgf8, Fst, Gdf3, Ghr, Gja1, Gna14, Grem1, Has2, Inhba, Kdr, Klf2, Klf4, Lef1, Lefty1, Lefty2, Lox, Lrrk2, Mup6, Nanog, Nog, Nr0b1, Nr5a2, Nrxn1, Onecut1, Otop1, Pak1, Pax8, Pde4d, Pdgfc, Pgr, Plcb1, Postn, Pou4f2, Prdm14, Prlr, Ptn, Robo2, Rragb, Rragd, Rxrg, Ryr3, Sfrp4, Sh3g…
GO:0033993	response to lipid	GO_BiologicalProcess-EBI-UniProt-GOA-ACAP-ARAP_08.05.2020_00h00	8.89123e-07	0.000723746	2.61398e-12	8.36473e-11	[4]	Group29	4.24929	45	[Aldh1a2, Aldh3a1, Anxa1, Apob, Bmp4, Calcr, Cav1, Cyp26a1, Dnmt3b, Edn1, Gbp2, Ghr, Gja1, Inhba, Irak3, Klf4, Lef1, Lefty1, Lox, Lpar1, Mup6, Myb, Nanog, Nefl, Nr0b1, Nr5a2, Pak1, Pappa, Pde4d, Pgr, Phc1, Plcb1, Postn, Pou4f2, Ptn, Raet1a, Rxrg, Sash1, Spp1, Sprr2a3, T, Ticam2, Trh, Vim, Wnt5a]
GO:1901699	cellular response to nitrogen compound	GO_BiologicalProcess-EBI-UniProt-GOA-ACAP-ARAP_08.05.2020_00h00	4.05448e-05	0.0276921	2.61398e-12	8.36473e-11	[4]	Group29	4.22164	32	[Ahsg, Cacna2d1, Cav1, Chrna7, Col3a1, Col4a6, Col5a2, Colec12, Ddx58, Dnmt3b, Edn1, Fcgr2b, Ghr, Gja1, Gna14, Ifih1, Klf2, Klf4, Lrrk2, Mup6, Nanog, Otop1, Pak1, Pde4d, Pdgfc, Plcb1, Pou4f2, Raet1a, Rragb, Rragd, Ryr3, Vim]
GO:0048545	response to steroid hormone	GO_BiologicalProcess-EBI-UniProt-GOA-ACAP-ARAP_08.05.2020_00h00	4.55859e-05	0.0308617	2.61398e-12	8.36473e-11	[4, 5]	Group29	5.21092	21	[Aldh3a1, Anxa1, Bmp4, Calcr, Cav1, Dnmt3b, Edn1, Ghr, Lef1, Lox, Nefl, Nr0b1, Nr5a2, Pak1, Pappa, Pgr, Pou4f2, Ptn, Rxrg, Spp1, Trh]
GO:0071396	cellular response to lipid	GO_BiologicalProcess-EBI-UniProt-GOA-ACAP-ARAP_08.05.2020_00h00	4.99638e-06	0.00382723	2.61398e-12	8.36473e-11	[5]	Group29	4.74074	32	[Aldh1a2, Anxa1, Apob, Bmp4, Cyp26a1, Dnmt3b, Edn1, Gbp2, Gja1, Inhba, Klf4, Lef1, Lpar1, Mup6, Myb, Nr0b1, Nr5a2, Pak1, Pde4d, Pgr, Phc1, Plcb1, Pou4f2, Ptn, Raet1a, Rxrg, Sash1, Spp1, T, Ticam2, Vim, Wnt5a]
GO:0071407	cellular response to organic cyclic compound	GO_BiologicalProcess-EBI-UniProt-GOA-ACAP-ARAP_08.05.2020_00h00	1.65567e-05	0.0119871	2.61398e-12	8.36473e-11	[5]	Group29	4.57317	30	[Anxa1, Bmp4, Cav1, Colec12, Cyp1b1, Ddx58, Dnmt3b, Edn1, Gja1, Gna14, Ifih1, Inhba, Klf2, Klf4, Lef1, Lrrk2, Nanog, Nr0b1, Nr5a2, Pak1, Pde4d, Pgr, Plcb1, Pou4f2, Ptn, Raet1a, Rxrg, Ryr3, Sp5, Spp1]
GO:0070887	cellular response to chemical stimulus	GO_BiologicalProcess-EBI-UniProt-GOA-ACAP-ARAP_08.05.2020_00h00	1.52441e-19	1.52137e-16	3.78471e-19	2.08159e-17	[3]	Group30	4.18848	136	[Adam23, Ahsg, Aldh1a2, Alox15, Alox5ap, Anxa1, Apln, Apob, Arid5b, Bmp4, Cacna2d1, Cav1, Ccdc3, Chrna7, Col3a1, Col4a6, Col5a2, Colec12, Cxcl12, Cyp1b1, Cyp26a1, Cyp2b23, Cyp2j13, Ddx58, Dnmt3b, Dpp4, Dpysl3, Edn1, Efhd1, Enpp2, F2rl1, Fbp1, Fbp2, Fcgr2b, Fgf15, Fgf17, Fgf5, Fgf8, Fn1, Foxd3, Fst, Gbp2, Gbp2b, Gbp4, Gbp9, Gdf3, Gfra1, Ghr, Gja1, Gna14, Grem1, Gsta3, Has2, Ifih1, Ifitm1, Ifitm3, …
GO:0071495	cellular response to endogenous stimulus	GO_BiologicalProcess-EBI-UniProt-GOA-ACAP-ARAP_08.05.2020_00h00	3.8515e-11	3.60886e-08	3.78471e-19	2.08159e-17	[3]	Group30	4.59849	67	[Ahsg, Anxa1, Apln, Apob, Bmp4, Cacna2d1, Cav1, Chrna7, Col3a1, Col4a6, Col5a2, Dnmt3b, Edn1, Fcgr2b, Fgf15, Fgf17, Fgf5, Fgf8, Fst, Gdf3, Ghr, Gja1, Gna14, Grem1, Has2, Inhba, Kdr, Klf2, Klf4, Lef1, Lefty1, Lefty2, Lox, Lrrk2, Mup6, Nanog, Nog, Nr0b1, Nr5a2, Nrxn1, Onecut1, Otop1, Pak1, Pax8, Pde4d, Pdgfc, Pgr, Plcb1, Postn, Pou4f2, Prdm14, Prlr, Ptn, Robo2, Rragb, Rragd, Rxrg, Ryr3, Sfrp4, Sh3g…
GO:0034097	response to cytokine	GO_BiologicalProcess-EBI-UniProt-GOA-ACAP-ARAP_08.05.2020_00h00	2.19113e-15	2.13197e-12	3.78471e-19	2.08159e-17	[4]	Group30	6.14125	60	[Adam23, Aldh1a2, Alox15, Anxa1, Apob, Arid5b, Cav1, Ccdc3, Col3a1, Cxcl12, Ddx58, Dpysl3, Edn1, F2rl1, Fn1, Foxd3, Gbp2, Gbp2b, Gbp4, Gbp9, Ghr, Has2, Ifih1, Ifitm1, Ifitm3, Ifitm7, Il33, Irak3, Irgm1, Klf2, Klf4, Kynu, Lef1, Lox, Lrrc2, Mcf2, Msc, Myb, Nanog, Nlrp12, Nr5a2, Otop1, Otx2, Pax6, Phc1, Plcb1, Postn, Pou4f2, Prlr, Rfx2, Spp1, Tcl1, Tdgf1, Ticam2, Tnfsf11, Trim2, Vegfc, Vim, Wnt5a, Z…
GO:0071310	cellular response to organic substance	GO_BiologicalProcess-EBI-UniProt-GOA-ACAP-ARAP_08.05.2020_00h00	4.6608e-18	4.62351e-15	3.78471e-19	2.08159e-17	[4]	Group30	4.44874	115	[Adam23, Ahsg, Aldh1a2, Alox15, Anxa1, Apln, Apob, Arid5b, Bmp4, Cacna2d1, Cav1, Ccdc3, Chrna7, Col3a1, Col4a6, Col5a2, Colec12, Cxcl12, Cyp1b1, Cyp26a1, Ddx58, Dnmt3b, Dpysl3, Edn1, F2rl1, Fcgr2b, Fgf15, Fgf17, Fgf5, Fgf8, Fn1, Foxd3, Fst, Gbp2, Gbp2b, Gbp4, Gbp9, Gdf3, Gfra1, Ghr, Gja1, Gna14, Grem1, Has2, Ifih1, Ifitm1, Ifitm3, Ifitm7, Il33, Inhba, Irak3, Irgm1, Kdr, Klf2, Klf4, Lef1, Lefty1, …
GO:0071345	cellular response to cytokine stimulus	GO_BiologicalProcess-EBI-UniProt-GOA-ACAP-ARAP_08.05.2020_00h00	1.79302e-14	1.73923e-11	3.78471e-19	2.08159e-17	[5]	Group30	6.33803	54	[Adam23, Alox15, Apob, Arid5b, Cav1, Ccdc3, Cxcl12, Dpysl3, Edn1, F2rl1, Fn1, Foxd3, Gbp2, Gbp2b, Gbp4, Gbp9, Ghr, Has2, Ifitm1, Ifitm3, Ifitm7, Il33, Irak3, Irgm1, Klf2, Klf4, Lef1, Lox, Lrrc2, Mcf2, Msc, Myb, Nanog, Nlrp12, Nr5a2, Otop1, Otx2, Pax6, Phc1, Plcb1, Postn, Pou4f2, Prlr, Rfx2, Spp1, Tcl1, Tdgf1, Ticam2, Tnfsf11, Trim2, Vegfc, Vim, Wnt5a, Zfp42]
GO:1990823	response to leukemia inhibitory factor	GO_BiologicalProcess-EBI-UniProt-GOA-ACAP-ARAP_08.05.2020_00h00	1.10017e-10	1.02536e-07	3.78471e-19	2.08159e-17	[5]	Group30	13.5338	18	[Adam23, Arid5b, Foxd3, Klf4, Lrrc2, Mcf2, Msc, Myb, Nr5a2, Otx2, Pax6, Phc1, Rfx2, Spp1, Tnfsf11, Trim2, Vegfc, Zfp42]
GO:1990830	cellular response to leukemia inhibitory factor	GO_BiologicalProcess-EBI-UniProt-GOA-ACAP-ARAP_08.05.2020_00h00	9.6831e-11	9.03433e-08	3.78471e-19	2.08159e-17	[6]	Group30	13.6364	18	[Adam23, Arid5b, Foxd3, Klf4, Lrrc2, Mcf2, Msc, Myb, Nr5a2, Otx2, Pax6, Phc1, Rfx2, Spp1, Tnfsf11, Trim2, Vegfc, Zfp42]
KEGG:04310	Wnt signaling pathway	KEGG_08.05.2020	1.75774e-05	0.0126558	2.46986e-16	1.18553e-14	[-1]	Group31	8.02469	13	[Axin2, Ccn4, Fzd10, Gpc4, Lef1, Notum, Plcb1, Porcn, Ror1, Sfrp4, Wnt5a, Wnt5b, Wnt8a]
KEGG:04550	Signaling pathways regulating pluripotency of stem cells	KEGG_08.05.2020	6.16004e-07	0.000509435	2.46986e-16	1.18553e-14	[-1]	Group31	10	14	[Axin2, Bmp4, Fzd10, Inhba, Klf4, Lefty1, Lefty2, Nanog, Onecut1, Pax6, Wnt5a, Wnt5b, Wnt8a, Zic3]
KEGG:05200	Pathways in cancer	KEGG_08.05.2020	8.38153e-08	7.22488e-05	2.46986e-16	1.18553e-14	[-1]	Group31	5.75139	31	[Axin2, Bmp4, Cdk6, Col4a5, Col4a6, Cxcl12, Edn1, Fgf15, Fgf17, Fgf5, Fgf8, Fn1, Fzd10, Gadd45a, Gsta3, Il23a, Jag1, Lama1, Lef1, Lpar1, Lpar4, Lpar6, Pax8, Pim2, Plcb1, Rasgrp1, Rxrg, Vegfc, Wnt5a, Wnt5b, Wnt8a]
KEGG:05217	Basal cell carcinoma	KEGG_08.05.2020	2.87872e-05	0.0200647	2.46986e-16	1.18553e-14	[-1]	Group31	12.6984	8	[Axin2, Bmp4, Fzd10, Gadd45a, Lef1, Wnt5a, Wnt5b, Wnt8a]
KEGG:05224	Breast cancer	KEGG_08.05.2020	1.87649e-07	0.000158376	2.46986e-16	1.18553e-14	[-1]	Group31	10.2041	15	[Axin2, Cdk6, Fgf15, Fgf17, Fgf5, Fgf8, Fzd10, Gadd45a, Jag1, Lef1, Pgr, Tnfsf11, Wnt5a, Wnt5b, Wnt8a]
KEGG:05226	Gastric cancer	KEGG_08.05.2020	7.65246e-06	0.00580056	2.46986e-16	1.18553e-14	[-1]	Group31	8.66667	13	[Axin2, Cdx2, Fgf15, Fgf17, Fgf5, Fgf8, Fzd10, Gadd45a, Lef1, Rxrg, Wnt5a, Wnt5b, Wnt8a]
GO:0008543	fibroblast growth factor receptor signaling pathway	GO_BiologicalProcess-EBI-UniProt-GOA-ACAP-ARAP_08.05.2020_00h00	2.08521e-06	0.00165357	2.46986e-16	1.18553e-14	[5, 6, 7, 8]	Group31	13.1579	10	[Apln, Fgf15, Fgf17, Fgf5, Fgf8, Nog, Nrxn1, Prdm14, Sulf1, Wnt5a]
GO:0009888	tissue development	GO_BiologicalProcess-EBI-UniProt-GOA-ACAP-ARAP_08.05.2020_00h00	9.55943e-29	9.60722e-26	9.55943e-29	6.11803e-27	[3]	Group32	5.74988	120	[AW551984, Acta2, Ahsg, Aldh1a2, Alox15, Anxa1, Apela, Apod, Arid5b, Astn2, Axin2, Bdh2, Bmp4, Bnc2, Cav1, Ccn4, Ccno, Cdh2, Cdk6, Cdx1, Cdx2, Cobl, Col11a1, Col3a1, Col5a2, Col8a1, Cxcl12, Cyp1b1, Cyp26a1, Ddr2, Edn1, Efemp1, En1, Eya1, F2rl1, Fgf15, Fgf8, Fn1, Frem2, Fst, Gbx2, Gcm1, Gdf3, Ghr, Gja1, Gpnmb, Grem1, Grhl2, Gsta3, Has2, Hes3, Hopx, Ifitm1, Inhba, Insm1, Jag1, Kdr, Klf2, Klf4, Lama…
GO:0008544	epidermis development	GO_BiologicalProcess-EBI-UniProt-GOA-ACAP-ARAP_08.05.2020_00h00	1.29505e-05	0.00946681	9.55943e-29	6.11803e-27	[4]	Group32	5.8651	20	[Anxa1, Bmp4, Fst, Gdf3, Grhl2, Inhba, Jag1, Klf4, Lor, Mycn, Pax6, Pou2f3, Scel, Sfrp4, Sox21, Sprr2a3, Tgm3, Tnfrsf19, Trps1, Wnt5a]
GO:0060429	epithelium development	GO_BiologicalProcess-EBI-UniProt-GOA-ACAP-ARAP_08.05.2020_00h00	6.29728e-25	6.31617e-22	9.55943e-29	6.11803e-27	[4]	Group32	6.85484	85	[Acta2, Aldh1a2, Anxa1, Apela, Astn2, Axin2, Bdh2, Bmp4, Cav1, Ccno, Cdh2, Cdk6, Cdx1, Cdx2, Cobl, Cxcl12, Edn1, En1, Eya1, F2rl1, Fgf8, Frem2, Fst, Gbx2, Gcm1, Gdf3, Gja1, Grem1, Grhl2, Gsta3, Hes3, Ifitm1, Inhba, Insm1, Jag1, Kdr, Klf2, Klf4, Lama1, Lef1, Lor, Mycn, Neurod1, Nog, Nphs1, Nr0b1, Nr5a2, Ntn1, Onecut1, Otx2, Pak1, Pax6, Pax8, Pde4d, Pgr, Pou2f3, Prdm1, Prlr, Ptn, Rfx6, Ripply1, Rob…
GO:0030855	epithelial cell differentiation	GO_BiologicalProcess-EBI-UniProt-GOA-ACAP-ARAP_08.05.2020_00h00	5.51393e-13	5.28786e-10	9.55943e-29	6.11803e-27	[4, 5]	Group32	6.67656	45	[Acta2, Anxa1, Bdh2, Bmp4, Cav1, Ccno, Cdh2, Cdk6, Cdx2, F2rl1, Fgf8, Gdf3, Gja1, Grem1, Grhl2, Insm1, Jag1, Kdr, Klf2, Klf4, Lama1, Lef1, Lor, Mycn, Neurod1, Nphs1, Nr0b1, Nr5a2, Onecut1, Pax6, Pax8, Pde4d, Pgr, Pou2f3, Prdm1, Prlr, Ptn, Rfx6, Robo4, Scel, Sfrp4, Sprr2a3, Tgm3, Vim, Wnt5a]
GO:0002064	epithelial cell development	GO_BiologicalProcess-EBI-UniProt-GOA-ACAP-ARAP_08.05.2020_00h00	1.67782e-05	0.0121306	9.55943e-29	6.11803e-27	[4, 5, 6]	Group32	6.46388	17	[Acta2, Bmp4, Cdk6, F2rl1, Gja1, Grhl2, Insm1, Jag1, Nphs1, Onecut1, Pax6, Pde4d, Pgr, Prdm1, Robo4, Vim, Wnt5a]
GO:0002065	columnar/cuboidal epithelial cell differentiation	GO_BiologicalProcess-EBI-UniProt-GOA-ACAP-ARAP_08.05.2020_00h00	9.44473e-07	0.000766912	9.55943e-29	6.11803e-27	[5, 6]	Group32	9.65517	14	[Bmp4, Cdh2, Cdk6, Cdx2, Fgf8, Insm1, Jag1, Lef1, Mycn, Neurod1, Pax6, Prdm1, Rfx6, Wnt5a]
GO:0009913	epidermal cell differentiation	GO_BiologicalProcess-EBI-UniProt-GOA-ACAP-ARAP_08.05.2020_00h00	1.37994e-05	0.0100322	9.55943e-29	6.11803e-27	[5, 6]	Group32	7.24638	15	[Anxa1, Bmp4, Gdf3, Grhl2, Jag1, Klf4, Lor, Mycn, Pax6, Pou2f3, Scel, Sfrp4, Sprr2a3, Tgm3, Wnt5a]
GO:0002009	morphogenesis of an epithelium	GO_BiologicalProcess-EBI-UniProt-GOA-ACAP-ARAP_08.05.2020_00h00	1.67686e-09	1.51923e-06	1.00711e-12	3.5249e-11	[4, 5]	Group33	6.08108	36	[Aldh1a2, Astn2, Bmp4, Cobl, Cxcl12, Edn1, Eya1, Fgf8, Frem2, Fst, Gbx2, Gcm1, Gja1, Grem1, Grhl2, Jag1, Kdr, Klf4, Lama1, Lef1, Mycn, Nog, Ntn1, Pak1, Pax8, Pgr, Sema3a, Sema3c, Sema5a, Sulf1, T, Vegfc, Wnt5a, Zic2, Zic3, Zic5]
GO:0035270	endocrine system development	GO_BiologicalProcess-EBI-UniProt-GOA-ACAP-ARAP_08.05.2020_00h00	9.72388e-08	8.35281e-05	1.00711e-12	3.5249e-11	[4, 5]	Group33	10	16	[Aldh1a2, Anxa1, Arid5b, Bmp4, Cdk6, Fgf8, Insm1, Neurod1, Nog, Nr0b1, Nr5a2, Onecut1, Pax6, Pax8, Rfx6, Wnt5a]
GO:0048608	reproductive structure development	GO_BiologicalProcess-EBI-UniProt-GOA-ACAP-ARAP_08.05.2020_00h00	2.57223e-08	2.2507e-05	1.00711e-12	3.5249e-11	[3, 4, 5, 6]	Group33	5.92593	32	[Ahsg, Anxa1, Apela, Arid5b, Bmp4, Cdx2, Fgf8, Foxd3, Fst, Gcm1, Gja1, Gjb1, Grhl2, Inhba, Kdr, Lef1, Nanog, Nog, Nr0b1, Pcyt1b, Pgr, Prdm1, Prlr, Ptn, Robo2, Sema3a, Sulf1, Ttpa, Wnt5a, Zfp42, Zfpm2, Zp3]
GO:0061458	reproductive system development	GO_BiologicalProcess-EBI-UniProt-GOA-ACAP-ARAP_08.05.2020_00h00	3.18885e-08	2.78068e-05	1.00711e-12	3.5249e-11	[4, 5]	Group33	5.87156	32	[Ahsg, Anxa1, Apela, Arid5b, Bmp4, Cdx2, Fgf8, Foxd3, Fst, Gcm1, Gja1, Gjb1, Grhl2, Inhba, Kdr, Lef1, Nanog, Nog, Nr0b1, Pcyt1b, Pgr, Prdm1, Prlr, Ptn, Robo2, Sema3a, Sulf1, Ttpa, Wnt5a, Zfp42, Zfpm2, Zp3]
GO:0048732	gland development	GO_BiologicalProcess-EBI-UniProt-GOA-ACAP-ARAP_08.05.2020_00h00	9.5663e-06	0.00709819	1.00711e-12	3.5249e-11	[4, 5, 6]	Group33	4.85269	28	[Aldh1a2, Anxa1, Arid5b, Bmp4, Cav1, Cobl, Fgf8, Gja1, Insm1, Lama1, Lef1, Myb, Nog, Nr0b1, Ntn1, Onecut1, Pax6, Pax8, Pgr, Prlr, Ptn, Sema3a, Sema3c, Sulf1, Tnfsf11, Wls, Wnt5a, Zic3]
GO:0060562	epithelial tube morphogenesis	GO_BiologicalProcess-EBI-UniProt-GOA-ACAP-ARAP_08.05.2020_00h00	9.96416e-08	8.54925e-05	1.00711e-12	3.5249e-11	[4, 5, 6]	Group33	6.46766	26	[Aldh1a2, Bmp4, Cobl, Cxcl12, Edn1, Eya1, Fgf8, Gbx2, Gja1, Grem1, Grhl2, Kdr, Lama1, Lef1, Mycn, Nog, Ntn1, Pak1, Pax8, Pgr, Sema5a, T, Wnt5a, Zic2, Zic3, Zic5]
GO:0022612	gland morphogenesis	GO_BiologicalProcess-EBI-UniProt-GOA-ACAP-ARAP_08.05.2020_00h00	2.27851e-05	0.016223	1.00711e-12	3.5249e-11	[4, 5, 6, 7]	Group33	7.83133	13	[Bmp4, Cav1, Fgf8, Lama1, Nog, Ntn1, Pax6, Pgr, Ptn, Sema3a, Sema3c, Sulf1, Wnt5a]
GO:0048736	appendage development	GO_BiologicalProcess-EBI-UniProt-GOA-ACAP-ARAP_08.05.2020_00h00	1.05768e-06	0.000854605	7.08898e-12	2.05581e-10	[3, 4]	Group34	7.94393	17	[Aldh1a2, Bmp4, En1, Fgf8, Frem2, Gja1, Grem1, Grhl2, Lef1, Mycn, Nog, Sall3, Sema3c, Slc40a1, Sp8, Sulf1, Wnt5a]
GO:0061448	connective tissue development	GO_BiologicalProcess-EBI-UniProt-GOA-ACAP-ARAP_08.05.2020_00h00	4.90245e-05	0.0330425	7.08898e-12	2.05581e-10	[4]	Group34	5.71429	18	[Acta2, Arid5b, Axin2, Bmp4, Ccn4, Col11a1, Edn1, Efemp1, Ghr, Grem1, Lox, Mycn, Nog, Pou4f2, Sulf1, Trps1, Wnt5a, Wnt5b]
GO:0001501	skeletal system development	GO_BiologicalProcess-EBI-UniProt-GOA-ACAP-ARAP_08.05.2020_00h00	4.33833e-10	3.98258e-07	7.08898e-12	2.05581e-10	[4, 5]	Group34	6.39432	36	[Arid5b, Axin2, Bmp4, Ccn4, Cdx1, Col11a1, Col3a1, Col5a2, Edn1, Efemp1, Eya1, Fgf8, Fst, Gdf3, Ghr, Gja1, Grem1, Grhl2, Has2, Kdr, Lox, Mycn, Nog, Pdgfc, Ripply1, Sfrp4, Slc40a1, Sp5, Sulf1, T, Tal1, Tnfsf11, Trps1, Vcan, Wnt5a, Wnt5b]
GO:0060173	limb development	GO_BiologicalProcess-EBI-UniProt-GOA-ACAP-ARAP_08.05.2020_00h00	1.05768e-06	0.000854605	7.08898e-12	2.05581e-10	[4, 5]	Group34	7.94393	17	[Aldh1a2, Bmp4, En1, Fgf8, Frem2, Gja1, Grem1, Grhl2, Lef1, Mycn, Nog, Sall3, Sema3c, Slc40a1, Sp8, Sulf1, Wnt5a]
GO:0048645	animal organ formation	GO_BiologicalProcess-EBI-UniProt-GOA-ACAP-ARAP_08.05.2020_00h00	1.81e-05	0.0130139	7.08898e-12	2.05581e-10	[3, 4, 5, 6, 7]	Group34	11.6883	9	[Axin2, Bmp4, Eya1, Fgf8, Nog, Pax8, Robo2, Sulf1, Wnt5a]
GO:0060348	bone development	GO_BiologicalProcess-EBI-UniProt-GOA-ACAP-ARAP_08.05.2020_00h00	4.86733e-07	0.000404475	7.08898e-12	2.05581e-10	[4, 5, 6]	Group34	7.6	19	[Axin2, Bmp4, Ccn4, Cdx1, Fgf8, Ghr, Gja1, Grem1, Has2, Kdr, Lox, Pdgfc, Ripply1, Sfrp4, Sp5, Sulf1, T, Tal1, Tnfsf11]
GO:0003007	heart morphogenesis	GO_BiologicalProcess-EBI-UniProt-GOA-ACAP-ARAP_08.05.2020_00h00	4.01392e-06	0.00311881	7.08898e-12	2.05581e-10	[4, 5, 6, 7]	Group34	6.59722	19	[Aldh1a2, Axin2, Bmp4, Col11a1, Eya1, Fgf8, Gja1, Grhl2, Has2, Jag1, Lefty1, Nog, Robo2, Sema3c, T, Ttn, Wnt5a, Zfpm2, Zic3]
GO:0048705	skeletal system morphogenesis	GO_BiologicalProcess-EBI-UniProt-GOA-ACAP-ARAP_08.05.2020_00h00	2.04026e-06	0.00161997	7.08898e-12	2.05581e-10	[4, 5, 6, 7]	Group34	6.90909	19	[Arid5b, Axin2, Bmp4, Cdx1, Col11a1, Eya1, Fgf8, Ghr, Grem1, Grhl2, Has2, Mycn, Nog, Ripply1, Sfrp4, Slc40a1, Sp5, Sulf1, T]
GO:0003006	developmental process involved in reproduction	GO_BiologicalProcess-EBI-UniProt-GOA-ACAP-ARAP_08.05.2020_00h00	8.70041e-07	0.000709953	5.77547e-08	1.03958e-06	[2, 3]	Group35	4.13081	48	[Ahsg, Anxa1, Apela, Apob, Arid5b, Aurkc, Bmp4, Cdx2, Cxcl12, Fgf8, Foxd3, Fst, Gcm1, Gja1, Gjb1, Grhl2, Hormad1, Inhba, Jam2, Kdr, Lef1, Lrrk2, Mei4, Morc1, Nanog, Nog, Nr0b1, Pcyt1b, Pgr, Plcb1, Pou4f2, Prdm1, Prdm14, Prlr, Ptn, Rfx2, Robo2, Sema3a, Shisa6, Spink1, Sulf1, Tdrd12, Ttpa, Wnt5a, Zfp296, Zfp42, Zfpm2, Zp3]
GO:2000241	regulation of reproductive process	GO_BiologicalProcess-EBI-UniProt-GOA-ACAP-ARAP_08.05.2020_00h00	4.34749e-05	0.0295629	5.77547e-08	1.03958e-06	[2, 3]	Group35	6.93069	14	[Apela, Bmp4, Gcm1, Gja1, Hormad1, Inhba, Plcb1, Prdm14, Sema3a, Spink1, Sulf1, Wnt5a, Zfpm2, Zp3]
GO:0045137	development of primary sexual characteristics	GO_BiologicalProcess-EBI-UniProt-GOA-ACAP-ARAP_08.05.2020_00h00	8.84779e-06	0.0066093	5.77547e-08	1.03958e-06	[3, 4, 5]	Group35	6.4982	18	[Ahsg, Arid5b, Bmp4, Fgf8, Fst, Gja1, Inhba, Kdr, Nanog, Nr0b1, Pcyt1b, Pgr, Robo2, Sema3a, Wnt5a, Zfp42, Zfpm2, Zp3]
GO:0046660	female sex differentiation	GO_BiologicalProcess-EBI-UniProt-GOA-ACAP-ARAP_08.05.2020_00h00	7.57046e-05	0.0498136	5.77547e-08	1.03958e-06	[3, 4, 5]	Group35	7.45342	12	[Arid5b, Bmp4, Fst, Inhba, Kdr, Pcyt1b, Pgr, Robo2, Wnt5a, Zfp42, Zfpm2, Zp3]
GO:0045995	regulation of embryonic development	GO_BiologicalProcess-EBI-UniProt-GOA-ACAP-ARAP_08.05.2020_00h00	4.52274e-06	0.00348703	5.77547e-08	1.03958e-06	[4, 5]	Group35	9.09091	13	[Bmp4, Cdx1, Cdx2, Col5a2, Gcm1, Gja1, Klf4, Lama1, Nanog, Otx2, Plcb1, Sulf1, Wnt5a]
GO:0048608	reproductive structure development	GO_BiologicalProcess-EBI-UniProt-GOA-ACAP-ARAP_08.05.2020_00h00	2.57223e-08	2.2507e-05	5.77547e-08	1.03958e-06	[3, 4, 5, 6]	Group35	5.92593	32	[Ahsg, Anxa1, Apela, Arid5b, Bmp4, Cdx2, Fgf8, Foxd3, Fst, Gcm1, Gja1, Gjb1, Grhl2, Inhba, Kdr, Lef1, Nanog, Nog, Nr0b1, Pcyt1b, Pgr, Prdm1, Prlr, Ptn, Robo2, Sema3a, Sulf1, Ttpa, Wnt5a, Zfp42, Zfpm2, Zp3]
GO:0061458	reproductive system development	GO_BiologicalProcess-EBI-UniProt-GOA-ACAP-ARAP_08.05.2020_00h00	3.18885e-08	2.78068e-05	5.77547e-08	1.03958e-06	[4, 5]	Group35	5.87156	32	[Ahsg, Anxa1, Apela, Arid5b, Bmp4, Cdx2, Fgf8, Foxd3, Fst, Gcm1, Gja1, Gjb1, Grhl2, Inhba, Kdr, Lef1, Nanog, Nog, Nr0b1, Pcyt1b, Pgr, Prdm1, Prlr, Ptn, Robo2, Sema3a, Sulf1, Ttpa, Wnt5a, Zfp42, Zfpm2, Zp3]
GO:0048732	gland development	GO_BiologicalProcess-EBI-UniProt-GOA-ACAP-ARAP_08.05.2020_00h00	9.5663e-06	0.00709819	5.77547e-08	1.03958e-06	[4, 5, 6]	Group35	4.85269	28	[Aldh1a2, Anxa1, Arid5b, Bmp4, Cav1, Cobl, Fgf8, Gja1, Insm1, Lama1, Lef1, Myb, Nog, Nr0b1, Ntn1, Onecut1, Pax6, Pax8, Pgr, Prlr, Ptn, Sema3a, Sema3c, Sulf1, Tnfsf11, Wls, Wnt5a, Zic3]
GO:0008406	gonad development	GO_BiologicalProcess-EBI-UniProt-GOA-ACAP-ARAP_08.05.2020_00h00	6.54887e-06	0.00499024	5.77547e-08	1.03958e-06	[4, 5, 6, 7]	Group35	6.64207	18	[Ahsg, Arid5b, Bmp4, Fgf8, Fst, Gja1, Inhba, Kdr, Nanog, Nr0b1, Pcyt1b, Pgr, Robo2, Sema3a, Wnt5a, Zfp42, Zfpm2, Zp3]
GO:0070887	cellular response to chemical stimulus	GO_BiologicalProcess-EBI-UniProt-GOA-ACAP-ARAP_08.05.2020_00h00	1.52441e-19	1.52137e-16	1.98304e-21	1.20965e-19	[3]	Group36	4.18848	136	[Adam23, Ahsg, Aldh1a2, Alox15, Alox5ap, Anxa1, Apln, Apob, Arid5b, Bmp4, Cacna2d1, Cav1, Ccdc3, Chrna7, Col3a1, Col4a6, Col5a2, Colec12, Cxcl12, Cyp1b1, Cyp26a1, Cyp2b23, Cyp2j13, Ddx58, Dnmt3b, Dpp4, Dpysl3, Edn1, Efhd1, Enpp2, F2rl1, Fbp1, Fbp2, Fcgr2b, Fgf15, Fgf17, Fgf5, Fgf8, Fn1, Foxd3, Fst, Gbp2, Gbp2b, Gbp4, Gbp9, Gdf3, Gfra1, Ghr, Gja1, Gna14, Grem1, Gsta3, Has2, Ifih1, Ifitm1, Ifitm3, …
GO:0071495	cellular response to endogenous stimulus	GO_BiologicalProcess-EBI-UniProt-GOA-ACAP-ARAP_08.05.2020_00h00	3.8515e-11	3.60886e-08	1.98304e-21	1.20965e-19	[3]	Group36	4.59849	67	[Ahsg, Anxa1, Apln, Apob, Bmp4, Cacna2d1, Cav1, Chrna7, Col3a1, Col4a6, Col5a2, Dnmt3b, Edn1, Fcgr2b, Fgf15, Fgf17, Fgf5, Fgf8, Fst, Gdf3, Ghr, Gja1, Gna14, Grem1, Has2, Inhba, Kdr, Klf2, Klf4, Lef1, Lefty1, Lefty2, Lox, Lrrk2, Mup6, Nanog, Nog, Nr0b1, Nr5a2, Nrxn1, Onecut1, Otop1, Pak1, Pax8, Pde4d, Pdgfc, Pgr, Plcb1, Postn, Pou4f2, Prdm14, Prlr, Ptn, Robo2, Rragb, Rragd, Rxrg, Ryr3, Sfrp4, Sh3g…
GO:0033993	response to lipid	GO_BiologicalProcess-EBI-UniProt-GOA-ACAP-ARAP_08.05.2020_00h00	8.89123e-07	0.000723746	1.98304e-21	1.20965e-19	[4]	Group36	4.24929	45	[Aldh1a2, Aldh3a1, Anxa1, Apob, Bmp4, Calcr, Cav1, Cyp26a1, Dnmt3b, Edn1, Gbp2, Ghr, Gja1, Inhba, Irak3, Klf4, Lef1, Lefty1, Lox, Lpar1, Mup6, Myb, Nanog, Nefl, Nr0b1, Nr5a2, Pak1, Pappa, Pde4d, Pgr, Phc1, Plcb1, Postn, Pou4f2, Ptn, Raet1a, Rxrg, Sash1, Spp1, Sprr2a3, T, Ticam2, Trh, Vim, Wnt5a]
GO:0070848	response to growth factor	GO_BiologicalProcess-EBI-UniProt-GOA-ACAP-ARAP_08.05.2020_00h00	1.66924e-07	0.000141218	1.98304e-21	1.20965e-19	[4]	Group36	5.07757	36	[Anxa1, Apln, Bmp4, Cav1, Col3a1, Edn1, Fgf15, Fgf17, Fgf5, Fgf8, Fst, Gdf3, Gfra1, Grem1, Has2, Kdr, Klf4, Lef1, Lefty1, Lefty2, Lox, Meis2, Nanog, Nog, Nrxn1, Onecut1, Postn, Prdm14, Ptn, Sfrp4, Sh3gl2, Stmn2, Sulf1, Tdgf1, Vegfc, Wnt5a]
GO:0071310	cellular response to organic substance	GO_BiologicalProcess-EBI-UniProt-GOA-ACAP-ARAP_08.05.2020_00h00	4.6608e-18	4.62351e-15	1.98304e-21	1.20965e-19	[4]	Group36	4.44874	115	[Adam23, Ahsg, Aldh1a2, Alox15, Anxa1, Apln, Apob, Arid5b, Bmp4, Cacna2d1, Cav1, Ccdc3, Chrna7, Col3a1, Col4a6, Col5a2, Colec12, Cxcl12, Cyp1b1, Cyp26a1, Ddx58, Dnmt3b, Dpysl3, Edn1, F2rl1, Fcgr2b, Fgf15, Fgf17, Fgf5, Fgf8, Fn1, Foxd3, Fst, Gbp2, Gbp2b, Gbp4, Gbp9, Gdf3, Gfra1, Ghr, Gja1, Gna14, Grem1, Has2, Ifih1, Ifitm1, Ifitm3, Ifitm7, Il33, Inhba, Irak3, Irgm1, Kdr, Klf2, Klf4, Lef1, Lefty1, …
GO:1901699	cellular response to nitrogen compound	GO_BiologicalProcess-EBI-UniProt-GOA-ACAP-ARAP_08.05.2020_00h00	4.05448e-05	0.0276921	1.98304e-21	1.20965e-19	[4]	Group36	4.22164	32	[Ahsg, Cacna2d1, Cav1, Chrna7, Col3a1, Col4a6, Col5a2, Colec12, Ddx58, Dnmt3b, Edn1, Fcgr2b, Ghr, Gja1, Gna14, Ifih1, Klf2, Klf4, Lrrk2, Mup6, Nanog, Otop1, Pak1, Pde4d, Pdgfc, Plcb1, Pou4f2, Raet1a, Rragb, Rragd, Ryr3, Vim]
GO:0007167	enzyme linked receptor protein signaling pathway	GO_BiologicalProcess-EBI-UniProt-GOA-ACAP-ARAP_08.05.2020_00h00	4.07616e-10	3.75007e-07	1.98304e-21	1.20965e-19	[4, 5, 6]	Group36	5.18518	49	[Ahsg, Apela, Apln, Apod, Arid5b, Bmp4, Cass4, Cav1, Clnk, Col3a1, Col4a5, Col4a6, Ddr2, Efemp1, Fgf15, Fgf17, Fgf5, Fgf8, Fst, Gdf3, Gfra1, Ghr, Grem1, Inhba, Itga1, Kdr, Lef1, Lefty1, Lefty2, Lox, Mup6, Nanog, Nog, Nrxn1, Onecut1, Pak1, Pdgfc, Plcb1, Prdm14, Prlr, Sfrp4, Sulf1, T, Tdgf1, Trps1, Vegfc, Vim, Wnt5a, Zic2]
GO:0071363	cellular response to growth factor stimulus	GO_BiologicalProcess-EBI-UniProt-GOA-ACAP-ARAP_08.05.2020_00h00	1.80841e-07	0.000152811	1.98304e-21	1.20965e-19	[5]	Group36	5.14706	35	[Anxa1, Apln, Bmp4, Cav1, Col3a1, Edn1, Fgf15, Fgf17, Fgf5, Fgf8, Fst, Gdf3, Gfra1, Grem1, Has2, Kdr, Klf4, Lef1, Lefty1, Lefty2, Lox, Nanog, Nog, Nrxn1, Onecut1, Postn, Prdm14, Ptn, Sfrp4, Sh3gl2, Stmn2, Sulf1, Tdgf1, Vegfc, Wnt5a]
GO:0071407	cellular response to organic cyclic compound	GO_BiologicalProcess-EBI-UniProt-GOA-ACAP-ARAP_08.05.2020_00h00	1.65567e-05	0.0119871	1.98304e-21	1.20965e-19	[5]	Group36	4.57317	30	[Anxa1, Bmp4, Cav1, Colec12, Cyp1b1, Ddx58, Dnmt3b, Edn1, Gja1, Gna14, Ifih1, Inhba, Klf2, Klf4, Lef1, Lrrk2, Nanog, Nr0b1, Nr5a2, Pak1, Pde4d, Pgr, Plcb1, Pou4f2, Ptn, Raet1a, Rxrg, Ryr3, Sp5, Spp1]
GO:0007267	cell-cell signaling	GO_BiologicalProcess-EBI-UniProt-GOA-ACAP-ARAP_08.05.2020_00h00	2.63836e-12	2.50908e-09	4.36026e-19	2.35454e-17	[2, 3]	Group37	4.44198	80	[Anxa1, Apln, Axin2, Bmp4, Btn2a2, Cacna2d1, Cav1, Ccn4, Cd2, Cdh2, Chrna7, Chrna9, Cxcl12, Dcdc2a, Ddx58, Dgkb, Dtna, Edn1, F2rl1, Fcgr2b, Fn1, Fzd10, Gabra2, Gabra3, Gabra5, Gabrp, Gja1, Gjb1, Gpc4, Gpnmb, Grem1, Grm6, Ifih1, Il33, Inhba, Itpka, Kdr, Klf4, Lef1, Lrrk2, Lypd6, Mapt, Mcc, Mdfic, Mup6, Myb, Neurod1, Nlrc4, Nlrp12, Nog, Notum, Nrxn1, Pak1, Pax6, Pax8, Pcdh17, Pdyn, Pgr, Plcb1, Porc…
GO:0032879	regulation of localization	GO_BiologicalProcess-EBI-UniProt-GOA-ACAP-ARAP_08.05.2020_00h00	6.58999e-16	6.44501e-13	4.36026e-19	2.35454e-17	[2, 3]	Group37	4.01977	122	[Acta2, Ahsg, Alox15, Anxa1, Apela, Apln, Apob, Apod, Astn2, Bmerb1, Bmp4, Btn2a2, Cacna2d1, Calcr, Cass4, Cav1, Ccn4, Cd2, Cdh2, Chrna7, Col3a1, Cxcl12, Cyp1b1, Ddr2, Ddx58, Dnajc6, Dock2, Dpp4, Dpysl3, Edn1, Efemp1, Enpp2, F2rl1, Fcgr2b, Fgf15, Fn1, Fut9, Gadd45a, Gbp4, Gja1, Gpc4, Gpnmb, Grem1, Grm6, Has2, Ifih1, Ifitm1, Il23a, Il33, Inhba, Insm1, Jag1, Jam2, Kcnh8, Kcnj3, Kdr, Klf4, Lama1, Le…
GO:0023056	positive regulation of signaling	GO_BiologicalProcess-EBI-UniProt-GOA-ACAP-ARAP_08.05.2020_00h00	1.33172e-10	1.23451e-07	4.36026e-19	2.35454e-17	[2, 3, 4]	Group37	4.08998	80	[Acta2, Alox15, Apela, Apln, Bmp4, Calcr, Cav1, Ccn4, Cd2, Cdh2, Chrna7, Col3a1, Cxcl12, Cyp1b1, Dcdc2a, Ddx58, Dock2, Edn1, F2rl1, Fcgr2b, Fgf15, Fgf8, Fzd10, Gadd45a, Gdf3, Ghr, Gja1, Gpnmb, Grem1, Ifih1, Il23a, Il33, Inhba, Irgm1, Itga1, Jag1, Kdr, Klf2, Lefty1, Lefty2, Lpar1, Lpar4, Lpar6, Lrrk2, Lurap1l, Lypd6, Mdfic, Mup6, Myb, Nlrp12, Nrxn1, Pak1, Pax6, Pdgfc, Pim2, Plcb1, Postn, Prlr, Ptn…
GO:0198738	cell-cell signaling by wnt	GO_BiologicalProcess-EBI-UniProt-GOA-ACAP-ARAP_08.05.2020_00h00	1.18197e-07	0.000100822	4.36026e-19	2.35454e-17	[3, 4]	Group37	6.23557	27	[Axin2, Cav1, Ccn4, Cdh2, Dcdc2a, Fzd10, Gpc4, Grem1, Klf4, Lef1, Lrrk2, Lypd6, Mcc, Mdfic, Nog, Notum, Porcn, Ror1, Scel, Sema5a, Sfrp4, Shisa6, Sulf1, Wls, Wnt5a, Wnt5b, Wnt8a]
GO:0010647	positive regulation of cell communication	GO_BiologicalProcess-EBI-UniProt-GOA-ACAP-ARAP_08.05.2020_00h00	1.22559e-10	1.13735e-07	4.36026e-19	2.35454e-17	[3, 4, 5]	Group37	4.10256	80	[Acta2, Alox15, Apela, Apln, Bmp4, Calcr, Cav1, Ccn4, Cd2, Cdh2, Chrna7, Col3a1, Cxcl12, Cyp1b1, Dcdc2a, Ddx58, Dock2, Edn1, F2rl1, Fcgr2b, Fgf15, Fgf8, Fzd10, Gadd45a, Gdf3, Ghr, Gja1, Gpnmb, Grem1, Ifih1, Il23a, Il33, Inhba, Irgm1, Itga1, Jag1, Kdr, Klf2, Lefty1, Lefty2, Lpar1, Lpar4, Lpar6, Lrrk2, Lurap1l, Lypd6, Mdfic, Mup6, Myb, Nlrp12, Nrxn1, Pak1, Pax6, Pdgfc, Pim2, Plcb1, Postn, Prlr, Ptn…
GO:0023061	signal release	GO_BiologicalProcess-EBI-UniProt-GOA-ACAP-ARAP_08.05.2020_00h00	8.56011e-06	0.0064372	4.36026e-19	2.35454e-17	[3, 4, 6]	Group37	4.30622	36	[Anxa1, Apln, Btn2a2, Ccn4, Cd2, Chrna7, Cxcl12, Ddx58, Edn1, F2rl1, Fn1, Gja1, Ifih1, Il33, Inhba, Lrrk2, Mup6, Myb, Neurod1, Nlrc4, Nlrp12, Nrxn1, Pak1, Pax6, Pax8, Porcn, Postn, Rasgrp1, Rfx6, Slc16a2, Spp1, Syt4, Tnfsf11, Trh, Wls, Wnt5a]
GO:1905114	cell surface receptor signaling pathway involved in cell-cell signaling	GO_BiologicalProcess-EBI-UniProt-GOA-ACAP-ARAP_08.05.2020_00h00	1.04394e-07	8.93614e-05	4.36026e-19	2.35454e-17	[3, 4, 5, 6]	Group37	5.36278	34	[Axin2, Bmp4, Cav1, Ccn4, Cdh2, Chrna7, Chrna9, Dcdc2a, Fzd10, Gabra2, Gabra3, Gabra5, Gpc4, Grem1, Klf4, Lef1, Lrrk2, Lypd6, Mcc, Mdfic, Nog, Notum, Nrxn1, Porcn, Ror1, Scel, Sema5a, Sfrp4, Shisa6, Sulf1, Wls, Wnt5a, Wnt5b, Wnt8a]
GO:0016055	Wnt signaling pathway	GO_BiologicalProcess-EBI-UniProt-GOA-ACAP-ARAP_08.05.2020_00h00	1.07663e-07	9.20517e-05	4.36026e-19	2.35454e-17	[4, 5, 6, 7]	Group37	6.2645	27	[Axin2, Cav1, Ccn4, Cdh2, Dcdc2a, Fzd10, Gpc4, Grem1, Klf4, Lef1, Lrrk2, Lypd6, Mcc, Mdfic, Nog, Notum, Porcn, Ror1, Scel, Sema5a, Sfrp4, Shisa6, Sulf1, Wls, Wnt5a, Wnt5b, Wnt8a]
GO:0002790	peptide secretion	GO_BiologicalProcess-EBI-UniProt-GOA-ACAP-ARAP_08.05.2020_00h00	1.04419e-05	0.00769567	4.36026e-19	2.35454e-17	[5, 6, 7]	Group37	4.5134	32	[Anxa1, Apln, Btn2a2, Ccn4, Cd2, Ddx58, Edn1, F2rl1, Fn1, Gja1, Ifih1, Il33, Lax1, Lrrk2, Mup6, Neurod1, Nlrc4, Nlrp12, Pax6, Pax8, Porcn, Postn, Rasgrp1, Rfx6, Slc16a2, Syt4, Tnfsf11, Trh, Ttn, Vegfc, Wls, Wnt5a]
GO:0060322	head development	GO_BiologicalProcess-EBI-UniProt-GOA-ACAP-ARAP_08.05.2020_00h00	3.70347e-09	3.33312e-06	3.43638e-11	9.27823e-10	[3]	Group38	5.10204	45	[Aldh1a2, Apod, Arid5b, Bhlhe22, Bmerb1, Bmp4, Cdh2, Cntnap2, Col3a1, Cxcl12, En1, Fcgr2b, Fgf8, Gabra5, Gbx2, Grhl2, Hes3, Inhba, Lef1, Lpar1, Lrrk2, Meis2, Nefl, Neurod1, Nog, Nrxn1, Otx2, Pak1, Pax6, Pcdh19, Pgap1, Plcb1, Ptn, Robo2, Sall3, Selenop, Sema3a, Sema5a, Slc23a1, Slitrk5, Syt4, Ttn, Wls, Wnt5a, Zic5]
GO:0007417	central nervous system development	GO_BiologicalProcess-EBI-UniProt-GOA-ACAP-ARAP_08.05.2020_00h00	4.1738e-12	3.95676e-09	3.43638e-11	9.27823e-10	[4, 5, 6]	Group38	5.27273	58	[Aldh1a2, Apod, Bhlhe22, Bmerb1, Bmp4, Cdh2, Cntnap2, Col3a1, Cxcl12, Cyp26a1, En1, Enpp2, Evx1, Fcgr2b, Fgf8, Gabra5, Gbx2, Gcm1, Grhl2, Hes3, Inhba, Lef1, Lpar1, Lrrk2, Meis2, Mycn, Nefl, Neurod1, Nog, Nrcam, Nrxn1, Otx2, Pak1, Pax6, Pax8, Pcdh19, Pgap1, Plcb1, Ptn, Robo2, Ror1, Sall3, Selenop, Sema3a, Sema5a, Slc23a1, Slitrk5, Syt4, Tal1, Ttn, Ttpa, Vcan, Vim, Wls, Wnt5a, Zic2, Zic3, Zic5]
GO:0007420	brain development	GO_BiologicalProcess-EBI-UniProt-GOA-ACAP-ARAP_08.05.2020_00h00	1.35677e-09	1.2333e-06	3.43638e-11	9.27823e-10	[4, 5, 6, 7]	Group38	5.34629	44	[Aldh1a2, Apod, Bhlhe22, Bmerb1, Bmp4, Cdh2, Cntnap2, Col3a1, Cxcl12, En1, Fcgr2b, Fgf8, Gabra5, Gbx2, Grhl2, Hes3, Inhba, Lef1, Lpar1, Lrrk2, Meis2, Nefl, Neurod1, Nog, Nrxn1, Otx2, Pak1, Pax6, Pcdh19, Pgap1, Plcb1, Ptn, Robo2, Sall3, Selenop, Sema3a, Sema5a, Slc23a1, Slitrk5, Syt4, Ttn, Wls, Wnt5a, Zic5]
GO:0030900	forebrain development	GO_BiologicalProcess-EBI-UniProt-GOA-ACAP-ARAP_08.05.2020_00h00	1.72967e-08	1.52211e-05	3.43638e-11	9.27823e-10	[3, 5, 6, 7, 8]	Group38	6.31579	30	[Aldh1a2, Bhlhe22, Bmerb1, Bmp4, Cdh2, Cntnap2, Col3a1, Cxcl12, Fgf8, Gbx2, Inhba, Lef1, Lpar1, Lrrk2, Nefl, Neurod1, Nog, Otx2, Pak1, Pax6, Pgap1, Plcb1, Ptn, Robo2, Sall3, Sema3a, Sema5a, Slitrk5, Wnt5a, Zic5]
GO:0021537	telencephalon development	GO_BiologicalProcess-EBI-UniProt-GOA-ACAP-ARAP_08.05.2020_00h00	2.01205e-07	0.000169415	3.43638e-11	9.27823e-10	[3, 4, 6, 7, 8, 9]	Group38	7.09677	22	[Bhlhe22, Bmerb1, Bmp4, Cdh2, Cntnap2, Col3a1, Cxcl12, Fgf8, Inhba, Lef1, Lpar1, Lrrk2, Nefl, Neurod1, Otx2, Pax6, Plcb1, Robo2, Sall3, Sema3a, Slitrk5, Wnt5a]
GO:0021872	forebrain generation of neurons	GO_BiologicalProcess-EBI-UniProt-GOA-ACAP-ARAP_08.05.2020_00h00	2.23164e-05	0.0159116	3.43638e-11	9.27823e-10	[4, 6, 7, 8, 9]	Group38	11.3924	9	[Fgf8, Gbx2, Inhba, Lef1, Pax6, Robo2, Sall3, Sema3a, Wnt5a]
GO:0048667	cell morphogenesis involved in neuron differentiation	GO_BiologicalProcess-EBI-UniProt-GOA-ACAP-ARAP_08.05.2020_00h00	6.62661e-06	0.00504285	3.43638e-11	9.27823e-10	[5, 6, 8, 9, 10]	Group38	4.79134	31	[Bhlhe22, Cdh2, Chrna7, Cobl, Cxcl12, Dcdc2a, Fgf8, Fn1, Gbx2, Itpka, Lama1, Lrrk2, Mapt, Nefl, Nog, Nrcam, Ntn1, Otx2, Pak1, Pax6, Pou4f2, Prtg, Ptn, Robo2, Sema3a, Sema3c, Sema5a, Slitrk5, Vim, Wnt5a, Zic2]
GO:0021879	forebrain neuron differentiation	GO_BiologicalProcess-EBI-UniProt-GOA-ACAP-ARAP_08.05.2020_00h00	5.61611e-05	0.037628	3.43638e-11	9.27823e-10	[5, 6, 7, 8, 9, 10]	Group38	11.5942	8	[Fgf8, Gbx2, Inhba, Pax6, Robo2, Sall3, Sema3a, Wnt5a]
GO:0007409	axonogenesis	GO_BiologicalProcess-EBI-UniProt-GOA-ACAP-ARAP_08.05.2020_00h00	2.9788e-06	0.00232942	3.43638e-11	9.27823e-10	[6, 7, 8, 9, 10, 11, 12]	Group38	5.40541	26	[Bhlhe22, Cdh2, Cobl, Cxcl12, Fgf8, Fn1, Gbx2, Lama1, Mapt, Nefl, Nog, Nrcam, Ntn1, Otx2, Pak1, Pax6, Pou4f2, Prtg, Robo2, Sema3a, Sema3c, Sema5a, Slitrk5, Vim, Wnt5a, Zic2]
GO:0050673	epithelial cell proliferation	GO_BiologicalProcess-EBI-UniProt-GOA-ACAP-ARAP_08.05.2020_00h00	4.48074e-05	0.0304242	6.43335e-15	2.70201e-13	[3]	Group39	4.94624	23	[Aldh1a2, Apela, Apln, Bmp4, Cav1, Cdk6, Col8a1, Cxcl12, Eya1, Fst, Gja1, Has2, Kdr, Mcc, Nog, Pax6, Pgr, Ptn, Sema5a, Sulf1, Tnfsf11, Vegfc, Wnt5a]
GO:0008284	positive regulation of cell population proliferation	GO_BiologicalProcess-EBI-UniProt-GOA-ACAP-ARAP_08.05.2020_00h00	1.19582e-10	1.11092e-07	6.43335e-15	2.70201e-13	[3, 4, 5]	Group39	5.05618	54	[Aldh1a2, Aldh3a1, Anxa1, Apela, Apln, Bmp4, Cav1, Ccn4, Cdk6, Cdx2, Chrna7, Cxcl12, Ddr2, Dpp4, Edn1, Efemp1, Enpp2, Eya1, Fgf15, Fgf17, Fgf5, Fgf8, Fn1, Gja1, Grem1, Has2, Il23a, Insm1, Kdm4c, Kdr, Lef1, Meis2, Myb, Mycn, Nanog, Nog, Ntn1, Pak1, Pax6, Pdgfc, Pgr, Plac8, Ptn, Sema5a, Spta1, Sulf1, T, Tcl1, Tdgf1, Vegfc, Vim, Wnt5a, Zfpm2, Zp3]
GO:0090287	regulation of cellular response to growth factor stimulus	GO_BiologicalProcess-EBI-UniProt-GOA-ACAP-ARAP_08.05.2020_00h00	1.2427e-05	0.009109	6.43335e-15	2.70201e-13	[3, 4, 6]	Group39	6.33803	18	[Apln, Bmp4, Cav1, Fst, Gdf3, Grem1, Kdr, Lox, Nanog, Nog, Nrxn1, Onecut1, Prdm14, Sfrp4, Sulf1, Tdgf1, Vegfc, Wnt5a]
GO:0072358	cardiovascular system development	GO_BiologicalProcess-EBI-UniProt-GOA-ACAP-ARAP_08.05.2020_00h00	7.77872e-16	7.59203e-13	6.43335e-15	2.70201e-13	[4, 5, 6]	Group39	6.73195	55	[Acta2, Adamts6, Aldh1a2, Anxa1, Apela, Apln, Apob, Bmp4, Cav1, Cdh2, Cdx2, Chrna7, Col3a1, Col8a1, Cxcl12, Cyp1b1, Cysltr1, Edn1, Enpp2, Eya1, Fgf8, Fn1, Gadd45a, Gbx2, Gja1, Grem1, Has2, Jag1, Kcnj3, Kdr, Klf2, Klf4, Lama1, Lef1, Lox, Ndnf, Nog, Nrcam, Nrxn1, Pax6, Prdm1, Ptn, Robo2, Robo4, Sash1, Sema3c, Sema5a, Slitrk5, Sulf1, T, Tal1, Tdgf1, Vegfc, Wnt5a, Zfpm2]
GO:0001936	regulation of endothelial cell proliferation	GO_BiologicalProcess-EBI-UniProt-GOA-ACAP-ARAP_08.05.2020_00h00	2.53296e-05	0.017832	6.43335e-15	2.70201e-13	[5, 6]	Group39	8.33333	12	[Aldh1a2, Apela, Apln, Bmp4, Cav1, Cxcl12, Gja1, Kdr, Sema5a, Sulf1, Vegfc, Wnt5a]
GO:0001944	vasculature development	GO_BiologicalProcess-EBI-UniProt-GOA-ACAP-ARAP_08.05.2020_00h00	5.90118e-15	5.73004e-12	6.43335e-15	2.70201e-13	[4, 5, 6, 7]	Group39	6.60848	53	[Acta2, Adamts6, Aldh1a2, Anxa1, Apela, Apln, Apob, Bmp4, Cav1, Cdh2, Cdx2, Chrna7, Col3a1, Col8a1, Cxcl12, Cyp1b1, Cysltr1, Edn1, Enpp2, Eya1, Fgf8, Fn1, Gadd45a, Gbx2, Gja1, Grem1, Has2, Jag1, Kdr, Klf2, Klf4, Lama1, Lef1, Lox, Ndnf, Nog, Nrcam, Nrxn1, Pax6, Prdm1, Ptn, Robo2, Robo4, Sash1, Sema3c, Sema5a, Sulf1, T, Tal1, Tdgf1, Vegfc, Wnt5a, Zfpm2]
GO:0022612	gland morphogenesis	GO_BiologicalProcess-EBI-UniProt-GOA-ACAP-ARAP_08.05.2020_00h00	2.27851e-05	0.016223	6.43335e-15	2.70201e-13	[4, 5, 6, 7]	Group39	7.83133	13	[Bmp4, Cav1, Fgf8, Lama1, Nog, Ntn1, Pax6, Pgr, Ptn, Sema3a, Sema3c, Sulf1, Wnt5a]
GO:0001568	blood vessel development	GO_BiologicalProcess-EBI-UniProt-GOA-ACAP-ARAP_08.05.2020_00h00	1.04226e-15	1.01621e-12	6.43335e-15	2.70201e-13	[3, 5, 6, 7, 8]	Group39	6.89207	53	[Acta2, Adamts6, Aldh1a2, Anxa1, Apela, Apln, Apob, Bmp4, Cav1, Cdh2, Cdx2, Chrna7, Col3a1, Col8a1, Cxcl12, Cyp1b1, Cysltr1, Edn1, Enpp2, Eya1, Fgf8, Fn1, Gadd45a, Gbx2, Gja1, Grem1, Has2, Jag1, Kdr, Klf2, Klf4, Lama1, Lef1, Lox, Ndnf, Nog, Nrcam, Nrxn1, Pax6, Prdm1, Ptn, Robo2, Robo4, Sash1, Sema3c, Sema5a, Sulf1, T, Tal1, Tdgf1, Vegfc, Wnt5a, Zfpm2]
GO:0048514	blood vessel morphogenesis	GO_BiologicalProcess-EBI-UniProt-GOA-ACAP-ARAP_08.05.2020_00h00	9.86857e-14	9.52317e-11	6.43335e-15	2.70201e-13	[4, 5, 6, 7, 8, 9]	Group39	6.88623	46	[Anxa1, Apela, Apln, Apob, Bmp4, Cav1, Cdh2, Chrna7, Col3a1, Col8a1, Cxcl12, Cyp1b1, Cysltr1, Edn1, Enpp2, Eya1, Fgf8, Fn1, Gadd45a, Gbx2, Gja1, Grem1, Has2, Jag1, Kdr, Klf2, Klf4, Lama1, Lef1, Lox, Ndnf, Nog, Nrcam, Nrxn1, Prdm1, Ptn, Robo4, Sash1, Sema5a, Sulf1, T, Tal1, Tdgf1, Vegfc, Wnt5a, Zfpm2]
GO:0045165	cell fate commitment	GO_BiologicalProcess-EBI-UniProt-GOA-ACAP-ARAP_08.05.2020_00h00	4.78171e-07	0.000397838	6.59402e-12	1.97821e-10	[3, 4]	Group40	7	21	[AW551984, Bmp4, Evx1, Eya1, Fgf8, Gcm1, Gdf3, Il23a, Kdr, Nanog, Neurod1, Onecut1, Otx2, Pax6, Prdm1, Prdm14, T, Tal1, Wnt5a, Wnt5b, Wnt8a]
GO:0010453	regulation of cell fate commitment	GO_BiologicalProcess-EBI-UniProt-GOA-ACAP-ARAP_08.05.2020_00h00	7.224e-05	0.0477506	6.59402e-12	1.97821e-10	[4, 5]	Group40	16.2162	6	[Bmp4, Gdf3, Il23a, Nanog, Pax6, Wnt5a]
GO:0048645	animal organ formation	GO_BiologicalProcess-EBI-UniProt-GOA-ACAP-ARAP_08.05.2020_00h00	1.81e-05	0.0130139	6.59402e-12	1.97821e-10	[3, 4, 5, 6, 7]	Group40	11.6883	9	[Axin2, Bmp4, Eya1, Fgf8, Nog, Pax8, Robo2, Sulf1, Wnt5a]
GO:0002067	glandular epithelial cell differentiation	GO_BiologicalProcess-EBI-UniProt-GOA-ACAP-ARAP_08.05.2020_00h00	1.18855e-05	0.00872398	6.59402e-12	1.97821e-10	[6, 7]	Group40	14.2857	8	[Bmp4, Cdk6, Fgf8, Insm1, Neurod1, Pax6, Rfx6, Wnt5a]
GO:0030510	regulation of BMP signaling pathway	GO_BiologicalProcess-EBI-UniProt-GOA-ACAP-ARAP_08.05.2020_00h00	3.53563e-06	0.00275425	6.59402e-12	1.97821e-10	[4, 5, 6, 7, 8, 9]	Group40	11.1111	11	[Bmp4, Cav1, Fst, Gdf3, Grem1, Kdr, Nanog, Nog, Sfrp4, Sulf1, Wnt5a]
GO:0040036	regulation of fibroblast growth factor receptor signaling pathway	GO_BiologicalProcess-EBI-UniProt-GOA-ACAP-ARAP_08.05.2020_00h00	3.67486e-05	0.0252463	6.59402e-12	1.97821e-10	[4, 5, 6, 7, 8, 9]	Group40	18.1818	6	[Apln, Nog, Nrxn1, Prdm14, Sulf1, Wnt5a]
GO:0003309	type B pancreatic cell differentiation	GO_BiologicalProcess-EBI-UniProt-GOA-ACAP-ARAP_08.05.2020_00h00	8.56954e-06	0.00643573	6.59402e-12	1.97821e-10	[4, 6, 7, 8, 9]	Group40	23.0769	6	[Bmp4, Cdk6, Insm1, Pax6, Rfx6, Wnt5a]
GO:0060513	prostatic bud formation	GO_BiologicalProcess-EBI-UniProt-GOA-ACAP-ARAP_08.05.2020_00h00	6.13365e-05	0.0409114	6.59402e-12	1.97821e-10	[4, 5, 6, 7, 8, 9, 10]	Group40	33.3333	4	[Bmp4, Nog, Sulf1, Wnt5a]
GO:0035883	enteroendocrine cell differentiation	GO_BiologicalProcess-EBI-UniProt-GOA-ACAP-ARAP_08.05.2020_00h00	1.37071e-06	0.00110068	6.59402e-12	1.97821e-10	[7, 8]	Group40	23.3333	7	[Bmp4, Cdk6, Insm1, Neurod1, Pax6, Rfx6, Wnt5a]
GO:0060686	negative regulation of prostatic bud formation	GO_BiologicalProcess-EBI-UniProt-GOA-ACAP-ARAP_08.05.2020_00h00	2.86715e-05	0.0200127	6.59402e-12	1.97821e-10	[3, 4, 5, 6, 7, 8, 9, 10, 11, 12]	Group40	75	3	[Bmp4, Sulf1, Wnt5a]
KEGG:04550	Signaling pathways regulating pluripotency of stem cells	KEGG_08.05.2020	6.16004e-07	0.000509435	8.27893e-13	2.98042e-11	[-1]	Group41	10	14	[Axin2, Bmp4, Fzd10, Inhba, Klf4, Lefty1, Lefty2, Nanog, Onecut1, Pax6, Wnt5a, Wnt5b, Wnt8a, Zic3]
GO:0030545	receptor regulator activity	GO_BiologicalProcess-EBI-UniProt-GOA-ACAP-ARAP_08.05.2020_00h00	1.02884e-11	9.71222e-09	8.27893e-13	2.98042e-11	[4]	Group41	6.84211	39	[Apela, Apln, Bmp4, Cxcl12, Dpp4, Edn1, Efemp1, Fgf15, Fgf17, Fgf5, Fgf8, Fst, Gdf3, Gpnmb, Grem1, Il23a, Il33, Inhba, Jag1, Lefty1, Lefty2, Lypd6, Nog, Ntn1, Pdgfc, Pdyn, Ptn, Sema3a, Sema3c, Spp1, Tafa4, Tdgf1, Tnfsf11, Trh, Vegfc, Wnt5a, Wnt5b, Wnt8a, Zp3]
GO:0071772	response to BMP	GO_BiologicalProcess-EBI-UniProt-GOA-ACAP-ARAP_08.05.2020_00h00	8.14505e-06	0.00615766	8.27893e-13	2.98042e-11	[3, 5]	Group41	8.04598	14	[Bmp4, Cav1, Fst, Gdf3, Grem1, Kdr, Lef1, Lefty1, Lefty2, Nanog, Nog, Sfrp4, Sulf1, Wnt5a]
GO:0048018	receptor ligand activity	GO_BiologicalProcess-EBI-UniProt-GOA-ACAP-ARAP_08.05.2020_00h00	1.52813e-11	1.4395e-08	8.27893e-13	2.98042e-11	[3, 4, 5, 6]	Group41	7.04762	37	[Apela, Apln, Bmp4, Cxcl12, Dpp4, Edn1, Efemp1, Fgf15, Fgf17, Fgf5, Fgf8, Gdf3, Gpnmb, Grem1, Il23a, Il33, Inhba, Jag1, Lefty1, Lefty2, Nog, Ntn1, Pdgfc, Pdyn, Ptn, Sema3a, Sema3c, Spp1, Tafa4, Tdgf1, Tnfsf11, Trh, Vegfc, Wnt5a, Wnt5b, Wnt8a, Zp3]
GO:0030595	leukocyte chemotaxis	GO_BiologicalProcess-EBI-UniProt-GOA-ACAP-ARAP_08.05.2020_00h00	3.48252e-05	0.0240991	8.27893e-13	2.98042e-11	[3, 5, 6]	Group41	6.69643	15	[Anxa1, Cxcl12, Dpp4, Edn1, F2rl1, Grem1, Il23a, Itga1, Pde4d, Ptn, Spp1, Tafa4, Tnfsf11, Vegfc, Wnt5a]
GO:0030546	signaling receptor activator activity	GO_BiologicalProcess-EBI-UniProt-GOA-ACAP-ARAP_08.05.2020_00h00	2.0118e-11	1.89311e-08	8.27893e-13	2.98042e-11	[5]	Group41	6.98113	37	[Apela, Apln, Bmp4, Cxcl12, Dpp4, Edn1, Efemp1, Fgf15, Fgf17, Fgf5, Fgf8, Gdf3, Gpnmb, Grem1, Il23a, Il33, Inhba, Jag1, Lefty1, Lefty2, Nog, Ntn1, Pdgfc, Pdyn, Ptn, Sema3a, Sema3c, Spp1, Tafa4, Tdgf1, Tnfsf11, Trh, Vegfc, Wnt5a, Wnt5b, Wnt8a, Zp3]
GO:0071773	cellular response to BMP stimulus	GO_BiologicalProcess-EBI-UniProt-GOA-ACAP-ARAP_08.05.2020_00h00	8.14505e-06	0.00615766	8.27893e-13	2.98042e-11	[4, 6]	Group41	8.04598	14	[Bmp4, Cav1, Fst, Gdf3, Grem1, Kdr, Lef1, Lefty1, Lefty2, Nanog, Nog, Sfrp4, Sulf1, Wnt5a]
GO:0005125	cytokine activity	GO_BiologicalProcess-EBI-UniProt-GOA-ACAP-ARAP_08.05.2020_00h00	4.51074e-06	0.0034868	8.27893e-13	2.98042e-11	[4, 5, 6, 7]	Group41	7.14286	17	[Bmp4, Cxcl12, Edn1, Gdf3, Grem1, Il23a, Il33, Inhba, Lefty1, Lefty2, Nog, Ntn1, Spp1, Tnfsf11, Wnt5a, Wnt5b, Wnt8a]
GO:0090092	regulation of transmembrane receptor protein serine/threonine kinase signaling pathway	GO_BiologicalProcess-EBI-UniProt-GOA-ACAP-ARAP_08.05.2020_00h00	1.49532e-06	0.00119775	8.27893e-13	2.98042e-11	[4, 5, 6, 7, 8]	Group41	7.37705	18	[Bmp4, Cav1, Fst, Gdf3, Grem1, Inhba, Kdr, Lefty1, Lefty2, Lox, Nanog, Nog, Onecut1, Sfrp4, Sulf1, Tdgf1, Wnt5a, Zic2]
GO:0030509	BMP signaling pathway	GO_BiologicalProcess-EBI-UniProt-GOA-ACAP-ARAP_08.05.2020_00h00	2.64217e-06	0.00207675	8.27893e-13	2.98042e-11	[5, 6, 7, 8]	Group41	8.86076	14	[Bmp4, Cav1, Fst, Gdf3, Grem1, Kdr, Lef1, Lefty1, Lefty2, Nanog, Nog, Sfrp4, Sulf1, Wnt5a]
GO:0060541	respiratory system development	GO_BiologicalProcess-EBI-UniProt-GOA-ACAP-ARAP_08.05.2020_00h00	9.91015e-07	0.000802722	9.92067e-12	2.77779e-10	[4, 5]	Group42	7.25191	19	[Aldh1a2, Bmp4, Fgf8, Grhl2, Hopx, Kdr, Klf2, Lama1, Lef1, Lox, Msc, Mycn, Nog, Pgr, Ptn, Slc23a1, Wnt5a, Zfpm2, Zic3]
GO:0061138	morphogenesis of a branching epithelium	GO_BiologicalProcess-EBI-UniProt-GOA-ACAP-ARAP_08.05.2020_00h00	1.13984e-09	1.03725e-06	9.92067e-12	2.77779e-10	[3, 4, 5, 6]	Group42	9.44206	22	[Bmp4, Cxcl12, Edn1, Eya1, Fgf8, Gbx2, Gcm1, Grem1, Grhl2, Kdr, Lama1, Lef1, Mycn, Nog, Pak1, Pax8, Pgr, Sema3a, Sema3c, Sema5a, Sulf1, Wnt5a]
GO:0030323	respiratory tube development	GO_BiologicalProcess-EBI-UniProt-GOA-ACAP-ARAP_08.05.2020_00h00	2.68188e-06	0.00210528	9.92067e-12	2.77779e-10	[4, 5, 6]	Group42	7.42358	17	[Aldh1a2, Bmp4, Fgf8, Grhl2, Hopx, Kdr, Klf2, Lama1, Lox, Mycn, Nog, Pgr, Ptn, Slc23a1, Wnt5a, Zfpm2, Zic3]
GO:0035113	embryonic appendage morphogenesis	GO_BiologicalProcess-EBI-UniProt-GOA-ACAP-ARAP_08.05.2020_00h00	8.84196e-06	0.00661379	9.92067e-12	2.77779e-10	[4, 5, 6]	Group42	8.55263	13	[Aldh1a2, Bmp4, En1, Fgf8, Frem2, Gja1, Grem1, Grhl2, Lef1, Mycn, Nog, Sp8, Wnt5a]
GO:0060562	epithelial tube morphogenesis	GO_BiologicalProcess-EBI-UniProt-GOA-ACAP-ARAP_08.05.2020_00h00	9.96416e-08	8.54925e-05	9.92067e-12	2.77779e-10	[4, 5, 6]	Group42	6.46766	26	[Aldh1a2, Bmp4, Cobl, Cxcl12, Edn1, Eya1, Fgf8, Gbx2, Gja1, Grem1, Grhl2, Kdr, Lama1, Lef1, Mycn, Nog, Ntn1, Pak1, Pax8, Pgr, Sema5a, T, Wnt5a, Zic2, Zic3, Zic5]
GO:0003007	heart morphogenesis	GO_BiologicalProcess-EBI-UniProt-GOA-ACAP-ARAP_08.05.2020_00h00	4.01392e-06	0.00311881	9.92067e-12	2.77779e-10	[4, 5, 6, 7]	Group42	6.59722	19	[Aldh1a2, Axin2, Bmp4, Col11a1, Eya1, Fgf8, Gja1, Grhl2, Has2, Jag1, Lefty1, Nog, Robo2, Sema3c, T, Ttn, Wnt5a, Zfpm2, Zic3]
GO:0022612	gland morphogenesis	GO_BiologicalProcess-EBI-UniProt-GOA-ACAP-ARAP_08.05.2020_00h00	2.27851e-05	0.016223	9.92067e-12	2.77779e-10	[4, 5, 6, 7]	Group42	7.83133	13	[Bmp4, Cav1, Fgf8, Lama1, Nog, Ntn1, Pax6, Pgr, Ptn, Sema3a, Sema3c, Sulf1, Wnt5a]
GO:0030324	lung development	GO_BiologicalProcess-EBI-UniProt-GOA-ACAP-ARAP_08.05.2020_00h00	2.24129e-06	0.00176838	9.92067e-12	2.77779e-10	[4, 5, 6, 7]	Group42	7.52212	17	[Aldh1a2, Bmp4, Fgf8, Grhl2, Hopx, Kdr, Klf2, Lama1, Lox, Mycn, Nog, Pgr, Ptn, Slc23a1, Wnt5a, Zfpm2, Zic3]
GO:0048754	branching morphogenesis of an epithelial tube	GO_BiologicalProcess-EBI-UniProt-GOA-ACAP-ARAP_08.05.2020_00h00	2.28526e-07	0.000191962	9.92067e-12	2.77779e-10	[4, 5, 6, 7]	Group42	8.85417	17	[Bmp4, Cxcl12, Edn1, Eya1, Fgf8, Gbx2, Grem1, Kdr, Lama1, Lef1, Mycn, Nog, Pak1, Pax8, Pgr, Sema5a, Wnt5a]
GO:0030326	embryonic limb morphogenesis	GO_BiologicalProcess-EBI-UniProt-GOA-ACAP-ARAP_08.05.2020_00h00	8.84196e-06	0.00661379	9.92067e-12	2.77779e-10	[5, 6, 7]	Group42	8.55263	13	[Aldh1a2, Bmp4, En1, Fgf8, Frem2, Gja1, Grem1, Grhl2, Lef1, Mycn, Nog, Sp8, Wnt5a]
GO:0040012	regulation of locomotion	GO_BiologicalProcess-EBI-UniProt-GOA-ACAP-ARAP_08.05.2020_00h00	1.33408e-18	1.32608e-15	1.26837e-16	6.21502e-15	[2, 3]	Group43	6.48236	68	[Acta2, Anxa1, Apela, Apod, Bmerb1, Bmp4, Cass4, Cav1, Ccn4, Col3a1, Cxcl12, Cyp1b1, Ddr2, Ddx58, Dpp4, Dpysl3, Edn1, Efemp1, Enpp2, F2rl1, Fn1, Fut9, Gadd45a, Gja1, Gpnmb, Grem1, Has2, Ifitm1, Il23a, Il33, Insm1, Jag1, Jam2, Kdr, Klf4, Lama1, Lef1, Lpar1, Lrrc15, Lrrk2, Mcc, Myo1f, Nexmif, Nog, Ntn1, Onecut1, Pak1, Pax6, Pdgfc, Pgr, Plcb1, Postn, Pou4f2, Prdm14, Ptn, Robo2, Robo4, Sash1, Sema3a,…
GO:0040013	negative regulation of locomotion	GO_BiologicalProcess-EBI-UniProt-GOA-ACAP-ARAP_08.05.2020_00h00	2.00046e-09	1.81042e-06	1.26837e-16	6.21502e-15	[2, 3, 4]	Group43	7.83133	26	[Apod, Bmerb1, Col3a1, Cxcl12, Cyp1b1, Dpp4, Dpysl3, Gadd45a, Gja1, Grem1, Ifitm1, Il33, Jag1, Klf4, Mcc, Nexmif, Nog, Plcb1, Ptn, Robo2, Robo4, Sema3a, Sema3c, Sema5a, Sulf1, Wnt5a]
GO:0051270	regulation of cellular component movement	GO_BiologicalProcess-EBI-UniProt-GOA-ACAP-ARAP_08.05.2020_00h00	8.12531e-19	8.08468e-16	1.26837e-16	6.21502e-15	[3, 4]	Group43	6.39269	70	[Acta2, Anxa1, Apela, Apod, Bmerb1, Bmp4, Cass4, Cav1, Ccn4, Col3a1, Cxcl12, Cyp1b1, Ddr2, Ddx58, Dpp4, Dpysl3, Edn1, Efemp1, Enpp2, F2rl1, Fn1, Fut9, Gadd45a, Gja1, Gpnmb, Grem1, Has2, Ifitm1, Il23a, Il33, Insm1, Jag1, Jam2, Kdr, Klf4, Lama1, Lef1, Lpar1, Lrrc15, Mapt, Mcc, Myo1f, Nexmif, Nog, Ntn1, Onecut1, Pak1, Pax6, Pde4d, Pdgfc, Pgr, Plcb1, Postn, Pou4f2, Prdm14, Ptn, Robo4, Rsph4a, Sash1, …
GO:0051271	negative regulation of cellular component movement	GO_BiologicalProcess-EBI-UniProt-GOA-ACAP-ARAP_08.05.2020_00h00	9.0787e-09	8.13452e-06	1.26837e-16	6.21502e-15	[3, 4, 5]	Group43	7.53012	25	[Apod, Bmerb1, Col3a1, Cxcl12, Cyp1b1, Dpp4, Dpysl3, Gadd45a, Gja1, Grem1, Ifitm1, Il33, Jag1, Klf4, Mcc, Nexmif, Nog, Plcb1, Ptn, Robo4, Sema3a, Sema3c, Sema5a, Sulf1, Wnt5a]
GO:2000145	regulation of cell motility	GO_BiologicalProcess-EBI-UniProt-GOA-ACAP-ARAP_08.05.2020_00h00	7.49129e-18	7.40889e-15	1.26837e-16	6.21502e-15	[3, 4, 5]	Group43	6.5	65	[Acta2, Anxa1, Apela, Apod, Bmerb1, Bmp4, Cass4, Cav1, Ccn4, Col3a1, Cxcl12, Cyp1b1, Ddr2, Ddx58, Dpp4, Dpysl3, Edn1, Efemp1, Enpp2, F2rl1, Fn1, Fut9, Gadd45a, Gja1, Gpnmb, Grem1, Has2, Ifitm1, Il23a, Il33, Insm1, Jag1, Jam2, Kdr, Klf4, Lama1, Lef1, Lpar1, Lrrc15, Mcc, Myo1f, Nexmif, Nog, Ntn1, Onecut1, Pak1, Pax6, Pdgfc, Pgr, Plcb1, Postn, Prdm14, Ptn, Robo4, Sash1, Sema3a, Sema3c, Sema5a, Sulf1…
GO:2000146	negative regulation of cell motility	GO_BiologicalProcess-EBI-UniProt-GOA-ACAP-ARAP_08.05.2020_00h00	9.54522e-08	8.21843e-05	1.26837e-16	6.21502e-15	[3, 4, 5, 6]	Group43	7.40741	22	[Apod, Bmerb1, Col3a1, Cxcl12, Cyp1b1, Dpp4, Dpysl3, Gadd45a, Gja1, Grem1, Ifitm1, Il33, Jag1, Klf4, Mcc, Nexmif, Nog, Plcb1, Ptn, Robo4, Sema3a, Sulf1]
GO:0010631	epithelial cell migration	GO_BiologicalProcess-EBI-UniProt-GOA-ACAP-ARAP_08.05.2020_00h00	3.50699e-05	0.0241982	1.26837e-16	6.21502e-15	[4, 5, 6]	Group43	5.86319	18	[Anxa1, Bmp4, Cyp1b1, Dpp4, Enpp2, Gadd45a, Grem1, Has2, Kdr, Klf4, Mcc, Ptn, Sash1, Sema3a, Sema5a, Tdgf1, Vegfc, Wnt5a]
GO:0030334	regulation of cell migration	GO_BiologicalProcess-EBI-UniProt-GOA-ACAP-ARAP_08.05.2020_00h00	2.00156e-18	1.98755e-15	1.26837e-16	6.21502e-15	[4, 5, 6]	Group43	6.75818	64	[Acta2, Anxa1, Apela, Apod, Bmerb1, Bmp4, Cass4, Cav1, Ccn4, Col3a1, Cxcl12, Cyp1b1, Ddr2, Ddx58, Dpp4, Dpysl3, Edn1, Efemp1, Enpp2, F2rl1, Fn1, Fut9, Gadd45a, Gja1, Gpnmb, Grem1, Has2, Ifitm1, Il23a, Il33, Insm1, Jag1, Jam2, Kdr, Klf4, Lama1, Lef1, Lpar1, Lrrc15, Mcc, Myo1f, Nexmif, Nog, Ntn1, Onecut1, Pak1, Pax6, Pdgfc, Pgr, Plcb1, Postn, Ptn, Robo4, Sash1, Sema3a, Sema3c, Sema5a, Sulf1, Tdgf1,…
GO:0030336	negative regulation of cell migration	GO_BiologicalProcess-EBI-UniProt-GOA-ACAP-ARAP_08.05.2020_00h00	4.32736e-08	3.74749e-05	1.26837e-16	6.21502e-15	[4, 5, 6, 7]	Group43	7.74648	22	[Apod, Bmerb1, Col3a1, Cxcl12, Cyp1b1, Dpp4, Dpysl3, Gadd45a, Gja1, Grem1, Ifitm1, Il33, Jag1, Klf4, Mcc, Nexmif, Nog, Plcb1, Ptn, Robo4, Sema3a, Sulf1]
GO:0050768	negative regulation of neurogenesis	GO_BiologicalProcess-EBI-UniProt-GOA-ACAP-ARAP_08.05.2020_00h00	1.24565e-07	0.000106005	1.26837e-16	6.21502e-15	[4, 5, 6, 7, 8, 9]	Group43	6.79887	24	[Bmerb1, Bmp4, Cav1, Col3a1, Dpysl3, Efemp1, Jag1, Lpar1, Lrrk2, Mycn, Nexmif, Nog, Ntn1, Pax6, Pou4f2, Prtg, Ptn, Sema3a, Sema3c, Sema5a, Stmn2, Syt4, Vim, Wnt5a]
KEGG:04310	Wnt signaling pathway	KEGG_08.05.2020	1.75774e-05	0.0126558	1.53083e-14	6.12334e-13	[-1]	Group44	8.02469	13	[Axin2, Ccn4, Fzd10, Gpc4, Lef1, Notum, Plcb1, Porcn, Ror1, Sfrp4, Wnt5a, Wnt5b, Wnt8a]
KEGG:05217	Basal cell carcinoma	KEGG_08.05.2020	2.87872e-05	0.0200647	1.53083e-14	6.12334e-13	[-1]	Group44	12.6984	8	[Axin2, Bmp4, Fzd10, Gadd45a, Lef1, Wnt5a, Wnt5b, Wnt8a]
KEGG:05224	Breast cancer	KEGG_08.05.2020	1.87649e-07	0.000158376	1.53083e-14	6.12334e-13	[-1]	Group44	10.2041	15	[Axin2, Cdk6, Fgf15, Fgf17, Fgf5, Fgf8, Fzd10, Gadd45a, Jag1, Lef1, Pgr, Tnfsf11, Wnt5a, Wnt5b, Wnt8a]
KEGG:05226	Gastric cancer	KEGG_08.05.2020	7.65246e-06	0.00580056	1.53083e-14	6.12334e-13	[-1]	Group44	8.66667	13	[Axin2, Cdx2, Fgf15, Fgf17, Fgf5, Fgf8, Fzd10, Gadd45a, Lef1, Rxrg, Wnt5a, Wnt5b, Wnt8a]
GO:0007267	cell-cell signaling	GO_BiologicalProcess-EBI-UniProt-GOA-ACAP-ARAP_08.05.2020_00h00	2.63836e-12	2.50908e-09	1.53083e-14	6.12334e-13	[2, 3]	Group44	4.44198	80	[Anxa1, Apln, Axin2, Bmp4, Btn2a2, Cacna2d1, Cav1, Ccn4, Cd2, Cdh2, Chrna7, Chrna9, Cxcl12, Dcdc2a, Ddx58, Dgkb, Dtna, Edn1, F2rl1, Fcgr2b, Fn1, Fzd10, Gabra2, Gabra3, Gabra5, Gabrp, Gja1, Gjb1, Gpc4, Gpnmb, Grem1, Grm6, Ifih1, Il33, Inhba, Itpka, Kdr, Klf4, Lef1, Lrrk2, Lypd6, Mapt, Mcc, Mdfic, Mup6, Myb, Neurod1, Nlrc4, Nlrp12, Nog, Notum, Nrxn1, Pak1, Pax6, Pax8, Pcdh17, Pdyn, Pgr, Plcb1, Porc…
GO:0198738	cell-cell signaling by wnt	GO_BiologicalProcess-EBI-UniProt-GOA-ACAP-ARAP_08.05.2020_00h00	1.18197e-07	0.000100822	1.53083e-14	6.12334e-13	[3, 4]	Group44	6.23557	27	[Axin2, Cav1, Ccn4, Cdh2, Dcdc2a, Fzd10, Gpc4, Grem1, Klf4, Lef1, Lrrk2, Lypd6, Mcc, Mdfic, Nog, Notum, Porcn, Ror1, Scel, Sema5a, Sfrp4, Shisa6, Sulf1, Wls, Wnt5a, Wnt5b, Wnt8a]
GO:1905114	cell surface receptor signaling pathway involved in cell-cell signaling	GO_BiologicalProcess-EBI-UniProt-GOA-ACAP-ARAP_08.05.2020_00h00	1.04394e-07	8.93614e-05	1.53083e-14	6.12334e-13	[3, 4, 5, 6]	Group44	5.36278	34	[Axin2, Bmp4, Cav1, Ccn4, Cdh2, Chrna7, Chrna9, Dcdc2a, Fzd10, Gabra2, Gabra3, Gabra5, Gpc4, Grem1, Klf4, Lef1, Lrrk2, Lypd6, Mcc, Mdfic, Nog, Notum, Nrxn1, Porcn, Ror1, Scel, Sema5a, Sfrp4, Shisa6, Sulf1, Wls, Wnt5a, Wnt5b, Wnt8a]
GO:0016055	Wnt signaling pathway	GO_BiologicalProcess-EBI-UniProt-GOA-ACAP-ARAP_08.05.2020_00h00	1.07663e-07	9.20517e-05	1.53083e-14	6.12334e-13	[4, 5, 6, 7]	Group44	6.2645	27	[Axin2, Cav1, Ccn4, Cdh2, Dcdc2a, Fzd10, Gpc4, Grem1, Klf4, Lef1, Lrrk2, Lypd6, Mcc, Mdfic, Nog, Notum, Porcn, Ror1, Scel, Sema5a, Sfrp4, Shisa6, Sulf1, Wls, Wnt5a, Wnt5b, Wnt8a]
GO:0030111	regulation of Wnt signaling pathway	GO_BiologicalProcess-EBI-UniProt-GOA-ACAP-ARAP_08.05.2020_00h00	1.05693e-06	0.00085506	1.53083e-14	6.12334e-13	[4, 5, 6, 7, 8]	Group44	6.66667	21	[Axin2, Cav1, Ccn4, Cdh2, Dcdc2a, Grem1, Lef1, Lrrk2, Lypd6, Mcc, Mdfic, Nog, Notum, Scel, Sema5a, Sfrp4, Shisa6, Sulf1, Wls, Wnt5a, Wnt5b]
GO:0060070	canonical Wnt signaling pathway	GO_BiologicalProcess-EBI-UniProt-GOA-ACAP-ARAP_08.05.2020_00h00	4.05358e-07	0.000338474	1.53083e-14	6.12334e-13	[5, 6, 7, 8]	Group44	7.07071	21	[Axin2, Cav1, Cdh2, Fzd10, Grem1, Klf4, Lef1, Lrrk2, Lypd6, Mcc, Nog, Notum, Porcn, Scel, Sema5a, Sfrp4, Shisa6, Wls, Wnt5a, Wnt5b, Wnt8a]
GO:0060828	regulation of canonical Wnt signaling pathway	GO_BiologicalProcess-EBI-UniProt-GOA-ACAP-ARAP_08.05.2020_00h00	2.61232e-05	0.0183646	1.53083e-14	6.12334e-13	[5, 6, 7, 8, 9]	Group44	6.53061	16	[Axin2, Cav1, Cdh2, Grem1, Lrrk2, Lypd6, Mcc, Nog, Notum, Scel, Sema5a, Sfrp4, Shisa6, Wls, Wnt5a, Wnt5b]
GO:0040013	negative regulation of locomotion	GO_BiologicalProcess-EBI-UniProt-GOA-ACAP-ARAP_08.05.2020_00h00	2.00046e-09	1.81042e-06	2.46773e-23	1.55467e-21	[2, 3, 4]	Group45	7.83133	26	[Apod, Bmerb1, Col3a1, Cxcl12, Cyp1b1, Dpp4, Dpysl3, Gadd45a, Gja1, Grem1, Ifitm1, Il33, Jag1, Klf4, Mcc, Nexmif, Nog, Plcb1, Ptn, Robo2, Robo4, Sema3a, Sema3c, Sema5a, Sulf1, Wnt5a]
GO:0090132	epithelium migration	GO_BiologicalProcess-EBI-UniProt-GOA-ACAP-ARAP_08.05.2020_00h00	8.16186e-07	0.000666824	2.46773e-23	1.55467e-21	[3]	Group45	6.77419	21	[Anxa1, Apela, Bmp4, Cyp1b1, Dpp4, Enpp2, Fgf8, Gadd45a, Grem1, Grhl2, Has2, Kdr, Klf4, Mcc, Ptn, Sash1, Sema3a, Sema5a, Tdgf1, Vegfc, Wnt5a]
GO:0050920	regulation of chemotaxis	GO_BiologicalProcess-EBI-UniProt-GOA-ACAP-ARAP_08.05.2020_00h00	2.84522e-06	0.00222781	2.46773e-23	1.55467e-21	[3, 4, 5]	Group45	7.3913	17	[Cxcl12, Dpp4, Edn1, F2rl1, Fn1, Grem1, Il23a, Kdr, Lpar1, Pou4f2, Ptn, Robo2, Sema3a, Sema3c, Sema5a, Vegfc, Wnt5a]
GO:0051271	negative regulation of cellular component movement	GO_BiologicalProcess-EBI-UniProt-GOA-ACAP-ARAP_08.05.2020_00h00	9.0787e-09	8.13452e-06	2.46773e-23	1.55467e-21	[3, 4, 5]	Group45	7.53012	25	[Apod, Bmerb1, Col3a1, Cxcl12, Cyp1b1, Dpp4, Dpysl3, Gadd45a, Gja1, Grem1, Ifitm1, Il33, Jag1, Klf4, Mcc, Nexmif, Nog, Plcb1, Ptn, Robo4, Sema3a, Sema3c, Sema5a, Sulf1, Wnt5a]
GO:0001667	ameboidal-type cell migration	GO_BiologicalProcess-EBI-UniProt-GOA-ACAP-ARAP_08.05.2020_00h00	2.26203e-12	2.15572e-09	2.46773e-23	1.55467e-21	[4, 5]	Group45	7.90068	35	[Acta2, Anxa1, Apela, Arid5b, Bmp4, Cenpv, Cxcl12, Cyp1b1, Ddr2, Dpp4, Enpp2, Fgf15, Fgf8, Fn1, Gadd45a, Gbx2, Gja1, Grem1, Has2, Kdr, Klf4, Lefty1, Mcc, Mixl1, Pak1, Pax6, Ptn, Sash1, Sema3a, Sema3c, Sema5a, T, Tdgf1, Vegfc, Wnt5a]
GO:0060326	cell chemotaxis	GO_BiologicalProcess-EBI-UniProt-GOA-ACAP-ARAP_08.05.2020_00h00	1.2309e-06	0.000992104	2.46773e-23	1.55467e-21	[4, 5]	Group45	6.60377	21	[Anxa1, Cxcl12, Dpp4, Edn1, Enpp2, F2rl1, Grem1, Il23a, Itga1, Kdr, Lef1, Lox, Lpar1, Pde4d, Ptn, Sema5a, Spp1, Tafa4, Tnfsf11, Vegfc, Wnt5a]
GO:0010631	epithelial cell migration	GO_BiologicalProcess-EBI-UniProt-GOA-ACAP-ARAP_08.05.2020_00h00	3.50699e-05	0.0241982	2.46773e-23	1.55467e-21	[4, 5, 6]	Group45	5.86319	18	[Anxa1, Bmp4, Cyp1b1, Dpp4, Enpp2, Gadd45a, Grem1, Has2, Kdr, Klf4, Mcc, Ptn, Sash1, Sema3a, Sema5a, Tdgf1, Vegfc, Wnt5a]
GO:0030335	positive regulation of cell migration	GO_BiologicalProcess-EBI-UniProt-GOA-ACAP-ARAP_08.05.2020_00h00	4.52951e-12	4.28491e-09	2.46773e-23	1.55467e-21	[4, 5, 6, 7]	Group45	6.88468	40	[Acta2, Anxa1, Apela, Bmp4, Cass4, Cav1, Ccn4, Cxcl12, Cyp1b1, Ddr2, Edn1, Enpp2, F2rl1, Fn1, Gpnmb, Has2, Il23a, Insm1, Jam2, Kdr, Lef1, Lpar1, Lrrc15, Myo1f, Onecut1, Pak1, Pax6, Pdgfc, Pgr, Postn, Ptn, Sash1, Sema3a, Sema3c, Sema5a, Tdgf1, Vegfc, Wnt5a, Wnt5b, Zp3]
GO:0001525	angiogenesis	GO_BiologicalProcess-EBI-UniProt-GOA-ACAP-ARAP_08.05.2020_00h00	1.42358e-08	1.2613e-05	2.46773e-23	1.55467e-21	[3, 4, 5, 6, 7, 8, 9, 10]	Group45	5.94595	33	[Anxa1, Apela, Apln, Bmp4, Cav1, Chrna7, Col8a1, Cxcl12, Cyp1b1, Cysltr1, Edn1, Enpp2, Fgf8, Fn1, Gadd45a, Gbx2, Grem1, Kdr, Klf2, Klf4, Lef1, Ndnf, Nrcam, Nrxn1, Ptn, Robo4, Sash1, Sema5a, Sulf1, Tal1, Tdgf1, Vegfc, Wnt5a]
GO:0048514	blood vessel morphogenesis	GO_BiologicalProcess-EBI-UniProt-GOA-ACAP-ARAP_08.05.2020_00h00	9.86857e-14	9.52317e-11	2.46773e-23	1.55467e-21	[4, 5, 6, 7, 8, 9]	Group45	6.88623	46	[Anxa1, Apela, Apln, Apob, Bmp4, Cav1, Cdh2, Chrna7, Col3a1, Col8a1, Cxcl12, Cyp1b1, Cysltr1, Edn1, Enpp2, Eya1, Fgf8, Fn1, Gadd45a, Gbx2, Gja1, Grem1, Has2, Jag1, Kdr, Klf2, Klf4, Lama1, Lef1, Lox, Ndnf, Nog, Nrcam, Nrxn1, Prdm1, Ptn, Robo4, Sash1, Sema5a, Sulf1, T, Tal1, Tdgf1, Vegfc, Wnt5a, Zfpm2]
GO:0002040	sprouting angiogenesis	GO_BiologicalProcess-EBI-UniProt-GOA-ACAP-ARAP_08.05.2020_00h00	4.76632e-05	0.0321727	2.46773e-23	1.55467e-21	[4, 5, 6, 7, 8, 9, 10, 11]	Group45	8.46154	11	[Anxa1, Apela, Bmp4, Grem1, Kdr, Klf2, Klf4, Lef1, Sema5a, Tdgf1, Vegfc]
GO:0060485	mesenchyme development	GO_BiologicalProcess-EBI-UniProt-GOA-ACAP-ARAP_08.05.2020_00h00	1.77047e-08	1.55625e-05	5.88838e-12	1.8254e-10	[4, 5, 6]	Group46	7.82313	23	[Acta2, Aldh1a2, Axin2, Bmp4, Bnc2, Cyp26a1, Edn1, Fgf15, Fgf8, Fn1, Gbx2, Gja1, Grem1, Has2, Jag1, Lef1, Nog, Pax6, Robo2, Sema3a, Sema3c, Wnt5a, Zic2]
GO:0048762	mesenchymal cell differentiation	GO_BiologicalProcess-EBI-UniProt-GOA-ACAP-ARAP_08.05.2020_00h00	1.43089e-07	0.000121483	5.88838e-12	1.8254e-10	[4, 5, 6, 7]	Group46	8.22511	19	[Aldh1a2, Axin2, Bmp4, Cyp26a1, Edn1, Fgf15, Fgf8, Fn1, Gbx2, Gja1, Grem1, Has2, Jag1, Lef1, Nog, Pax6, Sema3a, Sema3c, Wnt5a]
GO:0030900	forebrain development	GO_BiologicalProcess-EBI-UniProt-GOA-ACAP-ARAP_08.05.2020_00h00	1.72967e-08	1.52211e-05	5.88838e-12	1.8254e-10	[3, 5, 6, 7, 8]	Group46	6.31579	30	[Aldh1a2, Bhlhe22, Bmerb1, Bmp4, Cdh2, Cntnap2, Col3a1, Cxcl12, Fgf8, Gbx2, Inhba, Lef1, Lpar1, Lrrk2, Nefl, Neurod1, Nog, Otx2, Pak1, Pax6, Pgap1, Plcb1, Ptn, Robo2, Sall3, Sema3a, Sema5a, Slitrk5, Wnt5a, Zic5]
GO:0021536	diencephalon development	GO_BiologicalProcess-EBI-UniProt-GOA-ACAP-ARAP_08.05.2020_00h00	2.47637e-07	0.000207768	5.88838e-12	1.8254e-10	[3, 4, 6, 7, 8, 9]	Group46	12.9032	12	[Aldh1a2, Bmp4, Cntnap2, Fgf8, Gbx2, Nog, Otx2, Pax6, Ptn, Sema3a, Sema5a, Wnt5a]
GO:0021537	telencephalon development	GO_BiologicalProcess-EBI-UniProt-GOA-ACAP-ARAP_08.05.2020_00h00	2.01205e-07	0.000169415	5.88838e-12	1.8254e-10	[3, 4, 6, 7, 8, 9]	Group46	7.09677	22	[Bhlhe22, Bmerb1, Bmp4, Cdh2, Cntnap2, Col3a1, Cxcl12, Fgf8, Inhba, Lef1, Lpar1, Lrrk2, Nefl, Neurod1, Otx2, Pax6, Plcb1, Robo2, Sall3, Sema3a, Slitrk5, Wnt5a]
GO:0021872	forebrain generation of neurons	GO_BiologicalProcess-EBI-UniProt-GOA-ACAP-ARAP_08.05.2020_00h00	2.23164e-05	0.0159116	5.88838e-12	1.8254e-10	[4, 6, 7, 8, 9]	Group46	11.3924	9	[Fgf8, Gbx2, Inhba, Lef1, Pax6, Robo2, Sall3, Sema3a, Wnt5a]
GO:0021903	rostrocaudal neural tube patterning	GO_BiologicalProcess-EBI-UniProt-GOA-ACAP-ARAP_08.05.2020_00h00	4.67262e-06	0.00359324	5.88838e-12	1.8254e-10	[5, 6, 7, 8, 9]	Group46	35.7143	5	[En1, Fgf8, Gbx2, Hes3, Pax6]
GO:0021879	forebrain neuron differentiation	GO_BiologicalProcess-EBI-UniProt-GOA-ACAP-ARAP_08.05.2020_00h00	5.61611e-05	0.037628	5.88838e-12	1.8254e-10	[5, 6, 7, 8, 9, 10]	Group46	11.5942	8	[Fgf8, Gbx2, Inhba, Pax6, Robo2, Sall3, Sema3a, Wnt5a]
GO:0097485	neuron projection guidance	GO_BiologicalProcess-EBI-UniProt-GOA-ACAP-ARAP_08.05.2020_00h00	9.13448e-06	0.00680519	5.88838e-12	1.8254e-10	[3, 4, 5, 7, 8, 9, 10, 11, 12]	Group46	6.77291	17	[Cxcl12, Fgf8, Gbx2, Lama1, Nog, Nrcam, Ntn1, Otx2, Pax6, Pou4f2, Prtg, Robo2, Sema3a, Sema3c, Sema5a, Wnt5a, Zic2]
GO:0007411	axon guidance	GO_BiologicalProcess-EBI-UniProt-GOA-ACAP-ARAP_08.05.2020_00h00	8.66745e-06	0.00649192	5.88838e-12	1.8254e-10	[4, 5, 6, 7, 8, 9, 10, 11, 12, 13]	Group46	6.8	17	[Cxcl12, Fgf8, Gbx2, Lama1, Nog, Nrcam, Ntn1, Otx2, Pax6, Pou4f2, Prtg, Robo2, Sema3a, Sema3c, Sema5a, Wnt5a, Zic2]
GO:0021884	forebrain neuron development	GO_BiologicalProcess-EBI-UniProt-GOA-ACAP-ARAP_08.05.2020_00h00	7.224e-05	0.0477506	5.88838e-12	1.8254e-10	[6, 7, 8, 9, 10, 11]	Group46	16.2162	6	[Fgf8, Gbx2, Robo2, Sall3, Sema3a, Wnt5a]
KEGG:05226	Gastric cancer	KEGG_08.05.2020	7.65246e-06	0.00580056	1.32065e-12	4.49021e-11	[-1]	Group47	8.66667	13	[Axin2, Cdx2, Fgf15, Fgf17, Fgf5, Fgf8, Fzd10, Gadd45a, Lef1, Rxrg, Wnt5a, Wnt5b, Wnt8a]
GO:0070848	response to growth factor	GO_BiologicalProcess-EBI-UniProt-GOA-ACAP-ARAP_08.05.2020_00h00	1.66924e-07	0.000141218	1.32065e-12	4.49021e-11	[4]	Group47	5.07757	36	[Anxa1, Apln, Bmp4, Cav1, Col3a1, Edn1, Fgf15, Fgf17, Fgf5, Fgf8, Fst, Gdf3, Gfra1, Grem1, Has2, Kdr, Klf4, Lef1, Lefty1, Lefty2, Lox, Meis2, Nanog, Nog, Nrxn1, Onecut1, Postn, Prdm14, Ptn, Sfrp4, Sh3gl2, Stmn2, Sulf1, Tdgf1, Vegfc, Wnt5a]
GO:0071774	response to fibroblast growth factor	GO_BiologicalProcess-EBI-UniProt-GOA-ACAP-ARAP_08.05.2020_00h00	1.40893e-06	0.00112996	1.32065e-12	4.49021e-11	[3, 5]	Group47	11.0092	12	[Apln, Fgf15, Fgf17, Fgf5, Fgf8, Nog, Nrxn1, Postn, Prdm14, Sulf1, Tdgf1, Wnt5a]
GO:0090287	regulation of cellular response to growth factor stimulus	GO_BiologicalProcess-EBI-UniProt-GOA-ACAP-ARAP_08.05.2020_00h00	1.2427e-05	0.009109	1.32065e-12	4.49021e-11	[3, 4, 6]	Group47	6.33803	18	[Apln, Bmp4, Cav1, Fst, Gdf3, Grem1, Kdr, Lox, Nanog, Nog, Nrxn1, Onecut1, Prdm14, Sfrp4, Sulf1, Tdgf1, Vegfc, Wnt5a]
GO:0044344	cellular response to fibroblast growth factor stimulus	GO_BiologicalProcess-EBI-UniProt-GOA-ACAP-ARAP_08.05.2020_00h00	6.8633e-07	0.000564849	1.32065e-12	4.49021e-11	[4, 6]	Group47	11.7647	12	[Apln, Fgf15, Fgf17, Fgf5, Fgf8, Nog, Nrxn1, Postn, Prdm14, Sulf1, Tdgf1, Wnt5a]
GO:0048645	animal organ formation	GO_BiologicalProcess-EBI-UniProt-GOA-ACAP-ARAP_08.05.2020_00h00	1.81e-05	0.0130139	1.32065e-12	4.49021e-11	[3, 4, 5, 6, 7]	Group47	11.6883	9	[Axin2, Bmp4, Eya1, Fgf8, Nog, Pax8, Robo2, Sulf1, Wnt5a]
GO:0071363	cellular response to growth factor stimulus	GO_BiologicalProcess-EBI-UniProt-GOA-ACAP-ARAP_08.05.2020_00h00	1.80841e-07	0.000152811	1.32065e-12	4.49021e-11	[5]	Group47	5.14706	35	[Anxa1, Apln, Bmp4, Cav1, Col3a1, Edn1, Fgf15, Fgf17, Fgf5, Fgf8, Fst, Gdf3, Gfra1, Grem1, Has2, Kdr, Klf4, Lef1, Lefty1, Lefty2, Lox, Nanog, Nog, Nrxn1, Onecut1, Postn, Prdm14, Ptn, Sfrp4, Sh3gl2, Stmn2, Sulf1, Tdgf1, Vegfc, Wnt5a]
GO:0007169	transmembrane receptor protein tyrosine kinase signaling pathway	GO_BiologicalProcess-EBI-UniProt-GOA-ACAP-ARAP_08.05.2020_00h00	6.26126e-07	0.000515928	1.32065e-12	4.49021e-11	[5, 6, 7]	Group47	5.14469	32	[Ahsg, Apln, Apod, Arid5b, Bmp4, Cass4, Clnk, Col4a5, Col4a6, Ddr2, Efemp1, Fgf15, Fgf17, Fgf5, Fgf8, Gfra1, Ghr, Grem1, Itga1, Kdr, Lox, Mup6, Nog, Nrxn1, Pak1, Pdgfc, Plcb1, Prdm14, Prlr, Sulf1, Vegfc, Wnt5a]
GO:0008543	fibroblast growth factor receptor signaling pathway	GO_BiologicalProcess-EBI-UniProt-GOA-ACAP-ARAP_08.05.2020_00h00	2.08521e-06	0.00165357	1.32065e-12	4.49021e-11	[5, 6, 7, 8]	Group47	13.1579	10	[Apln, Fgf15, Fgf17, Fgf5, Fgf8, Nog, Nrxn1, Prdm14, Sulf1, Wnt5a]
GO:0040036	regulation of fibroblast growth factor receptor signaling pathway	GO_BiologicalProcess-EBI-UniProt-GOA-ACAP-ARAP_08.05.2020_00h00	3.67486e-05	0.0252463	1.32065e-12	4.49021e-11	[4, 5, 6, 7, 8, 9]	Group47	18.1818	6	[Apln, Nog, Nrxn1, Prdm14, Sulf1, Wnt5a]
GO:0060513	prostatic bud formation	GO_BiologicalProcess-EBI-UniProt-GOA-ACAP-ARAP_08.05.2020_00h00	6.13365e-05	0.0409114	1.32065e-12	4.49021e-11	[4, 5, 6, 7, 8, 9, 10]	Group47	33.3333	4	[Bmp4, Nog, Sulf1, Wnt5a]
GO:0060686	negative regulation of prostatic bud formation	GO_BiologicalProcess-EBI-UniProt-GOA-ACAP-ARAP_08.05.2020_00h00	2.86715e-05	0.0200127	1.32065e-12	4.49021e-11	[3, 4, 5, 6, 7, 8, 9, 10, 11, 12]	Group47	75	3	[Bmp4, Sulf1, Wnt5a]
GO:0023057	negative regulation of signaling	GO_BiologicalProcess-EBI-UniProt-GOA-ACAP-ARAP_08.05.2020_00h00	1.48554e-08	1.31471e-05	3.30505e-13	1.22287e-11	[2, 3, 4]	Group48	4.19287	60	[Ahsg, Anxa1, Apln, Apod, Axin2, Bmp4, Btn2a2, Cav1, Ccdc3, Cdh2, Chrna7, Chrna9, Cxcl12, Edn1, Eya1, Eya4, F2rl1, Fbp1, Fbp2, Fcgr2b, Fn1, Fst, Gdf3, Gja1, Grem1, Irak3, Itga1, Jag1, Klf4, Lax1, Lefty1, Lpar1, Lrrk2, Mapt, Mcc, Mup6, Nanog, Neurod1, Nlrc4, Nlrp12, Nog, Notum, Nr0b1, Onecut1, Otop1, Pcdh17, Pde4d, Prdm14, Rgs17, Sall3, Sfrp4, Shisa6, Spink1, Sulf1, Syt4, Tdgf1, Ticam2, Vnn1, Wnt5…
GO:0048585	negative regulation of response to stimulus	GO_BiologicalProcess-EBI-UniProt-GOA-ACAP-ARAP_08.05.2020_00h00	1.48758e-08	1.31502e-05	3.30505e-13	1.22287e-11	[2, 3, 4]	Group48	4.01438	67	[Ahsg, Alox15, Anxa1, Aoah, Apln, Apod, Axin2, Bmp4, Btn2a2, Cav1, Ccdc3, Cdh2, Cdk6, Chrna7, Chrna9, Col3a1, Cxcl12, Dpp4, Enpp3, Eya1, Eya4, F2rl1, Fbp1, Fbp2, Fcgr2b, Fst, Gdf3, Gja1, Grem1, Il33, Irak3, Itga1, Jag1, Klf4, Lax1, Lefty1, Lpar1, Lrrk2, Mcc, Mup6, Nanog, Neurod1, Nlrp12, Nog, Notum, Nr0b1, Nrxn1, Nt5e, Onecut1, Otop1, Pde4d, Prdm14, Rgs17, Robo2, Sall3, Sema3a, Sema3c, Sema5a, Sf…
GO:0010648	negative regulation of cell communication	GO_BiologicalProcess-EBI-UniProt-GOA-ACAP-ARAP_08.05.2020_00h00	1.36327e-08	1.21331e-05	3.30505e-13	1.22287e-11	[3, 4, 5]	Group48	4.20463	60	[Ahsg, Anxa1, Apln, Apod, Axin2, Bmp4, Btn2a2, Cav1, Ccdc3, Cdh2, Chrna7, Chrna9, Cxcl12, Edn1, Eya1, Eya4, F2rl1, Fbp1, Fbp2, Fcgr2b, Fn1, Fst, Gdf3, Gja1, Grem1, Irak3, Itga1, Jag1, Klf4, Lax1, Lefty1, Lpar1, Lrrk2, Mapt, Mcc, Mup6, Nanog, Neurod1, Nlrc4, Nlrp12, Nog, Notum, Nr0b1, Onecut1, Otop1, Pcdh17, Pde4d, Prdm14, Rgs17, Sall3, Sfrp4, Shisa6, Spink1, Sulf1, Syt4, Tdgf1, Ticam2, Vnn1, Wnt5…
GO:0009968	negative regulation of signal transduction	GO_BiologicalProcess-EBI-UniProt-GOA-ACAP-ARAP_08.05.2020_00h00	2.78796e-07	0.000233631	3.30505e-13	1.22287e-11	[3, 4, 5, 6]	Group48	4.17349	51	[Ahsg, Apln, Apod, Axin2, Bmp4, Btn2a2, Cav1, Ccdc3, Cdh2, Chrna7, Chrna9, Cxcl12, Eya1, Eya4, F2rl1, Fbp1, Fbp2, Fcgr2b, Fst, Gdf3, Grem1, Irak3, Itga1, Jag1, Klf4, Lax1, Lefty1, Lpar1, Lrrk2, Mcc, Nanog, Neurod1, Nlrp12, Nog, Notum, Nr0b1, Onecut1, Otop1, Pde4d, Prdm14, Rgs17, Sall3, Sfrp4, Shisa6, Spink1, Sulf1, Tdgf1, Ticam2, Vnn1, Wnt5a, Wnt5b]
GO:0051174	regulation of phosphorus metabolic process	GO_BiologicalProcess-EBI-UniProt-GOA-ACAP-ARAP_08.05.2020_00h00	6.39819e-10	5.84155e-07	3.30505e-13	1.22287e-11	[4, 5]	Group48	4.05333	76	[Acta2, Ahsg, Alox15, Apela, Apln, Axin2, Bmp4, Btn2a2, Calcr, Cass4, Cav1, Ccno, Cdh2, Chrna7, Chrna9, Ddr2, Edn1, Enpp2, F2rl1, Fbp1, Fbp2, Fcgr2b, Fgf15, Fgf8, Fn1, Fzd10, Gadd45a, Gbp4, Gdf3, Gfra1, Ghr, Gja1, Gpnmb, Grem1, Il23a, Inhba, Insm1, Irak3, Itga1, Kdr, Klf4, Lax1, Lefty1, Lefty2, Lox, Lpar1, Lrrk2, Mapt, Mdfic, Nlrp12, Nog, Nrxn1, Pak1, Pax6, Pde4d, Pdgfc, Plcb1, Prlr, Ptn, Rab38, …
GO:0010563	negative regulation of phosphorus metabolic process	GO_BiologicalProcess-EBI-UniProt-GOA-ACAP-ARAP_08.05.2020_00h00	7.46828e-05	0.0492159	3.30505e-13	1.22287e-11	[4, 5, 6]	Group48	4.41899	27	[Ahsg, Bmp4, Btn2a2, Cav1, Chrna7, Chrna9, F2rl1, Fbp1, Fbp2, Gadd45a, Gbp4, Gja1, Grem1, Insm1, Irak3, Klf4, Lax1, Lrrk2, Mapt, Nlrp12, Nog, Pax6, Pde4d, Ptn, Sfrp4, Sh3gl2, Spink1]
GO:0019220	regulation of phosphate metabolic process	GO_BiologicalProcess-EBI-UniProt-GOA-ACAP-ARAP_08.05.2020_00h00	6.30151e-10	5.75958e-07	3.30505e-13	1.22287e-11	[5, 6]	Group48	4.0555	76	[Acta2, Ahsg, Alox15, Apela, Apln, Axin2, Bmp4, Btn2a2, Calcr, Cass4, Cav1, Ccno, Cdh2, Chrna7, Chrna9, Ddr2, Edn1, Enpp2, F2rl1, Fbp1, Fbp2, Fcgr2b, Fgf15, Fgf8, Fn1, Fzd10, Gadd45a, Gbp4, Gdf3, Gfra1, Ghr, Gja1, Gpnmb, Grem1, Il23a, Inhba, Insm1, Irak3, Itga1, Kdr, Klf4, Lax1, Lefty1, Lefty2, Lox, Lpar1, Lrrk2, Mapt, Mdfic, Nlrp12, Nog, Nrxn1, Pak1, Pax6, Pde4d, Pdgfc, Plcb1, Prlr, Ptn, Rab38, …
GO:0045936	negative regulation of phosphate metabolic process	GO_BiologicalProcess-EBI-UniProt-GOA-ACAP-ARAP_08.05.2020_00h00	7.46828e-05	0.0492159	3.30505e-13	1.22287e-11	[5, 6, 7]	Group48	4.41899	27	[Ahsg, Bmp4, Btn2a2, Cav1, Chrna7, Chrna9, F2rl1, Fbp1, Fbp2, Gadd45a, Gbp4, Gja1, Grem1, Insm1, Irak3, Klf4, Lax1, Lrrk2, Mapt, Nlrp12, Nog, Pax6, Pde4d, Ptn, Sfrp4, Sh3gl2, Spink1]
GO:0042325	regulation of phosphorylation	GO_BiologicalProcess-EBI-UniProt-GOA-ACAP-ARAP_08.05.2020_00h00	1.35437e-10	1.25415e-07	3.30505e-13	1.22287e-11	[6, 7]	Group48	4.29594	72	[Acta2, Ahsg, Alox15, Apela, Apln, Axin2, Bmp4, Btn2a2, Calcr, Cass4, Cav1, Ccno, Cdh2, Chrna7, Chrna9, Ddr2, Edn1, Enpp2, F2rl1, Fbp1, Fbp2, Fcgr2b, Fgf15, Fgf8, Fn1, Fzd10, Gadd45a, Gbp4, Gdf3, Gfra1, Ghr, Gja1, Gpnmb, Grem1, Il23a, Inhba, Insm1, Irak3, Itga1, Kdr, Klf4, Lax1, Lefty1, Lefty2, Lox, Lpar1, Lrrk2, Mapt, Mdfic, Nlrp12, Nog, Nrxn1, Pak1, Pax6, Pde4d, Pdgfc, Plcb1, Prlr, Rasgrp1, Ror…
GO:0001932	regulation of protein phosphorylation	GO_BiologicalProcess-EBI-UniProt-GOA-ACAP-ARAP_08.05.2020_00h00	1.19181e-10	1.10838e-07	3.30505e-13	1.22287e-11	[6, 7, 8]	Group48	4.44735	68	[Acta2, Ahsg, Alox15, Apela, Axin2, Bmp4, Btn2a2, Calcr, Cass4, Cav1, Ccno, Cdh2, Chrna7, Chrna9, Ddr2, Edn1, Enpp2, F2rl1, Fcgr2b, Fgf15, Fgf8, Fn1, Fzd10, Gadd45a, Gbp4, Gdf3, Gfra1, Ghr, Gja1, Gpnmb, Grem1, Il23a, Inhba, Insm1, Irak3, Itga1, Kdr, Klf4, Lax1, Lefty1, Lefty2, Lox, Lpar1, Lrrk2, Mdfic, Nlrp12, Nog, Nrxn1, Pak1, Pax6, Pde4d, Pdgfc, Plcb1, Prlr, Rasgrp1, Ror1, Sash1, Sfrp4, Sh3gl2,…
GO:0042326	negative regulation of phosphorylation	GO_BiologicalProcess-EBI-UniProt-GOA-ACAP-ARAP_08.05.2020_00h00	4.47906e-06	0.0034668	3.30505e-13	1.22287e-11	[6, 7, 8]	Group48	5.28455	26	[Ahsg, Bmp4, Btn2a2, Cav1, Chrna7, Chrna9, F2rl1, Fbp1, Fbp2, Gadd45a, Gbp4, Gja1, Grem1, Insm1, Irak3, Klf4, Lax1, Lrrk2, Mapt, Nlrp12, Nog, Pax6, Pde4d, Sfrp4, Sh3gl2, Spink1]
GO:0001933	negative regulation of protein phosphorylation	GO_BiologicalProcess-EBI-UniProt-GOA-ACAP-ARAP_08.05.2020_00h00	2.34804e-05	0.0166945	3.30505e-13	1.22287e-11	[6, 7, 8, 9]	Group48	5.15695	23	[Ahsg, Bmp4, Btn2a2, Cav1, Chrna7, Chrna9, F2rl1, Gadd45a, Gbp4, Gja1, Grem1, Insm1, Irak3, Klf4, Lax1, Lrrk2, Nlrp12, Nog, Pax6, Pde4d, Sfrp4, Sh3gl2, Spink1]
GO:0048736	appendage development	GO_BiologicalProcess-EBI-UniProt-GOA-ACAP-ARAP_08.05.2020_00h00	1.05768e-06	0.000854605	3.87457e-16	1.82105e-14	[3, 4]	Group49	7.94393	17	[Aldh1a2, Bmp4, En1, Fgf8, Frem2, Gja1, Grem1, Grhl2, Lef1, Mycn, Nog, Sall3, Sema3c, Slc40a1, Sp8, Sulf1, Wnt5a]
GO:0003002	regionalization	GO_BiologicalProcess-EBI-UniProt-GOA-ACAP-ARAP_08.05.2020_00h00	5.73691e-17	5.64512e-14	3.87457e-16	1.82105e-14	[3, 4, 5]	Group49	9.94898	39	[Aldh1a2, Axin2, Bhlhe22, Bmp4, Cdx1, Cdx2, Cobl, Cyp26a1, Edn1, En1, Evx1, Fgf8, Gbx2, Gdf3, Grem1, Hes2, Hes3, Ifitm1, Lef1, Lefty1, Neurod1, Nog, Otx2, Pax6, Pax8, Pgap1, Ripply1, Robo2, Sema3a, Sema3c, Sp8, T, Tdgf1, Tshz1, Ttn, Wls, Wnt5a, Wnt8a, Zic3]
GO:0035107	appendage morphogenesis	GO_BiologicalProcess-EBI-UniProt-GOA-ACAP-ARAP_08.05.2020_00h00	4.55701e-07	0.000379599	3.87457e-16	1.82105e-14	[3, 4, 5]	Group49	8.93855	16	[Aldh1a2, Bmp4, En1, Fgf8, Frem2, Gja1, Grem1, Grhl2, Lef1, Mycn, Nog, Sall3, Sema3c, Sp8, Sulf1, Wnt5a]
GO:0060173	limb development	GO_BiologicalProcess-EBI-UniProt-GOA-ACAP-ARAP_08.05.2020_00h00	1.05768e-06	0.000854605	3.87457e-16	1.82105e-14	[4, 5]	Group49	7.94393	17	[Aldh1a2, Bmp4, En1, Fgf8, Frem2, Gja1, Grem1, Grhl2, Lef1, Mycn, Nog, Sall3, Sema3c, Slc40a1, Sp8, Sulf1, Wnt5a]
GO:0009953	dorsal/ventral pattern formation	GO_BiologicalProcess-EBI-UniProt-GOA-ACAP-ARAP_08.05.2020_00h00	8.27886e-06	0.00624226	3.87457e-16	1.82105e-14	[4, 5, 6]	Group49	10.1852	11	[Axin2, Bmp4, Edn1, En1, Evx1, Fgf8, Grem1, Nog, Otx2, Pax6, Sp8]
GO:0035108	limb morphogenesis	GO_BiologicalProcess-EBI-UniProt-GOA-ACAP-ARAP_08.05.2020_00h00	4.55701e-07	0.000379599	3.87457e-16	1.82105e-14	[4, 5, 6]	Group49	8.93855	16	[Aldh1a2, Bmp4, En1, Fgf8, Frem2, Gja1, Grem1, Grhl2, Lef1, Mycn, Nog, Sall3, Sema3c, Sp8, Sulf1, Wnt5a]
GO:0035113	embryonic appendage morphogenesis	GO_BiologicalProcess-EBI-UniProt-GOA-ACAP-ARAP_08.05.2020_00h00	8.84196e-06	0.00661379	3.87457e-16	1.82105e-14	[4, 5, 6]	Group49	8.55263	13	[Aldh1a2, Bmp4, En1, Fgf8, Frem2, Gja1, Grem1, Grhl2, Lef1, Mycn, Nog, Sp8, Wnt5a]
GO:0048762	mesenchymal cell differentiation	GO_BiologicalProcess-EBI-UniProt-GOA-ACAP-ARAP_08.05.2020_00h00	1.43089e-07	0.000121483	3.87457e-16	1.82105e-14	[4, 5, 6, 7]	Group49	8.22511	19	[Aldh1a2, Axin2, Bmp4, Cyp26a1, Edn1, Fgf15, Fgf8, Fn1, Gbx2, Gja1, Grem1, Has2, Jag1, Lef1, Nog, Pax6, Sema3a, Sema3c, Wnt5a]
GO:0110110	positive regulation of animal organ morphogenesis	GO_BiologicalProcess-EBI-UniProt-GOA-ACAP-ARAP_08.05.2020_00h00	9.04998e-06	0.00675128	3.87457e-16	1.82105e-14	[3, 4, 5, 6, 7, 8]	Group49	10.0917	11	[Bmp4, Edn1, Fgf8, Grem1, Jag1, Nog, Pax8, Ptn, Robo2, Sema3c, Wnt5a]
GO:0030326	embryonic limb morphogenesis	GO_BiologicalProcess-EBI-UniProt-GOA-ACAP-ARAP_08.05.2020_00h00	8.84196e-06	0.00661379	3.87457e-16	1.82105e-14	[5, 6, 7]	Group49	8.55263	13	[Aldh1a2, Bmp4, En1, Fgf8, Frem2, Gja1, Grem1, Grhl2, Lef1, Mycn, Nog, Sp8, Wnt5a]
GO:0021536	diencephalon development	GO_BiologicalProcess-EBI-UniProt-GOA-ACAP-ARAP_08.05.2020_00h00	2.47637e-07	0.000207768	3.87457e-16	1.82105e-14	[3, 4, 6, 7, 8, 9]	Group49	12.9032	12	[Aldh1a2, Bmp4, Cntnap2, Fgf8, Gbx2, Nog, Otx2, Pax6, Ptn, Sema3a, Sema5a, Wnt5a]
GO:0021871	forebrain regionalization	GO_BiologicalProcess-EBI-UniProt-GOA-ACAP-ARAP_08.05.2020_00h00	1.08383e-05	0.00797702	3.87457e-16	1.82105e-14	[4, 5, 6, 7, 8, 9]	Group49	22.2222	6	[Bhlhe22, Bmp4, Fgf8, Otx2, Pax6, Pgap1]
GO:0001228	DNA-binding transcription activator activity, RNA polymerase II-specific	GO_BiologicalProcess-EBI-UniProt-GOA-ACAP-ARAP_08.05.2020_00h00	3.96972e-08	3.44175e-05	1.70309e-20	1.00482e-18	[7, 8, 9, 10, 11, 12, 13]	Group50	6.08519	30	[Ccdc160, Cdx1, Ebf1, Gbx2, Gcm1, Grhl2, Klf4, Lef1, Meis2, Mixl1, Myb, Mycn, Nanog, Neurod1, Nr5a2, Onecut1, Otx2, Pax6, Pax8, Pgr, Pou2f3, Pou4f2, Rfx2, Rfx6, Sox21, Spic, T, Zfp42, Zic2, Zic3]
GO:0009790	embryo development	GO_BiologicalProcess-EBI-UniProt-GOA-ACAP-ARAP_08.05.2020_00h00	6.61386e-24	6.62047e-21	1.70309e-20	1.00482e-18	[3, 4]	Group50	6.61994	85	[Aldh1a2, Apela, Apln, Apob, Axin2, Bmp4, Cdx1, Cdx2, Chrna9, Cobl, Col11a1, Col5a2, Col8a1, Dnmt3b, Dppa3, Edn1, Efemp1, En1, Evx1, Eya1, Eya4, Fgf8, Fn1, Foxd3, Frem2, Gbx2, Gcm1, Gdf3, Gja1, Grem1, Grhl2, Hes3, Hopx, Hormad1, Ifitm1, Inhba, Kdm4c, Kdr, Klf2, Klf4, Lama1, Lef1, Lefty1, Lpar6, Meis2, Mixl1, Myb, Mycn, Nanog, Neurod1, Nog, Ntn1, Ooep, Otop1, Otx2, Pax6, Pax8, Pdgfc, Pgap1, Plcb1,…
GO:0048598	embryonic morphogenesis	GO_BiologicalProcess-EBI-UniProt-GOA-ACAP-ARAP_08.05.2020_00h00	4.82043e-16	4.7192e-13	1.70309e-20	1.00482e-18	[3, 4, 5]	Group50	7.25462	51	[Aldh1a2, Apela, Apln, Bmp4, Chrna9, Cobl, Col11a1, Col5a2, Col8a1, Edn1, Efemp1, En1, Eya1, Eya4, Fgf8, Fn1, Frem2, Gbx2, Gcm1, Gdf3, Gja1, Grem1, Grhl2, Hes3, Inhba, Klf4, Lef1, Lefty1, Mixl1, Mycn, Nanog, Neurod1, Nog, Ntn1, Otop1, Otx2, Pax6, Pax8, Slc40a1, Sp8, Sulf1, T, Tal1, Tdgf1, Tshz1, Vegfc, Wls, Wnt5a, Zic2, Zic3, Zic5]
GO:0009792	embryo development ending in birth or egg hatching	GO_BiologicalProcess-EBI-UniProt-GOA-ACAP-ARAP_08.05.2020_00h00	5.42085e-13	5.20401e-10	1.70309e-20	1.00482e-18	[4, 5]	Group50	5.98389	52	[Aldh1a2, Apob, Axin2, Bmp4, Cdx1, Cdx2, Cobl, Col11a1, Edn1, En1, Evx1, Eya1, Fgf8, Foxd3, Gbx2, Gcm1, Gdf3, Gja1, Grhl2, Hes3, Hopx, Hormad1, Ifitm1, Kdm4c, Klf2, Klf4, Lef1, Lpar6, Myb, Mycn, Nog, Ooep, Otx2, Pax6, Prdm1, Prdm14, Ripply1, Scel, Sema3c, Slc40a1, Spic, Sulf1, T, Tdgf1, Ttn, Ttpa, Wnt5a, Zfp42, Zfpm2, Zic2, Zic5, Zp3]
GO:0010629	negative regulation of gene expression	GO_BiologicalProcess-EBI-UniProt-GOA-ACAP-ARAP_08.05.2020_00h00	2.74558e-11	2.58084e-08	1.70309e-20	1.00482e-18	[4, 5, 6]	Group50	4.08457	85	[Anxa1, Apln, Apod, Arid5b, Ascl4, Axin2, Bhlhe22, Bmp4, Btn2a2, Calcr, Cav1, Ccdc3, Cdk6, Cdx2, Cenpv, Chrna7, Dnmt3b, Edn1, En1, F2rl1, Fbp1, Fbp2, Fcgr2b, Fgf15, Fn1, Foxd3, Fst, Gadd45a, Gbp4, Gja1, Gpnmb, Grem1, Hes2, Hes3, Hopx, Il23a, Il33, Insm1, Irak3, Kdr, Klf2, Klf4, Lef1, Lefty1, Lrrk2, Magel2, Mapt, Mdfic, Morc1, Msc, Mup6, Myb, Mycn, Nanog, Nlrc4, Nlrp12, Nog, Nr0b1, Nrxn1, Pax6, Pg…
GO:0006366	transcription by RNA polymerase II	GO_BiologicalProcess-EBI-UniProt-GOA-ACAP-ARAP_08.05.2020_00h00	5.9188e-12	5.59327e-09	1.70309e-20	1.00482e-18	[6, 7, 8, 9, 10]	Group50	4.14313	88	[Apln, Arid5b, Ascl4, Bhlhe22, Bmp4, Bnc2, Cav1, Ccdc160, Cdk6, Cdx1, Cdx2, Ddx58, Dnmt3b, Ebf1, Edn1, En1, Evx1, Eya1, F2rl1, Fbp1, Fbp2, Foxd3, Fst, Gadd45a, Gbp4, Gbx2, Gcm1, Gja1, Grem1, Grhl2, Hes2, Hes3, Hopx, Il23a, Il33, Inhba, Insm1, Jag1, Kdm4c, Klf2, Klf4, Lef1, Lefty1, Meis2, Mixl1, Msc, Myb, Mycn, Nanog, Neurod1, Nkx1-2, Nog, Nr0b1, Nr5a2, Onecut1, Otx2, Pax6, Pax8, Pgr, Plac8, Pou2f…
GO:0045892	negative regulation of transcription, DNA-templated	GO_BiologicalProcess-EBI-UniProt-GOA-ACAP-ARAP_08.05.2020_00h00	1.32574e-07	0.000112688	1.70309e-20	1.00482e-18	[5, 6, 7, 8, 9, 10, 11]	Group50	4.08759	56	[Arid5b, Ascl4, Bhlhe22, Bmp4, Cav1, Cdk6, Cdx2, Cenpv, Dnmt3b, Edn1, En1, Fbp1, Fbp2, Foxd3, Fst, Gadd45a, Gbp4, Grem1, Hes2, Hes3, Hopx, Il33, Insm1, Klf2, Klf4, Lef1, Lefty1, Magel2, Mdfic, Morc1, Msc, Mup6, Myb, Nanog, Nog, Nr0b1, Pax6, Phc1, Plcb1, Pou4f2, Prdm1, Prdm14, Ripply1, Sp5, T, Tagln3, Tal1, Trps1, Wnt5a, Zfp296, Zfp503, Zfp608, Zfp819, Zfpm2, Zic2, Zp3]
GO:0003700	DNA-binding transcription factor activity	GO_BiologicalProcess-EBI-UniProt-GOA-ACAP-ARAP_08.05.2020_00h00	1.30966e-12	1.25204e-09	1.70309e-20	1.00482e-18	[6, 7, 8, 9, 10, 11]	Group50	4.78437	71	[Arid5b, Ascl4, Bhlhe22, Cav1, Ccdc160, Cdx1, Cdx2, Cyp1b1, Ddr2, Ddx58, Ebf1, Edn1, En1, Fcgr2b, Foxd3, Gbx2, Gcm1, Gja1, Grem1, Grhl2, Hes2, Hes3, Insm1, Irak3, Klf2, Klf4, Lef1, Meis2, Mixl1, Msc, Myb, Mycn, Nanog, Neurod1, Nkx1-2, Nlrc4, Nlrp12, Nr0b1, Nr5a2, Onecut1, Otx2, Pax6, Pax8, Pgr, Pou2f3, Pou4f2, Prdm1, Prdm14, Rfx2, Rfx6, Ror1, Rxrg, Sall3, Sfrp4, Sox21, Sp5, Sp8, Spic, T, Tal1, Tn…
GO:0006357	regulation of transcription by RNA polymerase II	GO_BiologicalProcess-EBI-UniProt-GOA-ACAP-ARAP_08.05.2020_00h00	1.59986e-12	1.52786e-09	1.70309e-20	1.00482e-18	[6, 7, 8, 9, 10, 11]	Group50	4.25121	88	[Apln, Arid5b, Ascl4, Bhlhe22, Bmp4, Bnc2, Cav1, Ccdc160, Cdk6, Cdx1, Cdx2, Ddx58, Dnmt3b, Ebf1, Edn1, En1, Evx1, Eya1, F2rl1, Fbp1, Fbp2, Foxd3, Fst, Gadd45a, Gbp4, Gbx2, Gcm1, Gja1, Grem1, Grhl2, Hes2, Hes3, Hopx, Il23a, Il33, Inhba, Insm1, Jag1, Kdm4c, Klf2, Klf4, Lef1, Lefty1, Meis2, Mixl1, Msc, Myb, Mycn, Nanog, Neurod1, Nkx1-2, Nog, Nr0b1, Nr5a2, Onecut1, Otx2, Pax6, Pax8, Pgr, Plac8, Pou2f…
GO:0000122	negative regulation of transcription by RNA polymerase II	GO_BiologicalProcess-EBI-UniProt-GOA-ACAP-ARAP_08.05.2020_00h00	7.51095e-07	0.000615898	1.70309e-20	1.00482e-18	[6, 7, 8, 9, 10, 11, 12]	Group50	4.42105	42	[Arid5b, Ascl4, Bmp4, Cav1, Cdk6, Cdx2, Dnmt3b, Edn1, En1, Fbp1, Fbp2, Foxd3, Fst, Gadd45a, Gbp4, Hes2, Hes3, Hopx, Il33, Insm1, Klf2, Klf4, Lef1, Lefty1, Msc, Myb, Nanog, Nog, Nr0b1, Pax6, Pou4f2, Prdm1, Prdm14, Ripply1, Sp5, T, Tagln3, Tal1, Trps1, Zfp296, Zfp608, Zfpm2]
GO:0001216	DNA-binding transcription activator activity	GO_BiologicalProcess-EBI-UniProt-GOA-ACAP-ARAP_08.05.2020_00h00	4.54001e-08	3.92711e-05	1.70309e-20	1.00482e-18	[6, 7, 8, 9, 10, 11, 12]	Group50	6.04839	30	[Ccdc160, Cdx1, Ebf1, Gbx2, Gcm1, Grhl2, Klf4, Lef1, Meis2, Mixl1, Myb, Mycn, Nanog, Neurod1, Nr5a2, Onecut1, Otx2, Pax6, Pax8, Pgr, Pou2f3, Pou4f2, Rfx2, Rfx6, Sox21, Spic, T, Zfp42, Zic2, Zic3]
GO:0045944	positive regulation of transcription by RNA polymerase II	GO_BiologicalProcess-EBI-UniProt-GOA-ACAP-ARAP_08.05.2020_00h00	1.61647e-09	1.46613e-06	1.70309e-20	1.00482e-18	[6, 7, 8, 9, 10, 11, 12]	Group50	4.48669	59	[Apln, Bmp4, Ccdc160, Cdx1, Ddx58, Ebf1, Edn1, En1, Evx1, Eya1, F2rl1, Foxd3, Gbx2, Gcm1, Gja1, Grem1, Grhl2, Hes3, Il23a, Il33, Inhba, Jag1, Klf2, Klf4, Lef1, Meis2, Mixl1, Myb, Mycn, Nanog, Neurod1, Nkx1-2, Nog, Nr5a2, Onecut1, Otx2, Pax6, Pax8, Pgr, Plac8, Pou2f3, Pou4f2, Rfx2, Rfx6, Rxrg, Slc40a1, Sox21, Sp5, Sp8, Spic, T, Tal1, Tdgf1, Tnfsf11, Wnt5a, Zfp42, Zfpm2, Zic2, Zic3]
GO:0000981	DNA-binding transcription factor activity, RNA polymerase II-specific	GO_BiologicalProcess-EBI-UniProt-GOA-ACAP-ARAP_08.05.2020_00h00	5.24477e-11	4.90386e-08	1.70309e-20	1.00482e-18	[7, 8, 9, 10, 11, 12]	Group50	5.5814	48	[Arid5b, Bhlhe22, Ccdc160, Cdx1, Cdx2, Ebf1, En1, Foxd3, Gbx2, Gcm1, Grhl2, Hes2, Hes3, Insm1, Klf2, Klf4, Lef1, Meis2, Mixl1, Msc, Myb, Mycn, Nanog, Neurod1, Nr0b1, Nr5a2, Onecut1, Otx2, Pax6, Pax8, Pgr, Pou2f3, Pou4f2, Prdm1, Prdm14, Rfx2, Rfx6, Rxrg, Sox21, Sp5, Sp8, Spic, T, Tal1, Zfp42, Zic2, Zic3, Zic5]
GO:0035295	tube development	GO_BiologicalProcess-EBI-UniProt-GOA-ACAP-ARAP_08.05.2020_00h00	9.14841e-18	9.02948e-15	1.20806e-18	6.2819e-17	[3, 4]	Group51	5.98007	72	[Aldh1a2, Anxa1, Apela, Apln, Apob, Bmp4, Cav1, Cdh2, Cdx2, Chrna7, Cobl, Col3a1, Col8a1, Cxcl12, Cyp1b1, Cysltr1, Edn1, En1, Enpp2, Eya1, Fgf8, Fn1, Gadd45a, Gbx2, Gja1, Gjb1, Grem1, Grhl2, Gsta3, Has2, Hes3, Hopx, Jag1, Kdr, Klf2, Klf4, Lama1, Lef1, Lox, Mixl1, Myb, Mycn, Ndnf, Nog, Nrcam, Nrxn1, Ntn1, Pak1, Pax6, Pax8, Pdgfc, Pgr, Prdm1, Ptn, Robo2, Robo4, Sash1, Sema3c, Sema5a, Slc23a1, Spp1,…
GO:0048729	tissue morphogenesis	GO_BiologicalProcess-EBI-UniProt-GOA-ACAP-ARAP_08.05.2020_00h00	4.01663e-13	3.85998e-10	1.20806e-18	6.2819e-17	[3, 4]	Group51	6.5097	47	[Acta2, Aldh1a2, Apela, Astn2, Bmp4, Cobl, Col11a1, Col3a1, Cxcl12, Edn1, Eya1, Fgf8, Frem2, Fst, Gbx2, Gcm1, Gja1, Grem1, Grhl2, Inhba, Jag1, Kdr, Klf4, Lama1, Lef1, Mycn, Nanog, Nog, Ntn1, Pak1, Pax8, Pgr, Robo2, Sema3a, Sema3c, Sema5a, Sulf1, T, Tal1, Ttn, Vegfc, Wls, Wnt5a, Zfpm2, Zic2, Zic3, Zic5]
GO:0035239	tube morphogenesis	GO_BiologicalProcess-EBI-UniProt-GOA-ACAP-ARAP_08.05.2020_00h00	6.25832e-14	6.04554e-11	1.20806e-18	6.2819e-17	[3, 4, 5]	Group51	5.90674	57	[Aldh1a2, Anxa1, Apela, Apln, Apob, Bmp4, Cav1, Cdh2, Chrna7, Cobl, Col3a1, Col8a1, Cxcl12, Cyp1b1, Cysltr1, Edn1, Enpp2, Eya1, Fgf8, Fn1, Gadd45a, Gbx2, Gja1, Grem1, Grhl2, Has2, Jag1, Kdr, Klf2, Klf4, Lama1, Lef1, Lox, Mycn, Ndnf, Nog, Nrcam, Nrxn1, Ntn1, Pak1, Pax8, Pgr, Prdm1, Ptn, Robo4, Sash1, Sema5a, Sulf1, T, Tal1, Tdgf1, Vegfc, Wnt5a, Zfpm2, Zic2, Zic3, Zic5]
GO:0060537	muscle tissue development	GO_BiologicalProcess-EBI-UniProt-GOA-ACAP-ARAP_08.05.2020_00h00	2.10621e-05	0.0150383	1.20806e-18	6.2819e-17	[4]	Group51	5.06329	24	[AW551984, Aldh1a2, Bmp4, Cav1, Ccn4, Col11a1, Col3a1, Edn1, Eya1, Fgf8, Gja1, Grem1, Lef1, Lox, Msc, Nog, Nphs1, Pak1, Sema3c, T, Tdgf1, Ttn, Wnt5a, Zfpm2]
GO:0072359	circulatory system development	GO_BiologicalProcess-EBI-UniProt-GOA-ACAP-ARAP_08.05.2020_00h00	2.76051e-17	2.72186e-14	1.20806e-18	6.2819e-17	[4, 5]	Group51	5.85842	72	[AW551984, Acta2, Adamts6, Aldh1a2, Anxa1, Apela, Apln, Apob, Axin2, Bmp4, Cav1, Ccn4, Cdh2, Cdx2, Chrna7, Col11a1, Col3a1, Col8a1, Cxcl12, Cyp1b1, Cysltr1, Edn1, Enpp2, Eya1, Fgf15, Fgf8, Fn1, Frem2, Gadd45a, Gbx2, Gja1, Grem1, Grhl2, Has2, Hopx, Jag1, Kcnj3, Kdr, Klf2, Klf4, Lama1, Lef1, Lefty1, Lox, Mixl1, Ndnf, Nog, Nrcam, Nrxn1, Pak1, Pax6, Pax8, Pou4f2, Prdm1, Ptn, Robo2, Robo4, Sash1, Sema…
GO:0007507	heart development	GO_BiologicalProcess-EBI-UniProt-GOA-ACAP-ARAP_08.05.2020_00h00	3.44371e-11	3.2302e-08	1.20806e-18	6.2819e-17	[4, 5, 6]	Group51	6.21302	42	[AW551984, Adamts6, Aldh1a2, Apela, Apln, Axin2, Bmp4, Ccn4, Col11a1, Col3a1, Edn1, Eya1, Fgf15, Fgf8, Fn1, Frem2, Gja1, Grem1, Grhl2, Has2, Hopx, Jag1, Kdr, Lefty1, Lox, Mixl1, Nog, Pak1, Pax8, Pou4f2, Prdm1, Ptn, Robo2, Sema3c, Sypl2, T, Tdgf1, Ttn, Vcan, Wnt5a, Zfpm2, Zic3]
GO:0014706	striated muscle tissue development	GO_BiologicalProcess-EBI-UniProt-GOA-ACAP-ARAP_08.05.2020_00h00	2.79471e-05	0.019535	1.20806e-18	6.2819e-17	[5]	Group51	5.09978	23	[AW551984, Aldh1a2, Bmp4, Cav1, Ccn4, Col11a1, Edn1, Eya1, Fgf8, Gja1, Grem1, Lef1, Lox, Msc, Nog, Nphs1, Pak1, Sema3c, T, Tdgf1, Ttn, Wnt5a, Zfpm2]
GO:0060485	mesenchyme development	GO_BiologicalProcess-EBI-UniProt-GOA-ACAP-ARAP_08.05.2020_00h00	1.77047e-08	1.55625e-05	1.20806e-18	6.2819e-17	[4, 5, 6]	Group51	7.82313	23	[Acta2, Aldh1a2, Axin2, Bmp4, Bnc2, Cyp26a1, Edn1, Fgf15, Fgf8, Fn1, Gbx2, Gja1, Grem1, Has2, Jag1, Lef1, Nog, Pax6, Robo2, Sema3a, Sema3c, Wnt5a, Zic2]
GO:0072358	cardiovascular system development	GO_BiologicalProcess-EBI-UniProt-GOA-ACAP-ARAP_08.05.2020_00h00	7.77872e-16	7.59203e-13	1.20806e-18	6.2819e-17	[4, 5, 6]	Group51	6.73195	55	[Acta2, Adamts6, Aldh1a2, Anxa1, Apela, Apln, Apob, Bmp4, Cav1, Cdh2, Cdx2, Chrna7, Col3a1, Col8a1, Cxcl12, Cyp1b1, Cysltr1, Edn1, Enpp2, Eya1, Fgf8, Fn1, Gadd45a, Gbx2, Gja1, Grem1, Has2, Jag1, Kcnj3, Kdr, Klf2, Klf4, Lama1, Lef1, Lox, Ndnf, Nog, Nrcam, Nrxn1, Pax6, Prdm1, Ptn, Robo2, Robo4, Sash1, Sema3c, Sema5a, Slitrk5, Sulf1, T, Tal1, Tdgf1, Vegfc, Wnt5a, Zfpm2]
GO:0001944	vasculature development	GO_BiologicalProcess-EBI-UniProt-GOA-ACAP-ARAP_08.05.2020_00h00	5.90118e-15	5.73004e-12	1.20806e-18	6.2819e-17	[4, 5, 6, 7]	Group51	6.60848	53	[Acta2, Adamts6, Aldh1a2, Anxa1, Apela, Apln, Apob, Bmp4, Cav1, Cdh2, Cdx2, Chrna7, Col3a1, Col8a1, Cxcl12, Cyp1b1, Cysltr1, Edn1, Enpp2, Eya1, Fgf8, Fn1, Gadd45a, Gbx2, Gja1, Grem1, Has2, Jag1, Kdr, Klf2, Klf4, Lama1, Lef1, Lox, Ndnf, Nog, Nrcam, Nrxn1, Pax6, Prdm1, Ptn, Robo2, Robo4, Sash1, Sema3c, Sema5a, Sulf1, T, Tal1, Tdgf1, Vegfc, Wnt5a, Zfpm2]
GO:0003007	heart morphogenesis	GO_BiologicalProcess-EBI-UniProt-GOA-ACAP-ARAP_08.05.2020_00h00	4.01392e-06	0.00311881	1.20806e-18	6.2819e-17	[4, 5, 6, 7]	Group51	6.59722	19	[Aldh1a2, Axin2, Bmp4, Col11a1, Eya1, Fgf8, Gja1, Grhl2, Has2, Jag1, Lefty1, Nog, Robo2, Sema3c, T, Ttn, Wnt5a, Zfpm2, Zic3]
GO:0048762	mesenchymal cell differentiation	GO_BiologicalProcess-EBI-UniProt-GOA-ACAP-ARAP_08.05.2020_00h00	1.43089e-07	0.000121483	1.20806e-18	6.2819e-17	[4, 5, 6, 7]	Group51	8.22511	19	[Aldh1a2, Axin2, Bmp4, Cyp26a1, Edn1, Fgf15, Fgf8, Fn1, Gbx2, Gja1, Grem1, Has2, Jag1, Lef1, Nog, Pax6, Sema3a, Sema3c, Wnt5a]
GO:0001568	blood vessel development	GO_BiologicalProcess-EBI-UniProt-GOA-ACAP-ARAP_08.05.2020_00h00	1.04226e-15	1.01621e-12	1.20806e-18	6.2819e-17	[3, 5, 6, 7, 8]	Group51	6.89207	53	[Acta2, Adamts6, Aldh1a2, Anxa1, Apela, Apln, Apob, Bmp4, Cav1, Cdh2, Cdx2, Chrna7, Col3a1, Col8a1, Cxcl12, Cyp1b1, Cysltr1, Edn1, Enpp2, Eya1, Fgf8, Fn1, Gadd45a, Gbx2, Gja1, Grem1, Has2, Jag1, Kdr, Klf2, Klf4, Lama1, Lef1, Lox, Ndnf, Nog, Nrcam, Nrxn1, Pax6, Prdm1, Ptn, Robo2, Robo4, Sash1, Sema3c, Sema5a, Sulf1, T, Tal1, Tdgf1, Vegfc, Wnt5a, Zfpm2]
GO:0007267	cell-cell signaling	GO_BiologicalProcess-EBI-UniProt-GOA-ACAP-ARAP_08.05.2020_00h00	2.63836e-12	2.50908e-09	2.46084e-19	1.40268e-17	[2, 3]	Group52	4.44198	80	[Anxa1, Apln, Axin2, Bmp4, Btn2a2, Cacna2d1, Cav1, Ccn4, Cd2, Cdh2, Chrna7, Chrna9, Cxcl12, Dcdc2a, Ddx58, Dgkb, Dtna, Edn1, F2rl1, Fcgr2b, Fn1, Fzd10, Gabra2, Gabra3, Gabra5, Gabrp, Gja1, Gjb1, Gpc4, Gpnmb, Grem1, Grm6, Ifih1, Il33, Inhba, Itpka, Kdr, Klf4, Lef1, Lrrk2, Lypd6, Mapt, Mcc, Mdfic, Mup6, Myb, Neurod1, Nlrc4, Nlrp12, Nog, Notum, Nrxn1, Pak1, Pax6, Pax8, Pcdh17, Pdyn, Pgr, Plcb1, Porc…
GO:0040012	regulation of locomotion	GO_BiologicalProcess-EBI-UniProt-GOA-ACAP-ARAP_08.05.2020_00h00	1.33408e-18	1.32608e-15	2.46084e-19	1.40268e-17	[2, 3]	Group52	6.48236	68	[Acta2, Anxa1, Apela, Apod, Bmerb1, Bmp4, Cass4, Cav1, Ccn4, Col3a1, Cxcl12, Cyp1b1, Ddr2, Ddx58, Dpp4, Dpysl3, Edn1, Efemp1, Enpp2, F2rl1, Fn1, Fut9, Gadd45a, Gja1, Gpnmb, Grem1, Has2, Ifitm1, Il23a, Il33, Insm1, Jag1, Jam2, Kdr, Klf4, Lama1, Lef1, Lpar1, Lrrc15, Lrrk2, Mcc, Myo1f, Nexmif, Nog, Ntn1, Onecut1, Pak1, Pax6, Pdgfc, Pgr, Plcb1, Postn, Pou4f2, Prdm14, Ptn, Robo2, Robo4, Sash1, Sema3a,…
GO:0001816	cytokine production	GO_BiologicalProcess-EBI-UniProt-GOA-ACAP-ARAP_08.05.2020_00h00	4.56813e-05	0.0308805	2.46084e-19	1.40268e-17	[2, 5]	Group52	4.11125	34	[Anxa1, Apod, Btn2a2, Ccn4, Cd2, Chrna7, Clnk, Cyp1b1, Ddx58, F2rl1, Fcgr2b, Fn1, Gbp4, Gpnmb, Ifih1, Il23a, Il33, Irak3, Klf2, Klf4, Lef1, Lrrk2, Myb, Nlrc4, Nlrp12, Nlrp9b, Pde4d, Plcb1, Postn, Rasgrp1, Sulf1, Ticam2, Wnt5a, Zp3]
GO:0032101	regulation of response to external stimulus	GO_BiologicalProcess-EBI-UniProt-GOA-ACAP-ARAP_08.05.2020_00h00	1.46292e-09	1.32833e-06	2.46084e-19	1.40268e-17	[3, 4]	Group52	5.05263	48	[Ahsg, Alox15, Alox5ap, Anxa1, Aoah, Apod, Cav1, Ccn4, Chrna7, Clnk, Cxcl12, Ddx58, Dpp4, Edn1, Enpp3, F2rl1, Fcgr2b, Fn1, Gbp4, Gja1, Grem1, Hopx, Il23a, Il33, Irak3, Irgm1, Kdr, Klf4, Lpar1, Lrrk2, Myo1f, Nlrc4, Nlrp12, Nrxn1, Nt5e, Otop1, Pou4f2, Ptn, Rasgrp1, Robo2, Sash1, Sema3a, Sema3c, Sema5a, Tnfsf11, Vegfc, Wnt5a, Zp3]
GO:0032103	positive regulation of response to external stimulus	GO_BiologicalProcess-EBI-UniProt-GOA-ACAP-ARAP_08.05.2020_00h00	3.83358e-05	0.02626	2.46084e-19	1.40268e-17	[3, 4, 5]	Group52	5.12821	22	[Alox5ap, Ccn4, Clnk, Cxcl12, Edn1, F2rl1, Fn1, Il23a, Il33, Irgm1, Kdr, Lpar1, Lrrk2, Nlrc4, Ptn, Rasgrp1, Sash1, Sema5a, Tnfsf11, Vegfc, Wnt5a, Zp3]
GO:0050920	regulation of chemotaxis	GO_BiologicalProcess-EBI-UniProt-GOA-ACAP-ARAP_08.05.2020_00h00	2.84522e-06	0.00222781	2.46084e-19	1.40268e-17	[3, 4, 5]	Group52	7.3913	17	[Cxcl12, Dpp4, Edn1, F2rl1, Fn1, Grem1, Il23a, Kdr, Lpar1, Pou4f2, Ptn, Robo2, Sema3a, Sema3c, Sema5a, Vegfc, Wnt5a]
GO:0023061	signal release	GO_BiologicalProcess-EBI-UniProt-GOA-ACAP-ARAP_08.05.2020_00h00	8.56011e-06	0.0064372	2.46084e-19	1.40268e-17	[3, 4, 6]	Group52	4.30622	36	[Anxa1, Apln, Btn2a2, Ccn4, Cd2, Chrna7, Cxcl12, Ddx58, Edn1, F2rl1, Fn1, Gja1, Ifih1, Il33, Inhba, Lrrk2, Mup6, Myb, Neurod1, Nlrc4, Nlrp12, Nrxn1, Pak1, Pax6, Pax8, Porcn, Postn, Rasgrp1, Rfx6, Slc16a2, Spp1, Syt4, Tnfsf11, Trh, Wls, Wnt5a]
GO:0001817	regulation of cytokine production	GO_BiologicalProcess-EBI-UniProt-GOA-ACAP-ARAP_08.05.2020_00h00	4.35788e-06	0.00337736	2.46084e-19	1.40268e-17	[3, 4, 5, 6]	Group52	4.56376	34	[Anxa1, Apod, Btn2a2, Ccn4, Cd2, Chrna7, Clnk, Cyp1b1, Ddx58, F2rl1, Fcgr2b, Fn1, Gbp4, Gpnmb, Ifih1, Il23a, Il33, Irak3, Klf2, Klf4, Lef1, Lrrk2, Myb, Nlrc4, Nlrp12, Nlrp9b, Pde4d, Plcb1, Postn, Rasgrp1, Sulf1, Ticam2, Wnt5a, Zp3]
GO:0031347	regulation of defense response	GO_BiologicalProcess-EBI-UniProt-GOA-ACAP-ARAP_08.05.2020_00h00	1.7015e-05	0.0122678	2.46084e-19	1.40268e-17	[4, 5]	Group52	4.69256	29	[Ahsg, Alox15, Alox5ap, Anxa1, Aoah, Apod, Ccn4, Chrna7, Clnk, Ddx58, Enpp3, F2rl1, Fcgr2b, Gbp4, Gja1, Il23a, Il33, Irak3, Irgm1, Lrrk2, Myo1f, Nlrc4, Nlrp12, Nt5e, Otop1, Rasgrp1, Tnfsf11, Wnt5a, Zp3]
GO:0001818	negative regulation of cytokine production	GO_BiologicalProcess-EBI-UniProt-GOA-ACAP-ARAP_08.05.2020_00h00	6.54887e-06	0.00499024	2.46084e-19	1.40268e-17	[3, 4, 5, 6, 7]	Group52	6.64207	18	[Anxa1, Apod, Btn2a2, Chrna7, F2rl1, Fcgr2b, Fn1, Gbp4, Gpnmb, Il23a, Il33, Irak3, Klf2, Klf4, Lef1, Nlrc4, Nlrp12, Ticam2]
GO:1903532	positive regulation of secretion by cell	GO_BiologicalProcess-EBI-UniProt-GOA-ACAP-ARAP_08.05.2020_00h00	6.12994e-05	0.040948	2.46084e-19	1.40268e-17	[3, 4, 5, 6, 7]	Group52	4.73373	24	[Apln, Cd2, Cxcl12, Ddx58, Edn1, F2rl1, Gja1, Ifih1, Il33, Lrrk2, Myb, Pax6, Postn, Rasgrp1, Rfx6, Spp1, Syt4, Tnfsf11, Trh, Ttn, Vegfc, Wls, Wnt5a, Zp3]
GO:0002790	peptide secretion	GO_BiologicalProcess-EBI-UniProt-GOA-ACAP-ARAP_08.05.2020_00h00	1.04419e-05	0.00769567	2.46084e-19	1.40268e-17	[5, 6, 7]	Group52	4.5134	32	[Anxa1, Apln, Btn2a2, Ccn4, Cd2, Ddx58, Edn1, F2rl1, Fn1, Gja1, Ifih1, Il33, Lax1, Lrrk2, Mup6, Neurod1, Nlrc4, Nlrp12, Pax6, Pax8, Porcn, Postn, Rasgrp1, Rfx6, Slc16a2, Syt4, Tnfsf11, Trh, Ttn, Vegfc, Wls, Wnt5a]
GO:0002791	regulation of peptide secretion	GO_BiologicalProcess-EBI-UniProt-GOA-ACAP-ARAP_08.05.2020_00h00	3.49417e-05	0.0241447	2.46084e-19	1.40268e-17	[5, 6, 7, 8]	Group52	4.70383	27	[Anxa1, Apln, Btn2a2, Ccn4, Cd2, Ddx58, F2rl1, Fn1, Gja1, Ifih1, Il33, Lrrk2, Mup6, Nlrc4, Nlrp12, Pax6, Pax8, Postn, Rasgrp1, Rfx6, Syt4, Tnfsf11, Trh, Ttn, Vegfc, Wls, Wnt5a]
GO:0050707	regulation of cytokine secretion	GO_BiologicalProcess-EBI-UniProt-GOA-ACAP-ARAP_08.05.2020_00h00	3.8587e-05	0.0263935	2.46084e-19	1.40268e-17	[3, 4, 5, 6, 7, 8, 9, 10]	Group52	6.63717	15	[Anxa1, Btn2a2, Ccn4, Cd2, Ddx58, F2rl1, Fn1, Ifih1, Il33, Lrrk2, Nlrc4, Nlrp12, Postn, Rasgrp1, Wnt5a]
GO:0060322	head development	GO_BiologicalProcess-EBI-UniProt-GOA-ACAP-ARAP_08.05.2020_00h00	3.70347e-09	3.33312e-06	1.86448e-17	9.32242e-16	[3]	Group53	5.10204	45	[Aldh1a2, Apod, Arid5b, Bhlhe22, Bmerb1, Bmp4, Cdh2, Cntnap2, Col3a1, Cxcl12, En1, Fcgr2b, Fgf8, Gabra5, Gbx2, Grhl2, Hes3, Inhba, Lef1, Lpar1, Lrrk2, Meis2, Nefl, Neurod1, Nog, Nrxn1, Otx2, Pak1, Pax6, Pcdh19, Pgap1, Plcb1, Ptn, Robo2, Sall3, Selenop, Sema3a, Sema5a, Slc23a1, Slitrk5, Syt4, Ttn, Wls, Wnt5a, Zic5]
GO:0000904	cell morphogenesis involved in differentiation	GO_BiologicalProcess-EBI-UniProt-GOA-ACAP-ARAP_08.05.2020_00h00	9.17074e-07	0.000745581	1.86448e-17	9.32242e-16	[4, 5]	Group53	4.60606	38	[Bhlhe22, Cass4, Cdh2, Chrna7, Cobl, Cxcl12, Dcdc2a, Enpp2, Fgf8, Fn1, Gbx2, Grhl2, Has2, Itpka, Lama1, Lef1, Lrrk2, Mapt, Nefl, Nog, Nrcam, Ntn1, Otx2, Pak1, Pax6, Postn, Pou4f2, Prtg, Ptn, Robo2, Sema3a, Sema3c, Sema5a, Slitrk5, Tal1, Vim, Wnt5a, Zic2]
GO:0007399	nervous system development	GO_BiologicalProcess-EBI-UniProt-GOA-ACAP-ARAP_08.05.2020_00h00	7.13824e-18	7.06686e-15	1.86448e-17	9.32242e-16	[4, 5]	Group53	4.44791	114	[Aldh1a2, Anxa1, Apob, Apod, Bhlhe22, Bmerb1, Bmp4, Cav1, Cdh2, Cdh9, Cdk6, Chrna7, Cntnap2, Cobl, Col3a1, Cxcl12, Cyp26a1, Dcdc2a, Dnmt3b, Dpysl3, Efemp1, Efhd1, En1, Enpp2, Evx1, Eya1, Fcgr2b, Fgf5, Fgf8, Fn1, Fut9, Gabra2, Gabra5, Gbx2, Gcm1, Gfra1, Gja1, Gpc4, Grhl2, Hes2, Hes3, Il33, Inhba, Insm1, Itga1, Itpka, Jag1, Jam2, Kdm4c, Kdr, Klf4, Lama1, Lef1, Lpar1, Lrrk2, Mapt, Mcf2, Meis2, Mmp24…
GO:0007417	central nervous system development	GO_BiologicalProcess-EBI-UniProt-GOA-ACAP-ARAP_08.05.2020_00h00	4.1738e-12	3.95676e-09	1.86448e-17	9.32242e-16	[4, 5, 6]	Group53	5.27273	58	[Aldh1a2, Apod, Bhlhe22, Bmerb1, Bmp4, Cdh2, Cntnap2, Col3a1, Cxcl12, Cyp26a1, En1, Enpp2, Evx1, Fcgr2b, Fgf8, Gabra5, Gbx2, Gcm1, Grhl2, Hes3, Inhba, Lef1, Lpar1, Lrrk2, Meis2, Mycn, Nefl, Neurod1, Nog, Nrcam, Nrxn1, Otx2, Pak1, Pax6, Pax8, Pcdh19, Pgap1, Plcb1, Ptn, Robo2, Ror1, Sall3, Selenop, Sema3a, Sema5a, Slc23a1, Slitrk5, Syt4, Tal1, Ttn, Ttpa, Vcan, Vim, Wls, Wnt5a, Zic2, Zic3, Zic5]
GO:0022008	neurogenesis	GO_BiologicalProcess-EBI-UniProt-GOA-ACAP-ARAP_08.05.2020_00h00	7.09794e-16	6.93469e-13	1.86448e-17	9.32242e-16	[4, 5, 6]	Group53	4.76443	90	[Aldh1a2, Anxa1, Apod, Bhlhe22, Bmerb1, Bmp4, Cav1, Cdh2, Cdk6, Chrna7, Cntnap2, Cobl, Col3a1, Cxcl12, Dcdc2a, Dnmt3b, Dpysl3, Efemp1, Efhd1, En1, Enpp2, Evx1, Eya1, Fcgr2b, Fgf5, Fgf8, Fn1, Fut9, Gabra5, Gbx2, Gcm1, Gfra1, Gja1, Hes2, Hes3, Il33, Inhba, Insm1, Itga1, Itpka, Jag1, Kdm4c, Kdr, Klf4, Lama1, Lef1, Lpar1, Lrrk2, Mapt, Mcf2, Mmp24, Myb, Mycn, Ndnf, Nefl, Neurod1, Nexmif, Nog, Nrcam, N…
GO:0007420	brain development	GO_BiologicalProcess-EBI-UniProt-GOA-ACAP-ARAP_08.05.2020_00h00	1.35677e-09	1.2333e-06	1.86448e-17	9.32242e-16	[4, 5, 6, 7]	Group53	5.34629	44	[Aldh1a2, Apod, Bhlhe22, Bmerb1, Bmp4, Cdh2, Cntnap2, Col3a1, Cxcl12, En1, Fcgr2b, Fgf8, Gabra5, Gbx2, Grhl2, Hes3, Inhba, Lef1, Lpar1, Lrrk2, Meis2, Nefl, Neurod1, Nog, Nrxn1, Otx2, Pak1, Pax6, Pcdh19, Pgap1, Plcb1, Ptn, Robo2, Sall3, Selenop, Sema3a, Sema5a, Slc23a1, Slitrk5, Syt4, Ttn, Wls, Wnt5a, Zic5]
GO:0030900	forebrain development	GO_BiologicalProcess-EBI-UniProt-GOA-ACAP-ARAP_08.05.2020_00h00	1.72967e-08	1.52211e-05	1.86448e-17	9.32242e-16	[3, 5, 6, 7, 8]	Group53	6.31579	30	[Aldh1a2, Bhlhe22, Bmerb1, Bmp4, Cdh2, Cntnap2, Col3a1, Cxcl12, Fgf8, Gbx2, Inhba, Lef1, Lpar1, Lrrk2, Nefl, Neurod1, Nog, Otx2, Pak1, Pax6, Pgap1, Plcb1, Ptn, Robo2, Sall3, Sema3a, Sema5a, Slitrk5, Wnt5a, Zic5]
GO:0030902	hindbrain development	GO_BiologicalProcess-EBI-UniProt-GOA-ACAP-ARAP_08.05.2020_00h00	8.60706e-06	0.00645529	1.86448e-17	9.32242e-16	[3, 5, 6, 7, 8]	Group53	7.53769	15	[Aldh1a2, En1, Fcgr2b, Gbx2, Hes3, Lef1, Lpar1, Neurod1, Nog, Nrxn1, Otx2, Pak1, Pax6, Ptn, Wls]
GO:0048699	generation of neurons	GO_BiologicalProcess-EBI-UniProt-GOA-ACAP-ARAP_08.05.2020_00h00	2.8682e-14	2.77928e-11	1.86448e-17	9.32242e-16	[5, 6, 7]	Group53	4.72665	83	[Aldh1a2, Apod, Bhlhe22, Bmerb1, Bmp4, Cav1, Cdh2, Chrna7, Cntnap2, Cobl, Col3a1, Cxcl12, Dcdc2a, Dnmt3b, Dpysl3, Efemp1, Efhd1, En1, Enpp2, Evx1, Eya1, Fcgr2b, Fgf8, Fn1, Fut9, Gabra5, Gbx2, Gfra1, Gja1, Hes2, Hes3, Inhba, Insm1, Itga1, Itpka, Jag1, Kdm4c, Kdr, Klf4, Lama1, Lef1, Lpar1, Lrrk2, Mapt, Mcf2, Myb, Mycn, Ndnf, Nefl, Neurod1, Nexmif, Nog, Nrcam, Nrxn1, Ntn1, Otx2, Pak1, Pax6, Postn, P…
GO:0021537	telencephalon development	GO_BiologicalProcess-EBI-UniProt-GOA-ACAP-ARAP_08.05.2020_00h00	2.01205e-07	0.000169415	1.86448e-17	9.32242e-16	[3, 4, 6, 7, 8, 9]	Group53	7.09677	22	[Bhlhe22, Bmerb1, Bmp4, Cdh2, Cntnap2, Col3a1, Cxcl12, Fgf8, Inhba, Lef1, Lpar1, Lrrk2, Nefl, Neurod1, Otx2, Pax6, Plcb1, Robo2, Sall3, Sema3a, Slitrk5, Wnt5a]
GO:0030182	neuron differentiation	GO_BiologicalProcess-EBI-UniProt-GOA-ACAP-ARAP_08.05.2020_00h00	3.5972e-13	3.46051e-10	1.86448e-17	9.32242e-16	[4, 6, 7, 8]	Group53	4.75285	75	[Aldh1a2, Apod, Bhlhe22, Bmp4, Cav1, Cdh2, Chrna7, Cntnap2, Cobl, Cxcl12, Dcdc2a, Dnmt3b, Dpysl3, Efemp1, Efhd1, En1, Evx1, Eya1, Fcgr2b, Fgf8, Fn1, Fut9, Gabra5, Gbx2, Gfra1, Gja1, Hes3, Inhba, Insm1, Itga1, Itpka, Jag1, Kdm4c, Kdr, Klf4, Lama1, Lpar1, Lrrk2, Mapt, Mcf2, Mycn, Ndnf, Nefl, Neurod1, Nog, Nrcam, Nrxn1, Ntn1, Otx2, Pak1, Pax6, Postn, Pou4f2, Prdm1, Prtg, Ptn, Robo2, Ror1, Sall3, Sem…
GO:0048666	neuron development	GO_BiologicalProcess-EBI-UniProt-GOA-ACAP-ARAP_08.05.2020_00h00	1.11793e-10	1.04079e-07	1.86448e-17	9.32242e-16	[4, 5, 7, 8, 9]	Group53	4.71771	61	[Apod, Bhlhe22, Bmp4, Cdh2, Chrna7, Cntnap2, Cobl, Cxcl12, Dcdc2a, Dpysl3, Efemp1, Efhd1, En1, Fcgr2b, Fgf8, Fn1, Fut9, Gabra5, Gbx2, Gfra1, Gja1, Insm1, Itga1, Itpka, Kdr, Klf4, Lama1, Lpar1, Lrrk2, Mapt, Mcf2, Ndnf, Nefl, Neurod1, Nog, Nrcam, Nrxn1, Ntn1, Otx2, Pak1, Pax6, Postn, Pou4f2, Prdm1, Prtg, Ptn, Robo2, Ror1, Sall3, Sema3a, Sema3c, Sema5a, Sh3gl2, Slitrk5, Stmn2, Syt4, Tenm1, Trpm1, Vi…
GO:0031175	neuron projection development	GO_BiologicalProcess-EBI-UniProt-GOA-ACAP-ARAP_08.05.2020_00h00	6.38209e-09	5.72473e-06	1.86448e-17	9.32242e-16	[5, 6, 8, 9, 10]	Group53	4.62882	53	[Apod, Bhlhe22, Bmp4, Cdh2, Chrna7, Cntnap2, Cobl, Cxcl12, Dcdc2a, Dpysl3, Efemp1, Efhd1, Fcgr2b, Fgf8, Fn1, Fut9, Gbx2, Gfra1, Gja1, Itga1, Itpka, Kdr, Klf4, Lama1, Lpar1, Lrrk2, Mapt, Mcf2, Ndnf, Nefl, Nog, Nrcam, Nrxn1, Ntn1, Otx2, Pak1, Pax6, Postn, Pou4f2, Prtg, Ptn, Robo2, Ror1, Sema3a, Sema3c, Sema5a, Sh3gl2, Slitrk5, Stmn2, Syt4, Vim, Wnt5a, Zic2]
GO:0061564	axon development	GO_BiologicalProcess-EBI-UniProt-GOA-ACAP-ARAP_08.05.2020_00h00	6.19846e-07	0.000511993	1.86448e-17	9.32242e-16	[6, 7, 9, 10, 11]	Group53	5.4717	29	[Apod, Bhlhe22, Cdh2, Cobl, Cxcl12, Fgf8, Fn1, Gbx2, Klf4, Lama1, Mapt, Nefl, Nog, Nrcam, Ntn1, Otx2, Pak1, Pax6, Pou4f2, Prtg, Ptn, Robo2, Sema3a, Sema3c, Sema5a, Slitrk5, Vim, Wnt5a, Zic2]
GO:0071772	response to BMP	GO_BiologicalProcess-EBI-UniProt-GOA-ACAP-ARAP_08.05.2020_00h00	8.14505e-06	0.00615766	2.09875e-12	6.92589e-11	[3, 5]	Group54	8.04598	14	[Bmp4, Cav1, Fst, Gdf3, Grem1, Kdr, Lef1, Lefty1, Lefty2, Nanog, Nog, Sfrp4, Sulf1, Wnt5a]
GO:0016331	morphogenesis of embryonic epithelium	GO_BiologicalProcess-EBI-UniProt-GOA-ACAP-ARAP_08.05.2020_00h00	2.63006e-05	0.018463	2.09875e-12	6.92589e-11	[4, 5, 6]	Group54	7.25389	14	[Aldh1a2, Bmp4, Cobl, Fgf8, Grem1, Grhl2, Nog, Pax8, Sulf1, T, Vegfc, Wnt5a, Zic2, Zic5]
GO:0048645	animal organ formation	GO_BiologicalProcess-EBI-UniProt-GOA-ACAP-ARAP_08.05.2020_00h00	1.81e-05	0.0130139	2.09875e-12	6.92589e-11	[3, 4, 5, 6, 7]	Group54	11.6883	9	[Axin2, Bmp4, Eya1, Fgf8, Nog, Pax8, Robo2, Sulf1, Wnt5a]
GO:0071773	cellular response to BMP stimulus	GO_BiologicalProcess-EBI-UniProt-GOA-ACAP-ARAP_08.05.2020_00h00	8.14505e-06	0.00615766	2.09875e-12	6.92589e-11	[4, 6]	Group54	8.04598	14	[Bmp4, Cav1, Fst, Gdf3, Grem1, Kdr, Lef1, Lefty1, Lefty2, Nanog, Nog, Sfrp4, Sulf1, Wnt5a]
GO:0003151	outflow tract morphogenesis	GO_BiologicalProcess-EBI-UniProt-GOA-ACAP-ARAP_08.05.2020_00h00	3.66533e-05	0.0252175	2.09875e-12	6.92589e-11	[3, 4, 5, 6, 7, 8]	Group54	10.7143	9	[Bmp4, Eya1, Fgf8, Jag1, Nog, Robo2, Sema3c, Wnt5a, Zfpm2]
GO:0022612	gland morphogenesis	GO_BiologicalProcess-EBI-UniProt-GOA-ACAP-ARAP_08.05.2020_00h00	2.27851e-05	0.016223	2.09875e-12	6.92589e-11	[4, 5, 6, 7]	Group54	7.83133	13	[Bmp4, Cav1, Fgf8, Lama1, Nog, Ntn1, Pax6, Pgr, Ptn, Sema3a, Sema3c, Sulf1, Wnt5a]
GO:0030903	notochord development	GO_BiologicalProcess-EBI-UniProt-GOA-ACAP-ARAP_08.05.2020_00h00	6.79854e-05	0.0450064	2.09875e-12	6.92589e-11	[5, 6, 7]	Group54	21.7391	5	[Cobl, Gdf3, Nog, T, Wnt5a]
GO:0008543	fibroblast growth factor receptor signaling pathway	GO_BiologicalProcess-EBI-UniProt-GOA-ACAP-ARAP_08.05.2020_00h00	2.08521e-06	0.00165357	2.09875e-12	6.92589e-11	[5, 6, 7, 8]	Group54	13.1579	10	[Apln, Fgf15, Fgf17, Fgf5, Fgf8, Nog, Nrxn1, Prdm14, Sulf1, Wnt5a]
GO:0030509	BMP signaling pathway	GO_BiologicalProcess-EBI-UniProt-GOA-ACAP-ARAP_08.05.2020_00h00	2.64217e-06	0.00207675	2.09875e-12	6.92589e-11	[5, 6, 7, 8]	Group54	8.86076	14	[Bmp4, Cav1, Fst, Gdf3, Grem1, Kdr, Lef1, Lefty1, Lefty2, Nanog, Nog, Sfrp4, Sulf1, Wnt5a]
GO:0030510	regulation of BMP signaling pathway	GO_BiologicalProcess-EBI-UniProt-GOA-ACAP-ARAP_08.05.2020_00h00	3.53563e-06	0.00275425	2.09875e-12	6.92589e-11	[4, 5, 6, 7, 8, 9]	Group54	11.1111	11	[Bmp4, Cav1, Fst, Gdf3, Grem1, Kdr, Nanog, Nog, Sfrp4, Sulf1, Wnt5a]
GO:0040036	regulation of fibroblast growth factor receptor signaling pathway	GO_BiologicalProcess-EBI-UniProt-GOA-ACAP-ARAP_08.05.2020_00h00	3.67486e-05	0.0252463	2.09875e-12	6.92589e-11	[4, 5, 6, 7, 8, 9]	Group54	18.1818	6	[Apln, Nog, Nrxn1, Prdm14, Sulf1, Wnt5a]
GO:2000826	regulation of heart morphogenesis	GO_BiologicalProcess-EBI-UniProt-GOA-ACAP-ARAP_08.05.2020_00h00	2.37735e-05	0.0168792	2.09875e-12	6.92589e-11	[5, 6, 7, 8]	Group54	15.5556	7	[Bmp4, Eya1, Jag1, Nog, Robo2, Sema3c, Wnt5a]
GO:0060513	prostatic bud formation	GO_BiologicalProcess-EBI-UniProt-GOA-ACAP-ARAP_08.05.2020_00h00	6.13365e-05	0.0409114	2.09875e-12	6.92589e-11	[4, 5, 6, 7, 8, 9, 10]	Group54	33.3333	4	[Bmp4, Nog, Sulf1, Wnt5a]
GO:0060686	negative regulation of prostatic bud formation	GO_BiologicalProcess-EBI-UniProt-GOA-ACAP-ARAP_08.05.2020_00h00	2.86715e-05	0.0200127	2.09875e-12	6.92589e-11	[3, 4, 5, 6, 7, 8, 9, 10, 11, 12]	Group54	75	3	[Bmp4, Sulf1, Wnt5a]
GO:0048646	anatomical structure formation involved in morphogenesis	GO_BiologicalProcess-EBI-UniProt-GOA-ACAP-ARAP_08.05.2020_00h00	9.54906e-17	9.38673e-14	3.20147e-22	1.98491e-20	[2, 3, 4]	Group55	5.72337	72	[Aldh1a2, Anxa1, Apela, Apln, Axin2, Bmerb1, Bmp4, Cav1, Cdx1, Cdx2, Chrna7, Cobl, Col11a1, Col5a2, Col8a1, Cxcl12, Cyp1b1, Cysltr1, Edn1, Enpp2, Eya1, Fgf8, Fn1, Foxd3, Gadd45a, Gbx2, Gcm1, Gdf3, Gja1, Grem1, Grhl2, Hopx, Ifitm1, Inhba, Jam2, Kdm4c, Kdr, Klf2, Klf4, Lef1, Mixl1, Nanog, Ndnf, Nog, Nphs1, Nrcam, Nrxn1, Otx2, Pax6, Pax8, Prdm14, Ptn, Rfx2, Ripply1, Robo2, Robo4, Sash1, Sema3c, Sema…
GO:0045165	cell fate commitment	GO_BiologicalProcess-EBI-UniProt-GOA-ACAP-ARAP_08.05.2020_00h00	4.78171e-07	0.000397838	3.20147e-22	1.98491e-20	[3, 4]	Group55	7	21	[AW551984, Bmp4, Evx1, Eya1, Fgf8, Gcm1, Gdf3, Il23a, Kdr, Nanog, Neurod1, Onecut1, Otx2, Pax6, Prdm1, Prdm14, T, Tal1, Wnt5a, Wnt5b, Wnt8a]
GO:0007492	endoderm development	GO_BiologicalProcess-EBI-UniProt-GOA-ACAP-ARAP_08.05.2020_00h00	2.74763e-10	2.53606e-07	3.20147e-22	1.98491e-20	[4]	Group55	16.3043	15	[Apela, Bmp4, Col11a1, Col5a2, Col8a1, Fgf8, Fn1, Gdf3, Inhba, Mixl1, Nanog, Nog, Onecut1, Otx2, Wnt8a]
GO:0007498	mesoderm development	GO_BiologicalProcess-EBI-UniProt-GOA-ACAP-ARAP_08.05.2020_00h00	5.56426e-10	5.0913e-07	3.20147e-22	1.98491e-20	[4]	Group55	13.1783	17	[Apela, Bmp4, Eya1, Fgf8, Gdf3, Gja1, Inhba, Lef1, Mixl1, Nanog, Nog, Otx2, T, Tal1, Wls, Wnt5a, Zic2]
GO:0048598	embryonic morphogenesis	GO_BiologicalProcess-EBI-UniProt-GOA-ACAP-ARAP_08.05.2020_00h00	4.82043e-16	4.7192e-13	3.20147e-22	1.98491e-20	[3, 4, 5]	Group55	7.25462	51	[Aldh1a2, Apela, Apln, Bmp4, Chrna9, Cobl, Col11a1, Col5a2, Col8a1, Edn1, Efemp1, En1, Eya1, Eya4, Fgf8, Fn1, Frem2, Gbx2, Gcm1, Gdf3, Gja1, Grem1, Grhl2, Hes3, Inhba, Klf4, Lef1, Lefty1, Mixl1, Mycn, Nanog, Neurod1, Nog, Ntn1, Otop1, Otx2, Pax6, Pax8, Slc40a1, Sp8, Sulf1, T, Tal1, Tdgf1, Tshz1, Vegfc, Wls, Wnt5a, Zic2, Zic3, Zic5]
GO:0048332	mesoderm morphogenesis	GO_BiologicalProcess-EBI-UniProt-GOA-ACAP-ARAP_08.05.2020_00h00	3.35554e-08	2.91596e-05	3.20147e-22	1.98491e-20	[4, 5]	Group55	15.3846	12	[Apela, Bmp4, Eya1, Gja1, Inhba, Lef1, Nanog, Nog, T, Tal1, Wls, Wnt5a]
GO:0001704	formation of primary germ layer	GO_BiologicalProcess-EBI-UniProt-GOA-ACAP-ARAP_08.05.2020_00h00	3.82673e-10	3.52442e-07	3.20147e-22	1.98491e-20	[3, 4, 5, 6, 7]	Group55	13.4921	17	[Apela, Bmp4, Col11a1, Col5a2, Col8a1, Eya1, Fn1, Gja1, Inhba, Lef1, Mixl1, Nanog, Nog, T, Tal1, Wls, Wnt5a]
GO:0007369	gastrulation	GO_BiologicalProcess-EBI-UniProt-GOA-ACAP-ARAP_08.05.2020_00h00	1.84665e-12	1.7617e-09	3.20147e-22	1.98491e-20	[4, 5, 6]	Group55	11.7647	24	[Apela, Apln, Bmp4, Col11a1, Col5a2, Col8a1, Eya1, Fgf8, Fn1, Gdf3, Gja1, Inhba, Klf4, Lef1, Lefty1, Mixl1, Nanog, Nog, Otx2, T, Tal1, Tdgf1, Wls, Wnt5a]
GO:0001706	endoderm formation	GO_BiologicalProcess-EBI-UniProt-GOA-ACAP-ARAP_08.05.2020_00h00	1.03615e-05	0.0076468	3.20147e-22	1.98491e-20	[4, 5, 6, 7, 8]	Group55	14.5455	8	[Col11a1, Col5a2, Col8a1, Fn1, Inhba, Mixl1, Nanog, Nog]
GO:0001707	mesoderm formation	GO_BiologicalProcess-EBI-UniProt-GOA-ACAP-ARAP_08.05.2020_00h00	1.81829e-08	1.59646e-05	3.20147e-22	1.98491e-20	[4, 5, 6, 7, 8]	Group55	16.2162	12	[Apela, Bmp4, Eya1, Gja1, Inhba, Lef1, Nanog, Nog, T, Tal1, Wls, Wnt5a]
GO:0007178	transmembrane receptor protein serine/threonine kinase signaling pathway	GO_BiologicalProcess-EBI-UniProt-GOA-ACAP-ARAP_08.05.2020_00h00	9.55459e-08	8.21695e-05	3.20147e-22	1.98491e-20	[5, 6, 7]	Group55	6.89655	24	[Apela, Bmp4, Cav1, Col3a1, Fst, Gdf3, Grem1, Inhba, Kdr, Lef1, Lefty1, Lefty2, Lox, Nanog, Nog, Onecut1, Sfrp4, Sulf1, T, Tdgf1, Trps1, Vim, Wnt5a, Zic2]
GO:0042074	cell migration involved in gastrulation	GO_BiologicalProcess-EBI-UniProt-GOA-ACAP-ARAP_08.05.2020_00h00	1.59245e-06	0.00127237	3.20147e-22	1.98491e-20	[5, 6, 7]	Group55	30	6	[Apela, Fgf8, Lefty1, Mixl1, T, Wnt5a]
GO:0035987	endodermal cell differentiation	GO_BiologicalProcess-EBI-UniProt-GOA-ACAP-ARAP_08.05.2020_00h00	2.04134e-05	0.0146364	3.20147e-22	1.98491e-20	[4, 5, 6, 7, 8, 9]	Group55	15.9091	7	[Col11a1, Col5a2, Col8a1, Fn1, Inhba, Mixl1, Nanog]
GO:0048333	mesodermal cell differentiation	GO_BiologicalProcess-EBI-UniProt-GOA-ACAP-ARAP_08.05.2020_00h00	2.06954e-05	0.0147972	3.20147e-22	1.98491e-20	[4, 5, 6, 7, 8, 9]	Group55	20	6	[Bmp4, Eya1, Gja1, Inhba, Nanog, Tal1]
GO:2000826	regulation of heart morphogenesis	GO_BiologicalProcess-EBI-UniProt-GOA-ACAP-ARAP_08.05.2020_00h00	2.37735e-05	0.0168792	3.20147e-22	1.98491e-20	[5, 6, 7, 8]	Group55	15.5556	7	[Bmp4, Eya1, Jag1, Nog, Robo2, Sema3c, Wnt5a]
GO:0010453	regulation of cell fate commitment	GO_BiologicalProcess-EBI-UniProt-GOA-ACAP-ARAP_08.05.2020_00h00	7.224e-05	0.0477506	2.0479e-15	9.21556e-14	[4, 5]	Group56	16.2162	6	[Bmp4, Gdf3, Il23a, Nanog, Pax6, Wnt5a]
GO:0030855	epithelial cell differentiation	GO_BiologicalProcess-EBI-UniProt-GOA-ACAP-ARAP_08.05.2020_00h00	5.51393e-13	5.28786e-10	2.0479e-15	9.21556e-14	[4, 5]	Group56	6.67656	45	[Acta2, Anxa1, Bdh2, Bmp4, Cav1, Ccno, Cdh2, Cdk6, Cdx2, F2rl1, Fgf8, Gdf3, Gja1, Grem1, Grhl2, Insm1, Jag1, Kdr, Klf2, Klf4, Lama1, Lef1, Lor, Mycn, Neurod1, Nphs1, Nr0b1, Nr5a2, Onecut1, Pax6, Pax8, Pde4d, Pgr, Pou2f3, Prdm1, Prlr, Ptn, Rfx6, Robo4, Scel, Sfrp4, Sprr2a3, Tgm3, Vim, Wnt5a]
GO:0035270	endocrine system development	GO_BiologicalProcess-EBI-UniProt-GOA-ACAP-ARAP_08.05.2020_00h00	9.72388e-08	8.35281e-05	2.0479e-15	9.21556e-14	[4, 5]	Group56	10	16	[Aldh1a2, Anxa1, Arid5b, Bmp4, Cdk6, Fgf8, Insm1, Neurod1, Nog, Nr0b1, Nr5a2, Onecut1, Pax6, Pax8, Rfx6, Wnt5a]
GO:0002064	epithelial cell development	GO_BiologicalProcess-EBI-UniProt-GOA-ACAP-ARAP_08.05.2020_00h00	1.67782e-05	0.0121306	2.0479e-15	9.21556e-14	[4, 5, 6]	Group56	6.46388	17	[Acta2, Bmp4, Cdk6, F2rl1, Gja1, Grhl2, Insm1, Jag1, Nphs1, Onecut1, Pax6, Pde4d, Pgr, Prdm1, Robo4, Vim, Wnt5a]
GO:0031016	pancreas development	GO_BiologicalProcess-EBI-UniProt-GOA-ACAP-ARAP_08.05.2020_00h00	1.24838e-08	1.11231e-05	2.0479e-15	9.21556e-14	[4, 5, 6]	Group56	13.5922	14	[Aldh1a2, Anxa1, Bmp4, Cdk6, Insm1, Meis2, Neurod1, Nr5a2, Onecut1, Pax6, Rfx6, Wls, Wnt5a, Zic3]
GO:0048732	gland development	GO_BiologicalProcess-EBI-UniProt-GOA-ACAP-ARAP_08.05.2020_00h00	9.5663e-06	0.00709819	2.0479e-15	9.21556e-14	[4, 5, 6]	Group56	4.85269	28	[Aldh1a2, Anxa1, Arid5b, Bmp4, Cav1, Cobl, Fgf8, Gja1, Insm1, Lama1, Lef1, Myb, Nog, Nr0b1, Ntn1, Onecut1, Pax6, Pax8, Pgr, Prlr, Ptn, Sema3a, Sema3c, Sulf1, Tnfsf11, Wls, Wnt5a, Zic3]
GO:0031018	endocrine pancreas development	GO_BiologicalProcess-EBI-UniProt-GOA-ACAP-ARAP_08.05.2020_00h00	2.17121e-07	0.000182599	2.0479e-15	9.21556e-14	[3, 5, 6, 7]	Group56	16.6667	10	[Anxa1, Bmp4, Cdk6, Insm1, Neurod1, Nr5a2, Onecut1, Pax6, Rfx6, Wnt5a]
GO:0002065	columnar/cuboidal epithelial cell differentiation	GO_BiologicalProcess-EBI-UniProt-GOA-ACAP-ARAP_08.05.2020_00h00	9.44473e-07	0.000766912	2.0479e-15	9.21556e-14	[5, 6]	Group56	9.65517	14	[Bmp4, Cdh2, Cdk6, Cdx2, Fgf8, Insm1, Jag1, Lef1, Mycn, Neurod1, Pax6, Prdm1, Rfx6, Wnt5a]
GO:0021536	diencephalon development	GO_BiologicalProcess-EBI-UniProt-GOA-ACAP-ARAP_08.05.2020_00h00	2.47637e-07	0.000207768	2.0479e-15	9.21556e-14	[3, 4, 6, 7, 8, 9]	Group56	12.9032	12	[Aldh1a2, Bmp4, Cntnap2, Fgf8, Gbx2, Nog, Otx2, Pax6, Ptn, Sema3a, Sema5a, Wnt5a]
GO:0002067	glandular epithelial cell differentiation	GO_BiologicalProcess-EBI-UniProt-GOA-ACAP-ARAP_08.05.2020_00h00	1.18855e-05	0.00872398	2.0479e-15	9.21556e-14	[6, 7]	Group56	14.2857	8	[Bmp4, Cdk6, Fgf8, Insm1, Neurod1, Pax6, Rfx6, Wnt5a]
GO:0021871	forebrain regionalization	GO_BiologicalProcess-EBI-UniProt-GOA-ACAP-ARAP_08.05.2020_00h00	1.08383e-05	0.00797702	2.0479e-15	9.21556e-14	[4, 5, 6, 7, 8, 9]	Group56	22.2222	6	[Bhlhe22, Bmp4, Fgf8, Otx2, Pax6, Pgap1]
GO:0003309	type B pancreatic cell differentiation	GO_BiologicalProcess-EBI-UniProt-GOA-ACAP-ARAP_08.05.2020_00h00	8.56954e-06	0.00643573	2.0479e-15	9.21556e-14	[4, 6, 7, 8, 9]	Group56	23.0769	6	[Bmp4, Cdk6, Insm1, Pax6, Rfx6, Wnt5a]
GO:0003310	pancreatic A cell differentiation	GO_BiologicalProcess-EBI-UniProt-GOA-ACAP-ARAP_08.05.2020_00h00	9.227e-06	0.00686489	2.0479e-15	9.21556e-14	[4, 6, 7, 8, 9]	Group56	50	4	[Insm1, Neurod1, Pax6, Rfx6]
GO:0035883	enteroendocrine cell differentiation	GO_BiologicalProcess-EBI-UniProt-GOA-ACAP-ARAP_08.05.2020_00h00	1.37071e-06	0.00110068	2.0479e-15	9.21556e-14	[7, 8]	Group56	23.3333	7	[Bmp4, Cdk6, Insm1, Neurod1, Pax6, Rfx6, Wnt5a]
GO:0060686	negative regulation of prostatic bud formation	GO_BiologicalProcess-EBI-UniProt-GOA-ACAP-ARAP_08.05.2020_00h00	2.86715e-05	0.0200127	2.0479e-15	9.21556e-14	[3, 4, 5, 6, 7, 8, 9, 10, 11, 12]	Group56	75	3	[Bmp4, Sulf1, Wnt5a]
GO:0001763	morphogenesis of a branching structure	GO_BiologicalProcess-EBI-UniProt-GOA-ACAP-ARAP_08.05.2020_00h00	3.34898e-11	3.14469e-08	7.22799e-15	2.96348e-13	[2, 3, 4]	Group57	9.84252	25	[Bmp4, Cxcl12, Edn1, Eya1, Fgf8, Gbx2, Gcm1, Grem1, Grhl2, Kdr, Lama1, Lef1, Lrrk2, Mycn, Nog, Pak1, Pax8, Pgr, Prdm1, Sema3a, Sema3c, Sema5a, Sulf1, Tdgf1, Wnt5a]
GO:0050673	epithelial cell proliferation	GO_BiologicalProcess-EBI-UniProt-GOA-ACAP-ARAP_08.05.2020_00h00	4.48074e-05	0.0304242	7.22799e-15	2.96348e-13	[3]	Group57	4.94624	23	[Aldh1a2, Apela, Apln, Bmp4, Cav1, Cdk6, Col8a1, Cxcl12, Eya1, Fst, Gja1, Has2, Kdr, Mcc, Nog, Pax6, Pgr, Ptn, Sema5a, Sulf1, Tnfsf11, Vegfc, Wnt5a]
GO:0060541	respiratory system development	GO_BiologicalProcess-EBI-UniProt-GOA-ACAP-ARAP_08.05.2020_00h00	9.91015e-07	0.000802722	7.22799e-15	2.96348e-13	[4, 5]	Group57	7.25191	19	[Aldh1a2, Bmp4, Fgf8, Grhl2, Hopx, Kdr, Klf2, Lama1, Lef1, Lox, Msc, Mycn, Nog, Pgr, Ptn, Slc23a1, Wnt5a, Zfpm2, Zic3]
GO:0061138	morphogenesis of a branching epithelium	GO_BiologicalProcess-EBI-UniProt-GOA-ACAP-ARAP_08.05.2020_00h00	1.13984e-09	1.03725e-06	7.22799e-15	2.96348e-13	[3, 4, 5, 6]	Group57	9.44206	22	[Bmp4, Cxcl12, Edn1, Eya1, Fgf8, Gbx2, Gcm1, Grem1, Grhl2, Kdr, Lama1, Lef1, Mycn, Nog, Pak1, Pax8, Pgr, Sema3a, Sema3c, Sema5a, Sulf1, Wnt5a]
GO:0010721	negative regulation of cell development	GO_BiologicalProcess-EBI-UniProt-GOA-ACAP-ARAP_08.05.2020_00h00	2.72288e-08	2.37708e-05	7.22799e-15	2.96348e-13	[4, 5, 6]	Group57	6.69975	27	[Bmerb1, Bmp4, Cav1, Col3a1, Dpysl3, Efemp1, Jag1, Lpar1, Lrrk2, Mycn, Nexmif, Nog, Ntn1, Pak1, Pax6, Postn, Pou4f2, Prtg, Ptn, Sema3a, Sema3c, Sema5a, Stmn2, Syt4, Ttpa, Vim, Wnt5a]
GO:0030323	respiratory tube development	GO_BiologicalProcess-EBI-UniProt-GOA-ACAP-ARAP_08.05.2020_00h00	2.68188e-06	0.00210528	7.22799e-15	2.96348e-13	[4, 5, 6]	Group57	7.42358	17	[Aldh1a2, Bmp4, Fgf8, Grhl2, Hopx, Kdr, Klf2, Lama1, Lox, Mycn, Nog, Pgr, Ptn, Slc23a1, Wnt5a, Zfpm2, Zic3]
GO:0048645	animal organ formation	GO_BiologicalProcess-EBI-UniProt-GOA-ACAP-ARAP_08.05.2020_00h00	1.81e-05	0.0130139	7.22799e-15	2.96348e-13	[3, 4, 5, 6, 7]	Group57	11.6883	9	[Axin2, Bmp4, Eya1, Fgf8, Nog, Pax8, Robo2, Sulf1, Wnt5a]
GO:0048732	gland development	GO_BiologicalProcess-EBI-UniProt-GOA-ACAP-ARAP_08.05.2020_00h00	9.5663e-06	0.00709819	7.22799e-15	2.96348e-13	[4, 5, 6]	Group57	4.85269	28	[Aldh1a2, Anxa1, Arid5b, Bmp4, Cav1, Cobl, Fgf8, Gja1, Insm1, Lama1, Lef1, Myb, Nog, Nr0b1, Ntn1, Onecut1, Pax6, Pax8, Pgr, Prlr, Ptn, Sema3a, Sema3c, Sulf1, Tnfsf11, Wls, Wnt5a, Zic3]
GO:0051961	negative regulation of nervous system development	GO_BiologicalProcess-EBI-UniProt-GOA-ACAP-ARAP_08.05.2020_00h00	3.42448e-08	2.97245e-05	7.22799e-15	2.96348e-13	[3, 4, 5, 6, 7]	Group57	6.82415	26	[Bmerb1, Bmp4, Cav1, Col3a1, Dpysl3, Efemp1, Jag1, Jam2, Lpar1, Lrrk2, Mycn, Nexmif, Nog, Ntn1, Pax6, Pou4f2, Prtg, Ptn, Sema3a, Sema3c, Sema5a, Stmn2, Syt4, Ttpa, Vim, Wnt5a]
GO:0003151	outflow tract morphogenesis	GO_BiologicalProcess-EBI-UniProt-GOA-ACAP-ARAP_08.05.2020_00h00	3.66533e-05	0.0252175	7.22799e-15	2.96348e-13	[3, 4, 5, 6, 7, 8]	Group57	10.7143	9	[Bmp4, Eya1, Fgf8, Jag1, Nog, Robo2, Sema3c, Wnt5a, Zfpm2]
GO:0021915	neural tube development	GO_BiologicalProcess-EBI-UniProt-GOA-ACAP-ARAP_08.05.2020_00h00	1.0304e-05	0.00761467	7.22799e-15	2.96348e-13	[4, 5, 6, 7]	Group57	7.42574	15	[Aldh1a2, Bmp4, Cobl, En1, Fgf8, Gbx2, Grhl2, Hes3, Nog, Pax6, Sema3c, T, Wnt5a, Zic2, Zic5]
GO:0022612	gland morphogenesis	GO_BiologicalProcess-EBI-UniProt-GOA-ACAP-ARAP_08.05.2020_00h00	2.27851e-05	0.016223	7.22799e-15	2.96348e-13	[4, 5, 6, 7]	Group57	7.83133	13	[Bmp4, Cav1, Fgf8, Lama1, Nog, Ntn1, Pax6, Pgr, Ptn, Sema3a, Sema3c, Sulf1, Wnt5a]
GO:0030324	lung development	GO_BiologicalProcess-EBI-UniProt-GOA-ACAP-ARAP_08.05.2020_00h00	2.24129e-06	0.00176838	7.22799e-15	2.96348e-13	[4, 5, 6, 7]	Group57	7.52212	17	[Aldh1a2, Bmp4, Fgf8, Grhl2, Hopx, Kdr, Klf2, Lama1, Lox, Mycn, Nog, Pgr, Ptn, Slc23a1, Wnt5a, Zfpm2, Zic3]
GO:0048762	mesenchymal cell differentiation	GO_BiologicalProcess-EBI-UniProt-GOA-ACAP-ARAP_08.05.2020_00h00	1.43089e-07	0.000121483	7.22799e-15	2.96348e-13	[4, 5, 6, 7]	Group57	8.22511	19	[Aldh1a2, Axin2, Bmp4, Cyp26a1, Edn1, Fgf15, Fgf8, Fn1, Gbx2, Gja1, Grem1, Has2, Jag1, Lef1, Nog, Pax6, Sema3a, Sema3c, Wnt5a]
GO:0110110	positive regulation of animal organ morphogenesis	GO_BiologicalProcess-EBI-UniProt-GOA-ACAP-ARAP_08.05.2020_00h00	9.04998e-06	0.00675128	7.22799e-15	2.96348e-13	[3, 4, 5, 6, 7, 8]	Group57	10.0917	11	[Bmp4, Edn1, Fgf8, Grem1, Jag1, Nog, Pax8, Ptn, Robo2, Sema3c, Wnt5a]
GO:0021536	diencephalon development	GO_BiologicalProcess-EBI-UniProt-GOA-ACAP-ARAP_08.05.2020_00h00	2.47637e-07	0.000207768	7.22799e-15	2.96348e-13	[3, 4, 6, 7, 8, 9]	Group57	12.9032	12	[Aldh1a2, Bmp4, Cntnap2, Fgf8, Gbx2, Nog, Otx2, Pax6, Ptn, Sema3a, Sema5a, Wnt5a]
GO:0050768	negative regulation of neurogenesis	GO_BiologicalProcess-EBI-UniProt-GOA-ACAP-ARAP_08.05.2020_00h00	1.24565e-07	0.000106005	7.22799e-15	2.96348e-13	[4, 5, 6, 7, 8, 9]	Group57	6.79887	24	[Bmerb1, Bmp4, Cav1, Col3a1, Dpysl3, Efemp1, Jag1, Lpar1, Lrrk2, Mycn, Nexmif, Nog, Ntn1, Pax6, Pou4f2, Prtg, Ptn, Sema3a, Sema3c, Sema5a, Stmn2, Syt4, Vim, Wnt5a]
GO:0060513	prostatic bud formation	GO_BiologicalProcess-EBI-UniProt-GOA-ACAP-ARAP_08.05.2020_00h00	6.13365e-05	0.0409114	7.22799e-15	2.96348e-13	[4, 5, 6, 7, 8, 9, 10]	Group57	33.3333	4	[Bmp4, Nog, Sulf1, Wnt5a]
GO:0097485	neuron projection guidance	GO_BiologicalProcess-EBI-UniProt-GOA-ACAP-ARAP_08.05.2020_00h00	9.13448e-06	0.00680519	7.22799e-15	2.96348e-13	[3, 4, 5, 7, 8, 9, 10, 11, 12]	Group57	6.77291	17	[Cxcl12, Fgf8, Gbx2, Lama1, Nog, Nrcam, Ntn1, Otx2, Pax6, Pou4f2, Prtg, Robo2, Sema3a, Sema3c, Sema5a, Wnt5a, Zic2]
GO:0007411	axon guidance	GO_BiologicalProcess-EBI-UniProt-GOA-ACAP-ARAP_08.05.2020_00h00	8.66745e-06	0.00649192	7.22799e-15	2.96348e-13	[4, 5, 6, 7, 8, 9, 10, 11, 12, 13]	Group57	6.8	17	[Cxcl12, Fgf8, Gbx2, Lama1, Nog, Nrcam, Ntn1, Otx2, Pax6, Pou4f2, Prtg, Robo2, Sema3a, Sema3c, Sema5a, Wnt5a, Zic2]
GO:0060322	head development	GO_BiologicalProcess-EBI-UniProt-GOA-ACAP-ARAP_08.05.2020_00h00	3.70347e-09	3.33312e-06	1.10712e-13	4.20706e-12	[3]	Group58	5.10204	45	[Aldh1a2, Apod, Arid5b, Bhlhe22, Bmerb1, Bmp4, Cdh2, Cntnap2, Col3a1, Cxcl12, En1, Fcgr2b, Fgf8, Gabra5, Gbx2, Grhl2, Hes3, Inhba, Lef1, Lpar1, Lrrk2, Meis2, Nefl, Neurod1, Nog, Nrxn1, Otx2, Pak1, Pax6, Pcdh19, Pgap1, Plcb1, Ptn, Robo2, Sall3, Selenop, Sema3a, Sema5a, Slc23a1, Slitrk5, Syt4, Ttn, Wls, Wnt5a, Zic5]
GO:0000902	cell morphogenesis	GO_BiologicalProcess-EBI-UniProt-GOA-ACAP-ARAP_08.05.2020_00h00	3.19464e-09	2.88476e-06	1.10712e-13	4.20706e-12	[3, 4]	Group58	4.66549	53	[Anxa1, Bhlhe22, Cass4, Cdh2, Cdh9, Chrna7, Cntnap2, Cobl, Cxcl12, Dcdc2a, Enpp2, Fgf8, Fn1, Gbx2, Gja1, Grem1, Grhl2, Has2, Itga1, Itpka, Kdr, Klf2, Lama1, Lef1, Lpar1, Lrrk2, Mapt, Nefl, Nog, Nrcam, Ntn1, Otx2, Pak1, Pax6, Postn, Pou4f2, Prdm14, Prtg, Ptn, Robo2, Sema3a, Sema3c, Sema5a, Sh3gl2, Slitrk5, Sprr2a3, Spta1, Syt4, Tal1, Vim, Wnt5a, Wnt8a, Zic2]
GO:0032989	cellular component morphogenesis	GO_BiologicalProcess-EBI-UniProt-GOA-ACAP-ARAP_08.05.2020_00h00	2.67202e-08	2.33534e-05	1.10712e-13	4.20706e-12	[3, 4]	Group58	4.90308	43	[Bhlhe22, Cdh2, Chrna7, Cntnap2, Cobl, Cxcl12, Dcdc2a, Edn1, Enpp2, Fgf8, Fn1, Gbx2, Gja1, Itga1, Itpka, Kdr, Lama1, Lrrk2, Mapt, Mup6, Nefl, Nog, Nrcam, Ntn1, Otx2, Pak1, Pax6, Postn, Pou4f2, Prtg, Ptn, Rfx2, Robo2, Sema3a, Sema3c, Sema5a, Sh3gl2, Slitrk5, Syt4, Ttn, Vim, Wnt5a, Zic2]
GO:0000904	cell morphogenesis involved in differentiation	GO_BiologicalProcess-EBI-UniProt-GOA-ACAP-ARAP_08.05.2020_00h00	9.17074e-07	0.000745581	1.10712e-13	4.20706e-12	[4, 5]	Group58	4.60606	38	[Bhlhe22, Cass4, Cdh2, Chrna7, Cobl, Cxcl12, Dcdc2a, Enpp2, Fgf8, Fn1, Gbx2, Grhl2, Has2, Itpka, Lama1, Lef1, Lrrk2, Mapt, Nefl, Nog, Nrcam, Ntn1, Otx2, Pak1, Pax6, Postn, Pou4f2, Prtg, Ptn, Robo2, Sema3a, Sema3c, Sema5a, Slitrk5, Tal1, Vim, Wnt5a, Zic2]
GO:0032990	cell part morphogenesis	GO_BiologicalProcess-EBI-UniProt-GOA-ACAP-ARAP_08.05.2020_00h00	1.65307e-08	1.45801e-05	1.10712e-13	4.20706e-12	[4, 5]	Group58	5.20833	40	[Bhlhe22, Cdh2, Chrna7, Cntnap2, Cobl, Cxcl12, Dcdc2a, Enpp2, Fgf8, Fn1, Gbx2, Gja1, Itga1, Itpka, Kdr, Lama1, Lrrk2, Mapt, Mup6, Nefl, Nog, Nrcam, Ntn1, Otx2, Pak1, Pax6, Postn, Pou4f2, Prtg, Ptn, Robo2, Sema3a, Sema3c, Sema5a, Sh3gl2, Slitrk5, Syt4, Vim, Wnt5a, Zic2]
GO:0007417	central nervous system development	GO_BiologicalProcess-EBI-UniProt-GOA-ACAP-ARAP_08.05.2020_00h00	4.1738e-12	3.95676e-09	1.10712e-13	4.20706e-12	[4, 5, 6]	Group58	5.27273	58	[Aldh1a2, Apod, Bhlhe22, Bmerb1, Bmp4, Cdh2, Cntnap2, Col3a1, Cxcl12, Cyp26a1, En1, Enpp2, Evx1, Fcgr2b, Fgf8, Gabra5, Gbx2, Gcm1, Grhl2, Hes3, Inhba, Lef1, Lpar1, Lrrk2, Meis2, Mycn, Nefl, Neurod1, Nog, Nrcam, Nrxn1, Otx2, Pak1, Pax6, Pax8, Pcdh19, Pgap1, Plcb1, Ptn, Robo2, Ror1, Sall3, Selenop, Sema3a, Sema5a, Slc23a1, Slitrk5, Syt4, Tal1, Ttn, Ttpa, Vcan, Vim, Wls, Wnt5a, Zic2, Zic3, Zic5]
GO:0048858	cell projection morphogenesis	GO_BiologicalProcess-EBI-UniProt-GOA-ACAP-ARAP_08.05.2020_00h00	1.13769e-08	1.01596e-05	1.10712e-13	4.20706e-12	[4, 5, 6]	Group58	5.36451	39	[Bhlhe22, Cdh2, Chrna7, Cntnap2, Cobl, Cxcl12, Dcdc2a, Enpp2, Fgf8, Fn1, Gbx2, Gja1, Itga1, Itpka, Kdr, Lama1, Lrrk2, Mapt, Nefl, Nog, Nrcam, Ntn1, Otx2, Pak1, Pax6, Postn, Pou4f2, Prtg, Ptn, Robo2, Sema3a, Sema3c, Sema5a, Sh3gl2, Slitrk5, Syt4, Vim, Wnt5a, Zic2]
GO:0007420	brain development	GO_BiologicalProcess-EBI-UniProt-GOA-ACAP-ARAP_08.05.2020_00h00	1.35677e-09	1.2333e-06	1.10712e-13	4.20706e-12	[4, 5, 6, 7]	Group58	5.34629	44	[Aldh1a2, Apod, Bhlhe22, Bmerb1, Bmp4, Cdh2, Cntnap2, Col3a1, Cxcl12, En1, Fcgr2b, Fgf8, Gabra5, Gbx2, Grhl2, Hes3, Inhba, Lef1, Lpar1, Lrrk2, Meis2, Nefl, Neurod1, Nog, Nrxn1, Otx2, Pak1, Pax6, Pcdh19, Pgap1, Plcb1, Ptn, Robo2, Sall3, Selenop, Sema3a, Sema5a, Slc23a1, Slitrk5, Syt4, Ttn, Wls, Wnt5a, Zic5]
GO:0030900	forebrain development	GO_BiologicalProcess-EBI-UniProt-GOA-ACAP-ARAP_08.05.2020_00h00	1.72967e-08	1.52211e-05	1.10712e-13	4.20706e-12	[3, 5, 6, 7, 8]	Group58	6.31579	30	[Aldh1a2, Bhlhe22, Bmerb1, Bmp4, Cdh2, Cntnap2, Col3a1, Cxcl12, Fgf8, Gbx2, Inhba, Lef1, Lpar1, Lrrk2, Nefl, Neurod1, Nog, Otx2, Pak1, Pax6, Pgap1, Plcb1, Ptn, Robo2, Sall3, Sema3a, Sema5a, Slitrk5, Wnt5a, Zic5]
GO:0030902	hindbrain development	GO_BiologicalProcess-EBI-UniProt-GOA-ACAP-ARAP_08.05.2020_00h00	8.60706e-06	0.00645529	1.10712e-13	4.20706e-12	[3, 5, 6, 7, 8]	Group58	7.53769	15	[Aldh1a2, En1, Fcgr2b, Gbx2, Hes3, Lef1, Lpar1, Neurod1, Nog, Nrxn1, Otx2, Pak1, Pax6, Ptn, Wls]
GO:0120039	plasma membrane bounded cell projection morphogenesis	GO_BiologicalProcess-EBI-UniProt-GOA-ACAP-ARAP_08.05.2020_00h00	9.42707e-09	8.43723e-06	1.10712e-13	4.20706e-12	[5, 6, 7]	Group58	5.40166	39	[Bhlhe22, Cdh2, Chrna7, Cntnap2, Cobl, Cxcl12, Dcdc2a, Enpp2, Fgf8, Fn1, Gbx2, Gja1, Itga1, Itpka, Kdr, Lama1, Lrrk2, Mapt, Nefl, Nog, Nrcam, Ntn1, Otx2, Pak1, Pax6, Postn, Pou4f2, Prtg, Ptn, Robo2, Sema3a, Sema3c, Sema5a, Sh3gl2, Slitrk5, Syt4, Vim, Wnt5a, Zic2]
GO:0021536	diencephalon development	GO_BiologicalProcess-EBI-UniProt-GOA-ACAP-ARAP_08.05.2020_00h00	2.47637e-07	0.000207768	1.10712e-13	4.20706e-12	[3, 4, 6, 7, 8, 9]	Group58	12.9032	12	[Aldh1a2, Bmp4, Cntnap2, Fgf8, Gbx2, Nog, Otx2, Pax6, Ptn, Sema3a, Sema5a, Wnt5a]
GO:0021537	telencephalon development	GO_BiologicalProcess-EBI-UniProt-GOA-ACAP-ARAP_08.05.2020_00h00	2.01205e-07	0.000169415	1.10712e-13	4.20706e-12	[3, 4, 6, 7, 8, 9]	Group58	7.09677	22	[Bhlhe22, Bmerb1, Bmp4, Cdh2, Cntnap2, Col3a1, Cxcl12, Fgf8, Inhba, Lef1, Lpar1, Lrrk2, Nefl, Neurod1, Otx2, Pax6, Plcb1, Robo2, Sall3, Sema3a, Slitrk5, Wnt5a]
GO:0048666	neuron development	GO_BiologicalProcess-EBI-UniProt-GOA-ACAP-ARAP_08.05.2020_00h00	1.11793e-10	1.04079e-07	1.10712e-13	4.20706e-12	[4, 5, 7, 8, 9]	Group58	4.71771	61	[Apod, Bhlhe22, Bmp4, Cdh2, Chrna7, Cntnap2, Cobl, Cxcl12, Dcdc2a, Dpysl3, Efemp1, Efhd1, En1, Fcgr2b, Fgf8, Fn1, Fut9, Gabra5, Gbx2, Gfra1, Gja1, Insm1, Itga1, Itpka, Kdr, Klf4, Lama1, Lpar1, Lrrk2, Mapt, Mcf2, Ndnf, Nefl, Neurod1, Nog, Nrcam, Nrxn1, Ntn1, Otx2, Pak1, Pax6, Postn, Pou4f2, Prdm1, Prtg, Ptn, Robo2, Ror1, Sall3, Sema3a, Sema3c, Sema5a, Sh3gl2, Slitrk5, Stmn2, Syt4, Tenm1, Trpm1, Vi…
GO:0021872	forebrain generation of neurons	GO_BiologicalProcess-EBI-UniProt-GOA-ACAP-ARAP_08.05.2020_00h00	2.23164e-05	0.0159116	1.10712e-13	4.20706e-12	[4, 6, 7, 8, 9]	Group58	11.3924	9	[Fgf8, Gbx2, Inhba, Lef1, Pax6, Robo2, Sall3, Sema3a, Wnt5a]
GO:0031175	neuron projection development	GO_BiologicalProcess-EBI-UniProt-GOA-ACAP-ARAP_08.05.2020_00h00	6.38209e-09	5.72473e-06	1.10712e-13	4.20706e-12	[5, 6, 8, 9, 10]	Group58	4.62882	53	[Apod, Bhlhe22, Bmp4, Cdh2, Chrna7, Cntnap2, Cobl, Cxcl12, Dcdc2a, Dpysl3, Efemp1, Efhd1, Fcgr2b, Fgf8, Fn1, Fut9, Gbx2, Gfra1, Gja1, Itga1, Itpka, Kdr, Klf4, Lama1, Lpar1, Lrrk2, Mapt, Mcf2, Ndnf, Nefl, Nog, Nrcam, Nrxn1, Ntn1, Otx2, Pak1, Pax6, Postn, Pou4f2, Prtg, Ptn, Robo2, Ror1, Sema3a, Sema3c, Sema5a, Sh3gl2, Slitrk5, Stmn2, Syt4, Vim, Wnt5a, Zic2]
GO:0048667	cell morphogenesis involved in neuron differentiation	GO_BiologicalProcess-EBI-UniProt-GOA-ACAP-ARAP_08.05.2020_00h00	6.62661e-06	0.00504285	1.10712e-13	4.20706e-12	[5, 6, 8, 9, 10]	Group58	4.79134	31	[Bhlhe22, Cdh2, Chrna7, Cobl, Cxcl12, Dcdc2a, Fgf8, Fn1, Gbx2, Itpka, Lama1, Lrrk2, Mapt, Nefl, Nog, Nrcam, Ntn1, Otx2, Pak1, Pax6, Pou4f2, Prtg, Ptn, Robo2, Sema3a, Sema3c, Sema5a, Slitrk5, Vim, Wnt5a, Zic2]
GO:0048812	neuron projection morphogenesis	GO_BiologicalProcess-EBI-UniProt-GOA-ACAP-ARAP_08.05.2020_00h00	1.6847e-08	1.48422e-05	1.10712e-13	4.20706e-12	[6, 7, 8, 9, 10, 11]	Group58	5.37482	38	[Bhlhe22, Cdh2, Chrna7, Cntnap2, Cobl, Cxcl12, Dcdc2a, Fgf8, Fn1, Gbx2, Gja1, Itga1, Itpka, Kdr, Lama1, Lrrk2, Mapt, Nefl, Nog, Nrcam, Ntn1, Otx2, Pak1, Pax6, Postn, Pou4f2, Prtg, Ptn, Robo2, Sema3a, Sema3c, Sema5a, Sh3gl2, Slitrk5, Syt4, Vim, Wnt5a, Zic2]
GO:0061564	axon development	GO_BiologicalProcess-EBI-UniProt-GOA-ACAP-ARAP_08.05.2020_00h00	6.19846e-07	0.000511993	1.10712e-13	4.20706e-12	[6, 7, 9, 10, 11]	Group58	5.4717	29	[Apod, Bhlhe22, Cdh2, Cobl, Cxcl12, Fgf8, Fn1, Gbx2, Klf4, Lama1, Mapt, Nefl, Nog, Nrcam, Ntn1, Otx2, Pak1, Pax6, Pou4f2, Prtg, Ptn, Robo2, Sema3a, Sema3c, Sema5a, Slitrk5, Vim, Wnt5a, Zic2]
GO:0007409	axonogenesis	GO_BiologicalProcess-EBI-UniProt-GOA-ACAP-ARAP_08.05.2020_00h00	2.9788e-06	0.00232942	1.10712e-13	4.20706e-12	[6, 7, 8, 9, 10, 11, 12]	Group58	5.40541	26	[Bhlhe22, Cdh2, Cobl, Cxcl12, Fgf8, Fn1, Gbx2, Lama1, Mapt, Nefl, Nog, Nrcam, Ntn1, Otx2, Pak1, Pax6, Pou4f2, Prtg, Robo2, Sema3a, Sema3c, Sema5a, Slitrk5, Vim, Wnt5a, Zic2]
GO:0040012	regulation of locomotion	GO_BiologicalProcess-EBI-UniProt-GOA-ACAP-ARAP_08.05.2020_00h00	1.33408e-18	1.32608e-15	6.03981e-21	3.62388e-19	[2, 3]	Group59	6.48236	68	[Acta2, Anxa1, Apela, Apod, Bmerb1, Bmp4, Cass4, Cav1, Ccn4, Col3a1, Cxcl12, Cyp1b1, Ddr2, Ddx58, Dpp4, Dpysl3, Edn1, Efemp1, Enpp2, F2rl1, Fn1, Fut9, Gadd45a, Gja1, Gpnmb, Grem1, Has2, Ifitm1, Il23a, Il33, Insm1, Jag1, Jam2, Kdr, Klf4, Lama1, Lef1, Lpar1, Lrrc15, Lrrk2, Mcc, Myo1f, Nexmif, Nog, Ntn1, Onecut1, Pak1, Pax6, Pdgfc, Pgr, Plcb1, Postn, Pou4f2, Prdm14, Ptn, Robo2, Robo4, Sash1, Sema3a,…
GO:0031589	cell-substrate adhesion	GO_BiologicalProcess-EBI-UniProt-GOA-ACAP-ARAP_08.05.2020_00h00	2.832e-06	0.00222029	6.03981e-21	3.62388e-19	[3]	Group59	6.06061	22	[Alox15, Apod, Cass4, Ccdc80, Cdk6, Col3a1, Col8a1, Egfl6, Enpp2, Fn1, Grem1, Has2, Itga1, Jag1, Kdr, Ndnf, Nexmif, Onecut1, Postn, Ptn, Spp1, Tdgf1]
GO:0040017	positive regulation of locomotion	GO_BiologicalProcess-EBI-UniProt-GOA-ACAP-ARAP_08.05.2020_00h00	2.40158e-12	2.2863e-09	6.03981e-21	3.62388e-19	[2, 3, 4]	Group59	6.75241	42	[Acta2, Anxa1, Apela, Bmp4, Cass4, Cav1, Ccn4, Cxcl12, Cyp1b1, Ddr2, Edn1, Enpp2, F2rl1, Fn1, Gpnmb, Has2, Il23a, Insm1, Jam2, Kdr, Lef1, Lpar1, Lrrc15, Myo1f, Ntn1, Onecut1, Pak1, Pax6, Pdgfc, Pgr, Postn, Prdm14, Ptn, Sash1, Sema3a, Sema3c, Sema5a, Tdgf1, Vegfc, Wnt5a, Wnt5b, Zp3]
GO:0070661	leukocyte proliferation	GO_BiologicalProcess-EBI-UniProt-GOA-ACAP-ARAP_08.05.2020_00h00	6.55376e-05	0.043517	6.03981e-21	3.62388e-19	[3]	Group59	5.39773	19	[Anxa1, Bmp4, Btn2a2, Cxcl12, Dock2, Enpp3, F2rl1, Fcgr2b, Gja1, Gpnmb, Grem1, Il23a, Il33, Lef1, Ntn1, Rasgrp1, Spta1, Tnfsf11, Zp3]
GO:0098609	cell-cell adhesion	GO_BiologicalProcess-EBI-UniProt-GOA-ACAP-ARAP_08.05.2020_00h00	3.26694e-08	2.84224e-05	6.03981e-21	3.62388e-19	[3]	Group59	4.93537	42	[Alox15, Anxa1, Bmp4, Btn2a2, Cav1, Cd2, Cdh2, Cdh9, Cxcl12, Cyp1b1, Dpp4, Fut9, Gpc4, Gpnmb, Has2, Il23a, Jag1, Jam2, Klf4, Lax1, Lef1, Mmp24, Myb, Nexmif, Nrcam, Nrxn1, Nt5e, Ntn1, Pcdh17, Pcdh19, Pcdh7, Prtg, Rasgrp1, Robo2, Slc39a8, Spta1, Tenm1, Tnfsf11, Vnn1, Wnt5a, Zfp608, Zp3]
GO:0030155	regulation of cell adhesion	GO_BiologicalProcess-EBI-UniProt-GOA-ACAP-ARAP_08.05.2020_00h00	4.18393e-12	3.96218e-09	6.03981e-21	3.62388e-19	[3, 4]	Group59	6.19112	46	[Alox15, Anxa1, Apod, Bmp4, Btn2a2, Cass4, Cav1, Ccdc80, Cdk6, Col8a1, Cxcl12, Cyp1b1, Dpp4, Egfl6, Enpp2, Fn1, Fut9, Gpnmb, Grem1, Has2, Il23a, Jag1, Jam2, Kdr, Klf4, Lama1, Lax1, Lef1, Myb, Myo1f, Ndnf, Nexmif, Onecut1, Postn, Prlr, Ptn, Rasgrp1, Sema5a, Spp1, Spta1, Tdgf1, Tnfsf11, Vnn1, Wnt5a, Zfp608, Zp3]
GO:0051270	regulation of cellular component movement	GO_BiologicalProcess-EBI-UniProt-GOA-ACAP-ARAP_08.05.2020_00h00	8.12531e-19	8.08468e-16	6.03981e-21	3.62388e-19	[3, 4]	Group59	6.39269	70	[Acta2, Anxa1, Apela, Apod, Bmerb1, Bmp4, Cass4, Cav1, Ccn4, Col3a1, Cxcl12, Cyp1b1, Ddr2, Ddx58, Dpp4, Dpysl3, Edn1, Efemp1, Enpp2, F2rl1, Fn1, Fut9, Gadd45a, Gja1, Gpnmb, Grem1, Has2, Ifitm1, Il23a, Il33, Insm1, Jag1, Jam2, Kdr, Klf4, Lama1, Lef1, Lpar1, Lrrc15, Mapt, Mcc, Myo1f, Nexmif, Nog, Ntn1, Onecut1, Pak1, Pax6, Pde4d, Pdgfc, Pgr, Plcb1, Postn, Pou4f2, Prdm14, Ptn, Robo4, Rsph4a, Sash1, …
GO:0007159	leukocyte cell-cell adhesion	GO_BiologicalProcess-EBI-UniProt-GOA-ACAP-ARAP_08.05.2020_00h00	3.77007e-07	0.000315178	6.03981e-21	3.62388e-19	[4]	Group59	6.6092	23	[Anxa1, Bmp4, Btn2a2, Cav1, Cxcl12, Dpp4, Fut9, Gpnmb, Has2, Il23a, Jam2, Klf4, Lax1, Lef1, Myb, Nt5e, Rasgrp1, Slc39a8, Spta1, Tnfsf11, Vnn1, Zfp608, Zp3]
GO:0007162	negative regulation of cell adhesion	GO_BiologicalProcess-EBI-UniProt-GOA-ACAP-ARAP_08.05.2020_00h00	2.47659e-05	0.0175343	6.03981e-21	3.62388e-19	[3, 4, 5]	Group59	6.02007	18	[Anxa1, Apod, Bmp4, Btn2a2, Cxcl12, Cyp1b1, Enpp2, Gpnmb, Jag1, Jam2, Klf4, Lax1, Lef1, Myo1f, Nexmif, Postn, Sema5a, Zfp608]
GO:0045785	positive regulation of cell adhesion	GO_BiologicalProcess-EBI-UniProt-GOA-ACAP-ARAP_08.05.2020_00h00	5.16533e-08	4.45768e-05	6.03981e-21	3.62388e-19	[3, 4, 5]	Group59	6.32054	28	[Alox15, Anxa1, Btn2a2, Cass4, Cav1, Ccdc80, Cdk6, Col8a1, Cxcl12, Dpp4, Egfl6, Enpp2, Fn1, Has2, Il23a, Kdr, Lef1, Myb, Ndnf, Ptn, Rasgrp1, Spp1, Spta1, Tdgf1, Tnfsf11, Vnn1, Wnt5a, Zp3]
GO:0051272	positive regulation of cellular component movement	GO_BiologicalProcess-EBI-UniProt-GOA-ACAP-ARAP_08.05.2020_00h00	7.28704e-13	6.98098e-10	6.03981e-21	3.62388e-19	[3, 4, 5]	Group59	6.86901	43	[Acta2, Anxa1, Apela, Bmp4, Cass4, Cav1, Ccn4, Cxcl12, Cyp1b1, Ddr2, Edn1, Enpp2, F2rl1, Fn1, Gpnmb, Has2, Il23a, Insm1, Jam2, Kdr, Lef1, Lpar1, Lrrc15, Myo1f, Ntn1, Onecut1, Pak1, Pax6, Pdgfc, Pgr, Postn, Prdm14, Ptn, Sash1, Sema3a, Sema3c, Sema5a, Tdgf1, Ttll6, Vegfc, Wnt5a, Wnt5b, Zp3]
GO:2000145	regulation of cell motility	GO_BiologicalProcess-EBI-UniProt-GOA-ACAP-ARAP_08.05.2020_00h00	7.49129e-18	7.40889e-15	6.03981e-21	3.62388e-19	[3, 4, 5]	Group59	6.5	65	[Acta2, Anxa1, Apela, Apod, Bmerb1, Bmp4, Cass4, Cav1, Ccn4, Col3a1, Cxcl12, Cyp1b1, Ddr2, Ddx58, Dpp4, Dpysl3, Edn1, Efemp1, Enpp2, F2rl1, Fn1, Fut9, Gadd45a, Gja1, Gpnmb, Grem1, Has2, Ifitm1, Il23a, Il33, Insm1, Jag1, Jam2, Kdr, Klf4, Lama1, Lef1, Lpar1, Lrrc15, Mcc, Myo1f, Nexmif, Nog, Ntn1, Onecut1, Pak1, Pax6, Pdgfc, Pgr, Plcb1, Postn, Prdm14, Ptn, Robo4, Sash1, Sema3a, Sema3c, Sema5a, Sulf1…
GO:0010810	regulation of cell-substrate adhesion	GO_BiologicalProcess-EBI-UniProt-GOA-ACAP-ARAP_08.05.2020_00h00	1.83427e-08	1.60866e-05	6.03981e-21	3.62388e-19	[4, 5]	Group59	8.88889	20	[Alox15, Apod, Cass4, Ccdc80, Cdk6, Col8a1, Egfl6, Enpp2, Fn1, Grem1, Has2, Jag1, Kdr, Ndnf, Nexmif, Onecut1, Postn, Ptn, Spp1, Tdgf1]
GO:0022407	regulation of cell-cell adhesion	GO_BiologicalProcess-EBI-UniProt-GOA-ACAP-ARAP_08.05.2020_00h00	4.17681e-06	0.0032412	6.03981e-21	3.62388e-19	[4, 5]	Group59	5.5814	24	[Alox15, Anxa1, Bmp4, Btn2a2, Cav1, Cxcl12, Dpp4, Fut9, Gpnmb, Has2, Il23a, Jag1, Klf4, Lax1, Lef1, Myb, Nexmif, Rasgrp1, Spta1, Tnfsf11, Vnn1, Wnt5a, Zfp608, Zp3]
GO:0042110	T cell activation	GO_BiologicalProcess-EBI-UniProt-GOA-ACAP-ARAP_08.05.2020_00h00	3.80112e-05	0.0260757	6.03981e-21	3.62388e-19	[4, 5]	Group59	4.77099	25	[Anxa1, Bmp4, Btn2a2, Cav1, Cd2, Cdk6, Chrna7, Cxcl12, Dock2, Dpp4, F2rl1, Gja1, Gpnmb, Il23a, Lax1, Lef1, Myb, Prdm1, Rasgrp1, Spta1, Themis, Tnfsf11, Vnn1, Zfp608, Zp3]
GO:0060326	cell chemotaxis	GO_BiologicalProcess-EBI-UniProt-GOA-ACAP-ARAP_08.05.2020_00h00	1.2309e-06	0.000992104	6.03981e-21	3.62388e-19	[4, 5]	Group59	6.60377	21	[Anxa1, Cxcl12, Dpp4, Edn1, Enpp2, F2rl1, Grem1, Il23a, Itga1, Kdr, Lef1, Lox, Lpar1, Pde4d, Ptn, Sema5a, Spp1, Tafa4, Tnfsf11, Vegfc, Wnt5a]
GO:2000147	positive regulation of cell motility	GO_BiologicalProcess-EBI-UniProt-GOA-ACAP-ARAP_08.05.2020_00h00	9.70427e-13	9.28698e-10	6.03981e-21	3.62388e-19	[3, 4, 5, 6]	Group59	6.94215	42	[Acta2, Anxa1, Apela, Bmp4, Cass4, Cav1, Ccn4, Cxcl12, Cyp1b1, Ddr2, Edn1, Enpp2, F2rl1, Fn1, Gpnmb, Has2, Il23a, Insm1, Jam2, Kdr, Lef1, Lpar1, Lrrc15, Myo1f, Ntn1, Onecut1, Pak1, Pax6, Pdgfc, Pgr, Postn, Prdm14, Ptn, Sash1, Sema3a, Sema3c, Sema5a, Tdgf1, Vegfc, Wnt5a, Wnt5b, Zp3]
GO:0010811	positive regulation of cell-substrate adhesion	GO_BiologicalProcess-EBI-UniProt-GOA-ACAP-ARAP_08.05.2020_00h00	5.16397e-07	0.000428093	6.03981e-21	3.62388e-19	[4, 5, 6]	Group59	10.1449	14	[Alox15, Cass4, Ccdc80, Cdk6, Col8a1, Egfl6, Enpp2, Fn1, Has2, Kdr, Ndnf, Ptn, Spp1, Tdgf1]
GO:0030334	regulation of cell migration	GO_BiologicalProcess-EBI-UniProt-GOA-ACAP-ARAP_08.05.2020_00h00	2.00156e-18	1.98755e-15	6.03981e-21	3.62388e-19	[4, 5, 6]	Group59	6.75818	64	[Acta2, Anxa1, Apela, Apod, Bmerb1, Bmp4, Cass4, Cav1, Ccn4, Col3a1, Cxcl12, Cyp1b1, Ddr2, Ddx58, Dpp4, Dpysl3, Edn1, Efemp1, Enpp2, F2rl1, Fn1, Fut9, Gadd45a, Gja1, Gpnmb, Grem1, Has2, Ifitm1, Il23a, Il33, Insm1, Jag1, Jam2, Kdr, Klf4, Lama1, Lef1, Lpar1, Lrrc15, Mcc, Myo1f, Nexmif, Nog, Ntn1, Onecut1, Pak1, Pax6, Pdgfc, Pgr, Plcb1, Postn, Ptn, Robo4, Sash1, Sema3a, Sema3c, Sema5a, Sulf1, Tdgf1,…
GO:0030335	positive regulation of cell migration	GO_BiologicalProcess-EBI-UniProt-GOA-ACAP-ARAP_08.05.2020_00h00	4.52951e-12	4.28491e-09	6.03981e-21	3.62388e-19	[4, 5, 6, 7]	Group59	6.88468	40	[Acta2, Anxa1, Apela, Bmp4, Cass4, Cav1, Ccn4, Cxcl12, Cyp1b1, Ddr2, Edn1, Enpp2, F2rl1, Fn1, Gpnmb, Has2, Il23a, Insm1, Jam2, Kdr, Lef1, Lpar1, Lrrc15, Myo1f, Onecut1, Pak1, Pax6, Pdgfc, Pgr, Postn, Ptn, Sash1, Sema3a, Sema3c, Sema5a, Tdgf1, Vegfc, Wnt5a, Wnt5b, Zp3]
GO:1903037	regulation of leukocyte cell-cell adhesion	GO_BiologicalProcess-EBI-UniProt-GOA-ACAP-ARAP_08.05.2020_00h00	2.99622e-06	0.00234005	6.03981e-21	3.62388e-19	[5, 6]	Group59	6.47249	20	[Anxa1, Bmp4, Btn2a2, Cav1, Cxcl12, Dpp4, Fut9, Gpnmb, Has2, Il23a, Klf4, Lax1, Lef1, Myb, Rasgrp1, Spta1, Tnfsf11, Vnn1, Zfp608, Zp3]
GO:0042330	taxis	GO_BiologicalProcess-EBI-UniProt-GOA-ACAP-ARAP_08.05.2020_00h00	1.75276e-10	1.61955e-07	3.73472e-19	2.09144e-17	[2, 3]	Group60	6.2201	39	[Anxa1, Bmp4, Cxcl12, Cysltr1, Dock2, Dpp4, Edn1, Enpp2, F2rl1, Fgf8, Fn1, Gbx2, Grem1, Il23a, Itga1, Kdr, Lama1, Lef1, Lox, Lpar1, Nog, Nrcam, Ntn1, Otx2, Pax6, Pde4d, Pou4f2, Prtg, Ptn, Robo2, Sema3a, Sema3c, Sema5a, Spp1, Tafa4, Tnfsf11, Vegfc, Wnt5a, Zic2]
GO:0006935	chemotaxis	GO_BiologicalProcess-EBI-UniProt-GOA-ACAP-ARAP_08.05.2020_00h00	1.52373e-10	1.40945e-07	3.73472e-19	2.09144e-17	[3, 4]	Group60	6.25	39	[Anxa1, Bmp4, Cxcl12, Cysltr1, Dock2, Dpp4, Edn1, Enpp2, F2rl1, Fgf8, Fn1, Gbx2, Grem1, Il23a, Itga1, Kdr, Lama1, Lef1, Lox, Lpar1, Nog, Nrcam, Ntn1, Otx2, Pax6, Pde4d, Pou4f2, Prtg, Ptn, Robo2, Sema3a, Sema3c, Sema5a, Spp1, Tafa4, Tnfsf11, Vegfc, Wnt5a, Zic2]
GO:0032101	regulation of response to external stimulus	GO_BiologicalProcess-EBI-UniProt-GOA-ACAP-ARAP_08.05.2020_00h00	1.46292e-09	1.32833e-06	3.73472e-19	2.09144e-17	[3, 4]	Group60	5.05263	48	[Ahsg, Alox15, Alox5ap, Anxa1, Aoah, Apod, Cav1, Ccn4, Chrna7, Clnk, Cxcl12, Ddx58, Dpp4, Edn1, Enpp3, F2rl1, Fcgr2b, Fn1, Gbp4, Gja1, Grem1, Hopx, Il23a, Il33, Irak3, Irgm1, Kdr, Klf4, Lpar1, Lrrk2, Myo1f, Nlrc4, Nlrp12, Nrxn1, Nt5e, Otop1, Pou4f2, Ptn, Rasgrp1, Robo2, Sash1, Sema3a, Sema3c, Sema5a, Tnfsf11, Vegfc, Wnt5a, Zp3]
GO:0050900	leukocyte migration	GO_BiologicalProcess-EBI-UniProt-GOA-ACAP-ARAP_08.05.2020_00h00	3.53303e-06	0.00275576	3.73472e-19	2.09144e-17	[2, 4, 5]	Group60	5.97826	22	[Anxa1, Apod, Cxcl12, Dpp4, Edn1, F2rl1, Fut9, Grem1, Il23a, Il33, Itga1, Jam2, Nlrp12, Pde4d, Plcb1, Ptn, Spp1, Tafa4, Tnfsf11, Vegfc, Wnt5a, Zp3]
GO:0032103	positive regulation of response to external stimulus	GO_BiologicalProcess-EBI-UniProt-GOA-ACAP-ARAP_08.05.2020_00h00	3.83358e-05	0.02626	3.73472e-19	2.09144e-17	[3, 4, 5]	Group60	5.12821	22	[Alox5ap, Ccn4, Clnk, Cxcl12, Edn1, F2rl1, Fn1, Il23a, Il33, Irgm1, Kdr, Lpar1, Lrrk2, Nlrc4, Ptn, Rasgrp1, Sash1, Sema5a, Tnfsf11, Vegfc, Wnt5a, Zp3]
GO:0045785	positive regulation of cell adhesion	GO_BiologicalProcess-EBI-UniProt-GOA-ACAP-ARAP_08.05.2020_00h00	5.16533e-08	4.45768e-05	3.73472e-19	2.09144e-17	[3, 4, 5]	Group60	6.32054	28	[Alox15, Anxa1, Btn2a2, Cass4, Cav1, Ccdc80, Cdk6, Col8a1, Cxcl12, Dpp4, Egfl6, Enpp2, Fn1, Has2, Il23a, Kdr, Lef1, Myb, Ndnf, Ptn, Rasgrp1, Spp1, Spta1, Tdgf1, Tnfsf11, Vnn1, Wnt5a, Zp3]
GO:0050920	regulation of chemotaxis	GO_BiologicalProcess-EBI-UniProt-GOA-ACAP-ARAP_08.05.2020_00h00	2.84522e-06	0.00222781	3.73472e-19	2.09144e-17	[3, 4, 5]	Group60	7.3913	17	[Cxcl12, Dpp4, Edn1, F2rl1, Fn1, Grem1, Il23a, Kdr, Lpar1, Pou4f2, Ptn, Robo2, Sema3a, Sema3c, Sema5a, Vegfc, Wnt5a]
GO:0022604	regulation of cell morphogenesis	GO_BiologicalProcess-EBI-UniProt-GOA-ACAP-ARAP_08.05.2020_00h00	1.2798e-05	0.00936815	3.73472e-19	2.09144e-17	[4, 5]	Group60	4.87365	27	[Anxa1, Cass4, Cdh2, Cxcl12, Enpp2, Fn1, Has2, Itpka, Kdr, Lpar1, Lrrk2, Mapt, Nefl, Ntn1, Pak1, Postn, Pou4f2, Ptn, Robo2, Sema3a, Sema3c, Sema5a, Sprr2a3, Spta1, Syt4, Vim, Wnt5a]
GO:0031347	regulation of defense response	GO_BiologicalProcess-EBI-UniProt-GOA-ACAP-ARAP_08.05.2020_00h00	1.7015e-05	0.0122678	3.73472e-19	2.09144e-17	[4, 5]	Group60	4.69256	29	[Ahsg, Alox15, Alox5ap, Anxa1, Aoah, Apod, Ccn4, Chrna7, Clnk, Ddx58, Enpp3, F2rl1, Fcgr2b, Gbp4, Gja1, Il23a, Il33, Irak3, Irgm1, Lrrk2, Myo1f, Nlrc4, Nlrp12, Nt5e, Otop1, Rasgrp1, Tnfsf11, Wnt5a, Zp3]
GO:0060326	cell chemotaxis	GO_BiologicalProcess-EBI-UniProt-GOA-ACAP-ARAP_08.05.2020_00h00	1.2309e-06	0.000992104	3.73472e-19	2.09144e-17	[4, 5]	Group60	6.60377	21	[Anxa1, Cxcl12, Dpp4, Edn1, Enpp2, F2rl1, Grem1, Il23a, Itga1, Kdr, Lef1, Lox, Lpar1, Pde4d, Ptn, Sema5a, Spp1, Tafa4, Tnfsf11, Vegfc, Wnt5a]
GO:0030595	leukocyte chemotaxis	GO_BiologicalProcess-EBI-UniProt-GOA-ACAP-ARAP_08.05.2020_00h00	3.48252e-05	0.0240991	3.73472e-19	2.09144e-17	[3, 5, 6]	Group60	6.69643	15	[Anxa1, Cxcl12, Dpp4, Edn1, F2rl1, Grem1, Il23a, Itga1, Pde4d, Ptn, Spp1, Tafa4, Tnfsf11, Vegfc, Wnt5a]
GO:0002685	regulation of leukocyte migration	GO_BiologicalProcess-EBI-UniProt-GOA-ACAP-ARAP_08.05.2020_00h00	6.45463e-06	0.00492488	3.73472e-19	2.09144e-17	[3, 4, 5, 6, 7]	Group60	7.30594	16	[Anxa1, Apod, Cxcl12, Dpp4, Edn1, F2rl1, Fut9, Grem1, Il23a, Il33, Jam2, Plcb1, Ptn, Vegfc, Wnt5a, Zp3]
GO:0010631	epithelial cell migration	GO_BiologicalProcess-EBI-UniProt-GOA-ACAP-ARAP_08.05.2020_00h00	3.50699e-05	0.0241982	3.73472e-19	2.09144e-17	[4, 5, 6]	Group60	5.86319	18	[Anxa1, Bmp4, Cyp1b1, Dpp4, Enpp2, Gadd45a, Grem1, Has2, Kdr, Klf4, Mcc, Ptn, Sash1, Sema3a, Sema5a, Tdgf1, Vegfc, Wnt5a]
GO:0010720	positive regulation of cell development	GO_BiologicalProcess-EBI-UniProt-GOA-ACAP-ARAP_08.05.2020_00h00	1.24484e-08	1.1104e-05	3.73472e-19	2.09144e-17	[4, 5, 6]	Group60	5.43634	38	[Bmp4, Cass4, Ccn4, Cobl, Cxcl12, Dnmt3b, Dpysl3, Edn1, Enpp2, Fn1, Fut9, Has2, Itpka, Kdm4c, Kdr, Lpar1, Mapt, Myb, Ndnf, Nefl, Neurod1, Nog, Ntn1, Pak1, Pax6, Pou4f2, Ptn, Robo2, Ror1, Sema3a, Sema3c, Sema5a, Stmn2, Syt4, Tnfsf11, Vegfc, Vim, Wnt5a]
GO:0031346	positive regulation of cell projection organization	GO_BiologicalProcess-EBI-UniProt-GOA-ACAP-ARAP_08.05.2020_00h00	5.09005e-05	0.034256	3.73472e-19	2.09144e-17	[4, 5, 6]	Group60	4.79042	24	[Bmp4, Cobl, Cxcl12, Dpysl3, Efemp1, Enpp2, F2rl1, Fn1, Fut9, Itpka, Lpar1, Mapt, Ndnf, Nefl, Ntn1, Pak1, Pou4f2, Ptn, Robo2, Ror1, Sema5a, Stmn2, Syt4, Wnt5a]
GO:0005125	cytokine activity	GO_BiologicalProcess-EBI-UniProt-GOA-ACAP-ARAP_08.05.2020_00h00	4.51074e-06	0.0034868	3.73472e-19	2.09144e-17	[4, 5, 6, 7]	Group60	7.14286	17	[Bmp4, Cxcl12, Edn1, Gdf3, Grem1, Il23a, Il33, Inhba, Lefty1, Lefty2, Nog, Ntn1, Spp1, Tnfsf11, Wnt5a, Wnt5b, Wnt8a]
GO:0030335	positive regulation of cell migration	GO_BiologicalProcess-EBI-UniProt-GOA-ACAP-ARAP_08.05.2020_00h00	4.52951e-12	4.28491e-09	3.73472e-19	2.09144e-17	[4, 5, 6, 7]	Group60	6.88468	40	[Acta2, Anxa1, Apela, Bmp4, Cass4, Cav1, Ccn4, Cxcl12, Cyp1b1, Ddr2, Edn1, Enpp2, F2rl1, Fn1, Gpnmb, Has2, Il23a, Insm1, Jam2, Kdr, Lef1, Lpar1, Lrrc15, Myo1f, Onecut1, Pak1, Pax6, Pdgfc, Pgr, Postn, Ptn, Sash1, Sema3a, Sema3c, Sema5a, Tdgf1, Vegfc, Wnt5a, Wnt5b, Zp3]
GO:0110110	positive regulation of animal organ morphogenesis	GO_BiologicalProcess-EBI-UniProt-GOA-ACAP-ARAP_08.05.2020_00h00	9.04998e-06	0.00675128	3.73472e-19	2.09144e-17	[3, 4, 5, 6, 7, 8]	Group60	10.0917	11	[Bmp4, Edn1, Fgf8, Grem1, Jag1, Nog, Pax8, Ptn, Robo2, Sema3c, Wnt5a]
GO:0050707	regulation of cytokine secretion	GO_BiologicalProcess-EBI-UniProt-GOA-ACAP-ARAP_08.05.2020_00h00	3.8587e-05	0.0263935	3.73472e-19	2.09144e-17	[3, 4, 5, 6, 7, 8, 9, 10]	Group60	6.63717	15	[Anxa1, Btn2a2, Ccn4, Cd2, Ddx58, F2rl1, Fn1, Ifih1, Il33, Lrrk2, Nlrc4, Nlrp12, Postn, Rasgrp1, Wnt5a]
GO:0050769	positive regulation of neurogenesis	GO_BiologicalProcess-EBI-UniProt-GOA-ACAP-ARAP_08.05.2020_00h00	4.89045e-07	0.000405907	3.73472e-19	2.09144e-17	[4, 5, 6, 7, 8, 9]	Group60	5.20325	32	[Bmp4, Cobl, Cxcl12, Dnmt3b, Dpysl3, Enpp2, Fn1, Fut9, Itpka, Kdm4c, Kdr, Lpar1, Mapt, Myb, Ndnf, Nefl, Neurod1, Nog, Ntn1, Pak1, Pax6, Pou4f2, Ptn, Robo2, Ror1, Sema3a, Sema5a, Stmn2, Syt4, Vegfc, Vim, Wnt5a]
GO:0050770	regulation of axonogenesis	GO_BiologicalProcess-EBI-UniProt-GOA-ACAP-ARAP_08.05.2020_00h00	6.62858e-05	0.0439475	3.73472e-19	2.09144e-17	[6, 7, 8, 9, 10, 11, 12, 13]	Group60	6.66667	14	[Cdh2, Cxcl12, Fn1, Mapt, Nefl, Ntn1, Pak1, Pou4f2, Robo2, Sema3a, Sema3c, Sema5a, Vim, Wnt5a]
GO:0035270	endocrine system development	GO_BiologicalProcess-EBI-UniProt-GOA-ACAP-ARAP_08.05.2020_00h00	9.72388e-08	8.35281e-05	1.89006e-18	9.63932e-17	[4, 5]	Group61	10	16	[Aldh1a2, Anxa1, Arid5b, Bmp4, Cdk6, Fgf8, Insm1, Neurod1, Nog, Nr0b1, Nr5a2, Onecut1, Pax6, Pax8, Rfx6, Wnt5a]
GO:0048864	stem cell development	GO_BiologicalProcess-EBI-UniProt-GOA-ACAP-ARAP_08.05.2020_00h00	1.52509e-06	0.00122008	1.89006e-18	9.63932e-17	[4, 5]	Group61	12.0879	11	[Aldh1a2, Bmp4, Cyp26a1, Edn1, Fgf15, Fn1, Gbx2, Jag1, Pax6, Sema3a, Sema3c]
GO:0009953	dorsal/ventral pattern formation	GO_BiologicalProcess-EBI-UniProt-GOA-ACAP-ARAP_08.05.2020_00h00	8.27886e-06	0.00624226	1.89006e-18	9.63932e-17	[4, 5, 6]	Group61	10.1852	11	[Axin2, Bmp4, Edn1, En1, Evx1, Fgf8, Grem1, Nog, Otx2, Pax6, Sp8]
GO:0060485	mesenchyme development	GO_BiologicalProcess-EBI-UniProt-GOA-ACAP-ARAP_08.05.2020_00h00	1.77047e-08	1.55625e-05	1.89006e-18	9.63932e-17	[4, 5, 6]	Group61	7.82313	23	[Acta2, Aldh1a2, Axin2, Bmp4, Bnc2, Cyp26a1, Edn1, Fgf15, Fgf8, Fn1, Gbx2, Gja1, Grem1, Has2, Jag1, Lef1, Nog, Pax6, Robo2, Sema3a, Sema3c, Wnt5a, Zic2]
GO:0021915	neural tube development	GO_BiologicalProcess-EBI-UniProt-GOA-ACAP-ARAP_08.05.2020_00h00	1.0304e-05	0.00761467	1.89006e-18	9.63932e-17	[4, 5, 6, 7]	Group61	7.42574	15	[Aldh1a2, Bmp4, Cobl, En1, Fgf8, Gbx2, Grhl2, Hes3, Nog, Pax6, Sema3c, T, Wnt5a, Zic2, Zic5]
GO:0022612	gland morphogenesis	GO_BiologicalProcess-EBI-UniProt-GOA-ACAP-ARAP_08.05.2020_00h00	2.27851e-05	0.016223	1.89006e-18	9.63932e-17	[4, 5, 6, 7]	Group61	7.83133	13	[Bmp4, Cav1, Fgf8, Lama1, Nog, Ntn1, Pax6, Pgr, Ptn, Sema3a, Sema3c, Sulf1, Wnt5a]
GO:0048562	embryonic organ morphogenesis	GO_BiologicalProcess-EBI-UniProt-GOA-ACAP-ARAP_08.05.2020_00h00	1.37727e-08	1.22164e-05	1.89006e-18	9.63932e-17	[4, 5, 6, 7]	Group61	7.37463	25	[Aldh1a2, Bmp4, Chrna9, Col11a1, Edn1, Efemp1, Eya1, Eya4, Fgf8, Gbx2, Gja1, Grhl2, Mycn, Neurod1, Nog, Ntn1, Otop1, Otx2, Pax6, Pax8, Slc40a1, T, Tshz1, Wnt5a, Zic3]
GO:0048762	mesenchymal cell differentiation	GO_BiologicalProcess-EBI-UniProt-GOA-ACAP-ARAP_08.05.2020_00h00	1.43089e-07	0.000121483	1.89006e-18	9.63932e-17	[4, 5, 6, 7]	Group61	8.22511	19	[Aldh1a2, Axin2, Bmp4, Cyp26a1, Edn1, Fgf15, Fgf8, Fn1, Gbx2, Gja1, Grem1, Has2, Jag1, Lef1, Nog, Pax6, Sema3a, Sema3c, Wnt5a]
GO:0090596	sensory organ morphogenesis	GO_BiologicalProcess-EBI-UniProt-GOA-ACAP-ARAP_08.05.2020_00h00	3.34496e-09	3.01715e-06	1.89006e-18	9.63932e-17	[4, 5, 6, 7]	Group61	7.91139	25	[Bhlhe22, Bmp4, Chrna9, Col11a1, Col5a2, Col8a1, Edn1, Efemp1, Eya1, Eya4, Fgf8, Gbx2, Jag1, Kdr, Nog, Ntn1, Otop1, Otx2, Pax6, Pax8, Prdm1, Ptn, Trpm1, Tshz1, Wnt5a]
GO:0110110	positive regulation of animal organ morphogenesis	GO_BiologicalProcess-EBI-UniProt-GOA-ACAP-ARAP_08.05.2020_00h00	9.04998e-06	0.00675128	1.89006e-18	9.63932e-17	[3, 4, 5, 6, 7, 8]	Group61	10.0917	11	[Bmp4, Edn1, Fgf8, Grem1, Jag1, Nog, Pax8, Ptn, Robo2, Sema3c, Wnt5a]
GO:0030900	forebrain development	GO_BiologicalProcess-EBI-UniProt-GOA-ACAP-ARAP_08.05.2020_00h00	1.72967e-08	1.52211e-05	1.89006e-18	9.63932e-17	[3, 5, 6, 7, 8]	Group61	6.31579	30	[Aldh1a2, Bhlhe22, Bmerb1, Bmp4, Cdh2, Cntnap2, Col3a1, Cxcl12, Fgf8, Gbx2, Inhba, Lef1, Lpar1, Lrrk2, Nefl, Neurod1, Nog, Otx2, Pak1, Pax6, Pgap1, Plcb1, Ptn, Robo2, Sall3, Sema3a, Sema5a, Slitrk5, Wnt5a, Zic5]
GO:0030902	hindbrain development	GO_BiologicalProcess-EBI-UniProt-GOA-ACAP-ARAP_08.05.2020_00h00	8.60706e-06	0.00645529	1.89006e-18	9.63932e-17	[3, 5, 6, 7, 8]	Group61	7.53769	15	[Aldh1a2, En1, Fcgr2b, Gbx2, Hes3, Lef1, Lpar1, Neurod1, Nog, Nrxn1, Otx2, Pak1, Pax6, Ptn, Wls]
GO:0014031	mesenchymal cell development	GO_BiologicalProcess-EBI-UniProt-GOA-ACAP-ARAP_08.05.2020_00h00	1.36422e-06	0.00109683	1.89006e-18	9.63932e-17	[4, 5, 6, 7, 8]	Group61	12.2222	11	[Aldh1a2, Bmp4, Cyp26a1, Edn1, Fgf15, Fn1, Gbx2, Jag1, Pax6, Sema3a, Sema3c]
GO:0021536	diencephalon development	GO_BiologicalProcess-EBI-UniProt-GOA-ACAP-ARAP_08.05.2020_00h00	2.47637e-07	0.000207768	1.89006e-18	9.63932e-17	[3, 4, 6, 7, 8, 9]	Group61	12.9032	12	[Aldh1a2, Bmp4, Cntnap2, Fgf8, Gbx2, Nog, Otx2, Pax6, Ptn, Sema3a, Sema5a, Wnt5a]
GO:0014033	neural crest cell differentiation	GO_BiologicalProcess-EBI-UniProt-GOA-ACAP-ARAP_08.05.2020_00h00	1.89755e-06	0.00151045	1.89006e-18	9.63932e-17	[5, 6, 7, 8]	Group61	11.828	11	[Aldh1a2, Bmp4, Cyp26a1, Edn1, Fgf15, Fn1, Gbx2, Jag1, Pax6, Sema3a, Sema3c]
GO:0021871	forebrain regionalization	GO_BiologicalProcess-EBI-UniProt-GOA-ACAP-ARAP_08.05.2020_00h00	1.08383e-05	0.00797702	1.89006e-18	9.63932e-17	[4, 5, 6, 7, 8, 9]	Group61	22.2222	6	[Bhlhe22, Bmp4, Fgf8, Otx2, Pax6, Pgap1]
GO:0021872	forebrain generation of neurons	GO_BiologicalProcess-EBI-UniProt-GOA-ACAP-ARAP_08.05.2020_00h00	2.23164e-05	0.0159116	1.89006e-18	9.63932e-17	[4, 6, 7, 8, 9]	Group61	11.3924	9	[Fgf8, Gbx2, Inhba, Lef1, Pax6, Robo2, Sall3, Sema3a, Wnt5a]
GO:0014032	neural crest cell development	GO_BiologicalProcess-EBI-UniProt-GOA-ACAP-ARAP_08.05.2020_00h00	7.63036e-07	0.000624927	1.89006e-18	9.63932e-17	[5, 6, 7, 8, 9]	Group61	12.9412	11	[Aldh1a2, Bmp4, Cyp26a1, Edn1, Fgf15, Fn1, Gbx2, Jag1, Pax6, Sema3a, Sema3c]
GO:0021879	forebrain neuron differentiation	GO_BiologicalProcess-EBI-UniProt-GOA-ACAP-ARAP_08.05.2020_00h00	5.61611e-05	0.037628	1.89006e-18	9.63932e-17	[5, 6, 7, 8, 9, 10]	Group61	11.5942	8	[Fgf8, Gbx2, Inhba, Pax6, Robo2, Sall3, Sema3a, Wnt5a]
GO:0097485	neuron projection guidance	GO_BiologicalProcess-EBI-UniProt-GOA-ACAP-ARAP_08.05.2020_00h00	9.13448e-06	0.00680519	1.89006e-18	9.63932e-17	[3, 4, 5, 7, 8, 9, 10, 11, 12]	Group61	6.77291	17	[Cxcl12, Fgf8, Gbx2, Lama1, Nog, Nrcam, Ntn1, Otx2, Pax6, Pou4f2, Prtg, Robo2, Sema3a, Sema3c, Sema5a, Wnt5a, Zic2]
GO:0007411	axon guidance	GO_BiologicalProcess-EBI-UniProt-GOA-ACAP-ARAP_08.05.2020_00h00	8.66745e-06	0.00649192	1.89006e-18	9.63932e-17	[4, 5, 6, 7, 8, 9, 10, 11, 12, 13]	Group61	6.8	17	[Cxcl12, Fgf8, Gbx2, Lama1, Nog, Nrcam, Ntn1, Otx2, Pax6, Pou4f2, Prtg, Robo2, Sema3a, Sema3c, Sema5a, Wnt5a, Zic2]
GO:0021884	forebrain neuron development	GO_BiologicalProcess-EBI-UniProt-GOA-ACAP-ARAP_08.05.2020_00h00	7.224e-05	0.0477506	1.89006e-18	9.63932e-17	[6, 7, 8, 9, 10, 11]	Group61	16.2162	6	[Fgf8, Gbx2, Robo2, Sall3, Sema3a, Wnt5a]
GO:0061564	axon development	GO_BiologicalProcess-EBI-UniProt-GOA-ACAP-ARAP_08.05.2020_00h00	6.19846e-07	0.000511993	1.89006e-18	9.63932e-17	[6, 7, 9, 10, 11]	Group61	5.4717	29	[Apod, Bhlhe22, Cdh2, Cobl, Cxcl12, Fgf8, Fn1, Gbx2, Klf4, Lama1, Mapt, Nefl, Nog, Nrcam, Ntn1, Otx2, Pak1, Pax6, Pou4f2, Prtg, Ptn, Robo2, Sema3a, Sema3c, Sema5a, Slitrk5, Vim, Wnt5a, Zic2]
KEGG:04550	Signaling pathways regulating pluripotency of stem cells	KEGG_08.05.2020	6.16004e-07	0.000509435	2.18474e-19	1.26715e-17	[-1]	Group62	10	14	[Axin2, Bmp4, Fzd10, Inhba, Klf4, Lefty1, Lefty2, Nanog, Onecut1, Pax6, Wnt5a, Wnt5b, Wnt8a, Zic3]
GO:0050673	epithelial cell proliferation	GO_BiologicalProcess-EBI-UniProt-GOA-ACAP-ARAP_08.05.2020_00h00	4.48074e-05	0.0304242	2.18474e-19	1.26715e-17	[3]	Group62	4.94624	23	[Aldh1a2, Apela, Apln, Bmp4, Cav1, Cdk6, Col8a1, Cxcl12, Eya1, Fst, Gja1, Has2, Kdr, Mcc, Nog, Pax6, Pgr, Ptn, Sema5a, Sulf1, Tnfsf11, Vegfc, Wnt5a]
GO:0071495	cellular response to endogenous stimulus	GO_BiologicalProcess-EBI-UniProt-GOA-ACAP-ARAP_08.05.2020_00h00	3.8515e-11	3.60886e-08	2.18474e-19	1.26715e-17	[3]	Group62	4.59849	67	[Ahsg, Anxa1, Apln, Apob, Bmp4, Cacna2d1, Cav1, Chrna7, Col3a1, Col4a6, Col5a2, Dnmt3b, Edn1, Fcgr2b, Fgf15, Fgf17, Fgf5, Fgf8, Fst, Gdf3, Ghr, Gja1, Gna14, Grem1, Has2, Inhba, Kdr, Klf2, Klf4, Lef1, Lefty1, Lefty2, Lox, Lrrk2, Mup6, Nanog, Nog, Nr0b1, Nr5a2, Nrxn1, Onecut1, Otop1, Pak1, Pax8, Pde4d, Pdgfc, Pgr, Plcb1, Postn, Pou4f2, Prdm14, Prlr, Ptn, Robo2, Rragb, Rragd, Rxrg, Ryr3, Sfrp4, Sh3g…
GO:0007166	cell surface receptor signaling pathway	GO_BiologicalProcess-EBI-UniProt-GOA-ACAP-ARAP_08.05.2020_00h00	4.30614e-16	4.22001e-13	2.18474e-19	1.26715e-17	[3, 4, 5]	Group62	4.14306	117	[Adgrg2, Ahsg, Anxa1, Apela, Apln, Apod, Arid5b, Axin2, Bmp4, Btn2a2, Calcr, Cass4, Cav1, Ccdc3, Ccn4, Cdh2, Cdk6, Chrna7, Chrna9, Clnk, Col3a1, Col4a5, Col4a6, Cxcl12, Cyp1b1, Cysltr1, Dcdc2a, Ddr2, Edn1, Efemp1, Eya1, Eya4, F2rl1, Fcgr2b, Fgf15, Fgf17, Fgf5, Fgf8, Fst, Fzd10, Gabra2, Gabra3, Gabra5, Gadd45a, Gdf3, Gfra1, Ghr, Gpc4, Grem1, Grm6, Ifitm1, Ifitm3, Ifitm7, Il23a, Il33, Inhba, Irak3,…
GO:0007498	mesoderm development	GO_BiologicalProcess-EBI-UniProt-GOA-ACAP-ARAP_08.05.2020_00h00	5.56426e-10	5.0913e-07	2.18474e-19	1.26715e-17	[4]	Group62	13.1783	17	[Apela, Bmp4, Eya1, Fgf8, Gdf3, Gja1, Inhba, Lef1, Mixl1, Nanog, Nog, Otx2, T, Tal1, Wls, Wnt5a, Zic2]
GO:0070848	response to growth factor	GO_BiologicalProcess-EBI-UniProt-GOA-ACAP-ARAP_08.05.2020_00h00	1.66924e-07	0.000141218	2.18474e-19	1.26715e-17	[4]	Group62	5.07757	36	[Anxa1, Apln, Bmp4, Cav1, Col3a1, Edn1, Fgf15, Fgf17, Fgf5, Fgf8, Fst, Gdf3, Gfra1, Grem1, Has2, Kdr, Klf4, Lef1, Lefty1, Lefty2, Lox, Meis2, Nanog, Nog, Nrxn1, Onecut1, Postn, Prdm14, Ptn, Sfrp4, Sh3gl2, Stmn2, Sulf1, Tdgf1, Vegfc, Wnt5a]
GO:0071772	response to BMP	GO_BiologicalProcess-EBI-UniProt-GOA-ACAP-ARAP_08.05.2020_00h00	8.14505e-06	0.00615766	2.18474e-19	1.26715e-17	[3, 5]	Group62	8.04598	14	[Bmp4, Cav1, Fst, Gdf3, Grem1, Kdr, Lef1, Lefty1, Lefty2, Nanog, Nog, Sfrp4, Sulf1, Wnt5a]
GO:0071774	response to fibroblast growth factor	GO_BiologicalProcess-EBI-UniProt-GOA-ACAP-ARAP_08.05.2020_00h00	1.40893e-06	0.00112996	2.18474e-19	1.26715e-17	[3, 5]	Group62	11.0092	12	[Apln, Fgf15, Fgf17, Fgf5, Fgf8, Nog, Nrxn1, Postn, Prdm14, Sulf1, Tdgf1, Wnt5a]
GO:0090287	regulation of cellular response to growth factor stimulus	GO_BiologicalProcess-EBI-UniProt-GOA-ACAP-ARAP_08.05.2020_00h00	1.2427e-05	0.009109	2.18474e-19	1.26715e-17	[3, 4, 6]	Group62	6.33803	18	[Apln, Bmp4, Cav1, Fst, Gdf3, Grem1, Kdr, Lox, Nanog, Nog, Nrxn1, Onecut1, Prdm14, Sfrp4, Sulf1, Tdgf1, Vegfc, Wnt5a]
GO:0010453	regulation of cell fate commitment	GO_BiologicalProcess-EBI-UniProt-GOA-ACAP-ARAP_08.05.2020_00h00	7.224e-05	0.0477506	2.18474e-19	1.26715e-17	[4, 5]	Group62	16.2162	6	[Bmp4, Gdf3, Il23a, Nanog, Pax6, Wnt5a]
GO:0048332	mesoderm morphogenesis	GO_BiologicalProcess-EBI-UniProt-GOA-ACAP-ARAP_08.05.2020_00h00	3.35554e-08	2.91596e-05	2.18474e-19	1.26715e-17	[4, 5]	Group62	15.3846	12	[Apela, Bmp4, Eya1, Gja1, Inhba, Lef1, Nanog, Nog, T, Tal1, Wls, Wnt5a]
GO:0007167	enzyme linked receptor protein signaling pathway	GO_BiologicalProcess-EBI-UniProt-GOA-ACAP-ARAP_08.05.2020_00h00	4.07616e-10	3.75007e-07	2.18474e-19	1.26715e-17	[4, 5, 6]	Group62	5.18518	49	[Ahsg, Apela, Apln, Apod, Arid5b, Bmp4, Cass4, Cav1, Clnk, Col3a1, Col4a5, Col4a6, Ddr2, Efemp1, Fgf15, Fgf17, Fgf5, Fgf8, Fst, Gdf3, Gfra1, Ghr, Grem1, Inhba, Itga1, Kdr, Lef1, Lefty1, Lefty2, Lox, Mup6, Nanog, Nog, Nrxn1, Onecut1, Pak1, Pdgfc, Plcb1, Prdm14, Prlr, Sfrp4, Sulf1, T, Tdgf1, Trps1, Vegfc, Vim, Wnt5a, Zic2]
GO:0007369	gastrulation	GO_BiologicalProcess-EBI-UniProt-GOA-ACAP-ARAP_08.05.2020_00h00	1.84665e-12	1.7617e-09	2.18474e-19	1.26715e-17	[4, 5, 6]	Group62	11.7647	24	[Apela, Apln, Bmp4, Col11a1, Col5a2, Col8a1, Eya1, Fgf8, Fn1, Gdf3, Gja1, Inhba, Klf4, Lef1, Lefty1, Mixl1, Nanog, Nog, Otx2, T, Tal1, Tdgf1, Wls, Wnt5a]
GO:0010562	positive regulation of phosphorus metabolic process	GO_BiologicalProcess-EBI-UniProt-GOA-ACAP-ARAP_08.05.2020_00h00	1.50404e-07	0.000127543	2.18474e-19	1.26715e-17	[4, 5, 6]	Group62	4.25184	52	[Acta2, Alox15, Apela, Apln, Axin2, Bmp4, Calcr, Cass4, Cav1, Cdh2, Chrna7, Ddr2, Edn1, Enpp2, F2rl1, Fcgr2b, Fgf15, Fgf8, Fzd10, Gadd45a, Gdf3, Gfra1, Ghr, Gja1, Gpnmb, Grem1, Il23a, Inhba, Itga1, Kdr, Lefty1, Lefty2, Lpar1, Lrrk2, Mdfic, Nrxn1, Pak1, Pdgfc, Plcb1, Prlr, Rab38, Rasgrp1, Ror1, Sash1, Tal1, Tcl1, Tdgf1, Tnfrsf19, Tnfsf11, Vegfc, Wnt5a, Zp3]
GO:0044344	cellular response to fibroblast growth factor stimulus	GO_BiologicalProcess-EBI-UniProt-GOA-ACAP-ARAP_08.05.2020_00h00	6.8633e-07	0.000564849	2.18474e-19	1.26715e-17	[4, 6]	Group62	11.7647	12	[Apln, Fgf15, Fgf17, Fgf5, Fgf8, Nog, Nrxn1, Postn, Prdm14, Sulf1, Tdgf1, Wnt5a]
GO:0071363	cellular response to growth factor stimulus	GO_BiologicalProcess-EBI-UniProt-GOA-ACAP-ARAP_08.05.2020_00h00	1.80841e-07	0.000152811	2.18474e-19	1.26715e-17	[5]	Group62	5.14706	35	[Anxa1, Apln, Bmp4, Cav1, Col3a1, Edn1, Fgf15, Fgf17, Fgf5, Fgf8, Fst, Gdf3, Gfra1, Grem1, Has2, Kdr, Klf4, Lef1, Lefty1, Lefty2, Lox, Nanog, Nog, Nrxn1, Onecut1, Postn, Prdm14, Ptn, Sfrp4, Sh3gl2, Stmn2, Sulf1, Tdgf1, Vegfc, Wnt5a]
GO:0071773	cellular response to BMP stimulus	GO_BiologicalProcess-EBI-UniProt-GOA-ACAP-ARAP_08.05.2020_00h00	8.14505e-06	0.00615766	2.18474e-19	1.26715e-17	[4, 6]	Group62	8.04598	14	[Bmp4, Cav1, Fst, Gdf3, Grem1, Kdr, Lef1, Lefty1, Lefty2, Nanog, Nog, Sfrp4, Sulf1, Wnt5a]
GO:0001936	regulation of endothelial cell proliferation	GO_BiologicalProcess-EBI-UniProt-GOA-ACAP-ARAP_08.05.2020_00h00	2.53296e-05	0.017832	2.18474e-19	1.26715e-17	[5, 6]	Group62	8.33333	12	[Aldh1a2, Apela, Apln, Bmp4, Cav1, Cxcl12, Gja1, Kdr, Sema5a, Sulf1, Vegfc, Wnt5a]
GO:0005125	cytokine activity	GO_BiologicalProcess-EBI-UniProt-GOA-ACAP-ARAP_08.05.2020_00h00	4.51074e-06	0.0034868	2.18474e-19	1.26715e-17	[4, 5, 6, 7]	Group62	7.14286	17	[Bmp4, Cxcl12, Edn1, Gdf3, Grem1, Il23a, Il33, Inhba, Lefty1, Lefty2, Nog, Ntn1, Spp1, Tnfsf11, Wnt5a, Wnt5b, Wnt8a]
GO:0008083	growth factor activity	GO_BiologicalProcess-EBI-UniProt-GOA-ACAP-ARAP_08.05.2020_00h00	4.08037e-07	0.000340303	2.18474e-19	1.26715e-17	[4, 5, 6, 7]	Group62	9.61539	15	[Bmp4, Cxcl12, Efemp1, Fgf15, Fgf17, Fgf5, Fgf8, Gdf3, Inhba, Lefty1, Lefty2, Pdgfc, Ptn, Tdgf1, Vegfc]
GO:0001707	mesoderm formation	GO_BiologicalProcess-EBI-UniProt-GOA-ACAP-ARAP_08.05.2020_00h00	1.81829e-08	1.59646e-05	2.18474e-19	1.26715e-17	[4, 5, 6, 7, 8]	Group62	16.2162	12	[Apela, Bmp4, Eya1, Gja1, Inhba, Lef1, Nanog, Nog, T, Tal1, Wls, Wnt5a]
GO:0007169	transmembrane receptor protein tyrosine kinase signaling pathway	GO_BiologicalProcess-EBI-UniProt-GOA-ACAP-ARAP_08.05.2020_00h00	6.26126e-07	0.000515928	2.18474e-19	1.26715e-17	[5, 6, 7]	Group62	5.14469	32	[Ahsg, Apln, Apod, Arid5b, Bmp4, Cass4, Clnk, Col4a5, Col4a6, Ddr2, Efemp1, Fgf15, Fgf17, Fgf5, Fgf8, Gfra1, Ghr, Grem1, Itga1, Kdr, Lox, Mup6, Nog, Nrxn1, Pak1, Pdgfc, Plcb1, Prdm14, Prlr, Sulf1, Vegfc, Wnt5a]
GO:0007178	transmembrane receptor protein serine/threonine kinase signaling pathway	GO_BiologicalProcess-EBI-UniProt-GOA-ACAP-ARAP_08.05.2020_00h00	9.55459e-08	8.21695e-05	2.18474e-19	1.26715e-17	[5, 6, 7]	Group62	6.89655	24	[Apela, Bmp4, Cav1, Col3a1, Fst, Gdf3, Grem1, Inhba, Kdr, Lef1, Lefty1, Lefty2, Lox, Nanog, Nog, Onecut1, Sfrp4, Sulf1, T, Tdgf1, Trps1, Vim, Wnt5a, Zic2]
GO:0045937	positive regulation of phosphate metabolic process	GO_BiologicalProcess-EBI-UniProt-GOA-ACAP-ARAP_08.05.2020_00h00	1.50404e-07	0.000127543	2.18474e-19	1.26715e-17	[5, 6, 7]	Group62	4.25184	52	[Acta2, Alox15, Apela, Apln, Axin2, Bmp4, Calcr, Cass4, Cav1, Cdh2, Chrna7, Ddr2, Edn1, Enpp2, F2rl1, Fcgr2b, Fgf15, Fgf8, Fzd10, Gadd45a, Gdf3, Gfra1, Ghr, Gja1, Gpnmb, Grem1, Il23a, Inhba, Itga1, Kdr, Lefty1, Lefty2, Lpar1, Lrrk2, Mdfic, Nrxn1, Pak1, Pdgfc, Plcb1, Prlr, Rab38, Rasgrp1, Ror1, Sash1, Tal1, Tcl1, Tdgf1, Tnfrsf19, Tnfsf11, Vegfc, Wnt5a, Zp3]
GO:0090092	regulation of transmembrane receptor protein serine/threonine kinase signaling pathway	GO_BiologicalProcess-EBI-UniProt-GOA-ACAP-ARAP_08.05.2020_00h00	1.49532e-06	0.00119775	2.18474e-19	1.26715e-17	[4, 5, 6, 7, 8]	Group62	7.37705	18	[Bmp4, Cav1, Fst, Gdf3, Grem1, Inhba, Kdr, Lefty1, Lefty2, Lox, Nanog, Nog, Onecut1, Sfrp4, Sulf1, Tdgf1, Wnt5a, Zic2]
GO:0001525	angiogenesis	GO_BiologicalProcess-EBI-UniProt-GOA-ACAP-ARAP_08.05.2020_00h00	1.42358e-08	1.2613e-05	2.18474e-19	1.26715e-17	[3, 4, 5, 6, 7, 8, 9, 10]	Group62	5.94595	33	[Anxa1, Apela, Apln, Bmp4, Cav1, Chrna7, Col8a1, Cxcl12, Cyp1b1, Cysltr1, Edn1, Enpp2, Fgf8, Fn1, Gadd45a, Gbx2, Grem1, Kdr, Klf2, Klf4, Lef1, Ndnf, Nrcam, Nrxn1, Ptn, Robo4, Sash1, Sema5a, Sulf1, Tal1, Tdgf1, Vegfc, Wnt5a]
GO:0008543	fibroblast growth factor receptor signaling pathway	GO_BiologicalProcess-EBI-UniProt-GOA-ACAP-ARAP_08.05.2020_00h00	2.08521e-06	0.00165357	2.18474e-19	1.26715e-17	[5, 6, 7, 8]	Group62	13.1579	10	[Apln, Fgf15, Fgf17, Fgf5, Fgf8, Nog, Nrxn1, Prdm14, Sulf1, Wnt5a]
GO:0030509	BMP signaling pathway	GO_BiologicalProcess-EBI-UniProt-GOA-ACAP-ARAP_08.05.2020_00h00	2.64217e-06	0.00207675	2.18474e-19	1.26715e-17	[5, 6, 7, 8]	Group62	8.86076	14	[Bmp4, Cav1, Fst, Gdf3, Grem1, Kdr, Lef1, Lefty1, Lefty2, Nanog, Nog, Sfrp4, Sulf1, Wnt5a]
GO:0030510	regulation of BMP signaling pathway	GO_BiologicalProcess-EBI-UniProt-GOA-ACAP-ARAP_08.05.2020_00h00	3.53563e-06	0.00275425	2.18474e-19	1.26715e-17	[4, 5, 6, 7, 8, 9]	Group62	11.1111	11	[Bmp4, Cav1, Fst, Gdf3, Grem1, Kdr, Nanog, Nog, Sfrp4, Sulf1, Wnt5a]
GO:0040036	regulation of fibroblast growth factor receptor signaling pathway	GO_BiologicalProcess-EBI-UniProt-GOA-ACAP-ARAP_08.05.2020_00h00	3.67486e-05	0.0252463	2.18474e-19	1.26715e-17	[4, 5, 6, 7, 8, 9]	Group62	18.1818	6	[Apln, Nog, Nrxn1, Prdm14, Sulf1, Wnt5a]
GO:0048514	blood vessel morphogenesis	GO_BiologicalProcess-EBI-UniProt-GOA-ACAP-ARAP_08.05.2020_00h00	9.86857e-14	9.52317e-11	2.18474e-19	1.26715e-17	[4, 5, 6, 7, 8, 9]	Group62	6.88623	46	[Anxa1, Apela, Apln, Apob, Bmp4, Cav1, Cdh2, Chrna7, Col3a1, Col8a1, Cxcl12, Cyp1b1, Cysltr1, Edn1, Enpp2, Eya1, Fgf8, Fn1, Gadd45a, Gbx2, Gja1, Grem1, Has2, Jag1, Kdr, Klf2, Klf4, Lama1, Lef1, Lox, Ndnf, Nog, Nrcam, Nrxn1, Prdm1, Ptn, Robo4, Sash1, Sema5a, Sulf1, T, Tal1, Tdgf1, Vegfc, Wnt5a, Zfpm2]
GO:0042327	positive regulation of phosphorylation	GO_BiologicalProcess-EBI-UniProt-GOA-ACAP-ARAP_08.05.2020_00h00	9.99476e-08	8.56551e-05	2.18474e-19	1.26715e-17	[6, 7, 8]	Group62	4.37445	50	[Acta2, Alox15, Apela, Apln, Axin2, Bmp4, Calcr, Cass4, Cav1, Cdh2, Chrna7, Ddr2, Edn1, Enpp2, F2rl1, Fcgr2b, Fgf15, Fgf8, Fzd10, Gadd45a, Gdf3, Gfra1, Ghr, Gja1, Gpnmb, Grem1, Il23a, Inhba, Itga1, Kdr, Lefty1, Lefty2, Lpar1, Lrrk2, Mdfic, Nrxn1, Pak1, Pdgfc, Plcb1, Prlr, Rasgrp1, Ror1, Sash1, Tal1, Tcl1, Tdgf1, Tnfrsf19, Tnfsf11, Vegfc, Wnt5a]
GO:0060513	prostatic bud formation	GO_BiologicalProcess-EBI-UniProt-GOA-ACAP-ARAP_08.05.2020_00h00	6.13365e-05	0.0409114	2.18474e-19	1.26715e-17	[4, 5, 6, 7, 8, 9, 10]	Group62	33.3333	4	[Bmp4, Nog, Sulf1, Wnt5a]
GO:0001934	positive regulation of protein phosphorylation	GO_BiologicalProcess-EBI-UniProt-GOA-ACAP-ARAP_08.05.2020_00h00	3.26574e-08	2.84446e-05	2.18474e-19	1.26715e-17	[6, 7, 8, 9]	Group62	4.58802	49	[Acta2, Alox15, Apela, Axin2, Bmp4, Calcr, Cass4, Cav1, Cdh2, Chrna7, Ddr2, Edn1, Enpp2, F2rl1, Fcgr2b, Fgf15, Fgf8, Fzd10, Gadd45a, Gdf3, Gfra1, Ghr, Gja1, Gpnmb, Grem1, Il23a, Inhba, Itga1, Kdr, Lefty1, Lefty2, Lpar1, Lrrk2, Mdfic, Nrxn1, Pak1, Pdgfc, Plcb1, Prlr, Rasgrp1, Ror1, Sash1, Tal1, Tcl1, Tdgf1, Tnfrsf19, Tnfsf11, Vegfc, Wnt5a]
GO:0060686	negative regulation of prostatic bud formation	GO_BiologicalProcess-EBI-UniProt-GOA-ACAP-ARAP_08.05.2020_00h00	2.86715e-05	0.0200127	2.18474e-19	1.26715e-17	[3, 4, 5, 6, 7, 8, 9, 10, 11, 12]	Group62	75	3	[Bmp4, Sulf1, Wnt5a]
GO:0046330	positive regulation of JNK cascade	GO_BiologicalProcess-EBI-UniProt-GOA-ACAP-ARAP_08.05.2020_00h00	7.32514e-07	0.000601394	9.16242e-19	4.85609e-17	[7, 8, 9, 10, 11, 12, 13]	Group63	9.85915	14	[Edn1, F2rl1, Fcgr2b, Fgf15, Fzd10, Gadd45a, Mdfic, Pak1, Plcb1, Rasgrp1, Sash1, Tnfrsf19, Tnfsf11, Wnt5a]
GO:0007267	cell-cell signaling	GO_BiologicalProcess-EBI-UniProt-GOA-ACAP-ARAP_08.05.2020_00h00	2.63836e-12	2.50908e-09	9.16242e-19	4.85609e-17	[2, 3]	Group63	4.44198	80	[Anxa1, Apln, Axin2, Bmp4, Btn2a2, Cacna2d1, Cav1, Ccn4, Cd2, Cdh2, Chrna7, Chrna9, Cxcl12, Dcdc2a, Ddx58, Dgkb, Dtna, Edn1, F2rl1, Fcgr2b, Fn1, Fzd10, Gabra2, Gabra3, Gabra5, Gabrp, Gja1, Gjb1, Gpc4, Gpnmb, Grem1, Grm6, Ifih1, Il33, Inhba, Itpka, Kdr, Klf4, Lef1, Lrrk2, Lypd6, Mapt, Mcc, Mdfic, Mup6, Myb, Neurod1, Nlrc4, Nlrp12, Nog, Notum, Nrxn1, Pak1, Pax6, Pax8, Pcdh17, Pdyn, Pgr, Plcb1, Porc…
GO:0023056	positive regulation of signaling	GO_BiologicalProcess-EBI-UniProt-GOA-ACAP-ARAP_08.05.2020_00h00	1.33172e-10	1.23451e-07	9.16242e-19	4.85609e-17	[2, 3, 4]	Group63	4.08998	80	[Acta2, Alox15, Apela, Apln, Bmp4, Calcr, Cav1, Ccn4, Cd2, Cdh2, Chrna7, Col3a1, Cxcl12, Cyp1b1, Dcdc2a, Ddx58, Dock2, Edn1, F2rl1, Fcgr2b, Fgf15, Fgf8, Fzd10, Gadd45a, Gdf3, Ghr, Gja1, Gpnmb, Grem1, Ifih1, Il23a, Il33, Inhba, Irgm1, Itga1, Jag1, Kdr, Klf2, Lefty1, Lefty2, Lpar1, Lpar4, Lpar6, Lrrk2, Lurap1l, Lypd6, Mdfic, Mup6, Myb, Nlrp12, Nrxn1, Pak1, Pax6, Pdgfc, Pim2, Plcb1, Postn, Prlr, Ptn…
GO:0007166	cell surface receptor signaling pathway	GO_BiologicalProcess-EBI-UniProt-GOA-ACAP-ARAP_08.05.2020_00h00	4.30614e-16	4.22001e-13	9.16242e-19	4.85609e-17	[3, 4, 5]	Group63	4.14306	117	[Adgrg2, Ahsg, Anxa1, Apela, Apln, Apod, Arid5b, Axin2, Bmp4, Btn2a2, Calcr, Cass4, Cav1, Ccdc3, Ccn4, Cdh2, Cdk6, Chrna7, Chrna9, Clnk, Col3a1, Col4a5, Col4a6, Cxcl12, Cyp1b1, Cysltr1, Dcdc2a, Ddr2, Edn1, Efemp1, Eya1, Eya4, F2rl1, Fcgr2b, Fgf15, Fgf17, Fgf5, Fgf8, Fst, Fzd10, Gabra2, Gabra3, Gabra5, Gadd45a, Gdf3, Gfra1, Ghr, Gpc4, Grem1, Grm6, Ifitm1, Ifitm3, Ifitm7, Il23a, Il33, Inhba, Irak3,…
GO:0010647	positive regulation of cell communication	GO_BiologicalProcess-EBI-UniProt-GOA-ACAP-ARAP_08.05.2020_00h00	1.22559e-10	1.13735e-07	9.16242e-19	4.85609e-17	[3, 4, 5]	Group63	4.10256	80	[Acta2, Alox15, Apela, Apln, Bmp4, Calcr, Cav1, Ccn4, Cd2, Cdh2, Chrna7, Col3a1, Cxcl12, Cyp1b1, Dcdc2a, Ddx58, Dock2, Edn1, F2rl1, Fcgr2b, Fgf15, Fgf8, Fzd10, Gadd45a, Gdf3, Ghr, Gja1, Gpnmb, Grem1, Ifih1, Il23a, Il33, Inhba, Irgm1, Itga1, Jag1, Kdr, Klf2, Lefty1, Lefty2, Lpar1, Lpar4, Lpar6, Lrrk2, Lurap1l, Lypd6, Mdfic, Mup6, Myb, Nlrp12, Nrxn1, Pak1, Pax6, Pdgfc, Pim2, Plcb1, Postn, Prlr, Ptn…
GO:0009967	positive regulation of signal transduction	GO_BiologicalProcess-EBI-UniProt-GOA-ACAP-ARAP_08.05.2020_00h00	2.10979e-08	1.84817e-05	9.16242e-19	4.85609e-17	[3, 4, 5, 6]	Group63	4.00972	66	[Acta2, Alox15, Apela, Bmp4, Calcr, Cav1, Ccn4, Cdh2, Chrna7, Col3a1, Cyp1b1, Dcdc2a, Dock2, Edn1, F2rl1, Fcgr2b, Fgf15, Fgf8, Fzd10, Gadd45a, Gdf3, Ghr, Gpnmb, Grem1, Il23a, Inhba, Irgm1, Itga1, Jag1, Kdr, Klf2, Lefty1, Lefty2, Lpar1, Lpar4, Lpar6, Lrrk2, Lurap1l, Lypd6, Mdfic, Mup6, Nlrp12, Nrxn1, Pak1, Pdgfc, Pim2, Plcb1, Prlr, Rasgrp1, Robo2, Ror1, Rragb, Rragd, Sash1, Scel, Sema5a, Sfrp4, Su…
GO:0051174	regulation of phosphorus metabolic process	GO_BiologicalProcess-EBI-UniProt-GOA-ACAP-ARAP_08.05.2020_00h00	6.39819e-10	5.84155e-07	9.16242e-19	4.85609e-17	[4, 5]	Group63	4.05333	76	[Acta2, Ahsg, Alox15, Apela, Apln, Axin2, Bmp4, Btn2a2, Calcr, Cass4, Cav1, Ccno, Cdh2, Chrna7, Chrna9, Ddr2, Edn1, Enpp2, F2rl1, Fbp1, Fbp2, Fcgr2b, Fgf15, Fgf8, Fn1, Fzd10, Gadd45a, Gbp4, Gdf3, Gfra1, Ghr, Gja1, Gpnmb, Grem1, Il23a, Inhba, Insm1, Irak3, Itga1, Kdr, Klf4, Lax1, Lefty1, Lefty2, Lox, Lpar1, Lrrk2, Mapt, Mdfic, Nlrp12, Nog, Nrxn1, Pak1, Pax6, Pde4d, Pdgfc, Plcb1, Prlr, Ptn, Rab38, …
GO:0007167	enzyme linked receptor protein signaling pathway	GO_BiologicalProcess-EBI-UniProt-GOA-ACAP-ARAP_08.05.2020_00h00	4.07616e-10	3.75007e-07	9.16242e-19	4.85609e-17	[4, 5, 6]	Group63	5.18518	49	[Ahsg, Apela, Apln, Apod, Arid5b, Bmp4, Cass4, Cav1, Clnk, Col3a1, Col4a5, Col4a6, Ddr2, Efemp1, Fgf15, Fgf17, Fgf5, Fgf8, Fst, Gdf3, Gfra1, Ghr, Grem1, Inhba, Itga1, Kdr, Lef1, Lefty1, Lefty2, Lox, Mup6, Nanog, Nog, Nrxn1, Onecut1, Pak1, Pdgfc, Plcb1, Prdm14, Prlr, Sfrp4, Sulf1, T, Tdgf1, Trps1, Vegfc, Vim, Wnt5a, Zic2]
GO:0010562	positive regulation of phosphorus metabolic process	GO_BiologicalProcess-EBI-UniProt-GOA-ACAP-ARAP_08.05.2020_00h00	1.50404e-07	0.000127543	9.16242e-19	4.85609e-17	[4, 5, 6]	Group63	4.25184	52	[Acta2, Alox15, Apela, Apln, Axin2, Bmp4, Calcr, Cass4, Cav1, Cdh2, Chrna7, Ddr2, Edn1, Enpp2, F2rl1, Fcgr2b, Fgf15, Fgf8, Fzd10, Gadd45a, Gdf3, Gfra1, Ghr, Gja1, Gpnmb, Grem1, Il23a, Inhba, Itga1, Kdr, Lefty1, Lefty2, Lpar1, Lrrk2, Mdfic, Nrxn1, Pak1, Pdgfc, Plcb1, Prlr, Rab38, Rasgrp1, Ror1, Sash1, Tal1, Tcl1, Tdgf1, Tnfrsf19, Tnfsf11, Vegfc, Wnt5a, Zp3]
GO:0010563	negative regulation of phosphorus metabolic process	GO_BiologicalProcess-EBI-UniProt-GOA-ACAP-ARAP_08.05.2020_00h00	7.46828e-05	0.0492159	9.16242e-19	4.85609e-17	[4, 5, 6]	Group63	4.41899	27	[Ahsg, Bmp4, Btn2a2, Cav1, Chrna7, Chrna9, F2rl1, Fbp1, Fbp2, Gadd45a, Gbp4, Gja1, Grem1, Insm1, Irak3, Klf4, Lax1, Lrrk2, Mapt, Nlrp12, Nog, Pax6, Pde4d, Ptn, Sfrp4, Sh3gl2, Spink1]
GO:0051347	positive regulation of transferase activity	GO_BiologicalProcess-EBI-UniProt-GOA-ACAP-ARAP_08.05.2020_00h00	4.51986e-06	0.00348933	9.16242e-19	4.85609e-17	[5]	Group63	4.79042	32	[Axin2, Bmp4, Cass4, Chrna7, Ddr2, Edn1, Fzd10, Gadd45a, Ghr, Gja1, Grem1, Grhl2, Il23a, Itga1, Kdr, Klf4, Lpar1, Lrrk2, Mdfic, Nrxn1, Pak1, Pdgfc, Prlr, Rasgrp1, Ror1, Sash1, Tal1, Tcl1, Tdgf1, Tnfsf11, Vegfc, Wnt5a]
GO:0023014	signal transduction by protein phosphorylation	GO_BiologicalProcess-EBI-UniProt-GOA-ACAP-ARAP_08.05.2020_00h00	6.22026e-09	5.58579e-06	9.16242e-19	4.85609e-17	[3, 4, 5, 7, 8]	Group63	5.15588	43	[Acta2, Alox15, Apela, Bmp4, Btn2a2, Calcr, Cav1, Cdh2, Chrna7, Chrna9, Edn1, F2rl1, Fcgr2b, Fgf15, Fgf8, Fn1, Fzd10, Gadd45a, Ghr, Gpnmb, Irak3, Itga1, Kdr, Klf4, Lax1, Lpar1, Lrrk2, Mdfic, Nlrp12, Nphs1, Nrxn1, Pak1, Pdgfc, Plcb1, Pou4f2, Rasgrp1, Ror1, Sash1, Sfrp4, Tdgf1, Tnfrsf19, Tnfsf11, Wnt5a]
GO:0019220	regulation of phosphate metabolic process	GO_BiologicalProcess-EBI-UniProt-GOA-ACAP-ARAP_08.05.2020_00h00	6.30151e-10	5.75958e-07	9.16242e-19	4.85609e-17	[5, 6]	Group63	4.0555	76	[Acta2, Ahsg, Alox15, Apela, Apln, Axin2, Bmp4, Btn2a2, Calcr, Cass4, Cav1, Ccno, Cdh2, Chrna7, Chrna9, Ddr2, Edn1, Enpp2, F2rl1, Fbp1, Fbp2, Fcgr2b, Fgf15, Fgf8, Fn1, Fzd10, Gadd45a, Gbp4, Gdf3, Gfra1, Ghr, Gja1, Gpnmb, Grem1, Il23a, Inhba, Insm1, Irak3, Itga1, Kdr, Klf4, Lax1, Lefty1, Lefty2, Lox, Lpar1, Lrrk2, Mapt, Mdfic, Nlrp12, Nog, Nrxn1, Pak1, Pax6, Pde4d, Pdgfc, Plcb1, Prlr, Ptn, Rab38, …
GO:1902533	positive regulation of intracellular signal transduction	GO_BiologicalProcess-EBI-UniProt-GOA-ACAP-ARAP_08.05.2020_00h00	6.1525e-07	0.000509427	9.16242e-19	4.85609e-17	[4, 5, 6, 7]	Group63	4.35624	45	[Acta2, Alox15, Apela, Bmp4, Calcr, Cav1, Cdh2, Chrna7, Col3a1, Dock2, Edn1, F2rl1, Fcgr2b, Fgf15, Fgf8, Fzd10, Gadd45a, Ghr, Gpnmb, Grem1, Itga1, Kdr, Lpar1, Lpar4, Lpar6, Lrrk2, Lurap1l, Mdfic, Mup6, Nlrp12, Nrxn1, Pak1, Pdgfc, Pim2, Plcb1, Rasgrp1, Ror1, Rragb, Rragd, Sash1, Sema5a, Tdgf1, Tnfrsf19, Tnfsf11, Wnt5a]
GO:0045936	negative regulation of phosphate metabolic process	GO_BiologicalProcess-EBI-UniProt-GOA-ACAP-ARAP_08.05.2020_00h00	7.46828e-05	0.0492159	9.16242e-19	4.85609e-17	[5, 6, 7]	Group63	4.41899	27	[Ahsg, Bmp4, Btn2a2, Cav1, Chrna7, Chrna9, F2rl1, Fbp1, Fbp2, Gadd45a, Gbp4, Gja1, Grem1, Insm1, Irak3, Klf4, Lax1, Lrrk2, Mapt, Nlrp12, Nog, Pax6, Pde4d, Ptn, Sfrp4, Sh3gl2, Spink1]
GO:0045937	positive regulation of phosphate metabolic process	GO_BiologicalProcess-EBI-UniProt-GOA-ACAP-ARAP_08.05.2020_00h00	1.50404e-07	0.000127543	9.16242e-19	4.85609e-17	[5, 6, 7]	Group63	4.25184	52	[Acta2, Alox15, Apela, Apln, Axin2, Bmp4, Calcr, Cass4, Cav1, Cdh2, Chrna7, Ddr2, Edn1, Enpp2, F2rl1, Fcgr2b, Fgf15, Fgf8, Fzd10, Gadd45a, Gdf3, Gfra1, Ghr, Gja1, Gpnmb, Grem1, Il23a, Inhba, Itga1, Kdr, Lefty1, Lefty2, Lpar1, Lrrk2, Mdfic, Nrxn1, Pak1, Pdgfc, Plcb1, Prlr, Rab38, Rasgrp1, Ror1, Sash1, Tal1, Tcl1, Tdgf1, Tnfrsf19, Tnfsf11, Vegfc, Wnt5a, Zp3]
GO:0000165	MAPK cascade	GO_BiologicalProcess-EBI-UniProt-GOA-ACAP-ARAP_08.05.2020_00h00	3.14508e-09	2.84315e-06	9.16242e-19	4.85609e-17	[4, 5, 6, 8, 9]	Group63	5.27607	43	[Acta2, Alox15, Apela, Bmp4, Btn2a2, Calcr, Cav1, Cdh2, Chrna7, Chrna9, Edn1, F2rl1, Fcgr2b, Fgf15, Fgf8, Fn1, Fzd10, Gadd45a, Ghr, Gpnmb, Irak3, Itga1, Kdr, Klf4, Lax1, Lpar1, Lrrk2, Mdfic, Nlrp12, Nphs1, Nrxn1, Pak1, Pdgfc, Plcb1, Pou4f2, Rasgrp1, Ror1, Sash1, Sfrp4, Tdgf1, Tnfrsf19, Tnfsf11, Wnt5a]
GO:0042325	regulation of phosphorylation	GO_BiologicalProcess-EBI-UniProt-GOA-ACAP-ARAP_08.05.2020_00h00	1.35437e-10	1.25415e-07	9.16242e-19	4.85609e-17	[6, 7]	Group63	4.29594	72	[Acta2, Ahsg, Alox15, Apela, Apln, Axin2, Bmp4, Btn2a2, Calcr, Cass4, Cav1, Ccno, Cdh2, Chrna7, Chrna9, Ddr2, Edn1, Enpp2, F2rl1, Fbp1, Fbp2, Fcgr2b, Fgf15, Fgf8, Fn1, Fzd10, Gadd45a, Gbp4, Gdf3, Gfra1, Ghr, Gja1, Gpnmb, Grem1, Il23a, Inhba, Insm1, Irak3, Itga1, Kdr, Klf4, Lax1, Lefty1, Lefty2, Lox, Lpar1, Lrrk2, Mapt, Mdfic, Nlrp12, Nog, Nrxn1, Pak1, Pax6, Pde4d, Pdgfc, Plcb1, Prlr, Rasgrp1, Ror…
GO:0070304	positive regulation of stress-activated protein kinase signaling cascade	GO_BiologicalProcess-EBI-UniProt-GOA-ACAP-ARAP_08.05.2020_00h00	9.28703e-06	0.00690026	9.16242e-19	4.85609e-17	[5, 6, 7, 8]	Group63	7.95455	14	[Edn1, F2rl1, Fcgr2b, Fgf15, Fzd10, Gadd45a, Mdfic, Pak1, Plcb1, Rasgrp1, Sash1, Tnfrsf19, Tnfsf11, Wnt5a]
GO:0043549	regulation of kinase activity	GO_BiologicalProcess-EBI-UniProt-GOA-ACAP-ARAP_08.05.2020_00h00	3.8221e-06	0.0029736	9.16242e-19	4.85609e-17	[5, 7, 8]	Group63	4.34783	38	[Ahsg, Axin2, Bmp4, Cass4, Cav1, Ccno, Chrna7, Ddr2, Edn1, Fzd10, Gadd45a, Ghr, Gja1, Grem1, Il23a, Irak3, Itga1, Kdr, Klf4, Lax1, Lpar1, Lrrk2, Mapt, Mdfic, Nrxn1, Pak1, Pdgfc, Prlr, Rasgrp1, Ror1, Sash1, Tal1, Tcl1, Tdgf1, Tnfsf11, Ttn, Vegfc, Wnt5a]
GO:0001932	regulation of protein phosphorylation	GO_BiologicalProcess-EBI-UniProt-GOA-ACAP-ARAP_08.05.2020_00h00	1.19181e-10	1.10838e-07	9.16242e-19	4.85609e-17	[6, 7, 8]	Group63	4.44735	68	[Acta2, Ahsg, Alox15, Apela, Axin2, Bmp4, Btn2a2, Calcr, Cass4, Cav1, Ccno, Cdh2, Chrna7, Chrna9, Ddr2, Edn1, Enpp2, F2rl1, Fcgr2b, Fgf15, Fgf8, Fn1, Fzd10, Gadd45a, Gbp4, Gdf3, Gfra1, Ghr, Gja1, Gpnmb, Grem1, Il23a, Inhba, Insm1, Irak3, Itga1, Kdr, Klf4, Lax1, Lefty1, Lefty2, Lox, Lpar1, Lrrk2, Mdfic, Nlrp12, Nog, Nrxn1, Pak1, Pax6, Pde4d, Pdgfc, Plcb1, Prlr, Rasgrp1, Ror1, Sash1, Sfrp4, Sh3gl2,…
GO:0042326	negative regulation of phosphorylation	GO_BiologicalProcess-EBI-UniProt-GOA-ACAP-ARAP_08.05.2020_00h00	4.47906e-06	0.0034668	9.16242e-19	4.85609e-17	[6, 7, 8]	Group63	5.28455	26	[Ahsg, Bmp4, Btn2a2, Cav1, Chrna7, Chrna9, F2rl1, Fbp1, Fbp2, Gadd45a, Gbp4, Gja1, Grem1, Insm1, Irak3, Klf4, Lax1, Lrrk2, Mapt, Nlrp12, Nog, Pax6, Pde4d, Sfrp4, Sh3gl2, Spink1]
GO:0042327	positive regulation of phosphorylation	GO_BiologicalProcess-EBI-UniProt-GOA-ACAP-ARAP_08.05.2020_00h00	9.99476e-08	8.56551e-05	9.16242e-19	4.85609e-17	[6, 7, 8]	Group63	4.37445	50	[Acta2, Alox15, Apela, Apln, Axin2, Bmp4, Calcr, Cass4, Cav1, Cdh2, Chrna7, Ddr2, Edn1, Enpp2, F2rl1, Fcgr2b, Fgf15, Fgf8, Fzd10, Gadd45a, Gdf3, Gfra1, Ghr, Gja1, Gpnmb, Grem1, Il23a, Inhba, Itga1, Kdr, Lefty1, Lefty2, Lpar1, Lrrk2, Mdfic, Nrxn1, Pak1, Pdgfc, Plcb1, Prlr, Rasgrp1, Ror1, Sash1, Tal1, Tcl1, Tdgf1, Tnfrsf19, Tnfsf11, Vegfc, Wnt5a]
GO:0004707	MAP kinase activity	GO_BiologicalProcess-EBI-UniProt-GOA-ACAP-ARAP_08.05.2020_00h00	8.3773e-06	0.00630811	9.16242e-19	4.85609e-17	[5, 6, 7, 9, 10]	Group63	6.0423	20	[Bmp4, Cav1, Chrna7, Edn1, Fzd10, Gadd45a, Ghr, Irak3, Itga1, Lax1, Lpar1, Lrrk2, Mdfic, Pak1, Pdgfc, Rasgrp1, Sash1, Tdgf1, Tnfsf11, Wnt5a]
GO:0051403	stress-activated MAPK cascade	GO_BiologicalProcess-EBI-UniProt-GOA-ACAP-ARAP_08.05.2020_00h00	6.41017e-05	0.0426276	9.16242e-19	4.85609e-17	[5, 6, 7, 9, 10]	Group63	6.06061	16	[Edn1, F2rl1, Fcgr2b, Fgf15, Fzd10, Gadd45a, Mdfic, Nphs1, Pak1, Plcb1, Rasgrp1, Sash1, Sfrp4, Tnfrsf19, Tnfsf11, Wnt5a]
GO:0070371	ERK1 and ERK2 cascade	GO_BiologicalProcess-EBI-UniProt-GOA-ACAP-ARAP_08.05.2020_00h00	5.09308e-06	0.00389621	9.16242e-19	4.85609e-17	[5, 6, 7, 9, 10]	Group63	6.03448	21	[Acta2, Alox15, Apela, Bmp4, Btn2a2, Calcr, Cav1, Chrna7, Chrna9, F2rl1, Fgf15, Fgf8, Fn1, Gpnmb, Kdr, Klf4, Nlrp12, Nrxn1, Pdgfc, Rasgrp1, Tnfsf11]
GO:0001933	negative regulation of protein phosphorylation	GO_BiologicalProcess-EBI-UniProt-GOA-ACAP-ARAP_08.05.2020_00h00	2.34804e-05	0.0166945	9.16242e-19	4.85609e-17	[6, 7, 8, 9]	Group63	5.15695	23	[Ahsg, Bmp4, Btn2a2, Cav1, Chrna7, Chrna9, F2rl1, Gadd45a, Gbp4, Gja1, Grem1, Insm1, Irak3, Klf4, Lax1, Lrrk2, Nlrp12, Nog, Pax6, Pde4d, Sfrp4, Sh3gl2, Spink1]
GO:0001934	positive regulation of protein phosphorylation	GO_BiologicalProcess-EBI-UniProt-GOA-ACAP-ARAP_08.05.2020_00h00	3.26574e-08	2.84446e-05	9.16242e-19	4.85609e-17	[6, 7, 8, 9]	Group63	4.58802	49	[Acta2, Alox15, Apela, Axin2, Bmp4, Calcr, Cass4, Cav1, Cdh2, Chrna7, Ddr2, Edn1, Enpp2, F2rl1, Fcgr2b, Fgf15, Fgf8, Fzd10, Gadd45a, Gdf3, Gfra1, Ghr, Gja1, Gpnmb, Grem1, Il23a, Inhba, Itga1, Kdr, Lefty1, Lefty2, Lpar1, Lrrk2, Mdfic, Nrxn1, Pak1, Pdgfc, Plcb1, Prlr, Rasgrp1, Ror1, Sash1, Tal1, Tcl1, Tdgf1, Tnfrsf19, Tnfsf11, Vegfc, Wnt5a]
GO:0033674	positive regulation of kinase activity	GO_BiologicalProcess-EBI-UniProt-GOA-ACAP-ARAP_08.05.2020_00h00	1.79934e-06	0.00143408	9.16242e-19	4.85609e-17	[6, 7, 8, 9]	Group63	5.08475	30	[Axin2, Bmp4, Cass4, Chrna7, Ddr2, Edn1, Fzd10, Gadd45a, Ghr, Gja1, Grem1, Il23a, Itga1, Kdr, Lpar1, Lrrk2, Mdfic, Nrxn1, Pak1, Pdgfc, Prlr, Rasgrp1, Ror1, Sash1, Tal1, Tcl1, Tdgf1, Tnfsf11, Vegfc, Wnt5a]
GO:0043408	regulation of MAPK cascade	GO_BiologicalProcess-EBI-UniProt-GOA-ACAP-ARAP_08.05.2020_00h00	3.41895e-09	3.08047e-06	9.16242e-19	4.85609e-17	[5, 6, 7, 8, 9, 10]	Group63	5.42328	41	[Acta2, Alox15, Apela, Bmp4, Btn2a2, Calcr, Cav1, Cdh2, Chrna7, Chrna9, Edn1, F2rl1, Fcgr2b, Fgf15, Fgf8, Fn1, Fzd10, Gadd45a, Ghr, Gpnmb, Irak3, Itga1, Kdr, Klf4, Lax1, Lpar1, Lrrk2, Mdfic, Nlrp12, Nrxn1, Pak1, Pdgfc, Plcb1, Rasgrp1, Ror1, Sash1, Sfrp4, Tdgf1, Tnfrsf19, Tnfsf11, Wnt5a]
GO:0045859	regulation of protein kinase activity	GO_BiologicalProcess-EBI-UniProt-GOA-ACAP-ARAP_08.05.2020_00h00	1.10408e-05	0.00811499	9.16242e-19	4.85609e-17	[6, 7, 8, 9]	Group63	4.43864	34	[Ahsg, Axin2, Bmp4, Cass4, Cav1, Ccno, Chrna7, Ddr2, Edn1, Fzd10, Gadd45a, Ghr, Gja1, Grem1, Il23a, Irak3, Itga1, Lax1, Lpar1, Lrrk2, Mdfic, Nrxn1, Pak1, Pdgfc, Prlr, Rasgrp1, Sash1, Tal1, Tcl1, Tdgf1, Tnfsf11, Ttn, Vegfc, Wnt5a]
GO:0032872	regulation of stress-activated MAPK cascade	GO_BiologicalProcess-EBI-UniProt-GOA-ACAP-ARAP_08.05.2020_00h00	7.29814e-05	0.0481677	9.16242e-19	4.85609e-17	[5, 6, 7, 8, 9, 10, 11]	Group63	6.27615	15	[Edn1, F2rl1, Fcgr2b, Fgf15, Fzd10, Gadd45a, Mdfic, Pak1, Plcb1, Rasgrp1, Sash1, Sfrp4, Tnfrsf19, Tnfsf11, Wnt5a]
GO:0043410	positive regulation of MAPK cascade	GO_BiologicalProcess-EBI-UniProt-GOA-ACAP-ARAP_08.05.2020_00h00	4.66122e-08	4.02729e-05	9.16242e-19	4.85609e-17	[5, 6, 7, 8, 9, 10, 11]	Group63	5.77617	32	[Acta2, Alox15, Apela, Bmp4, Calcr, Cdh2, Chrna7, Edn1, F2rl1, Fcgr2b, Fgf15, Fgf8, Fzd10, Gadd45a, Ghr, Gpnmb, Itga1, Kdr, Lpar1, Lrrk2, Mdfic, Nrxn1, Pak1, Pdgfc, Plcb1, Rasgrp1, Ror1, Sash1, Tdgf1, Tnfrsf19, Tnfsf11, Wnt5a]
GO:0007254	JNK cascade	GO_BiologicalProcess-EBI-UniProt-GOA-ACAP-ARAP_08.05.2020_00h00	2.58989e-06	0.00203824	9.16242e-19	4.85609e-17	[6, 7, 8, 10, 11]	Group63	7.84314	16	[Edn1, F2rl1, Fcgr2b, Fgf15, Fzd10, Gadd45a, Mdfic, Nphs1, Pak1, Plcb1, Rasgrp1, Sash1, Sfrp4, Tnfrsf19, Tnfsf11, Wnt5a]
GO:0043405	regulation of MAP kinase activity	GO_BiologicalProcess-EBI-UniProt-GOA-ACAP-ARAP_08.05.2020_00h00	4.61887e-06	0.00355653	9.16242e-19	4.85609e-17	[6, 7, 8, 9, 10, 11]	Group63	6.28931	20	[Bmp4, Cav1, Chrna7, Edn1, Fzd10, Gadd45a, Ghr, Irak3, Itga1, Lax1, Lpar1, Lrrk2, Mdfic, Pak1, Pdgfc, Rasgrp1, Sash1, Tdgf1, Tnfsf11, Wnt5a]
GO:0045860	positive regulation of protein kinase activity	GO_BiologicalProcess-EBI-UniProt-GOA-ACAP-ARAP_08.05.2020_00h00	1.18857e-06	0.000959174	9.16242e-19	4.85609e-17	[7, 8, 9, 10]	Group63	5.41586	28	[Axin2, Bmp4, Cass4, Chrna7, Ddr2, Edn1, Fzd10, Gadd45a, Ghr, Gja1, Grem1, Il23a, Itga1, Lpar1, Lrrk2, Mdfic, Nrxn1, Pak1, Pdgfc, Prlr, Rasgrp1, Sash1, Tal1, Tcl1, Tdgf1, Tnfsf11, Vegfc, Wnt5a]
GO:0070372	regulation of ERK1 and ERK2 cascade	GO_BiologicalProcess-EBI-UniProt-GOA-ACAP-ARAP_08.05.2020_00h00	2.11633e-06	0.0016719	9.16242e-19	4.85609e-17	[6, 7, 8, 9, 10, 11]	Group63	6.38298	21	[Acta2, Alox15, Apela, Bmp4, Btn2a2, Calcr, Cav1, Chrna7, Chrna9, F2rl1, Fgf15, Fgf8, Fn1, Gpnmb, Kdr, Klf4, Nlrp12, Nrxn1, Pdgfc, Rasgrp1, Tnfsf11]
GO:0032874	positive regulation of stress-activated MAPK cascade	GO_BiologicalProcess-EBI-UniProt-GOA-ACAP-ARAP_08.05.2020_00h00	8.14505e-06	0.00615766	9.16242e-19	4.85609e-17	[6, 7, 8, 9, 10, 11, 12]	Group63	8.04598	14	[Edn1, F2rl1, Fcgr2b, Fgf15, Fzd10, Gadd45a, Mdfic, Pak1, Plcb1, Rasgrp1, Sash1, Tnfrsf19, Tnfsf11, Wnt5a]
GO:0043406	positive regulation of MAP kinase activity	GO_BiologicalProcess-EBI-UniProt-GOA-ACAP-ARAP_08.05.2020_00h00	5.33288e-06	0.00407432	9.16242e-19	4.85609e-17	[6, 7, 8, 9, 10, 11, 12]	Group63	7.05394	17	[Bmp4, Chrna7, Edn1, Fzd10, Gadd45a, Ghr, Itga1, Lpar1, Lrrk2, Mdfic, Pak1, Pdgfc, Rasgrp1, Sash1, Tdgf1, Tnfsf11, Wnt5a]
GO:0046328	regulation of JNK cascade	GO_BiologicalProcess-EBI-UniProt-GOA-ACAP-ARAP_08.05.2020_00h00	4.90523e-06	0.00376231	9.16242e-19	4.85609e-17	[6, 7, 8, 9, 10, 11, 12]	Group63	7.89474	15	[Edn1, F2rl1, Fcgr2b, Fgf15, Fzd10, Gadd45a, Mdfic, Pak1, Plcb1, Rasgrp1, Sash1, Sfrp4, Tnfrsf19, Tnfsf11, Wnt5a]
GO:0070374	positive regulation of ERK1 and ERK2 cascade	GO_BiologicalProcess-EBI-UniProt-GOA-ACAP-ARAP_08.05.2020_00h00	4.49002e-05	0.0304423	9.16242e-19	4.85609e-17	[6, 7, 8, 9, 10, 11, 12]	Group63	6.55022	15	[Acta2, Alox15, Apela, Bmp4, Calcr, Chrna7, F2rl1, Fgf15, Fgf8, Gpnmb, Kdr, Nrxn1, Pdgfc, Rasgrp1, Tnfsf11]
GO:0071902	positive regulation of protein serine/threonine kinase activity	GO_BiologicalProcess-EBI-UniProt-GOA-ACAP-ARAP_08.05.2020_00h00	3.10453e-05	0.0215765	9.16242e-19	4.85609e-17	[8, 9, 10, 11]	Group63	5.70571	19	[Bmp4, Chrna7, Edn1, Fzd10, Gadd45a, Ghr, Itga1, Lpar1, Lrrk2, Mdfic, Nrxn1, Pak1, Pdgfc, Rasgrp1, Sash1, Tcl1, Tdgf1, Tnfsf11, Wnt5a]
GO:0007267	cell-cell signaling	GO_BiologicalProcess-EBI-UniProt-GOA-ACAP-ARAP_08.05.2020_00h00	2.63836e-12	2.50908e-09	9.3295e-30	6.06417e-28	[2, 3]	Group64	4.44198	80	[Anxa1, Apln, Axin2, Bmp4, Btn2a2, Cacna2d1, Cav1, Ccn4, Cd2, Cdh2, Chrna7, Chrna9, Cxcl12, Dcdc2a, Ddx58, Dgkb, Dtna, Edn1, F2rl1, Fcgr2b, Fn1, Fzd10, Gabra2, Gabra3, Gabra5, Gabrp, Gja1, Gjb1, Gpc4, Gpnmb, Grem1, Grm6, Ifih1, Il33, Inhba, Itpka, Kdr, Klf4, Lef1, Lrrk2, Lypd6, Mapt, Mcc, Mdfic, Mup6, Myb, Neurod1, Nlrc4, Nlrp12, Nog, Notum, Nrxn1, Pak1, Pax6, Pax8, Pcdh17, Pdyn, Pgr, Plcb1, Porc…
GO:0009653	anatomical structure morphogenesis	GO_BiologicalProcess-EBI-UniProt-GOA-ACAP-ARAP_08.05.2020_00h00	1.21707e-24	1.2195e-21	9.3295e-30	6.06417e-28	[2, 3]	Group64	4.7274	137	[Acta2, Adamts5, Aldh1a2, Anxa1, Apela, Apln, Apob, Arid5b, Astn2, Axin2, Bhlhe22, Bmerb1, Bmp4, Cass4, Cav1, Cdh2, Cdh9, Cdx1, Cdx2, Chrna7, Chrna9, Cntnap2, Cobl, Col11a1, Col3a1, Col5a2, Col8a1, Cxcl12, Cyp1b1, Cysltr1, Dcdc2a, Edn1, Efemp1, En1, Enpp2, Eya1, Eya4, Fgf8, Fn1, Foxd3, Frem2, Fst, Gadd45a, Gbx2, Gcm1, Gdf3, Gfra1, Ghr, Gja1, Grem1, Grhl2, Has2, Hes3, Hopx, Ifitm1, Inhba, Itga1, I…
GO:0032879	regulation of localization	GO_BiologicalProcess-EBI-UniProt-GOA-ACAP-ARAP_08.05.2020_00h00	6.58999e-16	6.44501e-13	9.3295e-30	6.06417e-28	[2, 3]	Group64	4.01977	122	[Acta2, Ahsg, Alox15, Anxa1, Apela, Apln, Apob, Apod, Astn2, Bmerb1, Bmp4, Btn2a2, Cacna2d1, Calcr, Cass4, Cav1, Ccn4, Cd2, Cdh2, Chrna7, Col3a1, Cxcl12, Cyp1b1, Ddr2, Ddx58, Dnajc6, Dock2, Dpp4, Dpysl3, Edn1, Efemp1, Enpp2, F2rl1, Fcgr2b, Fgf15, Fn1, Fut9, Gadd45a, Gbp4, Gja1, Gpc4, Gpnmb, Grem1, Grm6, Has2, Ifih1, Ifitm1, Il23a, Il33, Inhba, Insm1, Jag1, Jam2, Kcnh8, Kcnj3, Kdr, Klf4, Lama1, Le…
GO:0040012	regulation of locomotion	GO_BiologicalProcess-EBI-UniProt-GOA-ACAP-ARAP_08.05.2020_00h00	1.33408e-18	1.32608e-15	9.3295e-30	6.06417e-28	[2, 3]	Group64	6.48236	68	[Acta2, Anxa1, Apela, Apod, Bmerb1, Bmp4, Cass4, Cav1, Ccn4, Col3a1, Cxcl12, Cyp1b1, Ddr2, Ddx58, Dpp4, Dpysl3, Edn1, Efemp1, Enpp2, F2rl1, Fn1, Fut9, Gadd45a, Gja1, Gpnmb, Grem1, Has2, Ifitm1, Il23a, Il33, Insm1, Jag1, Jam2, Kdr, Klf4, Lama1, Lef1, Lpar1, Lrrc15, Lrrk2, Mcc, Myo1f, Nexmif, Nog, Ntn1, Onecut1, Pak1, Pax6, Pdgfc, Pgr, Plcb1, Postn, Pou4f2, Prdm14, Ptn, Robo2, Robo4, Sash1, Sema3a,…
GO:0042330	taxis	GO_BiologicalProcess-EBI-UniProt-GOA-ACAP-ARAP_08.05.2020_00h00	1.75276e-10	1.61955e-07	9.3295e-30	6.06417e-28	[2, 3]	Group64	6.2201	39	[Anxa1, Bmp4, Cxcl12, Cysltr1, Dock2, Dpp4, Edn1, Enpp2, F2rl1, Fgf8, Fn1, Gbx2, Grem1, Il23a, Itga1, Kdr, Lama1, Lef1, Lox, Lpar1, Nog, Nrcam, Ntn1, Otx2, Pax6, Pde4d, Pou4f2, Prtg, Ptn, Robo2, Sema3a, Sema3c, Sema5a, Spp1, Tafa4, Tnfsf11, Vegfc, Wnt5a, Zic2]
GO:0048870	cell motility	GO_BiologicalProcess-EBI-UniProt-GOA-ACAP-ARAP_08.05.2020_00h00	6.49566e-20	6.48917e-17	9.3295e-30	6.06417e-28	[2, 3]	Group64	5.42773	92	[Acta2, Anxa1, Apela, Apob, Apod, Arid5b, Bmerb1, Bmp4, Cass4, Cav1, Ccn4, Cdh2, Cenpv, Chrna7, Col3a1, Cxcl12, Cyp1b1, Dcdc2a, Ddr2, Ddx58, Dpp4, Dpysl3, Edn1, Efemp1, Elmo1, Enpp2, F2rl1, Fgf15, Fgf8, Fn1, Fut9, Gadd45a, Gbx2, Gfra1, Gja1, Gpc4, Gpnmb, Grem1, Has2, Ifitm1, Il23a, Il33, Insm1, Itga1, Jag1, Jam2, Kdr, Klf4, Lama1, Lef1, Lefty1, Lox, Lpar1, Lrrc15, Lrrk2, Mapt, Mcc, Mixl1, Myo1f, …
GO:0050793	regulation of developmental process	GO_BiologicalProcess-EBI-UniProt-GOA-ACAP-ARAP_08.05.2020_00h00	1.14067e-16	1.12014e-13	9.3295e-30	6.06417e-28	[2, 3]	Group64	4.16233	120	[Ahsg, Anxa1, Apela, Apob, Axin2, Bmerb1, Bmp4, Btn2a2, Cass4, Cav1, Ccdc3, Ccn4, Cdh2, Cdk6, Cdx1, Cdx2, Chrna7, Cobl, Col3a1, Col5a2, Cxcl12, Cyp1b1, Cysltr1, Ddr2, Dnmt3b, Dpysl3, Edn1, Efemp1, Enpp2, Eya1, Fgf8, Fn1, Fst, Fut9, Gadd45a, Gbx2, Gcm1, Gdf3, Ghr, Gja1, Gpc4, Grem1, Grhl2, Has2, Hes2, Hes3, Hopx, Ifitm1, Il23a, Inhba, Insm1, Irak3, Itpka, Jag1, Jam2, Kdm4c, Kdr, Klf2, Klf4, Lama1,…
GO:0051239	regulation of multicellular organismal process	GO_BiologicalProcess-EBI-UniProt-GOA-ACAP-ARAP_08.05.2020_00h00	2.27339e-19	2.26657e-16	9.3295e-30	6.06417e-28	[2, 3]	Group64	4.10919	140	[Adamts5, Ahsg, Anxa1, Apela, Apln, Apod, Axin2, Bmerb1, Bmp4, Btn2a2, Cacna2d1, Calcr, Cav1, Ccn4, Cd2, Cdh2, Cdk6, Cdx1, Cdx2, Chrna7, Clnk, Cobl, Col3a1, Col5a2, Cxcl12, Cyp1b1, Cysltr1, Ddr2, Ddx58, Dnmt3b, Dpysl3, Edn1, Efemp1, Enpp2, Eya1, F2rl1, Fcgr2b, Fgf8, Fn1, Fst, Fut9, Gadd45a, Gbp4, Gbx2, Gcm1, Gdf3, Ghr, Gja1, Gpc4, Gpnmb, Grem1, Grhl2, Has2, Hes2, Hes3, Hopx, Ifih1, Ifitm1, Il23a,…
GO:0001763	morphogenesis of a branching structure	GO_BiologicalProcess-EBI-UniProt-GOA-ACAP-ARAP_08.05.2020_00h00	3.34898e-11	3.14469e-08	9.3295e-30	6.06417e-28	[2, 3, 4]	Group64	9.84252	25	[Bmp4, Cxcl12, Edn1, Eya1, Fgf8, Gbx2, Gcm1, Grem1, Grhl2, Kdr, Lama1, Lef1, Lrrk2, Mycn, Nog, Pak1, Pax8, Pgr, Prdm1, Sema3a, Sema3c, Sema5a, Sulf1, Tdgf1, Wnt5a]
GO:0007389	pattern specification process	GO_BiologicalProcess-EBI-UniProt-GOA-ACAP-ARAP_08.05.2020_00h00	7.77675e-19	7.74564e-16	9.3295e-30	6.06417e-28	[2, 3, 4]	Group64	9.38776	46	[Aldh1a2, Axin2, Bhlhe22, Bmp4, Cdx1, Cdx2, Cobl, Cyp26a1, Edn1, En1, Evx1, Eya1, Fgf8, Fst, Gbx2, Gdf3, Gja1, Grem1, Hes2, Hes3, Ifitm1, Lef1, Lefty1, Meis2, Nanog, Neurod1, Nog, Ooep, Otx2, Pax6, Pax8, Pgap1, Ripply1, Robo2, Sema3a, Sema3c, Sp8, T, Tdgf1, Tshz1, Ttn, Wls, Wnt5a, Wnt8a, Zic2, Zic3]
GO:0009888	tissue development	GO_BiologicalProcess-EBI-UniProt-GOA-ACAP-ARAP_08.05.2020_00h00	9.55943e-29	9.60722e-26	9.3295e-30	6.06417e-28	[3]	Group64	5.74988	120	[AW551984, Acta2, Ahsg, Aldh1a2, Alox15, Anxa1, Apela, Apod, Arid5b, Astn2, Axin2, Bdh2, Bmp4, Bnc2, Cav1, Ccn4, Ccno, Cdh2, Cdk6, Cdx1, Cdx2, Cobl, Col11a1, Col3a1, Col5a2, Col8a1, Cxcl12, Cyp1b1, Cyp26a1, Ddr2, Edn1, Efemp1, En1, Eya1, F2rl1, Fgf15, Fgf8, Fn1, Frem2, Fst, Gbx2, Gcm1, Gdf3, Ghr, Gja1, Gpnmb, Grem1, Grhl2, Gsta3, Has2, Hes3, Hopx, Ifitm1, Inhba, Insm1, Jag1, Kdr, Klf2, Klf4, Lama…
GO:0030154	cell differentiation	GO_BiologicalProcess-EBI-UniProt-GOA-ACAP-ARAP_08.05.2020_00h00	1.6462e-29	1.65608e-26	9.3295e-30	6.06417e-28	[3]	Group64	4.2143	188	[AW551984, Acta2, Aldh1a2, Anxa1, Apela, Apob, Apod, Arid5b, Aurkc, Axin2, Bdh2, Bhlhe22, Bmerb1, Bmp4, Btn2a2, Calcr, Cass4, Cav1, Ccdc160, Ccdc3, Ccn4, Ccno, Cdh2, Cdk6, Cdx1, Cdx2, Chrna7, Cntnap2, Cobl, Col11a1, Col3a1, Col5a2, Col8a1, Cxcl12, Cyp26a1, Dcdc2a, Ddr2, Dnmt3b, Dock2, Dpysl3, Edn1, Efemp1, Efhd1, Egfl6, En1, Enpp2, Evx1, Eya1, Eya4, F2rl1, Fcgr2b, Fgf15, Fgf5, Fgf8, Fn1, Foxd3, F…
GO:0040013	negative regulation of locomotion	GO_BiologicalProcess-EBI-UniProt-GOA-ACAP-ARAP_08.05.2020_00h00	2.00046e-09	1.81042e-06	9.3295e-30	6.06417e-28	[2, 3, 4]	Group64	7.83133	26	[Apod, Bmerb1, Col3a1, Cxcl12, Cyp1b1, Dpp4, Dpysl3, Gadd45a, Gja1, Grem1, Ifitm1, Il33, Jag1, Klf4, Mcc, Nexmif, Nog, Plcb1, Ptn, Robo2, Robo4, Sema3a, Sema3c, Sema5a, Sulf1, Wnt5a]
GO:0040017	positive regulation of locomotion	GO_BiologicalProcess-EBI-UniProt-GOA-ACAP-ARAP_08.05.2020_00h00	2.40158e-12	2.2863e-09	9.3295e-30	6.06417e-28	[2, 3, 4]	Group64	6.75241	42	[Acta2, Anxa1, Apela, Bmp4, Cass4, Cav1, Ccn4, Cxcl12, Cyp1b1, Ddr2, Edn1, Enpp2, F2rl1, Fn1, Gpnmb, Has2, Il23a, Insm1, Jam2, Kdr, Lef1, Lpar1, Lrrc15, Myo1f, Ntn1, Onecut1, Pak1, Pax6, Pdgfc, Pgr, Postn, Prdm14, Ptn, Sash1, Sema3a, Sema3c, Sema5a, Tdgf1, Vegfc, Wnt5a, Wnt5b, Zp3]
GO:0048646	anatomical structure formation involved in morphogenesis	GO_BiologicalProcess-EBI-UniProt-GOA-ACAP-ARAP_08.05.2020_00h00	9.54906e-17	9.38673e-14	9.3295e-30	6.06417e-28	[2, 3, 4]	Group64	5.72337	72	[Aldh1a2, Anxa1, Apela, Apln, Axin2, Bmerb1, Bmp4, Cav1, Cdx1, Cdx2, Chrna7, Cobl, Col11a1, Col5a2, Col8a1, Cxcl12, Cyp1b1, Cysltr1, Edn1, Enpp2, Eya1, Fgf8, Fn1, Foxd3, Gadd45a, Gbx2, Gcm1, Gdf3, Gja1, Grem1, Grhl2, Hopx, Ifitm1, Inhba, Jam2, Kdm4c, Kdr, Klf2, Klf4, Lef1, Mixl1, Nanog, Ndnf, Nog, Nphs1, Nrcam, Nrxn1, Otx2, Pax6, Pax8, Prdm14, Ptn, Rfx2, Ripply1, Robo2, Robo4, Sash1, Sema3c, Sema…
GO:0050673	epithelial cell proliferation	GO_BiologicalProcess-EBI-UniProt-GOA-ACAP-ARAP_08.05.2020_00h00	4.48074e-05	0.0304242	9.3295e-30	6.06417e-28	[3]	Group64	4.94624	23	[Aldh1a2, Apela, Apln, Bmp4, Cav1, Cdk6, Col8a1, Cxcl12, Eya1, Fst, Gja1, Has2, Kdr, Mcc, Nog, Pax6, Pgr, Ptn, Sema5a, Sulf1, Tnfsf11, Vegfc, Wnt5a]
GO:0051093	negative regulation of developmental process	GO_BiologicalProcess-EBI-UniProt-GOA-ACAP-ARAP_08.05.2020_00h00	8.1426e-11	7.60519e-08	9.3295e-30	6.06417e-28	[2, 3, 4]	Group64	4.94363	57	[Ahsg, Anxa1, Axin2, Bmerb1, Bmp4, Cav1, Ccn4, Cdk6, Col3a1, Col5a2, Dpysl3, Efemp1, Fgf8, Fst, Gadd45a, Gdf3, Gja1, Grem1, Grhl2, Hopx, Inhba, Jag1, Jam2, Klf2, Klf4, Lef1, Lpar1, Lrrk2, Mapt, Meis2, Mixl1, Mycn, Nanog, Nexmif, Nog, Ntn1, Pak1, Pax6, Pax8, Plac8, Postn, Pou4f2, Prtg, Ptn, Sema3a, Sema3c, Sema5a, Stmn2, Sulf1, Syt4, Tal1, Ttpa, Vegfc, Vim, Wnt5a, Zfp608, Zfpm2]
GO:0051094	positive regulation of developmental process	GO_BiologicalProcess-EBI-UniProt-GOA-ACAP-ARAP_08.05.2020_00h00	1.68769e-15	1.64381e-12	9.3295e-30	6.06417e-28	[2, 3, 4]	Group64	5.01238	81	[Anxa1, Apela, Apob, Axin2, Bmp4, Btn2a2, Cass4, Ccdc3, Ccn4, Cdx2, Chrna7, Cobl, Cxcl12, Cyp1b1, Cysltr1, Ddr2, Dnmt3b, Dpysl3, Edn1, Enpp2, Fgf8, Fn1, Fst, Fut9, Gcm1, Gdf3, Ghr, Gja1, Grem1, Has2, Hopx, Ifitm1, Il23a, Inhba, Insm1, Irak3, Itpka, Jag1, Kdm4c, Kdr, Klf4, Lef1, Lpar1, Mapt, Mixl1, Myb, Ndnf, Nefl, Neurod1, Nog, Nrxn1, Ntn1, Otx2, Pak1, Pax6, Pax8, Plcb1, Pou4f2, Prdm14, Ptn, Rasg…
GO:0051240	positive regulation of multicellular organismal process	GO_BiologicalProcess-EBI-UniProt-GOA-ACAP-ARAP_08.05.2020_00h00	4.76894e-14	4.61157e-11	9.3295e-30	6.06417e-28	[2, 3, 4]	Group64	4.46429	90	[Ahsg, Anxa1, Apela, Apln, Axin2, Bmp4, Btn2a2, Cav1, Ccn4, Cd2, Chrna7, Clnk, Cobl, Cxcl12, Cyp1b1, Cysltr1, Ddr2, Ddx58, Dnmt3b, Dpysl3, Edn1, Enpp2, F2rl1, Fgf8, Fn1, Fst, Fut9, Ghr, Gja1, Grem1, Has2, Ifih1, Ifitm1, Il23a, Il33, Inhba, Irak3, Itpka, Jag1, Kdm4c, Kdr, Klf4, Lef1, Lpar1, Lrrk2, Mapt, Myb, Ndnf, Nefl, Neurod1, Nlrp9b, Nog, Nrxn1, Ntn1, Otx2, Pak1, Pax6, Pax8, Pde4d, Pdgfc, Plac8…
GO:0051241	negative regulation of multicellular organismal process	GO_BiologicalProcess-EBI-UniProt-GOA-ACAP-ARAP_08.05.2020_00h00	4.20441e-14	4.06987e-11	9.3295e-30	6.06417e-28	[2, 3, 4]	Group64	5.13006	71	[Adamts5, Ahsg, Anxa1, Apln, Apod, Axin2, Bmerb1, Bmp4, Btn2a2, Calcr, Cav1, Ccn4, Cdk6, Chrna7, Col3a1, Col5a2, Dpysl3, Efemp1, F2rl1, Fcgr2b, Fgf8, Fn1, Gadd45a, Gbp4, Gja1, Gpnmb, Grem1, Grhl2, Il23a, Il33, Inhba, Irak3, Jag1, Jam2, Klf2, Klf4, Lef1, Lpar1, Lrrk2, Mcc, Meis2, Mixl1, Mycn, Nanog, Nexmif, Nlrc4, Nlrp12, Nog, Ntn1, Pak1, Pax6, Pax8, Pde4d, Plac8, Pou4f2, Prtg, Ptn, Sema3a, Sema3c…
GO:0060322	head development	GO_BiologicalProcess-EBI-UniProt-GOA-ACAP-ARAP_08.05.2020_00h00	3.70347e-09	3.33312e-06	9.3295e-30	6.06417e-28	[3]	Group64	5.10204	45	[Aldh1a2, Apod, Arid5b, Bhlhe22, Bmerb1, Bmp4, Cdh2, Cntnap2, Col3a1, Cxcl12, En1, Fcgr2b, Fgf8, Gabra5, Gbx2, Grhl2, Hes3, Inhba, Lef1, Lpar1, Lrrk2, Meis2, Nefl, Neurod1, Nog, Nrxn1, Otx2, Pak1, Pax6, Pcdh19, Pgap1, Plcb1, Ptn, Robo2, Sall3, Selenop, Sema3a, Sema5a, Slc23a1, Slitrk5, Syt4, Ttn, Wls, Wnt5a, Zic5]
GO:0090132	epithelium migration	GO_BiologicalProcess-EBI-UniProt-GOA-ACAP-ARAP_08.05.2020_00h00	8.16186e-07	0.000666824	9.3295e-30	6.06417e-28	[3]	Group64	6.77419	21	[Anxa1, Apela, Bmp4, Cyp1b1, Dpp4, Enpp2, Fgf8, Gadd45a, Grem1, Grhl2, Has2, Kdr, Klf4, Mcc, Ptn, Sash1, Sema3a, Sema5a, Tdgf1, Vegfc, Wnt5a]
GO:0000902	cell morphogenesis	GO_BiologicalProcess-EBI-UniProt-GOA-ACAP-ARAP_08.05.2020_00h00	3.19464e-09	2.88476e-06	9.3295e-30	6.06417e-28	[3, 4]	Group64	4.66549	53	[Anxa1, Bhlhe22, Cass4, Cdh2, Cdh9, Chrna7, Cntnap2, Cobl, Cxcl12, Dcdc2a, Enpp2, Fgf8, Fn1, Gbx2, Gja1, Grem1, Grhl2, Has2, Itga1, Itpka, Kdr, Klf2, Lama1, Lef1, Lpar1, Lrrk2, Mapt, Nefl, Nog, Nrcam, Ntn1, Otx2, Pak1, Pax6, Postn, Pou4f2, Prdm14, Prtg, Ptn, Robo2, Sema3a, Sema3c, Sema5a, Sh3gl2, Slitrk5, Sprr2a3, Spta1, Syt4, Tal1, Vim, Wnt5a, Wnt8a, Zic2]
GO:0006935	chemotaxis	GO_BiologicalProcess-EBI-UniProt-GOA-ACAP-ARAP_08.05.2020_00h00	1.52373e-10	1.40945e-07	9.3295e-30	6.06417e-28	[3, 4]	Group64	6.25	39	[Anxa1, Bmp4, Cxcl12, Cysltr1, Dock2, Dpp4, Edn1, Enpp2, F2rl1, Fgf8, Fn1, Gbx2, Grem1, Il23a, Itga1, Kdr, Lama1, Lef1, Lox, Lpar1, Nog, Nrcam, Ntn1, Otx2, Pax6, Pde4d, Pou4f2, Prtg, Ptn, Robo2, Sema3a, Sema3c, Sema5a, Spp1, Tafa4, Tnfsf11, Vegfc, Wnt5a, Zic2]
GO:0009790	embryo development	GO_BiologicalProcess-EBI-UniProt-GOA-ACAP-ARAP_08.05.2020_00h00	6.61386e-24	6.62047e-21	9.3295e-30	6.06417e-28	[3, 4]	Group64	6.61994	85	[Aldh1a2, Apela, Apln, Apob, Axin2, Bmp4, Cdx1, Cdx2, Chrna9, Cobl, Col11a1, Col5a2, Col8a1, Dnmt3b, Dppa3, Edn1, Efemp1, En1, Evx1, Eya1, Eya4, Fgf8, Fn1, Foxd3, Frem2, Gbx2, Gcm1, Gdf3, Gja1, Grem1, Grhl2, Hes3, Hopx, Hormad1, Ifitm1, Inhba, Kdm4c, Kdr, Klf2, Klf4, Lama1, Lef1, Lefty1, Lpar6, Meis2, Mixl1, Myb, Mycn, Nanog, Neurod1, Nog, Ntn1, Ooep, Otop1, Otx2, Pax6, Pax8, Pdgfc, Pgap1, Plcb1,…
GO:0016477	cell migration	GO_BiologicalProcess-EBI-UniProt-GOA-ACAP-ARAP_08.05.2020_00h00	1.14223e-20	1.14223e-17	9.3295e-30	6.06417e-28	[3, 4]	Group64	5.7554	88	[Acta2, Anxa1, Apela, Apod, Arid5b, Bmerb1, Bmp4, Cass4, Cav1, Ccn4, Cdh2, Cenpv, Col3a1, Cxcl12, Cyp1b1, Dcdc2a, Ddr2, Ddx58, Dpp4, Dpysl3, Edn1, Efemp1, Elmo1, Enpp2, F2rl1, Fgf15, Fgf8, Fn1, Fut9, Gadd45a, Gbx2, Gfra1, Gja1, Gpc4, Gpnmb, Grem1, Has2, Ifitm1, Il23a, Il33, Insm1, Itga1, Jag1, Jam2, Kdr, Klf4, Lama1, Lef1, Lefty1, Lox, Lpar1, Lrrc15, Lrrk2, Mapt, Mcc, Mixl1, Myo1f, Ndnf, Nexmif, …
GO:0022603	regulation of anatomical structure morphogenesis	GO_BiologicalProcess-EBI-UniProt-GOA-ACAP-ARAP_08.05.2020_00h00	1.37578e-08	1.22169e-05	9.3295e-30	6.06417e-28	[3, 4]	Group64	4.53357	52	[Anxa1, Apela, Bmp4, Cass4, Cdh2, Cdx1, Cdx2, Chrna7, Col5a2, Cxcl12, Cyp1b1, Cysltr1, Edn1, Enpp2, Eya1, Fgf8, Fn1, Gadd45a, Gcm1, Gja1, Grem1, Has2, Itpka, Jag1, Kdr, Klf2, Klf4, Lpar1, Lrrk2, Mapt, Nanog, Nefl, Nog, Ntn1, Otx2, Pak1, Pax8, Postn, Pou4f2, Ptn, Robo2, Sash1, Sema3a, Sema3c, Sema5a, Sprr2a3, Spta1, Sulf1, Syt4, Vegfc, Vim, Wnt5a]
GO:0030155	regulation of cell adhesion	GO_BiologicalProcess-EBI-UniProt-GOA-ACAP-ARAP_08.05.2020_00h00	4.18393e-12	3.96218e-09	9.3295e-30	6.06417e-28	[3, 4]	Group64	6.19112	46	[Alox15, Anxa1, Apod, Bmp4, Btn2a2, Cass4, Cav1, Ccdc80, Cdk6, Col8a1, Cxcl12, Cyp1b1, Dpp4, Egfl6, Enpp2, Fn1, Fut9, Gpnmb, Grem1, Has2, Il23a, Jag1, Jam2, Kdr, Klf4, Lama1, Lax1, Lef1, Myb, Myo1f, Ndnf, Nexmif, Onecut1, Postn, Prlr, Ptn, Rasgrp1, Sema5a, Spp1, Spta1, Tdgf1, Tnfsf11, Vnn1, Wnt5a, Zfp608, Zp3]
GO:0030278	regulation of ossification	GO_BiologicalProcess-EBI-UniProt-GOA-ACAP-ARAP_08.05.2020_00h00	5.47206e-05	0.0367175	9.3295e-30	6.06417e-28	[3, 4]	Group64	6.43777	15	[Ahsg, Axin2, Bmp4, Calcr, Ccn4, Cdk6, Ddr2, Gja1, Grem1, Ifitm1, Jag1, Nog, Ptn, Vegfc, Wnt5a]
GO:0032101	regulation of response to external stimulus	GO_BiologicalProcess-EBI-UniProt-GOA-ACAP-ARAP_08.05.2020_00h00	1.46292e-09	1.32833e-06	9.3295e-30	6.06417e-28	[3, 4]	Group64	5.05263	48	[Ahsg, Alox15, Alox5ap, Anxa1, Aoah, Apod, Cav1, Ccn4, Chrna7, Clnk, Cxcl12, Ddx58, Dpp4, Edn1, Enpp3, F2rl1, Fcgr2b, Fn1, Gbp4, Gja1, Grem1, Hopx, Il23a, Il33, Irak3, Irgm1, Kdr, Klf4, Lpar1, Lrrk2, Myo1f, Nlrc4, Nlrp12, Nrxn1, Nt5e, Otop1, Pou4f2, Ptn, Rasgrp1, Robo2, Sash1, Sema3a, Sema3c, Sema5a, Tnfsf11, Vegfc, Wnt5a, Zp3]
GO:0032989	cellular component morphogenesis	GO_BiologicalProcess-EBI-UniProt-GOA-ACAP-ARAP_08.05.2020_00h00	2.67202e-08	2.33534e-05	9.3295e-30	6.06417e-28	[3, 4]	Group64	4.90308	43	[Bhlhe22, Cdh2, Chrna7, Cntnap2, Cobl, Cxcl12, Dcdc2a, Edn1, Enpp2, Fgf8, Fn1, Gbx2, Gja1, Itga1, Itpka, Kdr, Lama1, Lrrk2, Mapt, Mup6, Nefl, Nog, Nrcam, Ntn1, Otx2, Pak1, Pax6, Postn, Pou4f2, Prtg, Ptn, Rfx2, Robo2, Sema3a, Sema3c, Sema5a, Sh3gl2, Slitrk5, Syt4, Ttn, Vim, Wnt5a, Zic2]
GO:0035295	tube development	GO_BiologicalProcess-EBI-UniProt-GOA-ACAP-ARAP_08.05.2020_00h00	9.14841e-18	9.02948e-15	9.3295e-30	6.06417e-28	[3, 4]	Group64	5.98007	72	[Aldh1a2, Anxa1, Apela, Apln, Apob, Bmp4, Cav1, Cdh2, Cdx2, Chrna7, Cobl, Col3a1, Col8a1, Cxcl12, Cyp1b1, Cysltr1, Edn1, En1, Enpp2, Eya1, Fgf8, Fn1, Gadd45a, Gbx2, Gja1, Gjb1, Grem1, Grhl2, Gsta3, Has2, Hes3, Hopx, Jag1, Kdr, Klf2, Klf4, Lama1, Lef1, Lox, Mixl1, Myb, Mycn, Ndnf, Nog, Nrcam, Nrxn1, Ntn1, Pak1, Pax6, Pax8, Pdgfc, Pgr, Prdm1, Ptn, Robo2, Robo4, Sash1, Sema3c, Sema5a, Slc23a1, Spp1,…
GO:0042127	regulation of cell population proliferation	GO_BiologicalProcess-EBI-UniProt-GOA-ACAP-ARAP_08.05.2020_00h00	1.37379e-11	1.29548e-08	9.3295e-30	6.06417e-28	[3, 4]	Group64	4.32373	78	[Aldh1a2, Aldh3a1, Anxa1, Apela, Apln, Apod, Axin2, Bmp4, Btn2a2, Cav1, Ccn4, Cdh2, Cdk6, Cdx2, Chrna7, Cxcl12, Cyp1b1, Ddr2, Dpp4, Edn1, Efemp1, Enpp2, Enpp3, Eya1, Fcgr2b, Fgf15, Fgf17, Fgf5, Fgf8, Fn1, Gja1, Gpnmb, Grem1, Has2, Ifitm1, Ifitm3, Il23a, Il33, Inhba, Insm1, Itga1, Jag1, Kdm4c, Kdr, Klf4, Lef1, Lefty1, Lrrk2, Mcc, Meis2, Myb, Mycn, Nanog, Nog, Nr5a2, Ntn1, Pak1, Pax6, Pdgfc, Pgr, P…
GO:0045595	regulation of cell differentiation	GO_BiologicalProcess-EBI-UniProt-GOA-ACAP-ARAP_08.05.2020_00h00	3.36269e-15	3.26854e-12	9.3295e-30	6.06417e-28	[3, 4]	Group64	4.56778	93	[Anxa1, Apob, Axin2, Bmerb1, Bmp4, Btn2a2, Cass4, Cav1, Ccdc3, Ccn4, Cdh2, Cdk6, Cdx2, Cobl, Col3a1, Col5a2, Cxcl12, Ddr2, Dnmt3b, Dpysl3, Edn1, Efemp1, Enpp2, Eya1, Fn1, Fst, Fut9, Gcm1, Gdf3, Ghr, Gja1, Grem1, Grhl2, Has2, Hes2, Hes3, Hopx, Ifitm1, Il23a, Inhba, Insm1, Itpka, Jag1, Kdm4c, Kdr, Klf4, Lef1, Lox, Lpar1, Lrrk2, Mapt, Meis2, Mixl1, Myb, Mycn, Nanog, Ndnf, Nefl, Neurod1, Nexmif, Nog,…
GO:0048468	cell development	GO_BiologicalProcess-EBI-UniProt-GOA-ACAP-ARAP_08.05.2020_00h00	6.39608e-18	6.33852e-15	9.3295e-30	6.06417e-28	[3, 4]	Group64	4.45408	113	[Acta2, Aldh1a2, Apod, Arid5b, Aurkc, Axin2, Bhlhe22, Bmerb1, Bmp4, Cass4, Cav1, Ccn4, Cdh2, Cdk6, Chrna7, Cntnap2, Cobl, Col11a1, Col3a1, Cxcl12, Cyp26a1, Dcdc2a, Dnmt3b, Dpysl3, Edn1, Efemp1, Efhd1, En1, Enpp2, Eya1, F2rl1, Fcgr2b, Fgf15, Fgf8, Fn1, Fut9, Gabra5, Gbx2, Gfra1, Gja1, Grhl2, Has2, Hes2, Hes3, Hormad1, Insm1, Itga1, Itpka, Jag1, Jam2, Kdm4c, Kdr, Klf2, Klf4, Lama1, Lef1, Lox, Lpar1…
GO:0048638	regulation of developmental growth	GO_BiologicalProcess-EBI-UniProt-GOA-ACAP-ARAP_08.05.2020_00h00	7.72899e-06	0.00585085	9.3295e-30	6.06417e-28	[3, 4]	Group64	5.52885	23	[Bmp4, Ccn4, Cxcl12, Edn1, Fgf8, Fn1, Ghr, Gja1, Hopx, Mapt, Nog, Ntn1, Pak1, Plac8, Plcb1, Pou4f2, Sema3a, Sema3c, Sema5a, Syt4, Wnt5a, Zfpm2, Zp3]
GO:0048729	tissue morphogenesis	GO_BiologicalProcess-EBI-UniProt-GOA-ACAP-ARAP_08.05.2020_00h00	4.01663e-13	3.85998e-10	9.3295e-30	6.06417e-28	[3, 4]	Group64	6.5097	47	[Acta2, Aldh1a2, Apela, Astn2, Bmp4, Cobl, Col11a1, Col3a1, Cxcl12, Edn1, Eya1, Fgf8, Frem2, Fst, Gbx2, Gcm1, Gja1, Grem1, Grhl2, Inhba, Jag1, Kdr, Klf4, Lama1, Lef1, Mycn, Nanog, Nog, Ntn1, Pak1, Pax8, Pgr, Robo2, Sema3a, Sema3c, Sema5a, Sulf1, T, Tal1, Ttn, Vegfc, Wls, Wnt5a, Zfpm2, Zic2, Zic3, Zic5]
GO:0048731	system development	GO_BiologicalProcess-EBI-UniProt-GOA-ACAP-ARAP_08.05.2020_00h00	1.11449e-29	1.1223e-26	9.3295e-30	6.06417e-28	[3, 4]	Group64	4.01901	203	[AW551984, Acta2, Adamts5, Adamts6, Ahsg, Aldh1a2, Alox15, Anxa1, Apela, Apln, Apob, Apod, Arid5b, Axin2, Bhlhe22, Bmerb1, Bmp4, Bnc2, Btn2a2, Calcr, Cav1, Ccn4, Cdh2, Cdh9, Cdk6, Cdx1, Cdx2, Chrna7, Chrna9, Cntnap2, Cobl, Col11a1, Col3a1, Col5a2, Col8a1, Cxcl12, Cyp1b1, Cyp26a1, Cysltr1, Dcdc2a, Ddr2, Dnmt3b, Dock2, Dpysl3, Edn1, Efemp1, Efhd1, En1, Enpp2, Evx1, Eya1, Eya4, F2rl1, Fcgr2b, Fgf15,…
GO:0048736	appendage development	GO_BiologicalProcess-EBI-UniProt-GOA-ACAP-ARAP_08.05.2020_00h00	1.05768e-06	0.000854605	9.3295e-30	6.06417e-28	[3, 4]	Group64	7.94393	17	[Aldh1a2, Bmp4, En1, Fgf8, Frem2, Gja1, Grem1, Grhl2, Lef1, Mycn, Nog, Sall3, Sema3c, Slc40a1, Sp8, Sulf1, Wnt5a]
GO:0051270	regulation of cellular component movement	GO_BiologicalProcess-EBI-UniProt-GOA-ACAP-ARAP_08.05.2020_00h00	8.12531e-19	8.08468e-16	9.3295e-30	6.06417e-28	[3, 4]	Group64	6.39269	70	[Acta2, Anxa1, Apela, Apod, Bmerb1, Bmp4, Cass4, Cav1, Ccn4, Col3a1, Cxcl12, Cyp1b1, Ddr2, Ddx58, Dpp4, Dpysl3, Edn1, Efemp1, Enpp2, F2rl1, Fn1, Fut9, Gadd45a, Gja1, Gpnmb, Grem1, Has2, Ifitm1, Il23a, Il33, Insm1, Jag1, Jam2, Kdr, Klf4, Lama1, Lef1, Lpar1, Lrrc15, Mapt, Mcc, Myo1f, Nexmif, Nog, Ntn1, Onecut1, Pak1, Pax6, Pde4d, Pdgfc, Pgr, Plcb1, Postn, Pou4f2, Prdm14, Ptn, Robo4, Rsph4a, Sash1, …
GO:2000026	regulation of multicellular organismal development	GO_BiologicalProcess-EBI-UniProt-GOA-ACAP-ARAP_08.05.2020_00h00	8.90834e-18	8.80144e-15	9.3295e-30	6.06417e-28	[3, 4]	Group64	4.63287	106	[Ahsg, Anxa1, Apela, Axin2, Bmerb1, Bmp4, Btn2a2, Cav1, Ccn4, Cdh2, Cdk6, Cdx1, Cdx2, Chrna7, Cobl, Col3a1, Col5a2, Cxcl12, Cyp1b1, Cysltr1, Ddr2, Dnmt3b, Dpysl3, Edn1, Efemp1, Enpp2, Eya1, Fgf8, Fn1, Fst, Fut9, Gadd45a, Gbx2, Gcm1, Gdf3, Gja1, Gpc4, Grem1, Grhl2, Hes2, Hes3, Hopx, Il23a, Inhba, Irak3, Itpka, Jag1, Jam2, Kdm4c, Kdr, Klf2, Klf4, Lama1, Lef1, Lox, Lpar1, Lrrk2, Mapt, Meis2, Mixl1, …
GO:0050900	leukocyte migration	GO_BiologicalProcess-EBI-UniProt-GOA-ACAP-ARAP_08.05.2020_00h00	3.53303e-06	0.00275576	9.3295e-30	6.06417e-28	[2, 4, 5]	Group64	5.97826	22	[Anxa1, Apod, Cxcl12, Dpp4, Edn1, F2rl1, Fut9, Grem1, Il23a, Il33, Itga1, Jam2, Nlrp12, Pde4d, Plcb1, Ptn, Spp1, Tafa4, Tnfsf11, Vegfc, Wnt5a, Zp3]
GO:0003002	regionalization	GO_BiologicalProcess-EBI-UniProt-GOA-ACAP-ARAP_08.05.2020_00h00	5.73691e-17	5.64512e-14	9.3295e-30	6.06417e-28	[3, 4, 5]	Group64	9.94898	39	[Aldh1a2, Axin2, Bhlhe22, Bmp4, Cdx1, Cdx2, Cobl, Cyp26a1, Edn1, En1, Evx1, Fgf8, Gbx2, Gdf3, Grem1, Hes2, Hes3, Ifitm1, Lef1, Lefty1, Neurod1, Nog, Otx2, Pax6, Pax8, Pgap1, Ripply1, Robo2, Sema3a, Sema3c, Sp8, T, Tdgf1, Tshz1, Ttn, Wls, Wnt5a, Wnt8a, Zic3]
GO:0007498	mesoderm development	GO_BiologicalProcess-EBI-UniProt-GOA-ACAP-ARAP_08.05.2020_00h00	5.56426e-10	5.0913e-07	9.3295e-30	6.06417e-28	[4]	Group64	13.1783	17	[Apela, Bmp4, Eya1, Fgf8, Gdf3, Gja1, Inhba, Lef1, Mixl1, Nanog, Nog, Otx2, T, Tal1, Wls, Wnt5a, Zic2]
GO:0008284	positive regulation of cell population proliferation	GO_BiologicalProcess-EBI-UniProt-GOA-ACAP-ARAP_08.05.2020_00h00	1.19582e-10	1.11092e-07	9.3295e-30	6.06417e-28	[3, 4, 5]	Group64	5.05618	54	[Aldh1a2, Aldh3a1, Anxa1, Apela, Apln, Bmp4, Cav1, Ccn4, Cdk6, Cdx2, Chrna7, Cxcl12, Ddr2, Dpp4, Edn1, Efemp1, Enpp2, Eya1, Fgf15, Fgf17, Fgf5, Fgf8, Fn1, Gja1, Grem1, Has2, Il23a, Insm1, Kdm4c, Kdr, Lef1, Meis2, Myb, Mycn, Nanog, Nog, Ntn1, Pak1, Pax6, Pdgfc, Pgr, Plac8, Ptn, Sema5a, Spta1, Sulf1, T, Tcl1, Tdgf1, Vegfc, Vim, Wnt5a, Zfpm2, Zp3]
GO:0008285	negative regulation of cell population proliferation	GO_BiologicalProcess-EBI-UniProt-GOA-ACAP-ARAP_08.05.2020_00h00	2.42642e-05	0.0172033	9.3295e-30	6.06417e-28	[3, 4, 5]	Group64	4.3956	32	[Aldh1a2, Apln, Apod, Axin2, Bmp4, Btn2a2, Cav1, Cdk6, Cyp1b1, Enpp3, Fcgr2b, Gja1, Gpnmb, Grem1, Ifitm1, Ifitm3, Il33, Inhba, Insm1, Itga1, Klf4, Lefty1, Mcc, Nog, Pak1, Pax6, Pim2, Ptn, Sfrp4, Sulf1, Wnt5a, Zfp503]
GO:0009798	axis specification	GO_BiologicalProcess-EBI-UniProt-GOA-ACAP-ARAP_08.05.2020_00h00	5.1118e-10	4.68241e-07	9.3295e-30	6.06417e-28	[3, 4, 5]	Group64	15.625	15	[Axin2, Bmp4, Cdx1, Cdx2, Cobl, Gdf3, Lefty1, Otx2, Pax6, Pgap1, Ripply1, Tdgf1, Wls, Wnt5a, Wnt8a]
GO:0009880	embryonic pattern specification	GO_BiologicalProcess-EBI-UniProt-GOA-ACAP-ARAP_08.05.2020_00h00	1.56781e-07	0.000132793	9.3295e-30	6.06417e-28	[3, 4, 5]	Group64	15.0685	11	[Cobl, Gdf3, Meis2, Nanog, Ooep, Otx2, Pgap1, Ripply1, Sema3a, Tdgf1, Wnt5a]
GO:0032103	positive regulation of response to external stimulus	GO_BiologicalProcess-EBI-UniProt-GOA-ACAP-ARAP_08.05.2020_00h00	3.83358e-05	0.02626	9.3295e-30	6.06417e-28	[3, 4, 5]	Group64	5.12821	22	[Alox5ap, Ccn4, Clnk, Cxcl12, Edn1, F2rl1, Fn1, Il23a, Il33, Irgm1, Kdr, Lpar1, Lrrk2, Nlrc4, Ptn, Rasgrp1, Sash1, Sema5a, Tnfsf11, Vegfc, Wnt5a, Zp3]
GO:0035107	appendage morphogenesis	GO_BiologicalProcess-EBI-UniProt-GOA-ACAP-ARAP_08.05.2020_00h00	4.55701e-07	0.000379599	9.3295e-30	6.06417e-28	[3, 4, 5]	Group64	8.93855	16	[Aldh1a2, Bmp4, En1, Fgf8, Frem2, Gja1, Grem1, Grhl2, Lef1, Mycn, Nog, Sall3, Sema3c, Sp8, Sulf1, Wnt5a]
GO:0035239	tube morphogenesis	GO_BiologicalProcess-EBI-UniProt-GOA-ACAP-ARAP_08.05.2020_00h00	6.25832e-14	6.04554e-11	9.3295e-30	6.06417e-28	[3, 4, 5]	Group64	5.90674	57	[Aldh1a2, Anxa1, Apela, Apln, Apob, Bmp4, Cav1, Cdh2, Chrna7, Cobl, Col3a1, Col8a1, Cxcl12, Cyp1b1, Cysltr1, Edn1, Enpp2, Eya1, Fgf8, Fn1, Gadd45a, Gbx2, Gja1, Grem1, Grhl2, Has2, Jag1, Kdr, Klf2, Klf4, Lama1, Lef1, Lox, Mycn, Ndnf, Nog, Nrcam, Nrxn1, Ntn1, Pak1, Pax8, Pgr, Prdm1, Ptn, Robo4, Sash1, Sema5a, Sulf1, T, Tal1, Tdgf1, Vegfc, Wnt5a, Zfpm2, Zic2, Zic3, Zic5]
GO:0045596	negative regulation of cell differentiation	GO_BiologicalProcess-EBI-UniProt-GOA-ACAP-ARAP_08.05.2020_00h00	5.15208e-09	4.63172e-06	9.3295e-30	6.06417e-28	[3, 4, 5]	Group64	5.11628	44	[Anxa1, Axin2, Bmerb1, Bmp4, Cav1, Ccn4, Cdk6, Col3a1, Col5a2, Dpysl3, Efemp1, Fst, Gdf3, Grem1, Grhl2, Hopx, Jag1, Lpar1, Lrrk2, Meis2, Mixl1, Mycn, Nanog, Nexmif, Nog, Ntn1, Pak1, Pax6, Postn, Pou4f2, Prtg, Ptn, Sema3a, Sema3c, Sema5a, Stmn2, Syt4, Tal1, Ttpa, Vegfc, Vim, Wnt5a, Zfp608, Zfpm2]
GO:0045597	positive regulation of cell differentiation	GO_BiologicalProcess-EBI-UniProt-GOA-ACAP-ARAP_08.05.2020_00h00	1.15626e-13	1.11463e-10	9.3295e-30	6.06417e-28	[3, 4, 5]	Group64	5.43103	63	[Anxa1, Apob, Axin2, Bmp4, Btn2a2, Cass4, Ccdc3, Ccn4, Cdx2, Cobl, Cxcl12, Ddr2, Dnmt3b, Dpysl3, Edn1, Enpp2, Fn1, Fut9, Gdf3, Ghr, Gja1, Grem1, Has2, Hopx, Ifitm1, Il23a, Inhba, Insm1, Itpka, Jag1, Kdm4c, Kdr, Lef1, Lpar1, Mapt, Myb, Ndnf, Nefl, Neurod1, Nog, Ntn1, Pak1, Pax6, Pax8, Plcb1, Pou4f2, Ptn, Rasgrp1, Robo2, Ror1, Sema3a, Sema3c, Sema5a, Sfrp4, Stmn2, Syt4, Tal1, Tnfsf11, Vegfc, Vim, V…
GO:0048513	animal organ development	GO_BiologicalProcess-EBI-UniProt-GOA-ACAP-ARAP_08.05.2020_00h00	8.32249e-26	8.35578e-23	9.3295e-30	6.06417e-28	[3, 4, 5]	Group64	4.31012	164	[AW551984, Acta2, Adamts5, Adamts6, Ahsg, Aldh1a2, Alox15, Anxa1, Apela, Apln, Apod, Arid5b, Axin2, Bhlhe22, Bmerb1, Bmp4, Bnc2, Btn2a2, Calcr, Cav1, Ccn4, Cdh2, Cdk6, Cdx1, Cdx2, Chrna9, Cntnap2, Cobl, Col11a1, Col3a1, Col5a2, Col8a1, Cxcl12, Cyp1b1, Cyp26a1, Ddr2, Dock2, Edn1, Efemp1, En1, Evx1, Eya1, Eya4, F2rl1, Fcgr2b, Fgf15, Fgf8, Fn1, Foxd3, Frem2, Fst, Gabra5, Gbx2, Gcm1, Gdf3, Ghr, Gja1,…
GO:0048598	embryonic morphogenesis	GO_BiologicalProcess-EBI-UniProt-GOA-ACAP-ARAP_08.05.2020_00h00	4.82043e-16	4.7192e-13	9.3295e-30	6.06417e-28	[3, 4, 5]	Group64	7.25462	51	[Aldh1a2, Apela, Apln, Bmp4, Chrna9, Cobl, Col11a1, Col5a2, Col8a1, Edn1, Efemp1, En1, Eya1, Eya4, Fgf8, Fn1, Frem2, Gbx2, Gcm1, Gdf3, Gja1, Grem1, Grhl2, Hes3, Inhba, Klf4, Lef1, Lefty1, Mixl1, Mycn, Nanog, Neurod1, Nog, Ntn1, Otop1, Otx2, Pax6, Pax8, Slc40a1, Sp8, Sulf1, T, Tal1, Tdgf1, Tshz1, Vegfc, Wls, Wnt5a, Zic2, Zic3, Zic5]
GO:0048639	positive regulation of developmental growth	GO_BiologicalProcess-EBI-UniProt-GOA-ACAP-ARAP_08.05.2020_00h00	1.0157e-05	0.00751618	9.3295e-30	6.06417e-28	[3, 4, 5]	Group64	7.04846	16	[Ccn4, Cxcl12, Edn1, Fgf8, Fn1, Ghr, Hopx, Mapt, Ntn1, Pak1, Plcb1, Pou4f2, Sema5a, Syt4, Zfpm2, Zp3]
GO:0048863	stem cell differentiation	GO_BiologicalProcess-EBI-UniProt-GOA-ACAP-ARAP_08.05.2020_00h00	1.16514e-07	9.95026e-05	9.3295e-30	6.06417e-28	[4]	Group64	8.33333	19	[Aldh1a2, Bmp4, Cdk6, Cyp26a1, Edn1, Fgf15, Fn1, Gbx2, Grem1, Jag1, Kdm4c, Nanog, Pax6, Ptn, Sema3a, Sema3c, Sox21, T, Tal1]
GO:0050920	regulation of chemotaxis	GO_BiologicalProcess-EBI-UniProt-GOA-ACAP-ARAP_08.05.2020_00h00	2.84522e-06	0.00222781	9.3295e-30	6.06417e-28	[3, 4, 5]	Group64	7.3913	17	[Cxcl12, Dpp4, Edn1, F2rl1, Fn1, Grem1, Il23a, Kdr, Lpar1, Pou4f2, Ptn, Robo2, Sema3a, Sema3c, Sema5a, Vegfc, Wnt5a]
GO:0051271	negative regulation of cellular component movement	GO_BiologicalProcess-EBI-UniProt-GOA-ACAP-ARAP_08.05.2020_00h00	9.0787e-09	8.13452e-06	9.3295e-30	6.06417e-28	[3, 4, 5]	Group64	7.53012	25	[Apod, Bmerb1, Col3a1, Cxcl12, Cyp1b1, Dpp4, Dpysl3, Gadd45a, Gja1, Grem1, Ifitm1, Il33, Jag1, Klf4, Mcc, Nexmif, Nog, Plcb1, Ptn, Robo4, Sema3a, Sema3c, Sema5a, Sulf1, Wnt5a]
GO:0051272	positive regulation of cellular component movement	GO_BiologicalProcess-EBI-UniProt-GOA-ACAP-ARAP_08.05.2020_00h00	7.28704e-13	6.98098e-10	9.3295e-30	6.06417e-28	[3, 4, 5]	Group64	6.86901	43	[Acta2, Anxa1, Apela, Bmp4, Cass4, Cav1, Ccn4, Cxcl12, Cyp1b1, Ddr2, Edn1, Enpp2, F2rl1, Fn1, Gpnmb, Has2, Il23a, Insm1, Jam2, Kdr, Lef1, Lpar1, Lrrc15, Myo1f, Ntn1, Onecut1, Pak1, Pax6, Pdgfc, Pgr, Postn, Prdm14, Ptn, Sash1, Sema3a, Sema3c, Sema5a, Tdgf1, Ttll6, Vegfc, Wnt5a, Wnt5b, Zp3]
GO:0060429	epithelium development	GO_BiologicalProcess-EBI-UniProt-GOA-ACAP-ARAP_08.05.2020_00h00	6.29728e-25	6.31617e-22	9.3295e-30	6.06417e-28	[4]	Group64	6.85484	85	[Acta2, Aldh1a2, Anxa1, Apela, Astn2, Axin2, Bdh2, Bmp4, Cav1, Ccno, Cdh2, Cdk6, Cdx1, Cdx2, Cobl, Cxcl12, Edn1, En1, Eya1, F2rl1, Fgf8, Frem2, Fst, Gbx2, Gcm1, Gdf3, Gja1, Grem1, Grhl2, Gsta3, Hes3, Ifitm1, Inhba, Insm1, Jag1, Kdr, Klf2, Klf4, Lama1, Lef1, Lor, Mycn, Neurod1, Nog, Nphs1, Nr0b1, Nr5a2, Ntn1, Onecut1, Otx2, Pak1, Pax6, Pax8, Pde4d, Pgr, Pou2f3, Prdm1, Prlr, Ptn, Rfx6, Ripply1, Rob…
GO:0060537	muscle tissue development	GO_BiologicalProcess-EBI-UniProt-GOA-ACAP-ARAP_08.05.2020_00h00	2.10621e-05	0.0150383	9.3295e-30	6.06417e-28	[4]	Group64	5.06329	24	[AW551984, Aldh1a2, Bmp4, Cav1, Ccn4, Col11a1, Col3a1, Edn1, Eya1, Fgf8, Gja1, Grem1, Lef1, Lox, Msc, Nog, Nphs1, Pak1, Sema3c, T, Tdgf1, Ttn, Wnt5a, Zfpm2]
GO:0070848	response to growth factor	GO_BiologicalProcess-EBI-UniProt-GOA-ACAP-ARAP_08.05.2020_00h00	1.66924e-07	0.000141218	9.3295e-30	6.06417e-28	[4]	Group64	5.07757	36	[Anxa1, Apln, Bmp4, Cav1, Col3a1, Edn1, Fgf15, Fgf17, Fgf5, Fgf8, Fst, Gdf3, Gfra1, Grem1, Has2, Kdr, Klf4, Lef1, Lefty1, Lefty2, Lox, Meis2, Nanog, Nog, Nrxn1, Onecut1, Postn, Prdm14, Ptn, Sfrp4, Sh3gl2, Stmn2, Sulf1, Tdgf1, Vegfc, Wnt5a]
GO:2000145	regulation of cell motility	GO_BiologicalProcess-EBI-UniProt-GOA-ACAP-ARAP_08.05.2020_00h00	7.49129e-18	7.40889e-15	9.3295e-30	6.06417e-28	[3, 4, 5]	Group64	6.5	65	[Acta2, Anxa1, Apela, Apod, Bmerb1, Bmp4, Cass4, Cav1, Ccn4, Col3a1, Cxcl12, Cyp1b1, Ddr2, Ddx58, Dpp4, Dpysl3, Edn1, Efemp1, Enpp2, F2rl1, Fn1, Fut9, Gadd45a, Gja1, Gpnmb, Grem1, Has2, Ifitm1, Il23a, Il33, Insm1, Jag1, Jam2, Kdr, Klf4, Lama1, Lef1, Lpar1, Lrrc15, Mcc, Myo1f, Nexmif, Nog, Ntn1, Onecut1, Pak1, Pax6, Pdgfc, Pgr, Plcb1, Postn, Prdm14, Ptn, Robo4, Sash1, Sema3a, Sema3c, Sema5a, Sulf1…
GO:0000904	cell morphogenesis involved in differentiation	GO_BiologicalProcess-EBI-UniProt-GOA-ACAP-ARAP_08.05.2020_00h00	9.17074e-07	0.000745581	9.3295e-30	6.06417e-28	[4, 5]	Group64	4.60606	38	[Bhlhe22, Cass4, Cdh2, Chrna7, Cobl, Cxcl12, Dcdc2a, Enpp2, Fgf8, Fn1, Gbx2, Grhl2, Has2, Itpka, Lama1, Lef1, Lrrk2, Mapt, Nefl, Nog, Nrcam, Ntn1, Otx2, Pak1, Pax6, Postn, Pou4f2, Prtg, Ptn, Robo2, Sema3a, Sema3c, Sema5a, Slitrk5, Tal1, Vim, Wnt5a, Zic2]
GO:0001501	skeletal system development	GO_BiologicalProcess-EBI-UniProt-GOA-ACAP-ARAP_08.05.2020_00h00	4.33833e-10	3.98258e-07	9.3295e-30	6.06417e-28	[4, 5]	Group64	6.39432	36	[Arid5b, Axin2, Bmp4, Ccn4, Cdx1, Col11a1, Col3a1, Col5a2, Edn1, Efemp1, Eya1, Fgf8, Fst, Gdf3, Ghr, Gja1, Grem1, Grhl2, Has2, Kdr, Lox, Mycn, Nog, Pdgfc, Ripply1, Sfrp4, Slc40a1, Sp5, Sulf1, T, Tal1, Tnfsf11, Trps1, Vcan, Wnt5a, Wnt5b]
GO:0001655	urogenital system development	GO_BiologicalProcess-EBI-UniProt-GOA-ACAP-ARAP_08.05.2020_00h00	4.78834e-06	0.00367745	9.3295e-30	6.06417e-28	[4, 5]	Group64	5.69307	23	[Acta2, Aldh1a2, Anxa1, Arid5b, Bmp4, Cyp26a1, Eya1, Fgf8, Grem1, Gsta3, Has2, Jag1, Kcnj3, Lrrk2, Nog, Nphs1, Pax8, Prlr, Robo2, Spp1, Sulf1, Vcan, Wnt5a]
GO:0001667	ameboidal-type cell migration	GO_BiologicalProcess-EBI-UniProt-GOA-ACAP-ARAP_08.05.2020_00h00	2.26203e-12	2.15572e-09	9.3295e-30	6.06417e-28	[4, 5]	Group64	7.90068	35	[Acta2, Anxa1, Apela, Arid5b, Bmp4, Cenpv, Cxcl12, Cyp1b1, Ddr2, Dpp4, Enpp2, Fgf15, Fgf8, Fn1, Gadd45a, Gbx2, Gja1, Grem1, Has2, Kdr, Klf4, Lefty1, Mcc, Mixl1, Pak1, Pax6, Ptn, Sash1, Sema3a, Sema3c, Sema5a, T, Tdgf1, Vegfc, Wnt5a]
GO:0002009	morphogenesis of an epithelium	GO_BiologicalProcess-EBI-UniProt-GOA-ACAP-ARAP_08.05.2020_00h00	1.67686e-09	1.51923e-06	9.3295e-30	6.06417e-28	[4, 5]	Group64	6.08108	36	[Aldh1a2, Astn2, Bmp4, Cobl, Cxcl12, Edn1, Eya1, Fgf8, Frem2, Fst, Gbx2, Gcm1, Gja1, Grem1, Grhl2, Jag1, Kdr, Klf4, Lama1, Lef1, Mycn, Nog, Ntn1, Pak1, Pax8, Pgr, Sema3a, Sema3c, Sema5a, Sulf1, T, Vegfc, Wnt5a, Zic2, Zic3, Zic5]
GO:0007399	nervous system development	GO_BiologicalProcess-EBI-UniProt-GOA-ACAP-ARAP_08.05.2020_00h00	7.13824e-18	7.06686e-15	9.3295e-30	6.06417e-28	[4, 5]	Group64	4.44791	114	[Aldh1a2, Anxa1, Apob, Apod, Bhlhe22, Bmerb1, Bmp4, Cav1, Cdh2, Cdh9, Cdk6, Chrna7, Cntnap2, Cobl, Col3a1, Cxcl12, Cyp26a1, Dcdc2a, Dnmt3b, Dpysl3, Efemp1, Efhd1, En1, Enpp2, Evx1, Eya1, Fcgr2b, Fgf5, Fgf8, Fn1, Fut9, Gabra2, Gabra5, Gbx2, Gcm1, Gfra1, Gja1, Gpc4, Grhl2, Hes2, Hes3, Il33, Inhba, Insm1, Itga1, Itpka, Jag1, Jam2, Kdm4c, Kdr, Klf4, Lama1, Lef1, Lpar1, Lrrk2, Mapt, Mcf2, Meis2, Mmp24…
GO:0009792	embryo development ending in birth or egg hatching	GO_BiologicalProcess-EBI-UniProt-GOA-ACAP-ARAP_08.05.2020_00h00	5.42085e-13	5.20401e-10	9.3295e-30	6.06417e-28	[4, 5]	Group64	5.98389	52	[Aldh1a2, Apob, Axin2, Bmp4, Cdx1, Cdx2, Cobl, Col11a1, Edn1, En1, Evx1, Eya1, Fgf8, Foxd3, Gbx2, Gcm1, Gdf3, Gja1, Grhl2, Hes3, Hopx, Hormad1, Ifitm1, Kdm4c, Klf2, Klf4, Lef1, Lpar6, Myb, Mycn, Nog, Ooep, Otx2, Pax6, Prdm1, Prdm14, Ripply1, Scel, Sema3c, Slc40a1, Spic, Sulf1, T, Tdgf1, Ttn, Ttpa, Wnt5a, Zfp42, Zfpm2, Zic2, Zic5, Zp3]
GO:0009887	animal organ morphogenesis	GO_BiologicalProcess-EBI-UniProt-GOA-ACAP-ARAP_08.05.2020_00h00	1.82543e-16	1.79075e-13	9.3295e-30	6.06417e-28	[3, 4, 5, 6]	Group64	5.89255	68	[Acta2, Adamts5, Aldh1a2, Arid5b, Axin2, Bhlhe22, Bmp4, Cav1, Cdh2, Cdx1, Cdx2, Chrna9, Col11a1, Col3a1, Col5a2, Col8a1, Edn1, Efemp1, Eya1, Eya4, Fgf8, Fst, Gbx2, Ghr, Gja1, Grem1, Grhl2, Has2, Inhba, Jag1, Kdr, Lama1, Lef1, Lefty1, Lrrk2, Meis2, Mycn, Neurod1, Nog, Nr5a2, Ntn1, Otop1, Otx2, Pax6, Pax8, Pdgfc, Pgr, Prdm1, Ptn, Ripply1, Robo2, Sema3a, Sema3c, Sfrp4, Slc40a1, Sp5, Sulf1, T, Tnfsf1…
GO:0022604	regulation of cell morphogenesis	GO_BiologicalProcess-EBI-UniProt-GOA-ACAP-ARAP_08.05.2020_00h00	1.2798e-05	0.00936815	9.3295e-30	6.06417e-28	[4, 5]	Group64	4.87365	27	[Anxa1, Cass4, Cdh2, Cxcl12, Enpp2, Fn1, Has2, Itpka, Kdr, Lpar1, Lrrk2, Mapt, Nefl, Ntn1, Pak1, Postn, Pou4f2, Ptn, Robo2, Sema3a, Sema3c, Sema5a, Sprr2a3, Spta1, Syt4, Vim, Wnt5a]
GO:0030855	epithelial cell differentiation	GO_BiologicalProcess-EBI-UniProt-GOA-ACAP-ARAP_08.05.2020_00h00	5.51393e-13	5.28786e-10	9.3295e-30	6.06417e-28	[4, 5]	Group64	6.67656	45	[Acta2, Anxa1, Bdh2, Bmp4, Cav1, Ccno, Cdh2, Cdk6, Cdx2, F2rl1, Fgf8, Gdf3, Gja1, Grem1, Grhl2, Insm1, Jag1, Kdr, Klf2, Klf4, Lama1, Lef1, Lor, Mycn, Neurod1, Nphs1, Nr0b1, Nr5a2, Onecut1, Pax6, Pax8, Pde4d, Pgr, Pou2f3, Prdm1, Prlr, Ptn, Rfx6, Robo4, Scel, Sfrp4, Sprr2a3, Tgm3, Vim, Wnt5a]
GO:0031344	regulation of cell projection organization	GO_BiologicalProcess-EBI-UniProt-GOA-ACAP-ARAP_08.05.2020_00h00	9.94771e-06	0.00737126	9.3295e-30	6.06417e-28	[4, 5]	Group64	4.27046	36	[Bmp4, Cav1, Cdh2, Cobl, Cxcl12, Dcdc2a, Dpysl3, Efemp1, Enpp2, F2rl1, Fcgr2b, Fn1, Fut9, Itpka, Klf4, Lpar1, Lrrk2, Mapt, Ndnf, Nefl, Nrcam, Nrxn1, Ntn1, Pak1, Pax6, Pou4f2, Ptn, Robo2, Ror1, Sema3a, Sema3c, Sema5a, Stmn2, Syt4, Vim, Wnt5a]
GO:0032990	cell part morphogenesis	GO_BiologicalProcess-EBI-UniProt-GOA-ACAP-ARAP_08.05.2020_00h00	1.65307e-08	1.45801e-05	9.3295e-30	6.06417e-28	[4, 5]	Group64	5.20833	40	[Bhlhe22, Cdh2, Chrna7, Cntnap2, Cobl, Cxcl12, Dcdc2a, Enpp2, Fgf8, Fn1, Gbx2, Gja1, Itga1, Itpka, Kdr, Lama1, Lrrk2, Mapt, Mup6, Nefl, Nog, Nrcam, Ntn1, Otx2, Pak1, Pax6, Postn, Pou4f2, Prtg, Ptn, Robo2, Sema3a, Sema3c, Sema5a, Sh3gl2, Slitrk5, Syt4, Vim, Wnt5a, Zic2]
GO:0048332	mesoderm morphogenesis	GO_BiologicalProcess-EBI-UniProt-GOA-ACAP-ARAP_08.05.2020_00h00	3.35554e-08	2.91596e-05	9.3295e-30	6.06417e-28	[4, 5]	Group64	15.3846	12	[Apela, Bmp4, Eya1, Gja1, Inhba, Lef1, Nanog, Nog, T, Tal1, Wls, Wnt5a]
GO:0048864	stem cell development	GO_BiologicalProcess-EBI-UniProt-GOA-ACAP-ARAP_08.05.2020_00h00	1.52509e-06	0.00122008	9.3295e-30	6.06417e-28	[4, 5]	Group64	12.0879	11	[Aldh1a2, Bmp4, Cyp26a1, Edn1, Fgf15, Fn1, Gbx2, Jag1, Pax6, Sema3a, Sema3c]
GO:0048880	sensory system development	GO_BiologicalProcess-EBI-UniProt-GOA-ACAP-ARAP_08.05.2020_00h00	9.47022e-07	0.000768035	9.3295e-30	6.06417e-28	[4, 5]	Group64	5.75221	26	[Aldh1a2, Bhlhe22, Bmp4, Col5a2, Col8a1, Cyp1b1, Efemp1, Frem2, Gdf3, Gja1, Grhl2, Grm6, Inhba, Jag1, Kdr, Klf4, Lama1, Meis2, Neurod1, Otx2, Pax6, Pou4f2, Prdm1, Ptn, Trpm1, Vim]
GO:0060173	limb development	GO_BiologicalProcess-EBI-UniProt-GOA-ACAP-ARAP_08.05.2020_00h00	1.05768e-06	0.000854605	9.3295e-30	6.06417e-28	[4, 5]	Group64	7.94393	17	[Aldh1a2, Bmp4, En1, Fgf8, Frem2, Gja1, Grem1, Grhl2, Lef1, Mycn, Nog, Sall3, Sema3c, Slc40a1, Sp8, Sulf1, Wnt5a]
GO:0060284	regulation of cell development	GO_BiologicalProcess-EBI-UniProt-GOA-ACAP-ARAP_08.05.2020_00h00	2.99267e-10	2.75924e-07	9.3295e-30	6.06417e-28	[4, 5]	Group64	4.86957	56	[Axin2, Bmerb1, Bmp4, Cass4, Cav1, Ccn4, Cdh2, Cobl, Col3a1, Cxcl12, Dnmt3b, Dpysl3, Edn1, Efemp1, Enpp2, Eya1, Fn1, Fut9, Has2, Hes2, Hes3, Itpka, Jag1, Kdm4c, Kdr, Klf4, Lpar1, Lrrk2, Mapt, Myb, Mycn, Ndnf, Nefl, Neurod1, Nexmif, Nog, Nrcam, Ntn1, Pak1, Pax6, Postn, Pou4f2, Prtg, Ptn, Robo2, Ror1, Sema3a, Sema3c, Sema5a, Stmn2, Syt4, Tnfsf11, Ttpa, Vegfc, Vim, Wnt5a]
GO:0060326	cell chemotaxis	GO_BiologicalProcess-EBI-UniProt-GOA-ACAP-ARAP_08.05.2020_00h00	1.2309e-06	0.000992104	9.3295e-30	6.06417e-28	[4, 5]	Group64	6.60377	21	[Anxa1, Cxcl12, Dpp4, Edn1, Enpp2, F2rl1, Grem1, Il23a, Itga1, Kdr, Lef1, Lox, Lpar1, Pde4d, Ptn, Sema5a, Spp1, Tafa4, Tnfsf11, Vegfc, Wnt5a]
GO:0060541	respiratory system development	GO_BiologicalProcess-EBI-UniProt-GOA-ACAP-ARAP_08.05.2020_00h00	9.91015e-07	0.000802722	9.3295e-30	6.06417e-28	[4, 5]	Group64	7.25191	19	[Aldh1a2, Bmp4, Fgf8, Grhl2, Hopx, Kdr, Klf2, Lama1, Lef1, Lox, Msc, Mycn, Nog, Pgr, Ptn, Slc23a1, Wnt5a, Zfpm2, Zic3]
GO:0061053	somite development	GO_BiologicalProcess-EBI-UniProt-GOA-ACAP-ARAP_08.05.2020_00h00	7.9803e-10	7.27005e-07	9.3295e-30	6.06417e-28	[4, 5]	Group64	15.1515	15	[Aldh1a2, Axin2, Cdx1, Cdx2, Cobl, Gdf3, Ifitm1, Lef1, Nog, Otx2, Ripply1, Sema3c, T, Ttn, Wnt5a]
GO:0061138	morphogenesis of a branching epithelium	GO_BiologicalProcess-EBI-UniProt-GOA-ACAP-ARAP_08.05.2020_00h00	1.13984e-09	1.03725e-06	9.3295e-30	6.06417e-28	[3, 4, 5, 6]	Group64	9.44206	22	[Bmp4, Cxcl12, Edn1, Eya1, Fgf8, Gbx2, Gcm1, Grem1, Grhl2, Kdr, Lama1, Lef1, Mycn, Nog, Pak1, Pax8, Pgr, Sema3a, Sema3c, Sema5a, Sulf1, Wnt5a]
GO:0072359	circulatory system development	GO_BiologicalProcess-EBI-UniProt-GOA-ACAP-ARAP_08.05.2020_00h00	2.76051e-17	2.72186e-14	9.3295e-30	6.06417e-28	[4, 5]	Group64	5.85842	72	[AW551984, Acta2, Adamts6, Aldh1a2, Anxa1, Apela, Apln, Apob, Axin2, Bmp4, Cav1, Ccn4, Cdh2, Cdx2, Chrna7, Col11a1, Col3a1, Col8a1, Cxcl12, Cyp1b1, Cysltr1, Edn1, Enpp2, Eya1, Fgf15, Fgf8, Fn1, Frem2, Gadd45a, Gbx2, Gja1, Grem1, Grhl2, Has2, Hopx, Jag1, Kcnj3, Kdr, Klf2, Klf4, Lama1, Lef1, Lefty1, Lox, Mixl1, Ndnf, Nog, Nrcam, Nrxn1, Pak1, Pax6, Pax8, Pou4f2, Prdm1, Ptn, Robo2, Robo4, Sash1, Sema…
GO:2000146	negative regulation of cell motility	GO_BiologicalProcess-EBI-UniProt-GOA-ACAP-ARAP_08.05.2020_00h00	9.54522e-08	8.21843e-05	9.3295e-30	6.06417e-28	[3, 4, 5, 6]	Group64	7.40741	22	[Apod, Bmerb1, Col3a1, Cxcl12, Cyp1b1, Dpp4, Dpysl3, Gadd45a, Gja1, Grem1, Ifitm1, Il33, Jag1, Klf4, Mcc, Nexmif, Nog, Plcb1, Ptn, Robo4, Sema3a, Sulf1]
GO:2000147	positive regulation of cell motility	GO_BiologicalProcess-EBI-UniProt-GOA-ACAP-ARAP_08.05.2020_00h00	9.70427e-13	9.28698e-10	9.3295e-30	6.06417e-28	[3, 4, 5, 6]	Group64	6.94215	42	[Acta2, Anxa1, Apela, Bmp4, Cass4, Cav1, Ccn4, Cxcl12, Cyp1b1, Ddr2, Edn1, Enpp2, F2rl1, Fn1, Gpnmb, Has2, Il23a, Insm1, Jam2, Kdr, Lef1, Lpar1, Lrrc15, Myo1f, Ntn1, Onecut1, Pak1, Pax6, Pdgfc, Pgr, Postn, Prdm14, Ptn, Sash1, Sema3a, Sema3c, Sema5a, Tdgf1, Vegfc, Wnt5a, Wnt5b, Zp3]
GO:0030595	leukocyte chemotaxis	GO_BiologicalProcess-EBI-UniProt-GOA-ACAP-ARAP_08.05.2020_00h00	3.48252e-05	0.0240991	9.3295e-30	6.06417e-28	[3, 5, 6]	Group64	6.69643	15	[Anxa1, Cxcl12, Dpp4, Edn1, F2rl1, Grem1, Il23a, Itga1, Pde4d, Ptn, Spp1, Tafa4, Tnfsf11, Vegfc, Wnt5a]
GO:0001704	formation of primary germ layer	GO_BiologicalProcess-EBI-UniProt-GOA-ACAP-ARAP_08.05.2020_00h00	3.82673e-10	3.52442e-07	9.3295e-30	6.06417e-28	[3, 4, 5, 6, 7]	Group64	13.4921	17	[Apela, Bmp4, Col11a1, Col5a2, Col8a1, Eya1, Fn1, Gja1, Inhba, Lef1, Mixl1, Nanog, Nog, T, Tal1, Wls, Wnt5a]
GO:0001756	somitogenesis	GO_BiologicalProcess-EBI-UniProt-GOA-ACAP-ARAP_08.05.2020_00h00	4.1032e-10	3.77085e-07	9.3295e-30	6.06417e-28	[3, 4, 5, 6, 7]	Group64	17.5	14	[Aldh1a2, Axin2, Cdx1, Cdx2, Cobl, Gdf3, Ifitm1, Lef1, Otx2, Ripply1, Sema3c, T, Ttn, Wnt5a]
GO:0007369	gastrulation	GO_BiologicalProcess-EBI-UniProt-GOA-ACAP-ARAP_08.05.2020_00h00	1.84665e-12	1.7617e-09	9.3295e-30	6.06417e-28	[4, 5, 6]	Group64	11.7647	24	[Apela, Apln, Bmp4, Col11a1, Col5a2, Col8a1, Eya1, Fgf8, Fn1, Gdf3, Gja1, Inhba, Klf4, Lef1, Lefty1, Mixl1, Nanog, Nog, Otx2, T, Tal1, Tdgf1, Wls, Wnt5a]
GO:0007417	central nervous system development	GO_BiologicalProcess-EBI-UniProt-GOA-ACAP-ARAP_08.05.2020_00h00	4.1738e-12	3.95676e-09	9.3295e-30	6.06417e-28	[4, 5, 6]	Group64	5.27273	58	[Aldh1a2, Apod, Bhlhe22, Bmerb1, Bmp4, Cdh2, Cntnap2, Col3a1, Cxcl12, Cyp26a1, En1, Enpp2, Evx1, Fcgr2b, Fgf8, Gabra5, Gbx2, Gcm1, Grhl2, Hes3, Inhba, Lef1, Lpar1, Lrrk2, Meis2, Mycn, Nefl, Neurod1, Nog, Nrcam, Nrxn1, Otx2, Pak1, Pax6, Pax8, Pcdh19, Pgap1, Plcb1, Ptn, Robo2, Ror1, Sall3, Selenop, Sema3a, Sema5a, Slc23a1, Slitrk5, Syt4, Tal1, Ttn, Ttpa, Vcan, Vim, Wls, Wnt5a, Zic2, Zic3, Zic5]
GO:0007423	sensory organ development	GO_BiologicalProcess-EBI-UniProt-GOA-ACAP-ARAP_08.05.2020_00h00	2.93293e-12	2.78628e-09	9.3295e-30	6.06417e-28	[4, 5, 6]	Group64	6.47059	44	[Aldh1a2, Bhlhe22, Bmp4, Bnc2, Chrna9, Col11a1, Col5a2, Col8a1, Cyp1b1, Edn1, Efemp1, Eya1, Eya4, Fgf8, Frem2, Gabra5, Gbx2, Gdf3, Gja1, Grhl2, Grm6, Inhba, Jag1, Kdr, Klf4, Lama1, Lef1, Meis2, Mycn, Neurod1, Nog, Ntn1, Otop1, Otx2, Pax6, Pax8, Pou4f2, Prdm1, Ptn, Ror1, Trpm1, Tshz1, Vim, Wnt5a]
GO:0007507	heart development	GO_BiologicalProcess-EBI-UniProt-GOA-ACAP-ARAP_08.05.2020_00h00	3.44371e-11	3.2302e-08	9.3295e-30	6.06417e-28	[4, 5, 6]	Group64	6.21302	42	[AW551984, Adamts6, Aldh1a2, Apela, Apln, Axin2, Bmp4, Ccn4, Col11a1, Col3a1, Edn1, Eya1, Fgf15, Fgf8, Fn1, Frem2, Gja1, Grem1, Grhl2, Has2, Hopx, Jag1, Kdr, Lefty1, Lox, Mixl1, Nog, Pak1, Pax8, Pou4f2, Prdm1, Ptn, Robo2, Sema3c, Sypl2, T, Tdgf1, Ttn, Vcan, Wnt5a, Zfpm2, Zic3]
GO:0009952	anterior/posterior pattern specification	GO_BiologicalProcess-EBI-UniProt-GOA-ACAP-ARAP_08.05.2020_00h00	5.3733e-17	5.2927e-14	9.3295e-30	6.06417e-28	[4, 5, 6]	Group64	13.0252	31	[Aldh1a2, Axin2, Bmp4, Cdx1, Cdx2, Cobl, Cyp26a1, En1, Fgf8, Gbx2, Gdf3, Hes2, Hes3, Ifitm1, Lef1, Lefty1, Neurod1, Nog, Otx2, Pax6, Pgap1, Ripply1, Sema3c, T, Tdgf1, Tshz1, Ttn, Wls, Wnt5a, Wnt8a, Zic3]
GO:0009953	dorsal/ventral pattern formation	GO_BiologicalProcess-EBI-UniProt-GOA-ACAP-ARAP_08.05.2020_00h00	8.27886e-06	0.00624226	9.3295e-30	6.06417e-28	[4, 5, 6]	Group64	10.1852	11	[Axin2, Bmp4, Edn1, En1, Evx1, Fgf8, Grem1, Nog, Otx2, Pax6, Sp8]
GO:0010631	epithelial cell migration	GO_BiologicalProcess-EBI-UniProt-GOA-ACAP-ARAP_08.05.2020_00h00	3.50699e-05	0.0241982	9.3295e-30	6.06417e-28	[4, 5, 6]	Group64	5.86319	18	[Anxa1, Bmp4, Cyp1b1, Dpp4, Enpp2, Gadd45a, Grem1, Has2, Kdr, Klf4, Mcc, Ptn, Sash1, Sema3a, Sema5a, Tdgf1, Vegfc, Wnt5a]
GO:0010720	positive regulation of cell development	GO_BiologicalProcess-EBI-UniProt-GOA-ACAP-ARAP_08.05.2020_00h00	1.24484e-08	1.1104e-05	9.3295e-30	6.06417e-28	[4, 5, 6]	Group64	5.43634	38	[Bmp4, Cass4, Ccn4, Cobl, Cxcl12, Dnmt3b, Dpysl3, Edn1, Enpp2, Fn1, Fut9, Has2, Itpka, Kdm4c, Kdr, Lpar1, Mapt, Myb, Ndnf, Nefl, Neurod1, Nog, Ntn1, Pak1, Pax6, Pou4f2, Ptn, Robo2, Ror1, Sema3a, Sema3c, Sema5a, Stmn2, Syt4, Tnfsf11, Vegfc, Vim, Wnt5a]
GO:0010721	negative regulation of cell development	GO_BiologicalProcess-EBI-UniProt-GOA-ACAP-ARAP_08.05.2020_00h00	2.72288e-08	2.37708e-05	9.3295e-30	6.06417e-28	[4, 5, 6]	Group64	6.69975	27	[Bmerb1, Bmp4, Cav1, Col3a1, Dpysl3, Efemp1, Jag1, Lpar1, Lrrk2, Mycn, Nexmif, Nog, Ntn1, Pak1, Pax6, Postn, Pou4f2, Prtg, Ptn, Sema3a, Sema3c, Sema5a, Stmn2, Syt4, Ttpa, Vim, Wnt5a]
GO:0014706	striated muscle tissue development	GO_BiologicalProcess-EBI-UniProt-GOA-ACAP-ARAP_08.05.2020_00h00	2.79471e-05	0.019535	9.3295e-30	6.06417e-28	[5]	Group64	5.09978	23	[AW551984, Aldh1a2, Bmp4, Cav1, Ccn4, Col11a1, Edn1, Eya1, Fgf8, Gja1, Grem1, Lef1, Lox, Msc, Nog, Nphs1, Pak1, Sema3c, T, Tdgf1, Ttn, Wnt5a, Zfpm2]
GO:0016331	morphogenesis of embryonic epithelium	GO_BiologicalProcess-EBI-UniProt-GOA-ACAP-ARAP_08.05.2020_00h00	2.63006e-05	0.018463	9.3295e-30	6.06417e-28	[4, 5, 6]	Group64	7.25389	14	[Aldh1a2, Bmp4, Cobl, Fgf8, Grem1, Grhl2, Nog, Pax8, Sulf1, T, Vegfc, Wnt5a, Zic2, Zic5]
GO:0022008	neurogenesis	GO_BiologicalProcess-EBI-UniProt-GOA-ACAP-ARAP_08.05.2020_00h00	7.09794e-16	6.93469e-13	9.3295e-30	6.06417e-28	[4, 5, 6]	Group64	4.76443	90	[Aldh1a2, Anxa1, Apod, Bhlhe22, Bmerb1, Bmp4, Cav1, Cdh2, Cdk6, Chrna7, Cntnap2, Cobl, Col3a1, Cxcl12, Dcdc2a, Dnmt3b, Dpysl3, Efemp1, Efhd1, En1, Enpp2, Evx1, Eya1, Fcgr2b, Fgf5, Fgf8, Fn1, Fut9, Gabra5, Gbx2, Gcm1, Gfra1, Gja1, Hes2, Hes3, Il33, Inhba, Insm1, Itga1, Itpka, Jag1, Kdm4c, Kdr, Klf4, Lama1, Lef1, Lpar1, Lrrk2, Mapt, Mcf2, Mmp24, Myb, Mycn, Ndnf, Nefl, Neurod1, Nexmif, Nog, Nrcam, N…
GO:0030323	respiratory tube development	GO_BiologicalProcess-EBI-UniProt-GOA-ACAP-ARAP_08.05.2020_00h00	2.68188e-06	0.00210528	9.3295e-30	6.06417e-28	[4, 5, 6]	Group64	7.42358	17	[Aldh1a2, Bmp4, Fgf8, Grhl2, Hopx, Kdr, Klf2, Lama1, Lox, Mycn, Nog, Pgr, Ptn, Slc23a1, Wnt5a, Zfpm2, Zic3]
GO:0030334	regulation of cell migration	GO_BiologicalProcess-EBI-UniProt-GOA-ACAP-ARAP_08.05.2020_00h00	2.00156e-18	1.98755e-15	9.3295e-30	6.06417e-28	[4, 5, 6]	Group64	6.75818	64	[Acta2, Anxa1, Apela, Apod, Bmerb1, Bmp4, Cass4, Cav1, Ccn4, Col3a1, Cxcl12, Cyp1b1, Ddr2, Ddx58, Dpp4, Dpysl3, Edn1, Efemp1, Enpp2, F2rl1, Fn1, Fut9, Gadd45a, Gja1, Gpnmb, Grem1, Has2, Ifitm1, Il23a, Il33, Insm1, Jag1, Jam2, Kdr, Klf4, Lama1, Lef1, Lpar1, Lrrc15, Mcc, Myo1f, Nexmif, Nog, Ntn1, Onecut1, Pak1, Pax6, Pdgfc, Pgr, Plcb1, Postn, Ptn, Robo4, Sash1, Sema3a, Sema3c, Sema5a, Sulf1, Tdgf1,…
GO:0031346	positive regulation of cell projection organization	GO_BiologicalProcess-EBI-UniProt-GOA-ACAP-ARAP_08.05.2020_00h00	5.09005e-05	0.034256	9.3295e-30	6.06417e-28	[4, 5, 6]	Group64	4.79042	24	[Bmp4, Cobl, Cxcl12, Dpysl3, Efemp1, Enpp2, F2rl1, Fn1, Fut9, Itpka, Lpar1, Mapt, Ndnf, Nefl, Ntn1, Pak1, Pou4f2, Ptn, Robo2, Ror1, Sema5a, Stmn2, Syt4, Wnt5a]
GO:0035108	limb morphogenesis	GO_BiologicalProcess-EBI-UniProt-GOA-ACAP-ARAP_08.05.2020_00h00	4.55701e-07	0.000379599	9.3295e-30	6.06417e-28	[4, 5, 6]	Group64	8.93855	16	[Aldh1a2, Bmp4, En1, Fgf8, Frem2, Gja1, Grem1, Grhl2, Lef1, Mycn, Nog, Sall3, Sema3c, Sp8, Sulf1, Wnt5a]
GO:0035113	embryonic appendage morphogenesis	GO_BiologicalProcess-EBI-UniProt-GOA-ACAP-ARAP_08.05.2020_00h00	8.84196e-06	0.00661379	9.3295e-30	6.06417e-28	[4, 5, 6]	Group64	8.55263	13	[Aldh1a2, Bmp4, En1, Fgf8, Frem2, Gja1, Grem1, Grhl2, Lef1, Mycn, Nog, Sp8, Wnt5a]
GO:0035282	segmentation	GO_BiologicalProcess-EBI-UniProt-GOA-ACAP-ARAP_08.05.2020_00h00	4.24672e-11	3.97493e-08	9.3295e-30	6.06417e-28	[4, 5, 6]	Group64	15.4545	17	[Aldh1a2, Axin2, Bmp4, Cdx1, Cdx2, Cobl, Gdf3, Ifitm1, Lef1, Otx2, Ripply1, Sema3a, Sema3c, T, Tdgf1, Ttn, Wnt5a]
GO:0048568	embryonic organ development	GO_BiologicalProcess-EBI-UniProt-GOA-ACAP-ARAP_08.05.2020_00h00	2.61236e-13	2.5157e-10	9.3295e-30	6.06417e-28	[4, 5, 6]	Group64	7.53296	40	[Aldh1a2, Apela, Bmp4, Cdx2, Chrna9, Cobl, Col11a1, Edn1, Efemp1, En1, Eya1, Eya4, Fgf8, Foxd3, Gbx2, Gcm1, Gdf3, Gja1, Grhl2, Kdr, Lef1, Myb, Mycn, Neurod1, Nog, Ntn1, Otop1, Otx2, Pax6, Pax8, Pdgfc, Prdm1, Slc40a1, T, Tal1, Tshz1, Ttpa, Wnt5a, Zfpm2, Zic3]
GO:0048645	animal organ formation	GO_BiologicalProcess-EBI-UniProt-GOA-ACAP-ARAP_08.05.2020_00h00	1.81e-05	0.0130139	9.3295e-30	6.06417e-28	[3, 4, 5, 6, 7]	Group64	11.6883	9	[Axin2, Bmp4, Eya1, Fgf8, Nog, Pax8, Robo2, Sulf1, Wnt5a]
GO:0048732	gland development	GO_BiologicalProcess-EBI-UniProt-GOA-ACAP-ARAP_08.05.2020_00h00	9.5663e-06	0.00709819	9.3295e-30	6.06417e-28	[4, 5, 6]	Group64	4.85269	28	[Aldh1a2, Anxa1, Arid5b, Bmp4, Cav1, Cobl, Fgf8, Gja1, Insm1, Lama1, Lef1, Myb, Nog, Nr0b1, Ntn1, Onecut1, Pax6, Pax8, Pgr, Prlr, Ptn, Sema3a, Sema3c, Sulf1, Tnfsf11, Wls, Wnt5a, Zic3]
GO:0048858	cell projection morphogenesis	GO_BiologicalProcess-EBI-UniProt-GOA-ACAP-ARAP_08.05.2020_00h00	1.13769e-08	1.01596e-05	9.3295e-30	6.06417e-28	[4, 5, 6]	Group64	5.36451	39	[Bhlhe22, Cdh2, Chrna7, Cntnap2, Cobl, Cxcl12, Dcdc2a, Enpp2, Fgf8, Fn1, Gbx2, Gja1, Itga1, Itpka, Kdr, Lama1, Lrrk2, Mapt, Nefl, Nog, Nrcam, Ntn1, Otx2, Pak1, Pax6, Postn, Pou4f2, Prtg, Ptn, Robo2, Sema3a, Sema3c, Sema5a, Sh3gl2, Slitrk5, Syt4, Vim, Wnt5a, Zic2]
GO:0051960	regulation of nervous system development	GO_BiologicalProcess-EBI-UniProt-GOA-ACAP-ARAP_08.05.2020_00h00	4.5931e-10	4.21187e-07	9.3295e-30	6.06417e-28	[4, 5, 6]	Group64	4.86295	55	[Bmerb1, Bmp4, Cav1, Cdh2, Cobl, Col3a1, Cxcl12, Dnmt3b, Dpysl3, Efemp1, Enpp2, Eya1, Fn1, Fut9, Gbx2, Gpc4, Hes2, Hes3, Itpka, Jag1, Jam2, Kdm4c, Kdr, Klf4, Lpar1, Lrrk2, Mapt, Myb, Mycn, Ndnf, Nefl, Neurod1, Nexmif, Nog, Nrcam, Nrxn1, Ntn1, Pak1, Pax6, Pou4f2, Prtg, Ptn, Robo2, Ror1, Rxrg, Sema3a, Sema3c, Sema5a, Slitrk5, Stmn2, Syt4, Ttpa, Vegfc, Vim, Wnt5a]
GO:0051961	negative regulation of nervous system development	GO_BiologicalProcess-EBI-UniProt-GOA-ACAP-ARAP_08.05.2020_00h00	3.42448e-08	2.97245e-05	9.3295e-30	6.06417e-28	[3, 4, 5, 6, 7]	Group64	6.82415	26	[Bmerb1, Bmp4, Cav1, Col3a1, Dpysl3, Efemp1, Jag1, Jam2, Lpar1, Lrrk2, Mycn, Nexmif, Nog, Ntn1, Pax6, Pou4f2, Prtg, Ptn, Sema3a, Sema3c, Sema5a, Stmn2, Syt4, Ttpa, Vim, Wnt5a]
GO:0051962	positive regulation of nervous system development	GO_BiologicalProcess-EBI-UniProt-GOA-ACAP-ARAP_08.05.2020_00h00	6.92159e-07	0.000568955	9.3295e-30	6.06417e-28	[3, 4, 5, 6, 7]	Group64	4.94186	34	[Bmp4, Cobl, Cxcl12, Dnmt3b, Dpysl3, Enpp2, Fn1, Fut9, Itpka, Kdm4c, Kdr, Lpar1, Mapt, Myb, Ndnf, Nefl, Neurod1, Nog, Nrxn1, Ntn1, Pak1, Pax6, Pou4f2, Ptn, Robo2, Ror1, Sema3a, Sema5a, Slitrk5, Stmn2, Syt4, Vegfc, Vim, Wnt5a]
GO:0060485	mesenchyme development	GO_BiologicalProcess-EBI-UniProt-GOA-ACAP-ARAP_08.05.2020_00h00	1.77047e-08	1.55625e-05	9.3295e-30	6.06417e-28	[4, 5, 6]	Group64	7.82313	23	[Acta2, Aldh1a2, Axin2, Bmp4, Bnc2, Cyp26a1, Edn1, Fgf15, Fgf8, Fn1, Gbx2, Gja1, Grem1, Has2, Jag1, Lef1, Nog, Pax6, Robo2, Sema3a, Sema3c, Wnt5a, Zic2]
GO:0060562	epithelial tube morphogenesis	GO_BiologicalProcess-EBI-UniProt-GOA-ACAP-ARAP_08.05.2020_00h00	9.96416e-08	8.54925e-05	9.3295e-30	6.06417e-28	[4, 5, 6]	Group64	6.46766	26	[Aldh1a2, Bmp4, Cobl, Cxcl12, Edn1, Eya1, Fgf8, Gbx2, Gja1, Grem1, Grhl2, Kdr, Lama1, Lef1, Mycn, Nog, Ntn1, Pak1, Pax8, Pgr, Sema5a, T, Wnt5a, Zic2, Zic3, Zic5]
GO:0071363	cellular response to growth factor stimulus	GO_BiologicalProcess-EBI-UniProt-GOA-ACAP-ARAP_08.05.2020_00h00	1.80841e-07	0.000152811	9.3295e-30	6.06417e-28	[5]	Group64	5.14706	35	[Anxa1, Apln, Bmp4, Cav1, Col3a1, Edn1, Fgf15, Fgf17, Fgf5, Fgf8, Fst, Gdf3, Gfra1, Grem1, Has2, Kdr, Klf4, Lef1, Lefty1, Lefty2, Lox, Nanog, Nog, Nrxn1, Onecut1, Postn, Prdm14, Ptn, Sfrp4, Sh3gl2, Stmn2, Sulf1, Tdgf1, Vegfc, Wnt5a]
GO:0072001	renal system development	GO_BiologicalProcess-EBI-UniProt-GOA-ACAP-ARAP_08.05.2020_00h00	7.22367e-06	0.00548999	9.3295e-30	6.06417e-28	[4, 5, 6]	Group64	5.89888	21	[Acta2, Aldh1a2, Arid5b, Bmp4, Cyp26a1, Eya1, Fgf8, Grem1, Gsta3, Has2, Jag1, Kcnj3, Lrrk2, Nog, Nphs1, Pax8, Robo2, Spp1, Sulf1, Vcan, Wnt5a]
GO:0072358	cardiovascular system development	GO_BiologicalProcess-EBI-UniProt-GOA-ACAP-ARAP_08.05.2020_00h00	7.77872e-16	7.59203e-13	9.3295e-30	6.06417e-28	[4, 5, 6]	Group64	6.73195	55	[Acta2, Adamts6, Aldh1a2, Anxa1, Apela, Apln, Apob, Bmp4, Cav1, Cdh2, Cdx2, Chrna7, Col3a1, Col8a1, Cxcl12, Cyp1b1, Cysltr1, Edn1, Enpp2, Eya1, Fgf8, Fn1, Gadd45a, Gbx2, Gja1, Grem1, Has2, Jag1, Kcnj3, Kdr, Klf2, Klf4, Lama1, Lef1, Lox, Ndnf, Nog, Nrcam, Nrxn1, Pax6, Prdm1, Ptn, Robo2, Robo4, Sash1, Sema3c, Sema5a, Slitrk5, Sulf1, T, Tal1, Tdgf1, Vegfc, Wnt5a, Zfpm2]
GO:0003279	cardiac septum development	GO_BiologicalProcess-EBI-UniProt-GOA-ACAP-ARAP_08.05.2020_00h00	3.31565e-05	0.0229775	9.3295e-30	6.06417e-28	[3, 4, 6, 7, 8]	Group64	8.8	11	[Adamts6, Bmp4, Fgf8, Jag1, Nog, Pax8, Prdm1, Robo2, Sema3c, Wnt5a, Zfpm2]
GO:0001822	kidney development	GO_BiologicalProcess-EBI-UniProt-GOA-ACAP-ARAP_08.05.2020_00h00	1.40981e-05	0.0102352	9.3295e-30	6.06417e-28	[4, 5, 6, 7]	Group64	5.8309	20	[Acta2, Aldh1a2, Arid5b, Bmp4, Cyp26a1, Eya1, Fgf8, Grem1, Gsta3, Has2, Jag1, Kcnj3, Lrrk2, Nog, Nphs1, Pax8, Robo2, Spp1, Sulf1, Vcan]
GO:0001936	regulation of endothelial cell proliferation	GO_BiologicalProcess-EBI-UniProt-GOA-ACAP-ARAP_08.05.2020_00h00	2.53296e-05	0.017832	9.3295e-30	6.06417e-28	[5, 6]	Group64	8.33333	12	[Aldh1a2, Apela, Apln, Bmp4, Cav1, Cxcl12, Gja1, Kdr, Sema5a, Sulf1, Vegfc, Wnt5a]
GO:0001944	vasculature development	GO_BiologicalProcess-EBI-UniProt-GOA-ACAP-ARAP_08.05.2020_00h00	5.90118e-15	5.73004e-12	9.3295e-30	6.06417e-28	[4, 5, 6, 7]	Group64	6.60848	53	[Acta2, Adamts6, Aldh1a2, Anxa1, Apela, Apln, Apob, Bmp4, Cav1, Cdh2, Cdx2, Chrna7, Col3a1, Col8a1, Cxcl12, Cyp1b1, Cysltr1, Edn1, Enpp2, Eya1, Fgf8, Fn1, Gadd45a, Gbx2, Gja1, Grem1, Has2, Jag1, Kdr, Klf2, Klf4, Lama1, Lef1, Lox, Ndnf, Nog, Nrcam, Nrxn1, Pax6, Prdm1, Ptn, Robo2, Robo4, Sash1, Sema3c, Sema5a, Sulf1, T, Tal1, Tdgf1, Vegfc, Wnt5a, Zfpm2]
GO:0003007	heart morphogenesis	GO_BiologicalProcess-EBI-UniProt-GOA-ACAP-ARAP_08.05.2020_00h00	4.01392e-06	0.00311881	9.3295e-30	6.06417e-28	[4, 5, 6, 7]	Group64	6.59722	19	[Aldh1a2, Axin2, Bmp4, Col11a1, Eya1, Fgf8, Gja1, Grhl2, Has2, Jag1, Lefty1, Nog, Robo2, Sema3c, T, Ttn, Wnt5a, Zfpm2, Zic3]
GO:0003151	outflow tract morphogenesis	GO_BiologicalProcess-EBI-UniProt-GOA-ACAP-ARAP_08.05.2020_00h00	3.66533e-05	0.0252175	9.3295e-30	6.06417e-28	[3, 4, 5, 6, 7, 8]	Group64	10.7143	9	[Bmp4, Eya1, Fgf8, Jag1, Nog, Robo2, Sema3c, Wnt5a, Zfpm2]
GO:0007420	brain development	GO_BiologicalProcess-EBI-UniProt-GOA-ACAP-ARAP_08.05.2020_00h00	1.35677e-09	1.2333e-06	9.3295e-30	6.06417e-28	[4, 5, 6, 7]	Group64	5.34629	44	[Aldh1a2, Apod, Bhlhe22, Bmerb1, Bmp4, Cdh2, Cntnap2, Col3a1, Cxcl12, En1, Fcgr2b, Fgf8, Gabra5, Gbx2, Grhl2, Hes3, Inhba, Lef1, Lpar1, Lrrk2, Meis2, Nefl, Neurod1, Nog, Nrxn1, Otx2, Pak1, Pax6, Pcdh19, Pgap1, Plcb1, Ptn, Robo2, Sall3, Selenop, Sema3a, Sema5a, Slc23a1, Slitrk5, Syt4, Ttn, Wls, Wnt5a, Zic5]
GO:0009948	anterior/posterior axis specification	GO_BiologicalProcess-EBI-UniProt-GOA-ACAP-ARAP_08.05.2020_00h00	7.8917e-10	7.19723e-07	9.3295e-30	6.06417e-28	[4, 5, 6, 7]	Group64	21.0526	12	[Bmp4, Cdx1, Cdx2, Gdf3, Lefty1, Otx2, Pgap1, Ripply1, Tdgf1, Wls, Wnt5a, Wnt8a]
GO:0010769	regulation of cell morphogenesis involved in differentiation	GO_BiologicalProcess-EBI-UniProt-GOA-ACAP-ARAP_08.05.2020_00h00	2.50468e-05	0.0177081	9.3295e-30	6.06417e-28	[5, 6]	Group64	5.60224	20	[Cass4, Cdh2, Cxcl12, Enpp2, Fn1, Has2, Itpka, Lrrk2, Mapt, Nefl, Ntn1, Pak1, Postn, Pou4f2, Robo2, Sema3a, Sema3c, Sema5a, Vim, Wnt5a]
GO:0021915	neural tube development	GO_BiologicalProcess-EBI-UniProt-GOA-ACAP-ARAP_08.05.2020_00h00	1.0304e-05	0.00761467	9.3295e-30	6.06417e-28	[4, 5, 6, 7]	Group64	7.42574	15	[Aldh1a2, Bmp4, Cobl, En1, Fgf8, Gbx2, Grhl2, Hes3, Nog, Pax6, Sema3c, T, Wnt5a, Zic2, Zic5]
GO:0022612	gland morphogenesis	GO_BiologicalProcess-EBI-UniProt-GOA-ACAP-ARAP_08.05.2020_00h00	2.27851e-05	0.016223	9.3295e-30	6.06417e-28	[4, 5, 6, 7]	Group64	7.83133	13	[Bmp4, Cav1, Fgf8, Lama1, Nog, Ntn1, Pax6, Pgr, Ptn, Sema3a, Sema3c, Sulf1, Wnt5a]
GO:0030324	lung development	GO_BiologicalProcess-EBI-UniProt-GOA-ACAP-ARAP_08.05.2020_00h00	2.24129e-06	0.00176838	9.3295e-30	6.06417e-28	[4, 5, 6, 7]	Group64	7.52212	17	[Aldh1a2, Bmp4, Fgf8, Grhl2, Hopx, Kdr, Klf2, Lama1, Lox, Mycn, Nog, Pgr, Ptn, Slc23a1, Wnt5a, Zfpm2, Zic3]
GO:0030335	positive regulation of cell migration	GO_BiologicalProcess-EBI-UniProt-GOA-ACAP-ARAP_08.05.2020_00h00	4.52951e-12	4.28491e-09	9.3295e-30	6.06417e-28	[4, 5, 6, 7]	Group64	6.88468	40	[Acta2, Anxa1, Apela, Bmp4, Cass4, Cav1, Ccn4, Cxcl12, Cyp1b1, Ddr2, Edn1, Enpp2, F2rl1, Fn1, Gpnmb, Has2, Il23a, Insm1, Jam2, Kdr, Lef1, Lpar1, Lrrc15, Myo1f, Onecut1, Pak1, Pax6, Pdgfc, Pgr, Postn, Ptn, Sash1, Sema3a, Sema3c, Sema5a, Tdgf1, Vegfc, Wnt5a, Wnt5b, Zp3]
GO:0030336	negative regulation of cell migration	GO_BiologicalProcess-EBI-UniProt-GOA-ACAP-ARAP_08.05.2020_00h00	4.32736e-08	3.74749e-05	9.3295e-30	6.06417e-28	[4, 5, 6, 7]	Group64	7.74648	22	[Apod, Bmerb1, Col3a1, Cxcl12, Cyp1b1, Dpp4, Dpysl3, Gadd45a, Gja1, Grem1, Ifitm1, Il33, Jag1, Klf4, Mcc, Nexmif, Nog, Plcb1, Ptn, Robo4, Sema3a, Sulf1]
GO:0043009	chordate embryonic development	GO_BiologicalProcess-EBI-UniProt-GOA-ACAP-ARAP_08.05.2020_00h00	3.1111e-12	2.95243e-09	9.3295e-30	6.06417e-28	[5, 6]	Group64	5.87544	50	[Aldh1a2, Apob, Axin2, Bmp4, Cdx1, Cdx2, Cobl, Col11a1, Edn1, En1, Eya1, Fgf8, Foxd3, Gbx2, Gcm1, Gdf3, Gja1, Grhl2, Hes3, Hopx, Hormad1, Ifitm1, Kdm4c, Klf2, Klf4, Lef1, Lpar6, Myb, Mycn, Nog, Ooep, Otx2, Pax6, Prdm1, Prdm14, Ripply1, Sema3c, Slc40a1, Spic, Sulf1, T, Tdgf1, Ttn, Ttpa, Wnt5a, Zfp42, Zfpm2, Zic2, Zic5, Zp3]
GO:0048562	embryonic organ morphogenesis	GO_BiologicalProcess-EBI-UniProt-GOA-ACAP-ARAP_08.05.2020_00h00	1.37727e-08	1.22164e-05	9.3295e-30	6.06417e-28	[4, 5, 6, 7]	Group64	7.37463	25	[Aldh1a2, Bmp4, Chrna9, Col11a1, Edn1, Efemp1, Eya1, Eya4, Fgf8, Gbx2, Gja1, Grhl2, Mycn, Neurod1, Nog, Ntn1, Otop1, Otx2, Pax6, Pax8, Slc40a1, T, Tshz1, Wnt5a, Zic3]
GO:0048705	skeletal system morphogenesis	GO_BiologicalProcess-EBI-UniProt-GOA-ACAP-ARAP_08.05.2020_00h00	2.04026e-06	0.00161997	9.3295e-30	6.06417e-28	[4, 5, 6, 7]	Group64	6.90909	19	[Arid5b, Axin2, Bmp4, Cdx1, Col11a1, Eya1, Fgf8, Ghr, Grem1, Grhl2, Has2, Mycn, Nog, Ripply1, Sfrp4, Slc40a1, Sp5, Sulf1, T]
GO:0048754	branching morphogenesis of an epithelial tube	GO_BiologicalProcess-EBI-UniProt-GOA-ACAP-ARAP_08.05.2020_00h00	2.28526e-07	0.000191962	9.3295e-30	6.06417e-28	[4, 5, 6, 7]	Group64	8.85417	17	[Bmp4, Cxcl12, Edn1, Eya1, Fgf8, Gbx2, Grem1, Kdr, Lama1, Lef1, Mycn, Nog, Pak1, Pax8, Pgr, Sema5a, Wnt5a]
GO:0048762	mesenchymal cell differentiation	GO_BiologicalProcess-EBI-UniProt-GOA-ACAP-ARAP_08.05.2020_00h00	1.43089e-07	0.000121483	9.3295e-30	6.06417e-28	[4, 5, 6, 7]	Group64	8.22511	19	[Aldh1a2, Axin2, Bmp4, Cyp26a1, Edn1, Fgf15, Fgf8, Fn1, Gbx2, Gja1, Grem1, Has2, Jag1, Lef1, Nog, Pax6, Sema3a, Sema3c, Wnt5a]
GO:0090596	sensory organ morphogenesis	GO_BiologicalProcess-EBI-UniProt-GOA-ACAP-ARAP_08.05.2020_00h00	3.34496e-09	3.01715e-06	9.3295e-30	6.06417e-28	[4, 5, 6, 7]	Group64	7.91139	25	[Bhlhe22, Bmp4, Chrna9, Col11a1, Col5a2, Col8a1, Edn1, Efemp1, Eya1, Eya4, Fgf8, Gbx2, Jag1, Kdr, Nog, Ntn1, Otop1, Otx2, Pax6, Pax8, Prdm1, Ptn, Trpm1, Tshz1, Wnt5a]
GO:0110110	positive regulation of animal organ morphogenesis	GO_BiologicalProcess-EBI-UniProt-GOA-ACAP-ARAP_08.05.2020_00h00	9.04998e-06	0.00675128	9.3295e-30	6.06417e-28	[3, 4, 5, 6, 7, 8]	Group64	10.0917	11	[Bmp4, Edn1, Fgf8, Grem1, Jag1, Nog, Pax8, Ptn, Robo2, Sema3c, Wnt5a]
GO:0120035	regulation of plasma membrane bounded cell projection organization	GO_BiologicalProcess-EBI-UniProt-GOA-ACAP-ARAP_08.05.2020_00h00	8.21158e-06	0.00619974	9.3295e-30	6.06417e-28	[5, 6]	Group64	4.31655	36	[Bmp4, Cav1, Cdh2, Cobl, Cxcl12, Dcdc2a, Dpysl3, Efemp1, Enpp2, F2rl1, Fcgr2b, Fn1, Fut9, Itpka, Klf4, Lpar1, Lrrk2, Mapt, Ndnf, Nefl, Nrcam, Nrxn1, Ntn1, Pak1, Pax6, Pou4f2, Ptn, Robo2, Ror1, Sema3a, Sema3c, Sema5a, Stmn2, Syt4, Vim, Wnt5a]
GO:0150063	visual system development	GO_BiologicalProcess-EBI-UniProt-GOA-ACAP-ARAP_08.05.2020_00h00	7.68693e-07	0.000628791	9.3295e-30	6.06417e-28	[5, 6]	Group64	5.81656	26	[Aldh1a2, Bhlhe22, Bmp4, Col5a2, Col8a1, Cyp1b1, Efemp1, Frem2, Gdf3, Gja1, Grhl2, Grm6, Inhba, Jag1, Kdr, Klf4, Lama1, Meis2, Neurod1, Otx2, Pax6, Pou4f2, Prdm1, Ptn, Trpm1, Vim]
GO:0001568	blood vessel development	GO_BiologicalProcess-EBI-UniProt-GOA-ACAP-ARAP_08.05.2020_00h00	1.04226e-15	1.01621e-12	9.3295e-30	6.06417e-28	[3, 5, 6, 7, 8]	Group64	6.89207	53	[Acta2, Adamts6, Aldh1a2, Anxa1, Apela, Apln, Apob, Bmp4, Cav1, Cdh2, Cdx2, Chrna7, Col3a1, Col8a1, Cxcl12, Cyp1b1, Cysltr1, Edn1, Enpp2, Eya1, Fgf8, Fn1, Gadd45a, Gbx2, Gja1, Grem1, Has2, Jag1, Kdr, Klf2, Klf4, Lama1, Lef1, Lox, Ndnf, Nog, Nrcam, Nrxn1, Pax6, Prdm1, Ptn, Robo2, Robo4, Sash1, Sema3c, Sema5a, Sulf1, T, Tal1, Tdgf1, Vegfc, Wnt5a, Zfpm2]
GO:0030900	forebrain development	GO_BiologicalProcess-EBI-UniProt-GOA-ACAP-ARAP_08.05.2020_00h00	1.72967e-08	1.52211e-05	9.3295e-30	6.06417e-28	[3, 5, 6, 7, 8]	Group64	6.31579	30	[Aldh1a2, Bhlhe22, Bmerb1, Bmp4, Cdh2, Cntnap2, Col3a1, Cxcl12, Fgf8, Gbx2, Inhba, Lef1, Lpar1, Lrrk2, Nefl, Neurod1, Nog, Otx2, Pak1, Pax6, Pgap1, Plcb1, Ptn, Robo2, Sall3, Sema3a, Sema5a, Slitrk5, Wnt5a, Zic5]
GO:0001654	eye development	GO_BiologicalProcess-EBI-UniProt-GOA-ACAP-ARAP_08.05.2020_00h00	6.21798e-07	0.000512983	9.3295e-30	6.06417e-28	[5, 6, 7]	Group64	5.88235	26	[Aldh1a2, Bhlhe22, Bmp4, Col5a2, Col8a1, Cyp1b1, Efemp1, Frem2, Gdf3, Gja1, Grhl2, Grm6, Inhba, Jag1, Kdr, Klf4, Lama1, Meis2, Neurod1, Otx2, Pax6, Pou4f2, Prdm1, Ptn, Trpm1, Vim]
GO:0001707	mesoderm formation	GO_BiologicalProcess-EBI-UniProt-GOA-ACAP-ARAP_08.05.2020_00h00	1.81829e-08	1.59646e-05	9.3295e-30	6.06417e-28	[4, 5, 6, 7, 8]	Group64	16.2162	12	[Apela, Bmp4, Eya1, Gja1, Inhba, Lef1, Nanog, Nog, T, Tal1, Wls, Wnt5a]
GO:0014031	mesenchymal cell development	GO_BiologicalProcess-EBI-UniProt-GOA-ACAP-ARAP_08.05.2020_00h00	1.36422e-06	0.00109683	9.3295e-30	6.06417e-28	[4, 5, 6, 7, 8]	Group64	12.2222	11	[Aldh1a2, Bmp4, Cyp26a1, Edn1, Fgf15, Fn1, Gbx2, Jag1, Pax6, Sema3a, Sema3c]
GO:0030326	embryonic limb morphogenesis	GO_BiologicalProcess-EBI-UniProt-GOA-ACAP-ARAP_08.05.2020_00h00	8.84196e-06	0.00661379	9.3295e-30	6.06417e-28	[5, 6, 7]	Group64	8.55263	13	[Aldh1a2, Bmp4, En1, Fgf8, Frem2, Gja1, Grem1, Grhl2, Lef1, Mycn, Nog, Sp8, Wnt5a]
GO:0030903	notochord development	GO_BiologicalProcess-EBI-UniProt-GOA-ACAP-ARAP_08.05.2020_00h00	6.79854e-05	0.0450064	9.3295e-30	6.06417e-28	[5, 6, 7]	Group64	21.7391	5	[Cobl, Gdf3, Nog, T, Wnt5a]
GO:0043583	ear development	GO_BiologicalProcess-EBI-UniProt-GOA-ACAP-ARAP_08.05.2020_00h00	1.19256e-07	0.000101606	9.3295e-30	6.06417e-28	[5, 6, 7]	Group64	7.6087	21	[Bmp4, Chrna9, Col11a1, Edn1, Eya1, Eya4, Fgf8, Frem2, Gabra5, Gbx2, Jag1, Mycn, Neurod1, Nog, Ntn1, Otop1, Otx2, Pax8, Ror1, Tshz1, Wnt5a]
GO:0048699	generation of neurons	GO_BiologicalProcess-EBI-UniProt-GOA-ACAP-ARAP_08.05.2020_00h00	2.8682e-14	2.77928e-11	9.3295e-30	6.06417e-28	[5, 6, 7]	Group64	4.72665	83	[Aldh1a2, Apod, Bhlhe22, Bmerb1, Bmp4, Cav1, Cdh2, Chrna7, Cntnap2, Cobl, Col3a1, Cxcl12, Dcdc2a, Dnmt3b, Dpysl3, Efemp1, Efhd1, En1, Enpp2, Evx1, Eya1, Fcgr2b, Fgf8, Fn1, Fut9, Gabra5, Gbx2, Gfra1, Gja1, Hes2, Hes3, Inhba, Insm1, Itga1, Itpka, Jag1, Kdm4c, Kdr, Klf4, Lama1, Lef1, Lpar1, Lrrk2, Mapt, Mcf2, Myb, Mycn, Ndnf, Nefl, Neurod1, Nexmif, Nog, Nrcam, Nrxn1, Ntn1, Otx2, Pak1, Pax6, Postn, P…
GO:0048839	inner ear development	GO_BiologicalProcess-EBI-UniProt-GOA-ACAP-ARAP_08.05.2020_00h00	1.78106e-06	0.00142129	9.3295e-30	6.06417e-28	[3, 6, 7, 8]	Group64	7.28745	18	[Bmp4, Chrna9, Col11a1, Eya1, Eya4, Fgf8, Frem2, Gabra5, Gbx2, Jag1, Mycn, Neurod1, Ntn1, Otop1, Otx2, Pax8, Ror1, Wnt5a]
GO:0120039	plasma membrane bounded cell projection morphogenesis	GO_BiologicalProcess-EBI-UniProt-GOA-ACAP-ARAP_08.05.2020_00h00	9.42707e-09	8.43723e-06	9.3295e-30	6.06417e-28	[5, 6, 7]	Group64	5.40166	39	[Bhlhe22, Cdh2, Chrna7, Cntnap2, Cobl, Cxcl12, Dcdc2a, Enpp2, Fgf8, Fn1, Gbx2, Gja1, Itga1, Itpka, Kdr, Lama1, Lrrk2, Mapt, Nefl, Nog, Nrcam, Ntn1, Otx2, Pak1, Pax6, Postn, Pou4f2, Prtg, Ptn, Robo2, Sema3a, Sema3c, Sema5a, Sh3gl2, Slitrk5, Syt4, Vim, Wnt5a, Zic2]
GO:0021536	diencephalon development	GO_BiologicalProcess-EBI-UniProt-GOA-ACAP-ARAP_08.05.2020_00h00	2.47637e-07	0.000207768	9.3295e-30	6.06417e-28	[3, 4, 6, 7, 8, 9]	Group64	12.9032	12	[Aldh1a2, Bmp4, Cntnap2, Fgf8, Gbx2, Nog, Otx2, Pax6, Ptn, Sema3a, Sema5a, Wnt5a]
GO:0021537	telencephalon development	GO_BiologicalProcess-EBI-UniProt-GOA-ACAP-ARAP_08.05.2020_00h00	2.01205e-07	0.000169415	9.3295e-30	6.06417e-28	[3, 4, 6, 7, 8, 9]	Group64	7.09677	22	[Bhlhe22, Bmerb1, Bmp4, Cdh2, Cntnap2, Col3a1, Cxcl12, Fgf8, Inhba, Lef1, Lpar1, Lrrk2, Nefl, Neurod1, Otx2, Pax6, Plcb1, Robo2, Sall3, Sema3a, Slitrk5, Wnt5a]
GO:0030182	neuron differentiation	GO_BiologicalProcess-EBI-UniProt-GOA-ACAP-ARAP_08.05.2020_00h00	3.5972e-13	3.46051e-10	9.3295e-30	6.06417e-28	[4, 6, 7, 8]	Group64	4.75285	75	[Aldh1a2, Apod, Bhlhe22, Bmp4, Cav1, Cdh2, Chrna7, Cntnap2, Cobl, Cxcl12, Dcdc2a, Dnmt3b, Dpysl3, Efemp1, Efhd1, En1, Evx1, Eya1, Fcgr2b, Fgf8, Fn1, Fut9, Gabra5, Gbx2, Gfra1, Gja1, Hes3, Inhba, Insm1, Itga1, Itpka, Jag1, Kdm4c, Kdr, Klf4, Lama1, Lpar1, Lrrk2, Mapt, Mcf2, Mycn, Ndnf, Nefl, Neurod1, Nog, Nrcam, Nrxn1, Ntn1, Otx2, Pak1, Pax6, Postn, Pou4f2, Prdm1, Prtg, Ptn, Robo2, Ror1, Sall3, Sem…
GO:0048666	neuron development	GO_BiologicalProcess-EBI-UniProt-GOA-ACAP-ARAP_08.05.2020_00h00	1.11793e-10	1.04079e-07	9.3295e-30	6.06417e-28	[4, 5, 7, 8, 9]	Group64	4.71771	61	[Apod, Bhlhe22, Bmp4, Cdh2, Chrna7, Cntnap2, Cobl, Cxcl12, Dcdc2a, Dpysl3, Efemp1, Efhd1, En1, Fcgr2b, Fgf8, Fn1, Fut9, Gabra5, Gbx2, Gfra1, Gja1, Insm1, Itga1, Itpka, Kdr, Klf4, Lama1, Lpar1, Lrrk2, Mapt, Mcf2, Ndnf, Nefl, Neurod1, Nog, Nrcam, Nrxn1, Ntn1, Otx2, Pak1, Pax6, Postn, Pou4f2, Prdm1, Prtg, Ptn, Robo2, Ror1, Sall3, Sema3a, Sema3c, Sema5a, Sh3gl2, Slitrk5, Stmn2, Syt4, Tenm1, Trpm1, Vi…
GO:0001525	angiogenesis	GO_BiologicalProcess-EBI-UniProt-GOA-ACAP-ARAP_08.05.2020_00h00	1.42358e-08	1.2613e-05	9.3295e-30	6.06417e-28	[3, 4, 5, 6, 7, 8, 9, 10]	Group64	5.94595	33	[Anxa1, Apela, Apln, Bmp4, Cav1, Chrna7, Col8a1, Cxcl12, Cyp1b1, Cysltr1, Edn1, Enpp2, Fgf8, Fn1, Gadd45a, Gbx2, Grem1, Kdr, Klf2, Klf4, Lef1, Ndnf, Nrcam, Nrxn1, Ptn, Robo4, Sash1, Sema5a, Sulf1, Tal1, Tdgf1, Vegfc, Wnt5a]
GO:0001701	in utero embryonic development	GO_BiologicalProcess-EBI-UniProt-GOA-ACAP-ARAP_08.05.2020_00h00	1.30862e-06	0.00105344	9.3295e-30	6.06417e-28	[6, 7]	Group64	5.27273	29	[Apob, Cdx2, Edn1, Foxd3, Gcm1, Gdf3, Gja1, Grhl2, Hes3, Hopx, Hormad1, Kdm4c, Klf2, Klf4, Lef1, Lpar6, Myb, Nog, Ooep, Prdm1, Prdm14, Slc40a1, Spic, Tdgf1, Ttn, Ttpa, Zfp42, Zfpm2, Zp3]
GO:0008543	fibroblast growth factor receptor signaling pathway	GO_BiologicalProcess-EBI-UniProt-GOA-ACAP-ARAP_08.05.2020_00h00	2.08521e-06	0.00165357	9.3295e-30	6.06417e-28	[5, 6, 7, 8]	Group64	13.1579	10	[Apln, Fgf15, Fgf17, Fgf5, Fgf8, Nog, Nrxn1, Prdm14, Sulf1, Wnt5a]
GO:0014033	neural crest cell differentiation	GO_BiologicalProcess-EBI-UniProt-GOA-ACAP-ARAP_08.05.2020_00h00	1.89755e-06	0.00151045	9.3295e-30	6.06417e-28	[5, 6, 7, 8]	Group64	11.828	11	[Aldh1a2, Bmp4, Cyp26a1, Edn1, Fgf15, Fn1, Gbx2, Jag1, Pax6, Sema3a, Sema3c]
GO:0042471	ear morphogenesis	GO_BiologicalProcess-EBI-UniProt-GOA-ACAP-ARAP_08.05.2020_00h00	6.16004e-07	0.000509435	9.3295e-30	6.06417e-28	[5, 6, 7, 8]	Group64	10	14	[Chrna9, Col11a1, Edn1, Eya1, Eya4, Fgf8, Gbx2, Nog, Ntn1, Otop1, Otx2, Pax8, Tshz1, Wnt5a]
GO:0048514	blood vessel morphogenesis	GO_BiologicalProcess-EBI-UniProt-GOA-ACAP-ARAP_08.05.2020_00h00	9.86857e-14	9.52317e-11	9.3295e-30	6.06417e-28	[4, 5, 6, 7, 8, 9]	Group64	6.88623	46	[Anxa1, Apela, Apln, Apob, Bmp4, Cav1, Cdh2, Chrna7, Col3a1, Col8a1, Cxcl12, Cyp1b1, Cysltr1, Edn1, Enpp2, Eya1, Fgf8, Fn1, Gadd45a, Gbx2, Gja1, Grem1, Has2, Jag1, Kdr, Klf2, Klf4, Lama1, Lef1, Lox, Ndnf, Nog, Nrcam, Nrxn1, Prdm1, Ptn, Robo4, Sash1, Sema5a, Sulf1, T, Tal1, Tdgf1, Vegfc, Wnt5a, Zfpm2]
GO:0050767	regulation of neurogenesis	GO_BiologicalProcess-EBI-UniProt-GOA-ACAP-ARAP_08.05.2020_00h00	1.10667e-08	9.89359e-06	9.3295e-30	6.06417e-28	[5, 6, 7, 8]	Group64	4.76663	48	[Bmerb1, Bmp4, Cav1, Cdh2, Cobl, Col3a1, Cxcl12, Dnmt3b, Dpysl3, Efemp1, Enpp2, Eya1, Fn1, Fut9, Hes2, Hes3, Itpka, Jag1, Kdm4c, Kdr, Klf4, Lpar1, Lrrk2, Mapt, Myb, Mycn, Ndnf, Nefl, Neurod1, Nexmif, Nog, Nrcam, Ntn1, Pak1, Pax6, Pou4f2, Prtg, Ptn, Robo2, Ror1, Sema3a, Sema3c, Sema5a, Stmn2, Syt4, Vegfc, Vim, Wnt5a]
GO:0050768	negative regulation of neurogenesis	GO_BiologicalProcess-EBI-UniProt-GOA-ACAP-ARAP_08.05.2020_00h00	1.24565e-07	0.000106005	9.3295e-30	6.06417e-28	[4, 5, 6, 7, 8, 9]	Group64	6.79887	24	[Bmerb1, Bmp4, Cav1, Col3a1, Dpysl3, Efemp1, Jag1, Lpar1, Lrrk2, Mycn, Nexmif, Nog, Ntn1, Pax6, Pou4f2, Prtg, Ptn, Sema3a, Sema3c, Sema5a, Stmn2, Syt4, Vim, Wnt5a]
GO:0050769	positive regulation of neurogenesis	GO_BiologicalProcess-EBI-UniProt-GOA-ACAP-ARAP_08.05.2020_00h00	4.89045e-07	0.000405907	9.3295e-30	6.06417e-28	[4, 5, 6, 7, 8, 9]	Group64	5.20325	32	[Bmp4, Cobl, Cxcl12, Dnmt3b, Dpysl3, Enpp2, Fn1, Fut9, Itpka, Kdm4c, Kdr, Lpar1, Mapt, Myb, Ndnf, Nefl, Neurod1, Nog, Ntn1, Pak1, Pax6, Pou4f2, Ptn, Robo2, Ror1, Sema3a, Sema5a, Stmn2, Syt4, Vegfc, Vim, Wnt5a]
GO:2000826	regulation of heart morphogenesis	GO_BiologicalProcess-EBI-UniProt-GOA-ACAP-ARAP_08.05.2020_00h00	2.37735e-05	0.0168792	9.3295e-30	6.06417e-28	[5, 6, 7, 8]	Group64	15.5556	7	[Bmp4, Eya1, Jag1, Nog, Robo2, Sema3c, Wnt5a]
GO:0021872	forebrain generation of neurons	GO_BiologicalProcess-EBI-UniProt-GOA-ACAP-ARAP_08.05.2020_00h00	2.23164e-05	0.0159116	9.3295e-30	6.06417e-28	[4, 6, 7, 8, 9]	Group64	11.3924	9	[Fgf8, Gbx2, Inhba, Lef1, Pax6, Robo2, Sall3, Sema3a, Wnt5a]
GO:0060840	artery development	GO_BiologicalProcess-EBI-UniProt-GOA-ACAP-ARAP_08.05.2020_00h00	7.5656e-06	0.00574229	9.3295e-30	6.06417e-28	[4, 6, 7, 8, 9]	Group64	10.2804	11	[Adamts6, Apob, Bmp4, Col3a1, Eya1, Fgf8, Jag1, Lox, Nog, Prdm1, Robo2]
GO:0030917	midbrain-hindbrain boundary development	GO_BiologicalProcess-EBI-UniProt-GOA-ACAP-ARAP_08.05.2020_00h00	1.63536e-05	0.0118564	9.3295e-30	6.06417e-28	[3, 5, 6, 7, 8, 9, 10]	Group64	44.4444	4	[En1, Fgf8, Gbx2, Hes3]
GO:0014032	neural crest cell development	GO_BiologicalProcess-EBI-UniProt-GOA-ACAP-ARAP_08.05.2020_00h00	7.63036e-07	0.000624927	9.3295e-30	6.06417e-28	[5, 6, 7, 8, 9]	Group64	12.9412	11	[Aldh1a2, Bmp4, Cyp26a1, Edn1, Fgf15, Fn1, Gbx2, Jag1, Pax6, Sema3a, Sema3c]
GO:0021903	rostrocaudal neural tube patterning	GO_BiologicalProcess-EBI-UniProt-GOA-ACAP-ARAP_08.05.2020_00h00	4.67262e-06	0.00359324	9.3295e-30	6.06417e-28	[5, 6, 7, 8, 9]	Group64	35.7143	5	[En1, Fgf8, Gbx2, Hes3, Pax6]
GO:0045664	regulation of neuron differentiation	GO_BiologicalProcess-EBI-UniProt-GOA-ACAP-ARAP_08.05.2020_00h00	8.71355e-07	0.000710154	9.3295e-30	6.06417e-28	[5, 6, 7, 8, 9]	Group64	4.61725	38	[Bmp4, Cav1, Cdh2, Cobl, Cxcl12, Dnmt3b, Dpysl3, Efemp1, Eya1, Fn1, Fut9, Hes3, Itpka, Jag1, Kdm4c, Klf4, Lpar1, Lrrk2, Mapt, Mycn, Ndnf, Nefl, Neurod1, Nrcam, Ntn1, Pak1, Pax6, Pou4f2, Ptn, Robo2, Ror1, Sema3a, Sema3c, Sema5a, Stmn2, Syt4, Vim, Wnt5a]
GO:0060513	prostatic bud formation	GO_BiologicalProcess-EBI-UniProt-GOA-ACAP-ARAP_08.05.2020_00h00	6.13365e-05	0.0409114	9.3295e-30	6.06417e-28	[4, 5, 6, 7, 8, 9, 10]	Group64	33.3333	4	[Bmp4, Nog, Sulf1, Wnt5a]
GO:0031175	neuron projection development	GO_BiologicalProcess-EBI-UniProt-GOA-ACAP-ARAP_08.05.2020_00h00	6.38209e-09	5.72473e-06	9.3295e-30	6.06417e-28	[5, 6, 8, 9, 10]	Group64	4.62882	53	[Apod, Bhlhe22, Bmp4, Cdh2, Chrna7, Cntnap2, Cobl, Cxcl12, Dcdc2a, Dpysl3, Efemp1, Efhd1, Fcgr2b, Fgf8, Fn1, Fut9, Gbx2, Gfra1, Gja1, Itga1, Itpka, Kdr, Klf4, Lama1, Lpar1, Lrrk2, Mapt, Mcf2, Ndnf, Nefl, Nog, Nrcam, Nrxn1, Ntn1, Otx2, Pak1, Pax6, Postn, Pou4f2, Prtg, Ptn, Robo2, Ror1, Sema3a, Sema3c, Sema5a, Sh3gl2, Slitrk5, Stmn2, Syt4, Vim, Wnt5a, Zic2]
GO:0048667	cell morphogenesis involved in neuron differentiation	GO_BiologicalProcess-EBI-UniProt-GOA-ACAP-ARAP_08.05.2020_00h00	6.62661e-06	0.00504285	9.3295e-30	6.06417e-28	[5, 6, 8, 9, 10]	Group64	4.79134	31	[Bhlhe22, Cdh2, Chrna7, Cobl, Cxcl12, Dcdc2a, Fgf8, Fn1, Gbx2, Itpka, Lama1, Lrrk2, Mapt, Nefl, Nog, Nrcam, Ntn1, Otx2, Pak1, Pax6, Pou4f2, Prtg, Ptn, Robo2, Sema3a, Sema3c, Sema5a, Slitrk5, Vim, Wnt5a, Zic2]
GO:0001569	branching involved in blood vessel morphogenesis	GO_BiologicalProcess-EBI-UniProt-GOA-ACAP-ARAP_08.05.2020_00h00	3.18659e-05	0.0221149	9.3295e-30	6.06417e-28	[4, 5, 6, 7, 8, 9, 10, 11]	Group64	14.8936	7	[Cxcl12, Edn1, Fgf8, Gbx2, Kdr, Lef1, Sema5a]
GO:0002040	sprouting angiogenesis	GO_BiologicalProcess-EBI-UniProt-GOA-ACAP-ARAP_08.05.2020_00h00	4.76632e-05	0.0321727	9.3295e-30	6.06417e-28	[4, 5, 6, 7, 8, 9, 10, 11]	Group64	8.46154	11	[Anxa1, Apela, Bmp4, Grem1, Kdr, Klf2, Klf4, Lef1, Sema5a, Tdgf1, Vegfc]
GO:0021879	forebrain neuron differentiation	GO_BiologicalProcess-EBI-UniProt-GOA-ACAP-ARAP_08.05.2020_00h00	5.61611e-05	0.037628	9.3295e-30	6.06417e-28	[5, 6, 7, 8, 9, 10]	Group64	11.5942	8	[Fgf8, Gbx2, Inhba, Pax6, Robo2, Sall3, Sema3a, Wnt5a]
GO:0045666	positive regulation of neuron differentiation	GO_BiologicalProcess-EBI-UniProt-GOA-ACAP-ARAP_08.05.2020_00h00	1.3368e-05	0.00973193	9.3295e-30	6.06417e-28	[5, 6, 7, 8, 9, 10]	Group64	5.0813	25	[Bmp4, Cobl, Cxcl12, Dnmt3b, Dpysl3, Fn1, Fut9, Itpka, Kdm4c, Lpar1, Mapt, Ndnf, Nefl, Neurod1, Ntn1, Pak1, Pax6, Pou4f2, Ptn, Robo2, Ror1, Sema5a, Stmn2, Syt4, Wnt5a]
GO:0060686	negative regulation of prostatic bud formation	GO_BiologicalProcess-EBI-UniProt-GOA-ACAP-ARAP_08.05.2020_00h00	2.86715e-05	0.0200127	9.3295e-30	6.06417e-28	[3, 4, 5, 6, 7, 8, 9, 10, 11, 12]	Group64	75	3	[Bmp4, Sulf1, Wnt5a]
GO:0097485	neuron projection guidance	GO_BiologicalProcess-EBI-UniProt-GOA-ACAP-ARAP_08.05.2020_00h00	9.13448e-06	0.00680519	9.3295e-30	6.06417e-28	[3, 4, 5, 7, 8, 9, 10, 11, 12]	Group64	6.77291	17	[Cxcl12, Fgf8, Gbx2, Lama1, Nog, Nrcam, Ntn1, Otx2, Pax6, Pou4f2, Prtg, Robo2, Sema3a, Sema3c, Sema5a, Wnt5a, Zic2]
GO:0035904	aorta development	GO_BiologicalProcess-EBI-UniProt-GOA-ACAP-ARAP_08.05.2020_00h00	3.62705e-05	0.0249904	9.3295e-30	6.06417e-28	[5, 7, 8, 9, 10]	Group64	12.3077	8	[Adamts6, Col3a1, Eya1, Fgf8, Jag1, Lox, Prdm1, Robo2]
GO:0006366	transcription by RNA polymerase II	GO_BiologicalProcess-EBI-UniProt-GOA-ACAP-ARAP_08.05.2020_00h00	5.9188e-12	5.59327e-09	9.3295e-30	6.06417e-28	[6, 7, 8, 9, 10]	Group64	4.14313	88	[Apln, Arid5b, Ascl4, Bhlhe22, Bmp4, Bnc2, Cav1, Ccdc160, Cdk6, Cdx1, Cdx2, Ddx58, Dnmt3b, Ebf1, Edn1, En1, Evx1, Eya1, F2rl1, Fbp1, Fbp2, Foxd3, Fst, Gadd45a, Gbp4, Gbx2, Gcm1, Gja1, Grem1, Grhl2, Hes2, Hes3, Hopx, Il23a, Il33, Inhba, Insm1, Jag1, Kdm4c, Klf2, Klf4, Lef1, Lefty1, Meis2, Mixl1, Msc, Myb, Mycn, Nanog, Neurod1, Nkx1-2, Nog, Nr0b1, Nr5a2, Onecut1, Otx2, Pax6, Pax8, Pgr, Plac8, Pou2f…
GO:0006357	regulation of transcription by RNA polymerase II	GO_BiologicalProcess-EBI-UniProt-GOA-ACAP-ARAP_08.05.2020_00h00	1.59986e-12	1.52786e-09	9.3295e-30	6.06417e-28	[6, 7, 8, 9, 10, 11]	Group64	4.25121	88	[Apln, Arid5b, Ascl4, Bhlhe22, Bmp4, Bnc2, Cav1, Ccdc160, Cdk6, Cdx1, Cdx2, Ddx58, Dnmt3b, Ebf1, Edn1, En1, Evx1, Eya1, F2rl1, Fbp1, Fbp2, Foxd3, Fst, Gadd45a, Gbp4, Gbx2, Gcm1, Gja1, Grem1, Grhl2, Hes2, Hes3, Hopx, Il23a, Il33, Inhba, Insm1, Jag1, Kdm4c, Klf2, Klf4, Lef1, Lefty1, Meis2, Mixl1, Msc, Myb, Mycn, Nanog, Neurod1, Nkx1-2, Nog, Nr0b1, Nr5a2, Onecut1, Otx2, Pax6, Pax8, Pgr, Plac8, Pou2f…
GO:0007411	axon guidance	GO_BiologicalProcess-EBI-UniProt-GOA-ACAP-ARAP_08.05.2020_00h00	8.66745e-06	0.00649192	9.3295e-30	6.06417e-28	[4, 5, 6, 7, 8, 9, 10, 11, 12, 13]	Group64	6.8	17	[Cxcl12, Fgf8, Gbx2, Lama1, Nog, Nrcam, Ntn1, Otx2, Pax6, Pou4f2, Prtg, Robo2, Sema3a, Sema3c, Sema5a, Wnt5a, Zic2]
GO:0010975	regulation of neuron projection development	GO_BiologicalProcess-EBI-UniProt-GOA-ACAP-ARAP_08.05.2020_00h00	1.33544e-05	0.00973534	9.3295e-30	6.06417e-28	[6, 7, 8, 9, 10, 11]	Group64	4.64396	30	[Bmp4, Cdh2, Cobl, Cxcl12, Dpysl3, Efemp1, Fn1, Fut9, Itpka, Klf4, Lpar1, Lrrk2, Mapt, Ndnf, Nefl, Nrcam, Ntn1, Pak1, Pax6, Pou4f2, Ptn, Robo2, Ror1, Sema3a, Sema3c, Sema5a, Stmn2, Syt4, Vim, Wnt5a]
GO:0010976	positive regulation of neuron projection development	GO_BiologicalProcess-EBI-UniProt-GOA-ACAP-ARAP_08.05.2020_00h00	2.52819e-05	0.0178237	9.3295e-30	6.06417e-28	[5, 6, 7, 8, 9, 10, 11, 12]	Group64	5.42636	21	[Bmp4, Cobl, Cxcl12, Dpysl3, Fn1, Fut9, Itpka, Lpar1, Mapt, Ndnf, Nefl, Ntn1, Pak1, Pou4f2, Ptn, Robo2, Ror1, Sema5a, Stmn2, Syt4, Wnt5a]
GO:0021884	forebrain neuron development	GO_BiologicalProcess-EBI-UniProt-GOA-ACAP-ARAP_08.05.2020_00h00	7.224e-05	0.0477506	9.3295e-30	6.06417e-28	[6, 7, 8, 9, 10, 11]	Group64	16.2162	6	[Fgf8, Gbx2, Robo2, Sall3, Sema3a, Wnt5a]
GO:0048812	neuron projection morphogenesis	GO_BiologicalProcess-EBI-UniProt-GOA-ACAP-ARAP_08.05.2020_00h00	1.6847e-08	1.48422e-05	9.3295e-30	6.06417e-28	[6, 7, 8, 9, 10, 11]	Group64	5.37482	38	[Bhlhe22, Cdh2, Chrna7, Cntnap2, Cobl, Cxcl12, Dcdc2a, Fgf8, Fn1, Gbx2, Gja1, Itga1, Itpka, Kdr, Lama1, Lrrk2, Mapt, Nefl, Nog, Nrcam, Ntn1, Otx2, Pak1, Pax6, Postn, Pou4f2, Prtg, Ptn, Robo2, Sema3a, Sema3c, Sema5a, Sh3gl2, Slitrk5, Syt4, Vim, Wnt5a, Zic2]
GO:0061564	axon development	GO_BiologicalProcess-EBI-UniProt-GOA-ACAP-ARAP_08.05.2020_00h00	6.19846e-07	0.000511993	9.3295e-30	6.06417e-28	[6, 7, 9, 10, 11]	Group64	5.4717	29	[Apod, Bhlhe22, Cdh2, Cobl, Cxcl12, Fgf8, Fn1, Gbx2, Klf4, Lama1, Mapt, Nefl, Nog, Nrcam, Ntn1, Otx2, Pak1, Pax6, Pou4f2, Prtg, Ptn, Robo2, Sema3a, Sema3c, Sema5a, Slitrk5, Vim, Wnt5a, Zic2]
GO:0007409	axonogenesis	GO_BiologicalProcess-EBI-UniProt-GOA-ACAP-ARAP_08.05.2020_00h00	2.9788e-06	0.00232942	9.3295e-30	6.06417e-28	[6, 7, 8, 9, 10, 11, 12]	Group64	5.40541	26	[Bhlhe22, Cdh2, Cobl, Cxcl12, Fgf8, Fn1, Gbx2, Lama1, Mapt, Nefl, Nog, Nrcam, Ntn1, Otx2, Pak1, Pax6, Pou4f2, Prtg, Robo2, Sema3a, Sema3c, Sema5a, Slitrk5, Vim, Wnt5a, Zic2]
GO:0045944	positive regulation of transcription by RNA polymerase II	GO_BiologicalProcess-EBI-UniProt-GOA-ACAP-ARAP_08.05.2020_00h00	1.61647e-09	1.46613e-06	9.3295e-30	6.06417e-28	[6, 7, 8, 9, 10, 11, 12]	Group64	4.48669	59	[Apln, Bmp4, Ccdc160, Cdx1, Ddx58, Ebf1, Edn1, En1, Evx1, Eya1, F2rl1, Foxd3, Gbx2, Gcm1, Gja1, Grem1, Grhl2, Hes3, Il23a, Il33, Inhba, Jag1, Klf2, Klf4, Lef1, Meis2, Mixl1, Myb, Mycn, Nanog, Neurod1, Nkx1-2, Nog, Nr5a2, Onecut1, Otx2, Pax6, Pax8, Pgr, Plac8, Pou2f3, Pou4f2, Rfx2, Rfx6, Rxrg, Slc40a1, Sox21, Sp5, Sp8, Spic, T, Tal1, Tdgf1, Tnfsf11, Wnt5a, Zfp42, Zfpm2, Zic2, Zic3]
GO:0050770	regulation of axonogenesis	GO_BiologicalProcess-EBI-UniProt-GOA-ACAP-ARAP_08.05.2020_00h00	6.62858e-05	0.0439475	9.3295e-30	6.06417e-28	[6, 7, 8, 9, 10, 11, 12, 13]	Group64	6.66667	14	[Cdh2, Cxcl12, Fn1, Mapt, Nefl, Ntn1, Pak1, Pou4f2, Robo2, Sema3a, Sema3c, Sema5a, Vim, Wnt5a]
