# Supplementary material for: The Wnt/TCF7L1 transcriptional repressor axis drives primitive endoderm formation by antagonizing naive and formative pluripotency
Source: Nat Commun. 2023 Mar 3;14:1210. doi: 10.1038/s41467-023-36914-1 (PMC9984534; doi:10.1038/s41467-023-36914-1)
Supplement: Supplementary file 10 — Supplementary Data 7 [file 41467_2023_36914_MOESM10_ESM.xls]

## Sheet: ClueGO Results
GOID	GOTerm	Ontology Source	Term PValue	Term PValue Corrected with Benjamini-Hochberg	Group PValue	Group PValue Corrected with Benjamini-Hochberg	GOLevels	GOGroups	% Associated Genes	Nr. Genes	Associated Genes Found
GO:0032355	response to estradiol	GO_BiologicalProcess-EBI-UniProt-GOA-ACAP-ARAP_08.05.2020_00h00	0.00978455	0.0165402	0.00978455	0.0108475	[4, 5]	Group000	8.75	14	[Aldh1a1, Anxa1, Ccn2, Cryab, Dhh, Egfr, Fosl2, Itga2, Msx2, Nr2f2, Prkca, Ptgs2, Wnt7a, Zfp703]
GO:0033292	T-tubule organization	GO_BiologicalProcess-EBI-UniProt-GOA-ACAP-ARAP_08.05.2020_00h00	0.00247987	0.00488054	0.00247987	0.00299087	[5, 6]	Group001	42.8571	3	[Bin1, Dysf, Myof]
GO:0033622	integrin activation	GO_BiologicalProcess-EBI-UniProt-GOA-ACAP-ARAP_08.05.2020_00h00	0.0243823	0.0371155	0.0243823	0.0252056	[6]	Group002	15.3846	4	[Col16a1, Farp2, Pcsk5, Tln1]
GO:0034113	heterotypic cell-cell adhesion	GO_BiologicalProcess-EBI-UniProt-GOA-ACAP-ARAP_08.05.2020_00h00	0.000200313	0.000538748	0.000200313	0.000301987	[4]	Group003	16.9492	10	[Ager, Cd200, Cd47, Itga7, Itgav, Itgb1, Itgb3, Mbp, Parva, Perp]
GO:0034134	toll-like receptor 2 signaling pathway	GO_BiologicalProcess-EBI-UniProt-GOA-ACAP-ARAP_08.05.2020_00h00	0.0296727	0.0443856	0.0296727	0.0302814	[5, 6, 7]	Group004	18.75	3	[Cyba, Lyn, Pik3ap1]
GO:0034698	response to gonadotropin	GO_BiologicalProcess-EBI-UniProt-GOA-ACAP-ARAP_08.05.2020_00h00	0.013013	0.0212001	0.013013	0.0140738	[4, 5]	Group005	15.1515	5	[Ctsl, Efna5, Gata6, Itga3, Tgfbr3]
GO:0002076	osteoblast development	GO_BiologicalProcess-EBI-UniProt-GOA-ACAP-ARAP_08.05.2020_00h00	0.0115715	0.0190532	0.0115715	0.0126523	[4, 5]	Group006	19.0476	4	[Ache, Msx2, Runx2, Satb2]
GO:0042117	monocyte activation	GO_BiologicalProcess-EBI-UniProt-GOA-ACAP-ARAP_08.05.2020_00h00	0.000756426	0.00173946	0.000756426	0.00101709	[4, 5]	Group007	60	3	[Adam10, Adam9, Dysf]
GO:0002526	acute inflammatory response	GO_BiologicalProcess-EBI-UniProt-GOA-ACAP-ARAP_08.05.2020_00h00	0.0128151	0.0209252	0.0128151	0.0139356	[5]	Group008	9.02256	12	[Adam8, Adora1, C3, F3, Gata3, H2-T23, Pparg, Ptges, Ptgs2, Serpina3n, Serpinb9, Vnn1]
GO:0046513	ceramide biosynthetic process	GO_BiologicalProcess-EBI-UniProt-GOA-ACAP-ARAP_08.05.2020_00h00	0.0202679	0.0316109	0.0202679	0.0213403	[6, 7, 8]	Group009	10.9375	7	[Asah2, Ccn1, Sgms2, Smpd1, Sphk1, St6galnac5, St8sia2]
GO:0002544	chronic inflammatory response	GO_BiologicalProcess-EBI-UniProt-GOA-ACAP-ARAP_08.05.2020_00h00	0.0159911	0.0255314	0.0159911	0.0170629	[5]	Group010	17.3913	4	[Ptges, Thbs1, Unc13d, Vnn1]
GO:0048536	spleen development	GO_BiologicalProcess-EBI-UniProt-GOA-ACAP-ARAP_08.05.2020_00h00	0.00299321	0.00575432	0.00299321	0.00354553	[4, 5, 6, 7]	Group011	15.5556	7	[Barx1, Cdkn2b, Fas, Hoxb4, Nkx2-3, Nkx2-5, Tlx1]
GO:0048755	branching morphogenesis of a nerve	GO_BiologicalProcess-EBI-UniProt-GOA-ACAP-ARAP_08.05.2020_00h00	0.0205625	0.032001	0.0205625	0.0215365	[3, 4, 5, 6]	Group012	21.4286	3	[Cpe, Dlx2, Shox2]
GO:0050905	neuromuscular process	GO_BiologicalProcess-EBI-UniProt-GOA-ACAP-ARAP_08.05.2020_00h00	0.0167599	0.0266601	0.0167599	0.0177878	[4]	Group013	8.69565	12	[Aldh1a3, App, Clic5, Cntnap1, Hmx3, Hoxa1, Hoxc10, Kcna1, Npas3, Nr4a3, Pmp22, Tmem150c]
GO:0051451	myoblast migration	GO_BiologicalProcess-EBI-UniProt-GOA-ACAP-ARAP_08.05.2020_00h00	0.0205625	0.032001	0.0205625	0.0215365	[5, 6]	Group014	21.4286	3	[Anxa1, Megf10, Plekho1]
GO:0060004	reflex	GO_BiologicalProcess-EBI-UniProt-GOA-ACAP-ARAP_08.05.2020_00h00	0.0243823	0.0371155	0.0243823	0.0252056	[3]	Group015	15.3846	4	[Aldh1a3, Npnt, Nr4a3, Pmp22]
GO:0060065	uterus development	GO_BiologicalProcess-EBI-UniProt-GOA-ACAP-ARAP_08.05.2020_00h00	0.000875141	0.0019787	0.000875141	0.0011649	[4, 5, 6, 7]	Group016	22.2222	6	[Foxl2, Gata3, Hoxa10, Myocd, Tgfb2, Wnt7a]
GO:0060850	regulation of transcription involved in cell fate commitment	GO_BiologicalProcess-EBI-UniProt-GOA-ACAP-ARAP_08.05.2020_00h00	7.66154e-05	0.000229209	7.66154e-05	0.000126527	[4, 5, 7, 8, 9, 10, 11, 12]	Group017	33.3333	6	[Dlx2, Lbx1, Nr2f2, Pparg, Prox1, Sox17]
GO:0070278	extracellular matrix constituent secretion	GO_BiologicalProcess-EBI-UniProt-GOA-ACAP-ARAP_08.05.2020_00h00	0.0102665	0.0172066	0.0102665	0.0113188	[4, 6]	Group018	27.2727	3	[Ccn2, Creb3l1, Tnfrsf1a]
GO:0070459	prolactin secretion	GO_BiologicalProcess-EBI-UniProt-GOA-ACAP-ARAP_08.05.2020_00h00	0.000212056	0.000566796	0.000212056	0.000318484	[5, 6, 7, 8, 9]	Group019	50	4	[Abat, Anxa1, Anxa5, Egfr]
GO:0070555	response to interleukin-1	GO_BiologicalProcess-EBI-UniProt-GOA-ACAP-ARAP_08.05.2020_00h00	0.0142971	0.0231349	0.0142971	0.0152964	[5]	Group020	8.88889	12	[Adamts12, Ankrd1, Anxa1, App, Cd47, Cyba, Edn1, Hyal1, Il1r1, Prkca, Serpine1, Sox9]
GO:0071542	dopaminergic neuron differentiation	GO_BiologicalProcess-EBI-UniProt-GOA-ACAP-ARAP_08.05.2020_00h00	0.028198	0.0422969	0.028198	0.0288504	[5, 7, 8, 9]	Group021	12.5	5	[Dkk1, Foxa2, Lmx1b, Nr4a2, Tshr]
GO:0071670	smooth muscle cell chemotaxis	GO_BiologicalProcess-EBI-UniProt-GOA-ACAP-ARAP_08.05.2020_00h00	0.00384055	0.00721609	0.00384055	0.00448252	[5, 6, 7]	Group022	37.5	3	[Parva, Pdgfd, Slit2]
GO:0071711	basement membrane organization	GO_BiologicalProcess-EBI-UniProt-GOA-ACAP-ARAP_08.05.2020_00h00	0.00750364	0.0130317	0.00750364	0.0085084	[6]	Group023	17.2414	5	[Col4a1, Itgb1, Ntn4, Phldb2, Pmp22]
GO:0071800	podosome assembly	GO_BiologicalProcess-EBI-UniProt-GOA-ACAP-ARAP_08.05.2020_00h00	0.0136681	0.0221837	0.0136681	0.0147025	[6]	Group024	18.1818	4	[Farp2, Gsn, Lcp1, Palld]
GO:0099612	protein localization to axon	GO_BiologicalProcess-EBI-UniProt-GOA-ACAP-ARAP_08.05.2020_00h00	0.0166838	0.0265587	0.0166838	0.0177544	[4]	Group025	23.0769	3	[Cntn2, Cntnap1, Mal]
GO:1900019	regulation of protein kinase C activity	GO_BiologicalProcess-EBI-UniProt-GOA-ACAP-ARAP_08.05.2020_00h00	0.00384055	0.00721609	0.00384055	0.00448252	[8, 9, 10, 11]	Group026	37.5	3	[Cemip, Egfr, Tcim]
GO:1904424	regulation of GTP binding	GO_BiologicalProcess-EBI-UniProt-GOA-ACAP-ARAP_08.05.2020_00h00	0.00802496	0.0138368	0.00802496	0.00904798	[4]	Group027	21.0526	4	[Pbxip1, Rapgef3, Ripor1, Tgfb2]
GO:1990504	dense core granule exocytosis	GO_BiologicalProcess-EBI-UniProt-GOA-ACAP-ARAP_08.05.2020_00h00	0.00771216	0.0133401	0.00771216	0.00872	[6, 7, 8, 9]	Group028	30	3	[Baiap3, Cadps, Unc13d]
GO:0045104	intermediate filament cytoskeleton organization	GO_BiologicalProcess-EBI-UniProt-GOA-ACAP-ARAP_08.05.2020_00h00	0.03092	0.0460279	0.03092	0.0313933	[3, 6]	Group029	10.9091	6	[Arhgef28, Des, Krt18, Krt20, Prph, Vim]
KEGG:00532	Glycosaminoglycan biosynthesis	KEGG_08.05.2020	0.00135151	0.0029007	0.00135151	0.00171853	[-1]	Group030	25	5	[Chpf2, Chst11, Chst14, Chsy3, Ust]
KEGG:04010	MAPK signaling pathway	KEGG_08.05.2020	0.00105876	0.00234713	0.00105876	0.0013816	[-1]	Group031	8.5034	25	[Bdnf, Cacna1h, Csf1, Csf1r, Dusp5, Dusp8, Efna5, Egfr, Fas, Flnc, Fos, Gng12, Igf2, Il1r1, Kitl, Mef2c, Nfatc1, Ntf3, Pdgfd, Pdgfra, Prkca, Tgfb2, Tgfb3, Tgfbr2, Tnfrsf1a]
KEGG:04071	Sphingolipid signaling pathway	KEGG_08.05.2020	0.00279504	0.00541681	0.00279504	0.00333062	[-1]	Group032	10.4839	13	[Adora1, Asah2, Ctsd, Gab2, Pik3r3, Pld1, Ppp2r2b, Prkca, S1pr1, Sgms2, Smpd1, Sphk1, Tnfrsf1a]
KEGG:04145	Phagosome	KEGG_08.05.2020	0.0248951	0.0377098	0.0248951	0.0256027	[-1]	Group033	7.77778	14	[C1ra, C3, Ctsl, Cyba, Dync1i1, H2-T23, Itga2, Itgav, Itgb1, Itgb3, Olr1, Pla2r1, Rilp, Thbs1]
KEGG:04210	Apoptosis	KEGG_08.05.2020	0.000268513	0.000702038	0.000268513	0.000397279	[-1]	Group034	11.7647	16	[Capn2, Casp12, Ctsb, Ctsd, Ctsl, Ctso, Ctsw, Fas, Fos, Itpr2, Lmna, Parp3, Parp4, Pik3r3, Septin4, Tnfrsf1a]
KEGG:04380	Osteoclast differentiation	KEGG_08.05.2020	3.79698e-05	0.000123905	3.79698e-05	6.8072e-05	[-1]	Group035	13.2812	17	[Camk4, Csf1, Csf1r, Cyba, Fhl2, Fos, Fosl1, Fosl2, Gab2, Il1r1, Itgb3, Nfatc1, Pik3r3, Pparg, Tgfb2, Tgfbr2, Tnfrsf1a]
KEGG:04514	Cell adhesion molecules (CAMs)	KEGG_08.05.2020	5.74511e-05	0.000176276	5.74511e-05	9.73002e-05	[-1]	Group036	11.6279	20	[Alcam, Cd28, Cd99l2, Cdh2, Cdh5, Cldn23, Cntn1, Cntn2, Cntnap1, H2-T23, Itgav, Itgb1, Ntng2, Ptprm, Pvr, Sdc2, Sdc3, Tigit, Vsir, Vtcn1]
KEGG:04610	Complement and coagulation cascades	KEGG_08.05.2020	0.000664449	0.00154942	0.000664449	0.000908765	[-1]	Group037	12.9032	12	[C1ra, C3, C3ar1, Cd55, F3, Masp1, Plat, Plau, Plaur, Procr, Serpine1, Thbd]
KEGG:05202	Transcriptional misregulation in cancer	KEGG_08.05.2020	0.000146964	0.000406935	0.000146964	0.00022938	[-1]	Group038	10.8696	20	[Baiap3, Ccnd2, Cdkn1a, Csf1r, Fli1, H3c2, Hoxa10, Maf, Mef2c, Meis1, Nr4a3, Pax3, Plat, Plau, Pparg, Runx1, Runx2, Tgfbr2, Tlx1, Tmprss2]
KEGG:05418	Fluid shear stress and atherosclerosis	KEGG_08.05.2020	0.00146828	0.00311107	0.00146828	0.00185516	[-1]	Group039	10.4167	15	[Cdh5, Ctsl, Cyba, Edn1, Fos, Gsto1, Il1r1, Itgav, Itgb3, Mef2c, Pik3r3, Plat, Sdc2, Thbd, Tnfrsf1a]
GO:0003707	steroid hormone receptor activity	GO_BiologicalProcess-EBI-UniProt-GOA-ACAP-ARAP_08.05.2020_00h00	0.0334109	0.0491591	0.0334109	0.0336646	[5, 6, 7, 8]	Group040	10.7143	6	[Nr2f2, Nr4a2, Nr4a3, Nr5a1, Paqr7, Pparg]
GO:0001570	vasculogenesis	GO_BiologicalProcess-EBI-UniProt-GOA-ACAP-ARAP_08.05.2020_00h00	0.000101215	0.000292655	0.000101215	0.000163754	[4, 5, 6, 7, 8, 9, 10]	Group041	14	14	[Adm, Emp2, Foxf1, Hdac7, Itgav, Myo1e, Myocd, Nkx2-5, Nrp1, Sox17, Tbx20, Tgfbr2, Tgfbr3, Wnt7a]
GO:0005200	structural constituent of cytoskeleton	GO_BiologicalProcess-EBI-UniProt-GOA-ACAP-ARAP_08.05.2020_00h00	0.0335777	0.049371	0.0335777	0.0337473	[6]	Group042	9.85915	7	[Des, Mybpc3, Tln1, Tnnt2, Tpm1, Tpm2, Vim]
GO:0006054	N-acetylneuraminate metabolic process	GO_BiologicalProcess-EBI-UniProt-GOA-ACAP-ARAP_08.05.2020_00h00	0.0166838	0.0265587	0.0166838	0.0177544	[5, 6]	Group043	23.0769	3	[Cmah, Nagk, St3gal1]
GO:0006491	N-glycan processing	GO_BiologicalProcess-EBI-UniProt-GOA-ACAP-ARAP_08.05.2020_00h00	0.0296727	0.0443856	0.0296727	0.0302814	[5, 6]	Group044	18.75	3	[Man1a, Man1c1, St8sia2]
GO:0006929	substrate-dependent cell migration	GO_BiologicalProcess-EBI-UniProt-GOA-ACAP-ARAP_08.05.2020_00h00	0.000235867	0.000624251	0.000235867	0.000352913	[4, 5]	Group045	23.3333	7	[Adam8, Itga11, Itga2, Nrp1, Slit2, Ston1, Tnfrsf12a]
GO:0007009	plasma membrane organization	GO_BiologicalProcess-EBI-UniProt-GOA-ACAP-ARAP_08.05.2020_00h00	0.000131336	0.000369833	0.000131336	0.000206608	[5]	Group046	13.0435	15	[Ano3, Ano4, Baiap2l1, Bin1, Dmkn, Dysf, Ehd2, Fat4, Gsn, Micall1, Myof, Plscr2, Sh3tc2, Snx33, Tgfb2]
GO:0007157	heterophilic cell-cell adhesion via plasma membrane cell adhesion molecules	GO_BiologicalProcess-EBI-UniProt-GOA-ACAP-ARAP_08.05.2020_00h00	0.00165422	0.00344749	0.00165422	0.00205743	[5]	Group047	15.3846	8	[Alcam, Cdh2, Dchs1, Fat4, Lgals1, Mcam, Pvr, Scarf2]
GO:0007494	midgut development	GO_BiologicalProcess-EBI-UniProt-GOA-ACAP-ARAP_08.05.2020_00h00	0.0205625	0.032001	0.0205625	0.0215365	[5, 6, 7]	Group048	21.4286	3	[Aldh1a1, Egfr, Foxf1]
GO:0008038	neuron recognition	GO_BiologicalProcess-EBI-UniProt-GOA-ACAP-ARAP_08.05.2020_00h00	0.00835736	0.0143184	0.00835736	0.00939613	[3, 5, 6, 8, 9, 10]	Group049	12.963	7	[App, Bdnf, Cntn2, Crtac1, Nexn, Nrp1, Robo2]
GO:0008344	adult locomotory behavior	GO_BiologicalProcess-EBI-UniProt-GOA-ACAP-ARAP_08.05.2020_00h00	0.000602127	0.00143196	0.000602127	0.000832106	[3]	Group050	12.381	13	[App, Atxn1, Ccnd2, Cntn2, Foxa2, Hoxb8, Hoxd9, Nr4a2, Pmp22, Sez6, Tmod1, Tshr, Zic1]
GO:0009791	post-embryonic development	GO_BiologicalProcess-EBI-UniProt-GOA-ACAP-ARAP_08.05.2020_00h00	0.0326142	0.0481182	0.0326142	0.0329453	[2, 3, 4]	Group051	8.14815	11	[Alx4, Chst11, Dlk1, Fbn1, Gata3, Jak2, Myo1e, Nkx2-3, Nr4a2, Sema3c, Sox6]
GO:0009953	dorsal/ventral pattern formation	GO_BiologicalProcess-EBI-UniProt-GOA-ACAP-ARAP_08.05.2020_00h00	0.00246778	0.00486119	0.00246778	0.00298534	[4, 5, 6]	Group052	11.1111	12	[Corin, Edn1, Foxa2, Lhx2, Lmx1b, Lrp4, Nbl1, Nog, Six3, Tbx20, Vax2, Wnt7a]
GO:0009954	proximal/distal pattern formation	GO_BiologicalProcess-EBI-UniProt-GOA-ACAP-ARAP_08.05.2020_00h00	9.92841e-08	5.50529e-07	9.92841e-08	2.56591e-07	[4, 5, 6]	Group053	29.2683	12	[Aldh1a1, Corin, Cyp26b1, Dlx2, Hoxa10, Hoxb9, Hoxc10, Hoxc9, Hoxd9, Irx3, Lrp4, Six3]
GO:0010165	response to X-ray	GO_BiologicalProcess-EBI-UniProt-GOA-ACAP-ARAP_08.05.2020_00h00	0.013013	0.0212001	0.013013	0.0140738	[5]	Group054	15.1515	5	[Anxa1, Ccnd2, Cdkn1a, Gata3, Thbd]
GO:0010259	multicellular organism aging	GO_BiologicalProcess-EBI-UniProt-GOA-ACAP-ARAP_08.05.2020_00h00	0.0221796	0.0341237	0.0221796	0.0231086	[3, 4]	Group055	11.7647	6	[Cryab, Ctsl, Edn1, Nr5a1, Pmp22, Slc1a2]
GO:0001764	neuron migration	GO_BiologicalProcess-EBI-UniProt-GOA-ACAP-ARAP_08.05.2020_00h00	0.00441879	0.00815341	0.00441879	0.00511244	[4, 5, 6, 7, 8]	Group056	8.80829	17	[Axl, Camk2a, Cntn2, Col3a1, Gata2, Gata3, Il1r1, Itga3, Lmx1b, Mef2c, Nr2f2, Nr4a2, Nrp1, Ntng2, Prkg1, Satb2, Tbx20]
GO:0010575	positive regulation of vascular endothelial growth factor production	GO_BiologicalProcess-EBI-UniProt-GOA-ACAP-ARAP_08.05.2020_00h00	0.0276701	0.041563	0.0276701	0.0283833	[4, 5, 6, 7, 8]	Group057	14.8148	4	[C3, C3ar1, Cyp1b1, Ptgs2]
GO:0010737	protein kinase A signaling	GO_BiologicalProcess-EBI-UniProt-GOA-ACAP-ARAP_08.05.2020_00h00	0.0100293	0.0168746	0.0100293	0.011088	[4, 5, 6]	Group058	13.9535	6	[Akap5, Fbn1, Lcp1, Pde10a, Prkar1b, Tcim]
GO:0014745	negative regulation of muscle adaptation	GO_BiologicalProcess-EBI-UniProt-GOA-ACAP-ARAP_08.05.2020_00h00	0.0132538	0.0215599	0.0132538	0.0142954	[3, 4, 5, 6, 7]	Group059	25	3	[Igfbp5, Lmna, Nol3]
GO:0017128	phospholipid scramblase activity	GO_BiologicalProcess-EBI-UniProt-GOA-ACAP-ARAP_08.05.2020_00h00	0.0132538	0.0215599	0.0132538	0.0142954	[6, 7, 8, 9, 10]	Group060	25	3	[Ano3, Ano4, Plscr2]
GO:0030574	collagen catabolic process	GO_BiologicalProcess-EBI-UniProt-GOA-ACAP-ARAP_08.05.2020_00h00	0.0207546	0.0322533	0.0207546	0.0216806	[3]	Group061	13.5135	5	[Adam15, Ctsb, Itgb1, Mmp23, Vsir]
GO:0031290	retinal ganglion cell axon guidance	GO_BiologicalProcess-EBI-UniProt-GOA-ACAP-ARAP_08.05.2020_00h00	3.70214e-05	0.000120993	3.70214e-05	6.6672e-05	[5, 6, 7, 8, 9, 10, 11, 12, 13, 14]	Group062	30.4348	7	[Alcam, Efna5, Isl2, Nrp1, Ptprm, Robo2, Slit2]
GO:0001974	blood vessel remodeling	GO_BiologicalProcess-EBI-UniProt-GOA-ACAP-ARAP_08.05.2020_00h00	7.15337e-07	3.32539e-06	7.15337e-07	1.65526e-06	[3]	Group063	22.807	13	[Adra1b, Axl, Foxc1, Hoxa3, Mef2c, Nol3, Rspo3, Sema3c, Tbx1, Tgfb2, Tgfbr3, Tgm2, Tmbim1]
GO:0033627	cell adhesion mediated by integrin	GO_BiologicalProcess-EBI-UniProt-GOA-ACAP-ARAP_08.05.2020_00h00	3.575e-07	1.76057e-06	3.575e-07	8.72915e-07	[3]	Group064	20.8333	15	[Adam9, Col16a1, Cyp1b1, Fbn1, Itga11, Itga2, Itgav, Itgb1, Itgb3, Lyn, Npnt, Plau, Serpine1, Tesc, Tgfb2]
GO:0033628	regulation of cell adhesion mediated by integrin	GO_BiologicalProcess-EBI-UniProt-GOA-ACAP-ARAP_08.05.2020_00h00	0.000836039	0.00189825	3.575e-07	8.72915e-07	[4, 5]	Group064	17.0213	8	[Adam9, Cyp1b1, Itgb3, Lyn, Plau, Serpine1, Tesc, Tgfb2]
GO:0051145	smooth muscle cell differentiation	GO_BiologicalProcess-EBI-UniProt-GOA-ACAP-ARAP_08.05.2020_00h00	3.49738e-06	1.44518e-05	3.49738e-06	7.40403e-06	[5]	Group065	18.6667	14	[Adm, Foxf1, Gata6, Mef2c, Myocd, Nfatc1, Npnt, Ntf3, Olfm2, Prdm6, Smarca2, Sox9, Tbx18, Tbx2]
GO:0035886	vascular smooth muscle cell differentiation	GO_BiologicalProcess-EBI-UniProt-GOA-ACAP-ARAP_08.05.2020_00h00	0.0165852	0.0264212	3.49738e-06	7.40403e-06	[5, 6, 7, 8]	Group065	14.2857	5	[Adm, Gata6, Myocd, Nfatc1, Smarca2]
GO:0051547	regulation of keratinocyte migration	GO_BiologicalProcess-EBI-UniProt-GOA-ACAP-ARAP_08.05.2020_00h00	0.0248924	0.0377322	0.0248924	0.0256662	[4, 5, 6, 7, 8]	Group066	20	3	[Adam9, Hbegf, Serpine1]
GO:0051549	positive regulation of keratinocyte migration	GO_BiologicalProcess-EBI-UniProt-GOA-ACAP-ARAP_08.05.2020_00h00	0.0166838	0.0265587	0.0248924	0.0256662	[4, 5, 6, 7, 8, 9]	Group066	23.0769	3	[Adam9, Hbegf, Serpine1]
GO:0009629	response to gravity	GO_BiologicalProcess-EBI-UniProt-GOA-ACAP-ARAP_08.05.2020_00h00	0.00384055	0.00721609	0.0321031	0.0325115	[3]	Group067	37.5	3	[Fos, Fosl1, Sparc]
GO:0051591	response to cAMP	GO_BiologicalProcess-EBI-UniProt-GOA-ACAP-ARAP_08.05.2020_00h00	0.0260885	0.0393793	0.0321031	0.0325115	[4, 5, 6]	Group067	8.77193	10	[App, Fos, Fosl1, Igfbp5, Itpr2, Rapgef3, Sparc, Thbd, Vgf, Wnt10b]
GO:0072498	embryonic skeletal joint development	GO_BiologicalProcess-EBI-UniProt-GOA-ACAP-ARAP_08.05.2020_00h00	0.0248924	0.0377322	0.0248924	0.0256662	[6, 7, 8]	Group068	20	3	[Hyal1, Nog, Shox2]
GO:0060272	embryonic skeletal joint morphogenesis	GO_BiologicalProcess-EBI-UniProt-GOA-ACAP-ARAP_08.05.2020_00h00	0.0166838	0.0265587	0.0248924	0.0256662	[6, 7, 8, 9]	Group068	23.0769	3	[Hyal1, Nog, Shox2]
GO:0085029	extracellular matrix assembly	GO_BiologicalProcess-EBI-UniProt-GOA-ACAP-ARAP_08.05.2020_00h00	0.000267106	0.000699209	0.000267106	0.000396673	[5, 6]	Group069	20	8	[Efemp2, Fbln5, Lox, Myh11, Ntn4, Phldb2, Qsox1, Sox9]
GO:0048251	elastic fiber assembly	GO_BiologicalProcess-EBI-UniProt-GOA-ACAP-ARAP_08.05.2020_00h00	0.000593341	0.00141732	0.000267106	0.000396673	[5, 6, 7]	Group069	40	4	[Efemp2, Fbln5, Lox, Myh11]
GO:0097028	dendritic cell differentiation	GO_BiologicalProcess-EBI-UniProt-GOA-ACAP-ARAP_08.05.2020_00h00	0.00199068	0.00403941	0.00199068	0.00243781	[5, 6, 7, 8, 9]	Group070	16.6667	7	[Ager, Axl, Camk4, Ltbr, Lyn, Tgfbr2, Tnfsf9]
GO:0043011	myeloid dendritic cell differentiation	GO_BiologicalProcess-EBI-UniProt-GOA-ACAP-ARAP_08.05.2020_00h00	0.0115715	0.0190532	0.00199068	0.00243781	[5, 6, 7, 8, 9, 10]	Group070	19.0476	4	[Camk4, Ltbr, Tgfbr2, Tnfsf9]
GO:0098926	postsynaptic signal transduction	GO_BiologicalProcess-EBI-UniProt-GOA-ACAP-ARAP_08.05.2020_00h00	0.0202887	0.0316205	0.0202887	0.0213058	[3, 4, 5]	Group071	12	6	[Anks1b, Camk4, Chrm3, Jak2, Ly6c1, Sorbs1]
GO:0099527	postsynapse to nucleus signaling pathway	GO_BiologicalProcess-EBI-UniProt-GOA-ACAP-ARAP_08.05.2020_00h00	0.0296727	0.0443856	0.0202887	0.0213058	[4, 5, 6]	Group071	18.75	3	[Anks1b, Camk4, Jak2]
GO:0140448	signaling receptor ligand precursor processing	GO_BiologicalProcess-EBI-UniProt-GOA-ACAP-ARAP_08.05.2020_00h00	0.00969333	0.0163988	0.00969333	0.0107764	[2, 6, 7]	Group072	20	4	[Corin, Cpe, Furin, Pcsk5]
GO:0016486	peptide hormone processing	GO_BiologicalProcess-EBI-UniProt-GOA-ACAP-ARAP_08.05.2020_00h00	0.00802496	0.0138368	0.00969333	0.0107764	[3, 5, 6, 7, 8]	Group072	21.0526	4	[Corin, Cpe, Furin, Pcsk5]
GO:0051450	myoblast proliferation	GO_BiologicalProcess-EBI-UniProt-GOA-ACAP-ARAP_08.05.2020_00h00	0.0136681	0.0221837	0.0136681	0.0147025	[3]	Group073	18.1818	4	[Atoh8, Gata6, Megf10, Meis2]
GO:2000288	positive regulation of myoblast proliferation	GO_BiologicalProcess-EBI-UniProt-GOA-ACAP-ARAP_08.05.2020_00h00	0.00771216	0.0133401	0.0136681	0.0147025	[4, 5, 6]	Group073	30	3	[Gata6, Megf10, Meis2]
GO:2001044	regulation of integrin-mediated signaling pathway	GO_BiologicalProcess-EBI-UniProt-GOA-ACAP-ARAP_08.05.2020_00h00	0.000439801	0.00109671	0.000439801	0.000629643	[4, 5, 6, 7]	Group074	31.25	5	[Cd63, Dab2, Emp2, Lims2, Pcsk5]
GO:2001046	positive regulation of integrin-mediated signaling pathway	GO_BiologicalProcess-EBI-UniProt-GOA-ACAP-ARAP_08.05.2020_00h00	1.63521e-05	5.80123e-05	0.000439801	0.000629643	[4, 5, 6, 7, 8]	Group074	55.5556	5	[Cd63, Dab2, Emp2, Lims2, Pcsk5]
KEGG:00531	Glycosaminoglycan degradation	KEGG_08.05.2020	0.0115715	0.0190532	0.0128151	0.0139356	[-1]	Group075	19.0476	4	[Galns, Hyal1, Naglu, Sgsh]
KEGG:04142	Lysosome	KEGG_08.05.2020	0.0114536	0.018888	0.0128151	0.0139356	[-1]	Group075	9.16031	12	[Abcb9, Cd63, Ctsb, Ctsd, Ctsl, Ctso, Ctsw, Galns, Hyal1, Naglu, Sgsh, Smpd1]
KEGG:04022	cGMP-PKG signaling pathway	KEGG_08.05.2020	0.000186278	0.000503511	5.39665e-06	1.10147e-05	[-1]	Group076	10.9827	19	[Adora1, Adra1b, Adra2b, Adrb1, Atp2a1, Creb3, Creb3l1, Creb3l2, Irs3, Itpr2, Kcnmb4, Mef2c, Mrvi1, Myh7, Myl9, Nfatc1, Nppb, Npr2, Prkg1]
KEGG:04270	Vascular smooth muscle contraction	KEGG_08.05.2020	0.000373715	0.000943914	5.39665e-06	1.10147e-05	[-1]	Group076	11.4286	16	[Acta2, Actg2, Adm, Adra1b, Cald1, Edn1, Itpr2, Kcnmb4, Mrvi1, Myh11, Myl9, Nppb, Npr2, Prkca, Prkg1, Ramp1]
GO:0005088	Ras guanyl-nucleotide exchange factor activity	GO_BiologicalProcess-EBI-UniProt-GOA-ACAP-ARAP_08.05.2020_00h00	0.0111657	0.0185407	0.0111657	0.0122422	[5]	Group077	9.56522	11	[Adrb1, Arhgef28, Eps8l2, Farp1, Farp2, Fgd3, Pbxip1, Rapgef3, Rin3, Ripor1, Sh3bp5]
GO:0005089	Rho guanyl-nucleotide exchange factor activity	GO_BiologicalProcess-EBI-UniProt-GOA-ACAP-ARAP_08.05.2020_00h00	0.0133806	0.0217498	0.0111657	0.0122422	[6]	Group077	11.8644	7	[Arhgef28, Eps8l2, Farp1, Farp2, Fgd3, Pbxip1, Ripor1]
GO:0006949	syncytium formation	GO_BiologicalProcess-EBI-UniProt-GOA-ACAP-ARAP_08.05.2020_00h00	0.00343566	0.00652926	0.00343566	0.00404554	[2, 3, 4, 5]	Group078	12.6761	9	[Adam8, Adam9, Capn2, Ehd2, Myof, Ntn3, Plekho1, Rapgef3, Tcta]
GO:0000768	syncytium formation by plasma membrane fusion	GO_BiologicalProcess-EBI-UniProt-GOA-ACAP-ARAP_08.05.2020_00h00	0.00282231	0.00545985	0.00343566	0.00404554	[3, 4, 5, 6]	Group078	13.0435	9	[Adam8, Adam9, Capn2, Ehd2, Myof, Ntn3, Plekho1, Rapgef3, Tcta]
GO:0007565	female pregnancy	GO_BiologicalProcess-EBI-UniProt-GOA-ACAP-ARAP_08.05.2020_00h00	0.0012629	0.00273777	0.0012629	0.00163193	[3, 4]	Group079	8.83534	22	[Adm, Adra2b, Capn2, Corin, Ctsb, Ctsl, Emp2, Fos, Fosl1, Ggn, Hmx3, Igfbp5, Igfbp7, Itga2, Itga3, Nr2f2, Pcsk5, Ptgs2, Tgfb3, Tgfbr2, Thbd, Tinagl1]
GO:0007566	embryo implantation	GO_BiologicalProcess-EBI-UniProt-GOA-ACAP-ARAP_08.05.2020_00h00	0.031393	0.0465073	0.0012629	0.00163193	[2, 3, 4, 5]	Group079	10	7	[Emp2, Ggn, Hmx3, Igfbp7, Pcsk5, Ptgs2, Tgfbr2]
GO:0021871	forebrain regionalization	GO_BiologicalProcess-EBI-UniProt-GOA-ACAP-ARAP_08.05.2020_00h00	0.00547744	0.00982931	0.00547744	0.00626442	[4, 5, 6, 7, 8, 9]	Group080	18.5185	5	[Bmp2, Emx2, Lhx2, Six3, Wnt2b]
GO:0021978	telencephalon regionalization	GO_BiologicalProcess-EBI-UniProt-GOA-ACAP-ARAP_08.05.2020_00h00	0.00417754	0.00777477	0.00547744	0.00626442	[4, 5, 6, 7, 8, 9, 10]	Group080	25	4	[Bmp2, Emx2, Lhx2, Six3]
GO:0031579	membrane raft organization	GO_BiologicalProcess-EBI-UniProt-GOA-ACAP-ARAP_08.05.2020_00h00	0.0185474	0.0292019	0.00413642	0.0047997	[5]	Group081	16.6667	4	[Anxa2, Emp2, Gsn, Pmp22]
GO:0032060	bleb assembly	GO_BiologicalProcess-EBI-UniProt-GOA-ACAP-ARAP_08.05.2020_00h00	0.00246188	0.00485399	0.00413642	0.0047997	[7]	Group081	28.5714	4	[Emp1, Emp2, Emp3, Pmp22]
GO:0033273	response to vitamin	GO_BiologicalProcess-EBI-UniProt-GOA-ACAP-ARAP_08.05.2020_00h00	0.0221409	0.0340884	0.0239382	0.0248758	[4, 6]	Group082	9.00901	10	[Aldh1a1, Cyp26b1, Egfr, Fes, Gsn, Itga2, Pparg, Ptgs2, Sparc, Tinagl1]
GO:0046686	response to cadmium ion	GO_BiologicalProcess-EBI-UniProt-GOA-ACAP-ARAP_08.05.2020_00h00	0.018727	0.0293989	0.0239382	0.0248758	[5]	Group082	11.1111	7	[B2m, Egfr, Fos, Gsn, Prnp, Sparc, Tinagl1]
GO:0033189	response to vitamin A	GO_BiologicalProcess-EBI-UniProt-GOA-ACAP-ARAP_08.05.2020_00h00	0.0243823	0.0371155	0.0239382	0.0248758	[5, 7]	Group082	15.3846	4	[Aldh1a1, Cyp26b1, Pparg, Tinagl1]
GO:0015672	monovalent inorganic cation transport	GO_BiologicalProcess-EBI-UniProt-GOA-ACAP-ARAP_08.05.2020_00h00	0.0108509	0.0180737	0.0108509	0.01193	[6]	Group083	6.39731	38	[Adora1, Ager, Akap5, Ank1, Asic3, Atp2a1, Bin1, Cacna1h, Camk2d, Cd63, Clcn5, Cntn1, Dmpk, Fxyd5, Itgb1, Kcna1, Kcnc1, Kcnd2, Kcnd3, Kcnf1, Kcnip3, Kcnmb4, Nkain3, Nkain4, Nkx2-5, Prkg1, Prnp, Ptgs2, Rapgef3, Scn1b, Scn4b, Slc1a2, Slc24a3, Slc2a12, Slc34a2, Slc6a17, Tesc, Trpm5]
GO:0010765	positive regulation of sodium ion transport	GO_BiologicalProcess-EBI-UniProt-GOA-ACAP-ARAP_08.05.2020_00h00	0.0339905	0.0499098	0.0108509	0.01193	[4, 5, 6, 7, 8, 9]	Group083	11.9048	5	[Cntn1, Nkx2-5, Scn1b, Scn4b, Tesc]
GO:0002028	regulation of sodium ion transport	GO_BiologicalProcess-EBI-UniProt-GOA-ACAP-ARAP_08.05.2020_00h00	0.00640306	0.0113301	0.0108509	0.01193	[6, 7, 8]	Group083	10.8696	10	[Camk2d, Cntn1, Dmpk, Fxyd5, Nkain3, Nkain4, Nkx2-5, Scn1b, Scn4b, Tesc]
GO:0040019	positive regulation of embryonic development	GO_BiologicalProcess-EBI-UniProt-GOA-ACAP-ARAP_08.05.2020_00h00	0.0339905	0.0499098	0.00062814	0.000862068	[3, 4, 5, 6]	Group084	11.9048	5	[Dmrt2, Foxa2, Gata3, Phldb2, Wnt2b]
GO:0045995	regulation of embryonic development	GO_BiologicalProcess-EBI-UniProt-GOA-ACAP-ARAP_08.05.2020_00h00	0.00136873	0.00293183	0.00062814	0.000862068	[4, 5]	Group084	10.4895	15	[Col5a2, Dkk1, Dmrt2, Foxa2, Fzd1, Gata2, Gata3, Mbp, Nrk, Pax3, Phldb2, Sox17, Tbx18, Tbx2, Wnt2b]
GO:0061213	positive regulation of mesonephros development	GO_BiologicalProcess-EBI-UniProt-GOA-ACAP-ARAP_08.05.2020_00h00	0.0213428	0.0330246	0.00062814	0.000862068	[4, 5, 6, 7, 8, 9, 10]	Group084	16	4	[Gata3, Nog, Sox9, Wnt2b]
GO:0033555	multicellular organismal response to stress	GO_BiologicalProcess-EBI-UniProt-GOA-ACAP-ARAP_08.05.2020_00h00	0.0155734	0.0249568	0.00962339	0.0107286	[2, 3]	Group085	9.52381	10	[Adrb1, Bdnf, Capn2, Kcnip3, Mef2c, Npas2, Nr4a2, Runx1, Selenon, Thbs1]
GO:0048266	behavioral response to pain	GO_BiologicalProcess-EBI-UniProt-GOA-ACAP-ARAP_08.05.2020_00h00	0.0185474	0.0292019	0.00962339	0.0107286	[2, 4, 5]	Group085	16.6667	4	[Capn2, Kcnip3, Runx1, Thbs1]
GO:0032026	response to magnesium ion	GO_BiologicalProcess-EBI-UniProt-GOA-ACAP-ARAP_08.05.2020_00h00	0.0213428	0.0330246	0.00962339	0.0107286	[5]	Group085	16	4	[Bmp6, Kcna1, Kcnip3, Thbs1]
GO:0043062	extracellular structure organization	GO_BiologicalProcess-EBI-UniProt-GOA-ACAP-ARAP_08.05.2020_00h00	9.07988e-23	3.10878e-21	9.07988e-23	1.06288e-21	[4]	Group086	19.863	58	[Adamtsl4, Aebp1, Anxa2, App, Ccn1, Ccn2, Col10a1, Col11a1, Col16a1, Col23a1, Col3a1, Col4a1, Col4a2, Col4a3, Col4a4, Col4a5, Col4a6, Col5a2, Col8a1, Col8a2, Creb3l1, Crispld2, Cyp1b1, Efemp2, Egflam, Fbln5, Foxc1, Foxf1, Foxf2, Itgb1, Itgb3, Lcp1, Lgals3, Lmx1b, Lox, Loxl2, Loxl4, Mal, Mmp23, Myh11, Myo1e, Nid1, Npnt, Ntn4, Olfml2b, Optc, P3h4, Pdgfra, Phldb2, Pmp22, Ptx3, Pxdn, Qsox1, Serpinh1,…
GO:0030198	extracellular matrix organization	GO_BiologicalProcess-EBI-UniProt-GOA-ACAP-ARAP_08.05.2020_00h00	6.32514e-23	2.23661e-21	9.07988e-23	1.06288e-21	[5]	Group086	20	58	[Adamtsl4, Aebp1, Anxa2, App, Ccn1, Ccn2, Col10a1, Col11a1, Col16a1, Col23a1, Col3a1, Col4a1, Col4a2, Col4a3, Col4a4, Col4a5, Col4a6, Col5a2, Col8a1, Col8a2, Creb3l1, Crispld2, Cyp1b1, Efemp2, Egflam, Fbln5, Foxc1, Foxf1, Foxf2, Itgb1, Itgb3, Lcp1, Lgals3, Lmx1b, Lox, Loxl2, Loxl4, Mal, Mmp23, Myh11, Myo1e, Nid1, Npnt, Ntn4, Olfml2b, Optc, P3h4, Pdgfra, Phldb2, Pmp22, Ptx3, Pxdn, Qsox1, Serpinh1,…
GO:0030199	collagen fibril organization	GO_BiologicalProcess-EBI-UniProt-GOA-ACAP-ARAP_08.05.2020_00h00	5.96929e-10	5.08924e-09	9.07988e-23	1.06288e-21	[5, 6]	Group086	29.6296	16	[Aebp1, Anxa2, Col11a1, Col3a1, Col5a2, Cyp1b1, Foxc1, Lmx1b, Lox, Loxl2, Loxl4, Optc, P3h4, Pxdn, Serpinh1, Tgfb2]
GO:0042116	macrophage activation	GO_BiologicalProcess-EBI-UniProt-GOA-ACAP-ARAP_08.05.2020_00h00	0.00367406	0.0069274	0.00668878	0.00760609	[4, 5]	Group087	11.1111	11	[Ager, App, Cd200, Crtc3, Dysf, Jak2, Pparg, Sphk1, Tafa3, Thbs1, Ulbp1]
GO:0051091	positive regulation of DNA-binding transcription factor activity	GO_BiologicalProcess-EBI-UniProt-GOA-ACAP-ARAP_08.05.2020_00h00	0.00361848	0.00684054	0.00668878	0.00760609	[2, 3, 4, 7, 8, 9, 10, 11, 12, 13]	Group087	8.11808	22	[Adam8, Ager, Anxa3, App, Bdnf, Camk2a, Cd200, Cdkn2a, Crtc3, Edn1, Fosl1, Fzd1, Jak2, Mid2, Myocd, Pparg, Slco3a1, Sphk1, Sting1, Tgfbr3, Traf5, Wnt10b]
GO:0051090	regulation of DNA-binding transcription factor activity	GO_BiologicalProcess-EBI-UniProt-GOA-ACAP-ARAP_08.05.2020_00h00	0.00633834	0.0112248	0.00668878	0.00760609	[3, 6, 7, 8, 9, 10, 11, 12]	Group087	7.04225	30	[Adam8, Ager, Anxa3, App, Bdnf, Camk2a, Cd200, Cdkn2a, Creb3, Crtc3, Cyp1b1, Edn1, Fosl1, Foxa2, Fzd1, Hand1, Hand2, Jak2, Mid2, Msx2, Myocd, Pparg, Prnp, Prox1, Slco3a1, Sphk1, Sting1, Tgfbr3, Traf5, Wnt10b]
GO:0043491	protein kinase B signaling	GO_BiologicalProcess-EBI-UniProt-GOA-ACAP-ARAP_08.05.2020_00h00	0.00533426	0.00960433	0.00533426	0.00611825	[4, 5, 6]	Group088	8.4507	18	[Adam8, Axl, Cavin3, Cd28, Clcf1, Egfr, F3, Gata3, Hbegf, Igf2, Igfbp5, Ilk, Itgb1, Lox, Pear1, Pik3r3, Sox9, Thbs1]
GO:0051896	regulation of protein kinase B signaling	GO_BiologicalProcess-EBI-UniProt-GOA-ACAP-ARAP_08.05.2020_00h00	0.0248951	0.0377098	0.00533426	0.00611825	[5, 6, 7]	Group088	7.77778	14	[Adam8, Axl, Cavin3, Cd28, Clcf1, Egfr, F3, Gata3, Hbegf, Igf2, Igfbp5, Ilk, Itgb1, Thbs1]
GO:0051897	positive regulation of protein kinase B signaling	GO_BiologicalProcess-EBI-UniProt-GOA-ACAP-ARAP_08.05.2020_00h00	0.0085354	0.0146002	0.00533426	0.00611825	[5, 6, 7, 8]	Group088	9.52381	12	[Adam8, Axl, Cd28, Egfr, F3, Gata3, Hbegf, Igf2, Igfbp5, Ilk, Itgb1, Thbs1]
GO:0055102	lipase inhibitor activity	GO_BiologicalProcess-EBI-UniProt-GOA-ACAP-ARAP_08.05.2020_00h00	0.0166838	0.0265587	0.0166838	0.0177544	[6]	Group089	23.0769	3	[Anxa1, Anxa2, Anxa3]
GO:0004859	phospholipase inhibitor activity	GO_BiologicalProcess-EBI-UniProt-GOA-ACAP-ARAP_08.05.2020_00h00	0.00384055	0.00721609	0.0166838	0.0177544	[7]	Group089	37.5	3	[Anxa1, Anxa2, Anxa3]
GO:0019834	phospholipase A2 inhibitor activity	GO_BiologicalProcess-EBI-UniProt-GOA-ACAP-ARAP_08.05.2020_00h00	0.000756426	0.00173946	0.0166838	0.0177544	[8]	Group089	60	3	[Anxa1, Anxa2, Anxa3]
GO:0060041	retina development in camera-type eye	GO_BiologicalProcess-EBI-UniProt-GOA-ACAP-ARAP_08.05.2020_00h00	0.000956357	0.00214882	0.000956357	0.00126037	[3, 7, 8, 9]	Group090	9.89011	18	[Ache, Col4a1, Cyp1b1, Dio3, Dlx2, Lamc3, Lhx2, Naglu, Nrp1, Pdgfra, Prox1, Ptprm, Rhoj, Six3, Sox9, Tgfb2, Tspan12, Vax2]
GO:0061298	retina vasculature development in camera-type eye	GO_BiologicalProcess-EBI-UniProt-GOA-ACAP-ARAP_08.05.2020_00h00	0.00105076	0.00233177	0.000956357	0.00126037	[4, 5, 6, 7, 8, 9, 10]	Group090	26.3158	5	[Col4a1, Cyp1b1, Nrp1, Pdgfra, Rhoj]
GO:0061299	retina vasculature morphogenesis in camera-type eye	GO_BiologicalProcess-EBI-UniProt-GOA-ACAP-ARAP_08.05.2020_00h00	0.000900534	0.00203185	0.000956357	0.00126037	[3, 4, 5, 6, 7, 8, 9, 10, 11]	Group090	36.3636	4	[Col4a1, Cyp1b1, Nrp1, Rhoj]
GO:0016048	detection of temperature stimulus	GO_BiologicalProcess-EBI-UniProt-GOA-ACAP-ARAP_08.05.2020_00h00	0.0243823	0.0371155	0.00408449	0.00475329	[4]	Group091	15.3846	4	[Adora1, Ano3, Asic3, Lxn]
GO:0019233	sensory perception of pain	GO_BiologicalProcess-EBI-UniProt-GOA-ACAP-ARAP_08.05.2020_00h00	0.00748752	0.0130142	0.00408449	0.00475329	[5]	Group091	9.03226	14	[Acpp, Adora1, Adrb1, Asic3, Cacna1h, Edn1, Hoxb8, Itga2, Kcna1, Kcnd2, Kcnip3, Lxn, Mgll, Ptgs2]
GO:0062149	detection of stimulus involved in sensory perception of pain	GO_BiologicalProcess-EBI-UniProt-GOA-ACAP-ARAP_08.05.2020_00h00	0.0147267	0.0236879	0.00408449	0.00475329	[4, 6]	Group091	14.7059	5	[Adora1, Asic3, Itga2, Kcna1, Lxn]
GO:0070482	response to oxygen levels	GO_BiologicalProcess-EBI-UniProt-GOA-ACAP-ARAP_08.05.2020_00h00	9.19175e-06	3.46619e-05	9.19175e-06	1.7673e-05	[3]	Group092	9.49868	36	[Abat, Adam15, Adam8, Adm, Adora1, Ager, Ankrd1, Bmp2, Camk2d, Capn2, Cbfa2t3, Ccn2, Cdkn1a, Cpeb2, Cryab, Cyba, Edn1, Fas, Fosl2, Gata6, Itga2, Itpr2, Kcnd2, Lmna, Loxl2, Myocd, Nol3, Nr4a2, Plat, Plau, Pparg, Ptgs2, Tgfb2, Tgfb3, Tgfbr2, Tgfbr3]
GO:0001666	response to hypoxia	GO_BiologicalProcess-EBI-UniProt-GOA-ACAP-ARAP_08.05.2020_00h00	3.21417e-05	0.00010699	9.19175e-06	1.7673e-05	[3, 5]	Group092	9.43953	32	[Abat, Adam15, Adam8, Adm, Adora1, Ager, Ankrd1, Bmp2, Camk2d, Capn2, Cbfa2t3, Cpeb2, Cryab, Cyba, Edn1, Fosl2, Gata6, Itga2, Itpr2, Kcnd2, Lmna, Loxl2, Myocd, Nol3, Nr4a2, Plat, Plau, Ptgs2, Tgfb2, Tgfb3, Tgfbr2, Tgfbr3]
GO:0036293	response to decreased oxygen levels	GO_BiologicalProcess-EBI-UniProt-GOA-ACAP-ARAP_08.05.2020_00h00	2.95676e-05	9.93416e-05	9.19175e-06	1.7673e-05	[4]	Group092	9.34844	33	[Abat, Adam15, Adam8, Adm, Adora1, Ager, Ankrd1, Bmp2, Camk2d, Capn2, Cbfa2t3, Ccn2, Cpeb2, Cryab, Cyba, Edn1, Fosl2, Gata6, Itga2, Itpr2, Kcnd2, Lmna, Loxl2, Myocd, Nol3, Nr4a2, Plat, Plau, Ptgs2, Tgfb2, Tgfb3, Tgfbr2, Tgfbr3]
GO:0070486	leukocyte aggregation	GO_BiologicalProcess-EBI-UniProt-GOA-ACAP-ARAP_08.05.2020_00h00	0.00802496	0.0138368	0.013013	0.0140738	[5]	Group093	21.0526	4	[Adam8, Cd47, Nr4a3, Thbs1]
GO:0070487	monocyte aggregation	GO_BiologicalProcess-EBI-UniProt-GOA-ACAP-ARAP_08.05.2020_00h00	0.00384055	0.00721609	0.013013	0.0140738	[6]	Group093	37.5	3	[Cd47, Nr4a3, Thbs1]
GO:0002431	Fc receptor mediated stimulatory signaling pathway	GO_BiologicalProcess-EBI-UniProt-GOA-ACAP-ARAP_08.05.2020_00h00	0.0296727	0.0443856	0.013013	0.0140738	[5, 6, 7, 8, 9]	Group093	18.75	3	[Cd47, Lyn, Nr4a3]
GO:0072132	mesenchyme morphogenesis	GO_BiologicalProcess-EBI-UniProt-GOA-ACAP-ARAP_08.05.2020_00h00	1.543e-10	1.41027e-09	2.57124e-11	1.02335e-10	[4, 5, 6, 7]	Group094	29.8246	17	[Acta1, Acta2, Actc1, Actg2, Bmp2, Dchs1, Foxc1, Foxf1, Msx2, Nog, Robo2, Sox9, Tbx2, Tbx20, Tgfb2, Tgfbr2, Wnt11]
GO:0090131	mesenchyme migration	GO_BiologicalProcess-EBI-UniProt-GOA-ACAP-ARAP_08.05.2020_00h00	1.50164e-07	7.93883e-07	2.57124e-11	1.02335e-10	[3, 5, 6, 7, 8]	Group094	100	5	[Acta1, Acta2, Actc1, Actg2, Foxf1]
GO:0030240	skeletal muscle thin filament assembly	GO_BiologicalProcess-EBI-UniProt-GOA-ACAP-ARAP_08.05.2020_00h00	0.000900534	0.00203185	2.57124e-11	1.02335e-10	[5, 6, 7, 8, 9, 10]	Group094	36.3636	4	[Acta1, Actc1, Lmod3, Prox1]
GO:0007569	cell aging	GO_BiologicalProcess-EBI-UniProt-GOA-ACAP-ARAP_08.05.2020_00h00	0.0234051	0.0358302	0.00368537	0.00432677	[3]	Group095	8.92857	10	[B2m, Cdkn1a, Cdkn2a, Cdkn2b, Ilk, Lmna, Nuak1, Pla2r1, Serpine1, Tbx2]
GO:0090343	positive regulation of cell aging	GO_BiologicalProcess-EBI-UniProt-GOA-ACAP-ARAP_08.05.2020_00h00	0.0205625	0.032001	0.00368537	0.00432677	[3, 4, 5]	Group095	21.4286	3	[B2m, Cdkn2a, Lmna]
GO:1990000	amyloid fibril formation	GO_BiologicalProcess-EBI-UniProt-GOA-ACAP-ARAP_08.05.2020_00h00	0.000802634	0.00183788	0.00368537	0.00432677	[4, 5]	Group095	27.7778	5	[App, B2m, Cdkn2a, Cryab, Gsn]
GO:0007569	cell aging	GO_BiologicalProcess-EBI-UniProt-GOA-ACAP-ARAP_08.05.2020_00h00	0.0234051	0.0358302	0.016821	0.0178052	[3]	Group096	8.92857	10	[B2m, Cdkn1a, Cdkn2a, Cdkn2b, Ilk, Lmna, Nuak1, Pla2r1, Serpine1, Tbx2]
GO:0090399	replicative senescence	GO_BiologicalProcess-EBI-UniProt-GOA-ACAP-ARAP_08.05.2020_00h00	0.00771216	0.0133401	0.016821	0.0178052	[4]	Group096	30	3	[Cdkn2a, Pla2r1, Serpine1]
GO:0043517	positive regulation of DNA damage response, signal transduction by p53 class mediator	GO_BiologicalProcess-EBI-UniProt-GOA-ACAP-ARAP_08.05.2020_00h00	0.0248924	0.0377322	0.016821	0.0178052	[4, 5, 6, 7, 8, 9]	Group096	20	3	[Ankrd1, Cdkn2a, Pla2r1]
GO:0046677	response to antibiotic	GO_BiologicalProcess-EBI-UniProt-GOA-ACAP-ARAP_08.05.2020_00h00	0.00108607	0.00239291	0.00012346	0.000194988	[3]	Group097	7.8481	31	[Abat, Actc1, Adam9, Aldh1a1, Anxa1, App, Axl, Capn2, Cbx8, Cdkn2a, Cryab, Cyp1b1, Dusp18, Edn1, Efna5, Fosl1, Gata3, Gsn, Hoxa1, Hyal1, Itpr2, Jak2, Mef2c, Nol3, Nr4a3, Pdgfd, Prkca, Sparc, Sphk1, Tinagl1, Unc79]
GO:0097305	response to alcohol	GO_BiologicalProcess-EBI-UniProt-GOA-ACAP-ARAP_08.05.2020_00h00	0.00705105	0.0123451	0.00012346	0.000194988	[4]	Group097	7.66551	22	[Abat, Actc1, Adam15, Aldh1a1, Cdkn1a, Cyba, Efna5, Fos, Fosl1, Gata3, Gsn, Hoxa1, Igfbp7, Itpr2, Npas4, Pparg, Prkca, Slit2, Sparc, Tgfbr2, Tgfbr3, Unc79]
GO:1901654	response to ketone	GO_BiologicalProcess-EBI-UniProt-GOA-ACAP-ARAP_08.05.2020_00h00	0.00922448	0.0156548	0.00012346	0.000194988	[4]	Group097	7.85124	19	[Adam15, Cdkn1a, Cyba, Edn1, Efna5, Egfr, Fos, Fosl1, Hoxb13, Igfbp7, Jak2, Npas4, Pparg, Slit2, Tgfb2, Tgfb3, Tgfbr3, Thbs1, Tinagl1]
GO:0098751	bone cell development	GO_BiologicalProcess-EBI-UniProt-GOA-ACAP-ARAP_08.05.2020_00h00	0.00704319	0.0123413	0.000304861	0.000449387	[4, 5, 6, 7]	Group098	15	6	[Anxa2, Fbn1, Fli1, Lrrk1, Meis1, Zfpm1]
GO:0061515	myeloid cell development	GO_BiologicalProcess-EBI-UniProt-GOA-ACAP-ARAP_08.05.2020_00h00	0.00430621	0.00798666	0.000304861	0.000449387	[4, 5, 6, 7, 8, 9]	Group098	11.4943	10	[Ank1, Anxa2, App, Fbn1, Fli1, Lrrk1, Meis1, Sox6, Tspan2, Zfpm1]
GO:0030219	megakaryocyte differentiation	GO_BiologicalProcess-EBI-UniProt-GOA-ACAP-ARAP_08.05.2020_00h00	0.00373877	0.00704325	0.000304861	0.000449387	[5, 6, 7, 8, 9]	Group098	13.5593	8	[Cdkn2b, Fli1, Gata2, Lox, Mef2c, Meis1, Tesc, Zfpm1]
GO:0032091	negative regulation of protein binding	GO_BiologicalProcess-EBI-UniProt-GOA-ACAP-ARAP_08.05.2020_00h00	0.00287822	0.00554809	5.15205e-06	1.05697e-05	[5]	Group099	10.9091	12	[Adam15, B2m, Bag2, Cdkn1a, Cdkn2a, Crtac1, Dab2, Dkk1, Nog, Ripor1, Wfikkn1, Zfpm1]
GO:1900120	regulation of receptor binding	GO_BiologicalProcess-EBI-UniProt-GOA-ACAP-ARAP_08.05.2020_00h00	9.45107e-08	5.26769e-07	5.15205e-06	1.05697e-05	[5]	Group099	37.037	10	[Adam15, Anxa2, App, B2m, Bdnf, Crtac1, Hoxa3, Lox, Nog, Plcl1]
GO:1900121	negative regulation of receptor binding	GO_BiologicalProcess-EBI-UniProt-GOA-ACAP-ARAP_08.05.2020_00h00	0.00324311	0.00618513	5.15205e-06	1.05697e-05	[6]	Group099	26.6667	4	[Adam15, B2m, Crtac1, Nog]
GO:0042698	ovulation cycle	GO_BiologicalProcess-EBI-UniProt-GOA-ACAP-ARAP_08.05.2020_00h00	0.0192407	0.0301176	0.0128944	0.0139835	[2, 3, 4]	Group100	9.67742	9	[Anxa1, Axl, Egfr, Nr5a1, Pdgfra, Ptx3, Robo2, Runx1, Slit2]
GO:0001553	luteinization	GO_BiologicalProcess-EBI-UniProt-GOA-ACAP-ARAP_08.05.2020_00h00	0.0248924	0.0377322	0.0128944	0.0139835	[3, 4, 5, 6, 7, 8, 9]	Group100	20	3	[Nr5a1, Pdgfra, Runx1]
GO:1905941	positive regulation of gonad development	GO_BiologicalProcess-EBI-UniProt-GOA-ACAP-ARAP_08.05.2020_00h00	0.0248924	0.0377322	0.0128944	0.0139835	[3, 4, 5, 6, 7, 8, 9]	Group100	20	3	[Nr5a1, Runx1, Sox9]
GO:1903018	regulation of glycoprotein metabolic process	GO_BiologicalProcess-EBI-UniProt-GOA-ACAP-ARAP_08.05.2020_00h00	0.0241857	0.0368422	0.0241857	0.0250675	[4, 5, 6]	Group101	11.5385	6	[Bace2, Hbegf, Itm2c, Ptx3, Ramp1, Rnase4]
GO:1903019	negative regulation of glycoprotein metabolic process	GO_BiologicalProcess-EBI-UniProt-GOA-ACAP-ARAP_08.05.2020_00h00	0.00655671	0.0115452	0.0241857	0.0250675	[4, 5, 6, 7]	Group101	22.2222	4	[Bace2, Hbegf, Itm2c, Ptx3]
GO:0010561	negative regulation of glycoprotein biosynthetic process	GO_BiologicalProcess-EBI-UniProt-GOA-ACAP-ARAP_08.05.2020_00h00	0.0205625	0.032001	0.0241857	0.0250675	[5, 6, 7, 8]	Group101	21.4286	3	[Bace2, Hbegf, Itm2c]
GO:1903115	regulation of actin filament-based movement	GO_BiologicalProcess-EBI-UniProt-GOA-ACAP-ARAP_08.05.2020_00h00	0.00165422	0.00344749	0.00148357	0.00186855	[4, 5]	Group102	15.3846	8	[Acta2, Adora1, Adrb1, Atp2a1, Bin1, Cacna1h, Tnnc1, Tnnt2]
GO:1903116	positive regulation of actin filament-based movement	GO_BiologicalProcess-EBI-UniProt-GOA-ACAP-ARAP_08.05.2020_00h00	0.00247987	0.00488054	0.00148357	0.00186855	[4, 5, 6]	Group102	42.8571	3	[Acta2, Atp2a1, Cacna1h]
GO:0060452	positive regulation of cardiac muscle contraction	GO_BiologicalProcess-EBI-UniProt-GOA-ACAP-ARAP_08.05.2020_00h00	0.0296727	0.0443856	0.00148357	0.00186855	[5, 6, 7, 8, 9]	Group102	18.75	3	[Atp2a1, Cacna1h, Ccn2]
GO:0031532	actin cytoskeleton reorganization	GO_BiologicalProcess-EBI-UniProt-GOA-ACAP-ARAP_08.05.2020_00h00	0.000721752	0.00167041	0.000721752	0.000983758	[4, 7]	Group103	12.1495	13	[Anxa1, Baiap2l1, Csf1r, Farp2, Fes, Gsn, Nedd9, Nrk, Nrp1, Ntf3, Parva, Rapgef3, S1pr1]
GO:2000249	regulation of actin cytoskeleton reorganization	GO_BiologicalProcess-EBI-UniProt-GOA-ACAP-ARAP_08.05.2020_00h00	0.00544925	0.00979502	0.000721752	0.000983758	[5, 6, 7, 8]	Group103	15.7895	6	[Baiap2l1, Csf1r, Fes, Nrp1, Ntf3, Rapgef3]
GO:2000251	positive regulation of actin cytoskeleton reorganization	GO_BiologicalProcess-EBI-UniProt-GOA-ACAP-ARAP_08.05.2020_00h00	0.00171125	0.00355604	0.000721752	0.000983758	[5, 6, 7, 8, 9]	Group103	23.8095	5	[Baiap2l1, Fes, Nrp1, Ntf3, Rapgef3]
KEGG:00604	Glycosphingolipid biosynthesis	KEGG_08.05.2020	0.0248924	0.0377322	0.0243823	0.0252056	[-1]	Group104	20	3	[St3gal1, St3gal5, St6galnac5]
GO:0097503	sialylation	GO_BiologicalProcess-EBI-UniProt-GOA-ACAP-ARAP_08.05.2020_00h00	0.00969333	0.0163988	0.0243823	0.0252056	[5]	Group104	20	4	[St3gal1, St3gal5, St6galnac5, St8sia2]
GO:0008373	sialyltransferase activity	GO_BiologicalProcess-EBI-UniProt-GOA-ACAP-ARAP_08.05.2020_00h00	0.00969333	0.0163988	0.0243823	0.0252056	[6]	Group104	20	4	[St3gal1, St3gal5, St6galnac5, St8sia2]
KEGG:04915	Estrogen signaling pathway	KEGG_08.05.2020	0.0311217	0.0462324	0.00016809	0.0002583	[-1]	Group105	8.20895	11	[Creb3, Creb3l1, Creb3l2, Ctsd, Egfr, Fos, Hbegf, Itpr2, Krt18, Krt20, Pik3r3]
KEGG:05163	Human cytomegalovirus infection	KEGG_08.05.2020	0.00074885	0.00172387	0.00016809	0.0002583	[-1]	Group105	9.01961	23	[B2m, Cdkn1a, Cdkn2a, Creb3, Creb3l1, Creb3l2, Egfr, Fas, Gng12, H2-T23, Il10rb, Il1r1, Itgav, Itgb3, Itpr2, Nfatc1, Pdgfra, Pik3r3, Prkca, Ptgs2, Sting1, Tnfrsf1a, Traf5]
KEGG:05215	Prostate cancer	KEGG_08.05.2020	0.00367406	0.0069274	0.00016809	0.0002583	[-1]	Group105	11.1111	11	[Cdkn1a, Creb3, Creb3l1, Creb3l2, Egfr, Pdgfd, Pdgfra, Pik3r3, Plat, Plau, Tmprss2]
GO:0048754	branching morphogenesis of an epithelial tube	GO_BiologicalProcess-EBI-UniProt-GOA-ACAP-ARAP_08.05.2020_00h00	3.09878e-06	1.3004e-05	2.25664e-09	7.24308e-09	[4, 5, 6, 7]	Group106	12.5	24	[Bmp2, Col4a1, Csf1, Dchs1, Edn1, Fat4, Foxa2, Foxf1, Ilk, Msx2, Nfatc1, Nog, Npnt, Nrp1, Pdgfra, Plxnd1, Six2, Slit2, Sox9, Tbx1, Tbx20, Tgfbr2, Wnt2b, Wnt6]
GO:0003148	outflow tract septum morphogenesis	GO_BiologicalProcess-EBI-UniProt-GOA-ACAP-ARAP_08.05.2020_00h00	1.05476e-09	8.58535e-09	2.25664e-09	7.24308e-09	[4, 5, 6, 7, 8, 9, 10]	Group106	41.3793	12	[Gata6, Msx2, Nkx2-5, Nrp1, Parva, Robo2, Sema3c, Tbx1, Tbx2, Tbx20, Tgfb2, Tgfbr2]
GO:0001569	branching involved in blood vessel morphogenesis	GO_BiologicalProcess-EBI-UniProt-GOA-ACAP-ARAP_08.05.2020_00h00	0.00384998	0.00722751	2.25664e-09	7.24308e-09	[4, 5, 6, 7, 8, 9, 10, 11]	Group106	14.8936	7	[Col4a1, Edn1, Nrp1, Plxnd1, Tbx1, Tbx20, Tgfbr2]
GO:0000188	inactivation of MAPK activity	GO_BiologicalProcess-EBI-UniProt-GOA-ACAP-ARAP_08.05.2020_00h00	0.0136681	0.0221837	0.00151741	0.00189915	[7, 8, 9, 10, 11, 12, 13]	Group107	18.1818	4	[Dusp18, Dusp5, Dusp8, Prkca]
GO:0033549	MAP kinase phosphatase activity	GO_BiologicalProcess-EBI-UniProt-GOA-ACAP-ARAP_08.05.2020_00h00	0.0248924	0.0377322	0.00151741	0.00189915	[8, 9, 10, 11, 12, 13, 14]	Group107	20	3	[Dusp18, Dusp5, Dusp8]
GO:0071901	negative regulation of protein serine/threonine kinase activity	GO_BiologicalProcess-EBI-UniProt-GOA-ACAP-ARAP_08.05.2020_00h00	0.00151741	0.00319323	0.00151741	0.00189915	[8, 9, 10, 11]	Group107	10.7692	14	[Cdkn1a, Cdkn2a, Cdkn2b, Dusp18, Dusp5, Dusp8, Hipk3, Lats2, Lyn, Myocd, Nr2f2, Prkar1b, Prkca, Smpd1]
GO:0061008	hepaticobiliary system development	GO_BiologicalProcess-EBI-UniProt-GOA-ACAP-ARAP_08.05.2020_00h00	0.0113669	0.0188024	0.000752888	0.00101576	[4, 5]	Group108	8.16327	16	[Aldh1a1, Anxa1, Cdkn2a, Egfr, Gata6, Hlx, Itga2, Lims2, Onecut2, Plau, Prox1, Runx1, Sox17, Sox9, Tgfbr3, Tinagl1]
GO:0031016	pancreas development	GO_BiologicalProcess-EBI-UniProt-GOA-ACAP-ARAP_08.05.2020_00h00	0.000139821	0.000390665	0.000752888	0.00101576	[4, 5, 6]	Group108	13.5922	14	[Aldh1a1, Anxa1, Bmp6, Foxa2, Foxf1, Gata6, Gdf11, Igf2, Ildr2, Meis2, Onecut2, Prox1, Sox9, Wls]
GO:0001889	liver development	GO_BiologicalProcess-EBI-UniProt-GOA-ACAP-ARAP_08.05.2020_00h00	0.020875	0.0323937	0.000752888	0.00101576	[5, 6, 7]	Group108	7.77202	15	[Aldh1a1, Anxa1, Cdkn2a, Egfr, Gata6, Hlx, Itga2, Lims2, Onecut2, Plau, Prox1, Runx1, Sox9, Tgfbr3, Tinagl1]
GO:0042476	odontogenesis	GO_BiologicalProcess-EBI-UniProt-GOA-ACAP-ARAP_08.05.2020_00h00	7.74459e-08	4.4666e-07	7.74459e-08	2.04129e-07	[4, 5, 6, 7]	Group109	15.7534	23	[Adamts5, Adm, Bmp2, Corin, Csf1, Dlx2, Dlx3, Edn1, Foxc1, Hand1, Hand2, Htra1, Lrp4, Msx2, Nkx2-3, Pdgfra, Perp, Runx2, Serpine1, Tbx1, Wdr72, Wnt10a, Wnt6]
GO:0042475	odontogenesis of dentin-containing tooth	GO_BiologicalProcess-EBI-UniProt-GOA-ACAP-ARAP_08.05.2020_00h00	3.70588e-09	2.64688e-08	7.74459e-08	2.04129e-07	[5, 6, 7, 8]	Group109	20	21	[Adm, Bmp2, Corin, Csf1, Dlx2, Dlx3, Foxc1, Hand1, Hand2, Htra1, Lrp4, Msx2, Nkx2-3, Pdgfra, Perp, Runx2, Serpine1, Tbx1, Wdr72, Wnt10a, Wnt6]
GO:0042481	regulation of odontogenesis	GO_BiologicalProcess-EBI-UniProt-GOA-ACAP-ARAP_08.05.2020_00h00	0.0026255	0.00513437	7.74459e-08	2.04129e-07	[5, 6, 7, 8]	Group109	18.1818	6	[Bmp2, Csf1, Edn1, Runx2, Wnt10a, Wnt6]
GO:0099173	postsynapse organization	GO_BiologicalProcess-EBI-UniProt-GOA-ACAP-ARAP_08.05.2020_00h00	0.0231759	0.0355046	4.77512e-09	1.47325e-08	[4, 6]	Group110	7.51174	16	[Adam10, App, Cdh2, Chrnb1, Corin, Ctnnd2, Farp1, Itga3, Lrp4, Nptx1, Nrp1, Ntng2, Prnp, Sema3f, Sorbs1, Wnt7a]
GO:0048667	cell morphogenesis involved in neuron differentiation	GO_BiologicalProcess-EBI-UniProt-GOA-ACAP-ARAP_08.05.2020_00h00	9.22089e-11	8.64759e-10	4.77512e-09	1.47325e-08	[5, 6, 8, 9, 10]	Group110	10.2009	66	[Ablim1, Ache, Adam10, Akap5, Alcam, App, Arhgef28, Bdnf, Camk2a, Cdh11, Cdh2, Clic5, Cntn2, Corin, Csf1r, Ctnnd2, Efna5, Egflam, Farp1, Gata3, Hoxa1, Ilk, Isl2, Itgb1, Lamc2, Lhx2, Lhx4, Lhx9, Lrp1, Lrp4, Mef2c, Mgll, Nexn, Nog, Nptx1, Nr4a2, Nr4a3, Nrn1, Nrp1, Ntf3, Ntn3, Ntng2, Palld, Plxnd1, Pmp22, Prkca, Ptprm, Robo2, Scn1b, Sdc2, Sema3b, Sema3c, Sema3d, Sema3f, Sema6d, Shox2, Slit2, Tgfb2, …
GO:0016358	dendrite development	GO_BiologicalProcess-EBI-UniProt-GOA-ACAP-ARAP_08.05.2020_00h00	0.0185423	0.0292366	4.77512e-09	1.47325e-08	[3, 6, 7, 9, 10, 11]	Group110	7.00637	22	[Ache, Adam10, Akap5, App, Bdnf, Camk2a, Corin, Ctnnd2, Egflam, Farp1, Fas, Ilk, Itgb1, Lamc2, Lrp4, Mef2c, Nrp1, Ntn3, Prkg1, Sdc2, Sez6, Wnt7a]
GO:0018158	protein oxidation	GO_BiologicalProcess-EBI-UniProt-GOA-ACAP-ARAP_08.05.2020_00h00	0.0205625	0.032001	0.0205625	0.0215365	[3, 6, 7]	Group111	21.4286	3	[Lox, Loxl2, Loxl4]
GO:0004720	protein-lysine 6-oxidase activity	GO_BiologicalProcess-EBI-UniProt-GOA-ACAP-ARAP_08.05.2020_00h00	0.000756426	0.00173946	0.0205625	0.0215365	[6]	Group111	60	3	[Lox, Loxl2, Loxl4]
GO:0018057	peptidyl-lysine oxidation	GO_BiologicalProcess-EBI-UniProt-GOA-ACAP-ARAP_08.05.2020_00h00	0.000756426	0.00173946	0.0205625	0.0215365	[4, 7, 8, 9]	Group111	60	3	[Lox, Loxl2, Loxl4]
GO:0002317	plasma cell differentiation	GO_BiologicalProcess-EBI-UniProt-GOA-ACAP-ARAP_08.05.2020_00h00	0.000756426	0.00173946	0.000471387	0.000670043	[7, 8, 9, 10, 11, 12, 13]	Group112	60	3	[Lgals1, Lgals8, Nkx2-3]
GO:0001945	lymph vessel development	GO_BiologicalProcess-EBI-UniProt-GOA-ACAP-ARAP_08.05.2020_00h00	0.000235867	0.000624251	0.000471387	0.000670043	[3, 5, 6, 7, 8]	Group112	23.3333	7	[Foxc1, Lgals8, Nfatc1, Nr2f2, Prox1, Svep1, Tbx1]
GO:0036303	lymph vessel morphogenesis	GO_BiologicalProcess-EBI-UniProt-GOA-ACAP-ARAP_08.05.2020_00h00	0.00263385	0.00514603	0.000471387	0.000670043	[3, 4, 6, 7, 8, 9]	Group112	21.7391	5	[Foxc1, Lgals8, Nfatc1, Prox1, Svep1]
GO:0002335	mature B cell differentiation	GO_BiologicalProcess-EBI-UniProt-GOA-ACAP-ARAP_08.05.2020_00h00	0.0243823	0.0371155	0.000471387	0.000670043	[6, 7, 8, 9, 10, 11]	Group112	15.3846	4	[Lgals1, Lgals8, Nfatc1, Nkx2-3]
GO:0038024	cargo receptor activity	GO_BiologicalProcess-EBI-UniProt-GOA-ACAP-ARAP_08.05.2020_00h00	4.20101e-05	0.000134644	4.20101e-05	7.39823e-05	[4, 6]	Group113	16.0494	13	[Anxa2, Apobr, Corin, Dab2, Loxl2, Loxl4, Lrp1, Megf10, Olr1, Prss12, Scarf2, Stab1, Tmprss2]
GO:0005044	scavenger receptor activity	GO_BiologicalProcess-EBI-UniProt-GOA-ACAP-ARAP_08.05.2020_00h00	0.000836039	0.00189825	4.20101e-05	7.39823e-05	[5, 7]	Group113	17.0213	8	[Corin, Loxl2, Loxl4, Megf10, Prss12, Scarf2, Stab1, Tmprss2]
GO:0030228	lipoprotein particle receptor activity	GO_BiologicalProcess-EBI-UniProt-GOA-ACAP-ARAP_08.05.2020_00h00	0.00802496	0.0138368	4.20101e-05	7.39823e-05	[5, 7]	Group113	21.0526	4	[Anxa2, Apobr, Olr1, Stab1]
GO:0005041	low-density lipoprotein particle receptor activity	GO_BiologicalProcess-EBI-UniProt-GOA-ACAP-ARAP_08.05.2020_00h00	0.0166838	0.0265587	4.20101e-05	7.39823e-05	[6, 8]	Group113	23.0769	3	[Anxa2, Olr1, Stab1]
GO:0098609	cell-cell adhesion	GO_BiologicalProcess-EBI-UniProt-GOA-ACAP-ARAP_08.05.2020_00h00	5.03323e-18	1.11925e-16	5.03323e-18	4.00645e-17	[3]	Group114	11.2808	96	[Abat, Adam8, Adam9, Ager, Alcam, Anxa1, Bmp2, Bmp6, Btn1a1, Ccn1, Cd200, Cd28, Cd47, Cdh11, Cdh13, Cdh2, Cdh5, Cdh6, Cdkn2a, Cldn23, Clstn2, Col16a1, Ctnnd2, Cyp1b1, Dchs1, Dchs2, Efna5, Egfr, Egr3, Fat4, Foxf1, Fstl3, Gata3, Gpc4, Gpc6, H2-T23, Hlx, Igf2, Itga7, Itgav, Itgb1, Itgb3, Jak2, Kirrel, Lgals1, Lgals3, Lgals8, Lims2, Lpp, Lrrc32, Lyn, Mbp, Mcam, Megf10, Nexn, Npnt, Nr4a3, Ntng2, Olr1,…
GO:0098742	cell-cell adhesion via plasma-membrane adhesion molecules	GO_BiologicalProcess-EBI-UniProt-GOA-ACAP-ARAP_08.05.2020_00h00	7.76863e-08	4.46852e-07	5.03323e-18	4.00645e-17	[4]	Group114	12.0141	34	[Alcam, Bmp2, Cdh11, Cdh13, Cdh2, Cdh5, Cdh6, Cldn23, Clstn2, Dchs1, Dchs2, Efna5, Fat4, Gpc4, Gpc6, Lgals1, Mbp, Mcam, Nexn, Ntng2, Palld, Pcdh12, Pcdh7, Pcdhb22, Pcdhga9, Pcdhgb2, Pcdhgb4, Pcdhgc5, Ptprm, Pvr, Robo2, Scarf2, Tgfb2, Tgfbr2]
GO:0007156	homophilic cell adhesion via plasma membrane adhesion molecules	GO_BiologicalProcess-EBI-UniProt-GOA-ACAP-ARAP_08.05.2020_00h00	1.81143e-05	6.34294e-05	5.03323e-18	4.00645e-17	[5]	Group114	12.2093	21	[Cdh11, Cdh13, Cdh2, Cdh5, Cdh6, Clstn2, Dchs1, Dchs2, Fat4, Nexn, Palld, Pcdh12, Pcdh7, Pcdhb22, Pcdhga9, Pcdhgb2, Pcdhgb4, Pcdhgc5, Ptprm, Pvr, Robo2]
GO:0016339	calcium-dependent cell-cell adhesion via plasma membrane cell adhesion molecules	GO_BiologicalProcess-EBI-UniProt-GOA-ACAP-ARAP_08.05.2020_00h00	0.00620911	0.0110322	5.03323e-18	4.00645e-17	[5]	Group114	15.3846	6	[Cdh11, Cdh13, Cdh2, Cdh5, Cdh6, Pcdh12]
GO:0008191	metalloendopeptidase inhibitor activity	GO_BiologicalProcess-EBI-UniProt-GOA-ACAP-ARAP_08.05.2020_00h00	0.00246188	0.00485399	0.000544125	0.000759866	[8, 9, 10, 11, 12]	Group115	28.5714	4	[Lxn, Timp2, Timp3, Wfikkn1]
GO:0051043	regulation of membrane protein ectodomain proteolysis	GO_BiologicalProcess-EBI-UniProt-GOA-ACAP-ARAP_08.05.2020_00h00	0.000346028	0.000881208	0.000544125	0.000759866	[5, 6, 7, 8]	Group115	26.087	6	[Adam8, Adam9, App, Snx33, Timp2, Timp3]
GO:1905048	regulation of metallopeptidase activity	GO_BiologicalProcess-EBI-UniProt-GOA-ACAP-ARAP_08.05.2020_00h00	0.0296727	0.0443856	0.000544125	0.000759866	[6, 7, 8, 9]	Group115	18.75	3	[Mbp, Timp2, Timp3]
GO:0004222	metalloendopeptidase activity	GO_BiologicalProcess-EBI-UniProt-GOA-ACAP-ARAP_08.05.2020_00h00	0.000757515	0.00174011	0.000544125	0.000759866	[8, 9]	Group115	11.1111	15	[Adam10, Adam12, Adam15, Adam8, Adam9, Adamts12, Adamts4, Adamts5, Bmp1, Lxn, Mbp, Mmp23, Timp2, Timp3, Wfikkn1]
GO:0042476	odontogenesis	GO_BiologicalProcess-EBI-UniProt-GOA-ACAP-ARAP_08.05.2020_00h00	7.74459e-08	4.4666e-07	7.74459e-08	2.04129e-07	[4, 5, 6, 7]	Group116	15.7534	23	[Adamts5, Adm, Bmp2, Corin, Csf1, Dlx2, Dlx3, Edn1, Foxc1, Hand1, Hand2, Htra1, Lrp4, Msx2, Nkx2-3, Pdgfra, Perp, Runx2, Serpine1, Tbx1, Wdr72, Wnt10a, Wnt6]
GO:0042481	regulation of odontogenesis	GO_BiologicalProcess-EBI-UniProt-GOA-ACAP-ARAP_08.05.2020_00h00	0.0026255	0.00513437	7.74459e-08	2.04129e-07	[5, 6, 7, 8]	Group116	18.1818	6	[Bmp2, Csf1, Edn1, Runx2, Wnt10a, Wnt6]
GO:0042482	positive regulation of odontogenesis	GO_BiologicalProcess-EBI-UniProt-GOA-ACAP-ARAP_08.05.2020_00h00	0.00182039	0.00375033	7.74459e-08	2.04129e-07	[4, 5, 6, 7, 8, 9]	Group116	30.7692	4	[Bmp2, Csf1, Edn1, Wnt6]
GO:0042487	regulation of odontogenesis of dentin-containing tooth	GO_BiologicalProcess-EBI-UniProt-GOA-ACAP-ARAP_08.05.2020_00h00	0.00802496	0.0138368	7.74459e-08	2.04129e-07	[6, 7, 8, 9]	Group116	21.0526	4	[Bmp2, Csf1, Runx2, Wnt10a]
GO:0033273	response to vitamin	GO_BiologicalProcess-EBI-UniProt-GOA-ACAP-ARAP_08.05.2020_00h00	0.0221409	0.0340884	0.00175623	0.00217751	[4, 6]	Group117	9.00901	10	[Aldh1a1, Cyp26b1, Egfr, Fes, Gsn, Itga2, Pparg, Ptgs2, Sparc, Tinagl1]
GO:0048384	retinoic acid receptor signaling pathway	GO_BiologicalProcess-EBI-UniProt-GOA-ACAP-ARAP_08.05.2020_00h00	0.0165852	0.0264212	0.00175623	0.00217751	[4, 5, 6]	Group117	14.2857	5	[Aldh1a1, Aldh1a3, Cyp26b1, Tbx1, Trim16]
GO:0071300	cellular response to retinoic acid	GO_BiologicalProcess-EBI-UniProt-GOA-ACAP-ARAP_08.05.2020_00h00	0.00229889	0.00457446	0.00175623	0.00217751	[5, 6]	Group117	13.4328	9	[Aldh1a1, Cyp26b1, Hoxa1, Lyn, Mef2c, Pparg, Sox9, Tbx1, Tesc]
GO:0033189	response to vitamin A	GO_BiologicalProcess-EBI-UniProt-GOA-ACAP-ARAP_08.05.2020_00h00	0.0243823	0.0371155	0.00175623	0.00217751	[5, 7]	Group117	15.3846	4	[Aldh1a1, Cyp26b1, Pparg, Tinagl1]
GO:0007164	establishment of tissue polarity	GO_BiologicalProcess-EBI-UniProt-GOA-ACAP-ARAP_08.05.2020_00h00	0.0158949	0.0254154	0.0120833	0.0131758	[3, 4]	Group118	11.4754	7	[Dab2, Dchs1, Fat4, Foxf2, Fzd1, Wnt11, Wnt7a]
GO:0001736	establishment of planar polarity	GO_BiologicalProcess-EBI-UniProt-GOA-ACAP-ARAP_08.05.2020_00h00	0.0145992	0.0235531	0.0120833	0.0131758	[4, 5, 6, 7]	Group118	11.6667	7	[Dab2, Dchs1, Fat4, Foxf2, Fzd1, Wnt11, Wnt7a]
GO:0001738	morphogenesis of a polarized epithelium	GO_BiologicalProcess-EBI-UniProt-GOA-ACAP-ARAP_08.05.2020_00h00	0.0306445	0.0456808	0.0120833	0.0131758	[5, 6]	Group118	9.41177	8	[Dab2, Dchs1, Fat4, Foxf1, Foxf2, Fzd1, Wnt11, Wnt7a]
GO:0035567	non-canonical Wnt signaling pathway	GO_BiologicalProcess-EBI-UniProt-GOA-ACAP-ARAP_08.05.2020_00h00	0.0263096	0.0396574	0.0120833	0.0131758	[5, 6, 7, 8]	Group118	11.3208	6	[Daam2, Dab2, Fzd1, Rspo3, Wnt11, Wnt7a]
GO:0071774	response to fibroblast growth factor	GO_BiologicalProcess-EBI-UniProt-GOA-ACAP-ARAP_08.05.2020_00h00	0.00759097	0.0131516	0.00449362	0.00518394	[3, 5]	Group119	10.0917	11	[Ccn2, Creb3l1, Egr3, Fat4, Gata3, Hyal1, Kcnc1, Nog, Runx2, Tbx1, Thbs1]
GO:0044344	cellular response to fibroblast growth factor stimulus	GO_BiologicalProcess-EBI-UniProt-GOA-ACAP-ARAP_08.05.2020_00h00	0.0128944	0.0210228	0.00449362	0.00518394	[4, 6]	Group119	9.80392	10	[Ccn2, Creb3l1, Egr3, Fat4, Gata3, Hyal1, Nog, Runx2, Tbx1, Thbs1]
GO:0040036	regulation of fibroblast growth factor receptor signaling pathway	GO_BiologicalProcess-EBI-UniProt-GOA-ACAP-ARAP_08.05.2020_00h00	0.013013	0.0212001	0.00449362	0.00518394	[4, 5, 6, 7, 8, 9]	Group119	15.1515	5	[Creb3l1, Gata3, Nog, Runx2, Thbs1]
GO:0061213	positive regulation of mesonephros development	GO_BiologicalProcess-EBI-UniProt-GOA-ACAP-ARAP_08.05.2020_00h00	0.0213428	0.0330246	0.00449362	0.00518394	[4, 5, 6, 7, 8, 9, 10]	Group119	16	4	[Gata3, Nog, Sox9, Wnt2b]
GO:0010640	regulation of platelet-derived growth factor receptor signaling pathway	GO_BiologicalProcess-EBI-UniProt-GOA-ACAP-ARAP_08.05.2020_00h00	0.0243823	0.0371155	1.18395e-05	2.2546e-05	[4, 5, 6, 7, 8, 9]	Group120	15.3846	4	[F3, Lox, Lrp1, Myocd]
GO:0061437	renal system vasculature development	GO_BiologicalProcess-EBI-UniProt-GOA-ACAP-ARAP_08.05.2020_00h00	0.0022285	0.00445494	1.18395e-05	2.2546e-05	[5, 6, 7, 8]	Group120	18.75	6	[Acta2, C3ar1, Itgb3, Nrp1, Pdgfd, Pdgfra]
GO:0048008	platelet-derived growth factor receptor signaling pathway	GO_BiologicalProcess-EBI-UniProt-GOA-ACAP-ARAP_08.05.2020_00h00	5.8996e-06	2.33494e-05	1.18395e-05	2.2546e-05	[6, 7, 8]	Group120	19.1176	13	[F3, Itgb3, Jak2, Lox, Lrp1, Myo1e, Myocd, Nr4a3, Nrp1, Pdgfd, Pdgfra, Plat, Ston1]
GO:0061440	kidney vasculature development	GO_BiologicalProcess-EBI-UniProt-GOA-ACAP-ARAP_08.05.2020_00h00	0.0022285	0.00445494	1.18395e-05	2.2546e-05	[5, 6, 7, 8, 9]	Group120	18.75	6	[Acta2, C3ar1, Itgb3, Nrp1, Pdgfd, Pdgfra]
GO:0048017	inositol lipid-mediated signaling	GO_BiologicalProcess-EBI-UniProt-GOA-ACAP-ARAP_08.05.2020_00h00	0.000603563	0.0014338	0.000603563	0.000831205	[4, 5, 6]	Group121	10.2857	18	[Cd28, Csf1r, Dcn, Edn1, Egfr, Gab2, Gata3, Gsn, Jak2, Pdgfd, Pdgfra, Pear1, Pik3ap1, Plcl1, Pld1, Prr5l, Sox9, Tgfb2]
GO:0048015	phosphatidylinositol-mediated signaling	GO_BiologicalProcess-EBI-UniProt-GOA-ACAP-ARAP_08.05.2020_00h00	0.00131678	0.0028318	0.000603563	0.000831205	[5, 6, 7]	Group121	9.88372	17	[Cd28, Csf1r, Dcn, Edn1, Egfr, Gab2, Gata3, Gsn, Jak2, Pdgfd, Pdgfra, Pear1, Pik3ap1, Plcl1, Prr5l, Sox9, Tgfb2]
GO:0014065	phosphatidylinositol 3-kinase signaling	GO_BiologicalProcess-EBI-UniProt-GOA-ACAP-ARAP_08.05.2020_00h00	0.0142971	0.0231349	0.000603563	0.000831205	[6, 7, 8]	Group121	8.88889	12	[Cd28, Dcn, Edn1, Egfr, Gata3, Jak2, Pdgfd, Pear1, Pik3ap1, Prr5l, Sox9, Tgfb2]
GO:0014068	positive regulation of phosphatidylinositol 3-kinase signaling	GO_BiologicalProcess-EBI-UniProt-GOA-ACAP-ARAP_08.05.2020_00h00	0.018043	0.0285328	0.000603563	0.000831205	[5, 6, 7, 8, 9, 10]	Group121	10.3896	8	[Cd28, Dcn, Jak2, Pdgfd, Pik3ap1, Prr5l, Sox9, Tgfb2]
GO:0002507	tolerance induction	GO_BiologicalProcess-EBI-UniProt-GOA-ACAP-ARAP_08.05.2020_00h00	0.00187846	0.00384425	0.000304947	0.000447855	[2, 3, 5, 6]	Group122	19.3548	6	[C3ar1, Clic1, H2-T23, Lyn, Runx1, Tgfbr2]
GO:0002517	T cell tolerance induction	GO_BiologicalProcess-EBI-UniProt-GOA-ACAP-ARAP_08.05.2020_00h00	0.0205625	0.032001	0.000304947	0.000447855	[3, 4, 6, 7]	Group122	21.4286	3	[Clic1, Runx1, Tgfbr2]
GO:0002664	regulation of T cell tolerance induction	GO_BiologicalProcess-EBI-UniProt-GOA-ACAP-ARAP_08.05.2020_00h00	0.0132538	0.0215599	0.000304947	0.000447855	[4, 5, 6, 7, 8]	Group122	25	3	[Clic1, Runx1, Tgfbr2]
GO:0035162	embryonic hemopoiesis	GO_BiologicalProcess-EBI-UniProt-GOA-ACAP-ARAP_08.05.2020_00h00	0.0026255	0.00513437	0.000304947	0.000447855	[5, 6, 7, 8]	Group122	18.1818	6	[Gata2, Gata3, Kitl, Runx1, Tgfbr2, Zfpm1]
KEGG:05144	Malaria	KEGG_08.05.2020	0.0334109	0.0491591	0.00921832	0.0103059	[-1]	Group123	10.7143	6	[Gypc, Lrp1, Sdc2, Tgfb2, Tgfb3, Thbs1]
GO:0002701	negative regulation of production of molecular mediator of immune response	GO_BiologicalProcess-EBI-UniProt-GOA-ACAP-ARAP_08.05.2020_00h00	0.0230736	0.0353729	0.00921832	0.0103059	[3, 4, 5, 6]	Group123	13.1579	5	[Parp3, Tgfb2, Tgfb3, Tinagl1, Vsir]
GO:0002719	negative regulation of cytokine production involved in immune response	GO_BiologicalProcess-EBI-UniProt-GOA-ACAP-ARAP_08.05.2020_00h00	0.0213428	0.0330246	0.00921832	0.0103059	[4, 5, 6, 7, 8]	Group123	16	4	[Tgfb2, Tgfb3, Tinagl1, Vsir]
GO:0048702	embryonic neurocranium morphogenesis	GO_BiologicalProcess-EBI-UniProt-GOA-ACAP-ARAP_08.05.2020_00h00	0.00771216	0.0133401	0.00921832	0.0103059	[4, 5, 6, 7, 8, 9, 10]	Group123	30	3	[Hoxa1, Tgfb2, Tgfb3]
GO:0021602	cranial nerve morphogenesis	GO_BiologicalProcess-EBI-UniProt-GOA-ACAP-ARAP_08.05.2020_00h00	0.00157167	0.00329135	0.00254842	0.00306426	[3, 4, 5, 7, 8]	Group124	20	6	[Hoxa1, Hoxa3, Mafb, Nrp1, Sema3f, Tbx1]
GO:0060037	pharyngeal system development	GO_BiologicalProcess-EBI-UniProt-GOA-ACAP-ARAP_08.05.2020_00h00	0.00643482	0.011377	0.00254842	0.00306426	[4, 5, 6, 7]	Group124	17.8571	5	[Gata3, Nkx2-5, Nog, Tbx1, Tgfb2]
GO:0021545	cranial nerve development	GO_BiologicalProcess-EBI-UniProt-GOA-ACAP-ARAP_08.05.2020_00h00	0.03092	0.0460279	0.00254842	0.00306426	[4, 6, 7]	Group124	10.9091	6	[Hoxa1, Hoxa3, Mafb, Nrp1, Sema3f, Tbx1]
GO:0060017	parathyroid gland development	GO_BiologicalProcess-EBI-UniProt-GOA-ACAP-ARAP_08.05.2020_00h00	0.00247987	0.00488054	0.00254842	0.00306426	[5, 6, 7]	Group124	42.8571	3	[Gata3, Hoxa3, Tbx1]
GO:0003209	cardiac atrium morphogenesis	GO_BiologicalProcess-EBI-UniProt-GOA-ACAP-ARAP_08.05.2020_00h00	2.13092e-05	7.34247e-05	1.48595e-08	4.22435e-08	[4, 5, 6, 7, 8, 9]	Group125	24.3243	9	[Ccn1, Nkx2-5, Nog, Prox1, Shox2, Tbx20, Tgfb2, Tnnt2, Zfpm1]
GO:0060841	venous blood vessel development	GO_BiologicalProcess-EBI-UniProt-GOA-ACAP-ARAP_08.05.2020_00h00	0.00105076	0.00233177	1.48595e-08	4.22435e-08	[4, 6, 7, 8, 9]	Group125	26.3158	5	[Foxf1, Nkx2-5, Prox1, Sema3c, Tbx20]
GO:0003215	cardiac right ventricle morphogenesis	GO_BiologicalProcess-EBI-UniProt-GOA-ACAP-ARAP_08.05.2020_00h00	1.31192e-05	4.76398e-05	1.48595e-08	4.22435e-08	[5, 6, 7, 8, 9, 10]	Group125	35	7	[Gata3, Hand1, Hand2, Nkx2-5, Sema3c, Tbx20, Tgfb2]
GO:0055015	ventricular cardiac muscle cell development	GO_BiologicalProcess-EBI-UniProt-GOA-ACAP-ARAP_08.05.2020_00h00	0.00246188	0.00485399	1.48595e-08	4.22435e-08	[6, 7, 8, 9, 10]	Group125	28.5714	4	[Fhl2, Lmna, Nkx2-5, Prox1]
GO:0003279	cardiac septum development	GO_BiologicalProcess-EBI-UniProt-GOA-ACAP-ARAP_08.05.2020_00h00	3.31283e-12	3.84181e-11	1.74939e-13	8.59575e-13	[3, 4, 6, 7, 8]	Group126	21.6	27	[Ccn1, Fzd1, Gata3, Gata6, Hand1, Lrp1, Ltbp1, Msx2, Nfatc1, Nkx2-5, Nog, Nrp1, Parva, Pcsk5, Plxnd1, Prox1, Robo2, Sema3c, Slit2, Tbx1, Tbx2, Tbx20, Tgfb2, Tgfbr2, Tgfbr3, Wnt11, Zfpm1]
GO:0060976	coronary vasculature development	GO_BiologicalProcess-EBI-UniProt-GOA-ACAP-ARAP_08.05.2020_00h00	0.00157136	0.00329391	1.74939e-13	8.59575e-13	[4, 5, 6, 7, 8, 9]	Group126	13.1579	10	[Gata6, Hand2, Lrp1, Ltbp1, Myocd, Nrp1, Pcsk5, Plxnd1, Tbx1, Tgfbr3]
GO:0060840	artery development	GO_BiologicalProcess-EBI-UniProt-GOA-ACAP-ARAP_08.05.2020_00h00	5.29686e-09	3.63864e-08	1.74939e-13	8.59575e-13	[4, 6, 7, 8, 9]	Group126	19.6262	21	[Col3a1, Efemp2, Foxc1, Foxf1, Hand2, Hoxa1, Lox, Lrp1, Ltbp1, Myocd, Nog, Nrp1, Plxnd1, Prox1, Prrx1, Prrx2, Robo2, Tbx1, Tbx2, Tgfb2, Wnt11]
GO:0060982	coronary artery morphogenesis	GO_BiologicalProcess-EBI-UniProt-GOA-ACAP-ARAP_08.05.2020_00h00	0.00557652	0.00999049	1.74939e-13	8.59575e-13	[6, 7, 8, 9, 10, 11]	Group126	33.3333	3	[Hand2, Nrp1, Tbx1]
GO:0061351	neural precursor cell proliferation	GO_BiologicalProcess-EBI-UniProt-GOA-ACAP-ARAP_08.05.2020_00h00	0.00208537	0.0042078	0.00151609	0.00190348	[3]	Group127	9.23077	18	[Bdnf, Cdh2, Emx2, Gata2, Ilk, Kcna1, Lhx2, Lhx5, Lims2, Lyn, Nog, Pou3f3, Prox1, Six3, Trnp1, Wnt7a, Zeb2, Zfp503]
GO:2000177	regulation of neural precursor cell proliferation	GO_BiologicalProcess-EBI-UniProt-GOA-ACAP-ARAP_08.05.2020_00h00	0.0150247	0.0241312	0.00151609	0.00190348	[4, 5]	Group127	9.16667	11	[Bdnf, Cdh2, Gata2, Ilk, Lhx2, Lhx5, Lims2, Lyn, Nog, Prox1, Six3]
GO:0021543	pallium development	GO_BiologicalProcess-EBI-UniProt-GOA-ACAP-ARAP_08.05.2020_00h00	0.00460814	0.00845936	0.00151609	0.00190348	[3, 4, 5, 7, 8, 9, 10]	Group127	8.57143	18	[Anxa3, Cdh2, Col3a1, Dlx2, Egfr, Emx2, Fat4, Gng12, Kcna1, Lhx2, Lhx5, Lrp1, Nr4a3, Pou3f3, Prox1, Sct, Slit2, Zeb2]
GO:0021846	cell proliferation in forebrain	GO_BiologicalProcess-EBI-UniProt-GOA-ACAP-ARAP_08.05.2020_00h00	0.00544925	0.00979502	0.00151609	0.00190348	[4, 6, 7, 8, 9]	Group127	15.7895	6	[Emx2, Lhx5, Pou3f3, Six3, Wnt7a, Zeb2]
GO:0002088	lens development in camera-type eye	GO_BiologicalProcess-EBI-UniProt-GOA-ACAP-ARAP_08.05.2020_00h00	6.43178e-05	0.00019485	6.43178e-05	0.000108011	[3, 7, 8, 9]	Group128	14.5833	14	[Birc7, Cryab, Gata3, Lhx2, Lhx5, Maf, Meis1, Prox1, Six3, Tdrd7, Tgfbr2, Tmod1, Vim, Zeb2]
GO:0002089	lens morphogenesis in camera-type eye	GO_BiologicalProcess-EBI-UniProt-GOA-ACAP-ARAP_08.05.2020_00h00	0.0312093	0.046267	6.43178e-05	0.000108011	[3, 4, 7, 8, 9, 10]	Group128	14.2857	4	[Meis1, Prox1, Six3, Tdrd7]
GO:0070306	lens fiber cell differentiation	GO_BiologicalProcess-EBI-UniProt-GOA-ACAP-ARAP_08.05.2020_00h00	0.00108187	0.00238609	6.43178e-05	0.000108011	[4, 5, 6, 8, 9, 10]	Group128	18.4211	7	[Maf, Prox1, Six3, Tdrd7, Tmod1, Vim, Zeb2]
GO:0070307	lens fiber cell development	GO_BiologicalProcess-EBI-UniProt-GOA-ACAP-ARAP_08.05.2020_00h00	0.0248924	0.0377322	6.43178e-05	0.000108011	[5, 6, 7, 9, 10, 11]	Group128	20	3	[Prox1, Tmod1, Vim]
GO:0048799	animal organ maturation	GO_BiologicalProcess-EBI-UniProt-GOA-ACAP-ARAP_08.05.2020_00h00	0.00157167	0.00329135	0.00143165	0.00181464	[4, 5, 6]	Group129	20	6	[Aldh1a1, Bmp2, Dchs1, Fat4, Gata3, Rflnb]
GO:0061005	cell differentiation involved in kidney development	GO_BiologicalProcess-EBI-UniProt-GOA-ACAP-ARAP_08.05.2020_00h00	0.0172701	0.0273707	0.00143165	0.00181464	[4, 5, 6, 7, 8]	Group129	11.2903	7	[Acta2, Fat4, Gata3, Mef2c, Myo1e, Pou3f3, Six2]
GO:0035850	epithelial cell differentiation involved in kidney development	GO_BiologicalProcess-EBI-UniProt-GOA-ACAP-ARAP_08.05.2020_00h00	0.0221796	0.0341237	0.00143165	0.00181464	[5, 6, 7, 8, 9]	Group129	11.7647	6	[Acta2, Fat4, Gata3, Mef2c, Myo1e, Six2]
GO:0072160	nephron tubule epithelial cell differentiation	GO_BiologicalProcess-EBI-UniProt-GOA-ACAP-ARAP_08.05.2020_00h00	0.0296727	0.0443856	0.00143165	0.00181464	[6, 7, 8, 9, 10, 11]	Group129	18.75	3	[Fat4, Gata3, Mef2c]
GO:1902547	regulation of cellular response to vascular endothelial growth factor stimulus	GO_BiologicalProcess-EBI-UniProt-GOA-ACAP-ARAP_08.05.2020_00h00	0.0159911	0.0255314	0.00026593	0.000396404	[4, 5, 7]	Group130	17.3913	4	[Adamts12, Adgra2, Cd63, Dcn]
GO:0035924	cellular response to vascular endothelial growth factor stimulus	GO_BiologicalProcess-EBI-UniProt-GOA-ACAP-ARAP_08.05.2020_00h00	0.00026593	0.000696975	0.00026593	0.000396404	[6]	Group130	16.3934	10	[Adamts12, Adgra2, Anxa1, Cd63, Dcn, Egr3, Foxc1, Nrp1, Pdgfra, Sphk1]
GO:1902548	negative regulation of cellular response to vascular endothelial growth factor stimulus	GO_BiologicalProcess-EBI-UniProt-GOA-ACAP-ARAP_08.05.2020_00h00	0.0132538	0.0215599	0.00026593	0.000396404	[4, 5, 6, 7, 8]	Group130	25	3	[Adamts12, Adgra2, Dcn]
GO:0038084	vascular endothelial growth factor signaling pathway	GO_BiologicalProcess-EBI-UniProt-GOA-ACAP-ARAP_08.05.2020_00h00	0.00704319	0.0123413	0.00026593	0.000396404	[6, 7, 8]	Group130	15	6	[Adgra2, Cd63, Dcn, Foxc1, Nrp1, Pdgfra]
GO:1902895	positive regulation of pri-miRNA transcription by RNA polymerase II	GO_BiologicalProcess-EBI-UniProt-GOA-ACAP-ARAP_08.05.2020_00h00	0.028198	0.0422969	3.68016e-06	7.74976e-06	[7, 8, 9, 10, 11, 12, 13]	Group131	12.5	5	[Atoh8, Bmp2, Fos, Gata2, Tgfb2]
GO:0060395	SMAD protein signal transduction	GO_BiologicalProcess-EBI-UniProt-GOA-ACAP-ARAP_08.05.2020_00h00	7.05001e-05	0.00021209	3.68016e-06	7.74976e-06	[3, 4, 5, 6, 7, 8]	Group131	15.2941	13	[Atoh8, Bmp2, Bmp6, Bmp8b, Dab2, Fos, Gdf11, Gdf6, Jak2, Smad9, Tgfb2, Tgfb3, Vim]
GO:0061614	pri-miRNA transcription by RNA polymerase II	GO_BiologicalProcess-EBI-UniProt-GOA-ACAP-ARAP_08.05.2020_00h00	0.000200313	0.000538748	3.68016e-06	7.74976e-06	[7, 8, 9, 10, 11]	Group131	16.9492	10	[App, Atoh8, Bmp2, Fos, Fosl1, Gata2, Gata6, Pparg, Sox9, Tgfb2]
GO:1902893	regulation of pri-miRNA transcription by RNA polymerase II	GO_BiologicalProcess-EBI-UniProt-GOA-ACAP-ARAP_08.05.2020_00h00	0.00187572	0.00384228	3.68016e-06	7.74976e-06	[7, 8, 9, 10, 11, 12]	Group131	15.0943	8	[App, Atoh8, Bmp2, Fos, Gata2, Gata6, Sox9, Tgfb2]
GO:0010469	regulation of signaling receptor activity	GO_BiologicalProcess-EBI-UniProt-GOA-ACAP-ARAP_08.05.2020_00h00	0.000526192	0.00127815	0.000526192	0.000742639	[3, 4, 5, 6]	Group132	10.4046	18	[Adora1, Adra2b, App, Dkk1, Dkk2, Dkk3, Gprc5a, Hbegf, Itgb1, Ly6c1, Lynx1, Mef2c, Nog, Nptx1, Plau, Psca, Serpine1, Wfikkn1]
GO:2000272	negative regulation of signaling receptor activity	GO_BiologicalProcess-EBI-UniProt-GOA-ACAP-ARAP_08.05.2020_00h00	0.018727	0.0293989	0.000526192	0.000742639	[4, 5, 6, 7]	Group132	11.1111	7	[Dkk1, Dkk2, Dkk3, Gprc5a, Ly6c1, Lynx1, Wfikkn1]
GO:0030547	receptor inhibitor activity	GO_BiologicalProcess-EBI-UniProt-GOA-ACAP-ARAP_08.05.2020_00h00	0.00475966	0.0087005	0.000526192	0.000742639	[5, 6, 7, 8]	Group132	16.2162	6	[Dkk1, Dkk2, Dkk3, Ly6c1, Lynx1, Wfikkn1]
GO:0048019	receptor antagonist activity	GO_BiologicalProcess-EBI-UniProt-GOA-ACAP-ARAP_08.05.2020_00h00	0.00527803	0.00952695	0.000526192	0.000742639	[6, 7, 8, 9]	Group132	23.5294	4	[Dkk1, Dkk2, Dkk3, Wfikkn1]
GO:0034505	tooth mineralization	GO_BiologicalProcess-EBI-UniProt-GOA-ACAP-ARAP_08.05.2020_00h00	0.0276701	0.041563	0.00377921	0.0044239	[3, 5, 6, 7, 8]	Group133	14.8148	4	[Msx2, Tbx1, Wdr72, Wnt6]
GO:0097186	amelogenesis	GO_BiologicalProcess-EBI-UniProt-GOA-ACAP-ARAP_08.05.2020_00h00	0.0312093	0.046267	0.00377921	0.0044239	[3, 4, 5, 6, 7, 8, 9]	Group133	14.2857	4	[Msx2, Perp, Tbx1, Wdr72]
GO:2001053	regulation of mesenchymal cell apoptotic process	GO_BiologicalProcess-EBI-UniProt-GOA-ACAP-ARAP_08.05.2020_00h00	0.0296727	0.0443856	0.00377921	0.0044239	[6, 7]	Group133	18.75	3	[Msx2, Sox9, Tbx1]
GO:0090103	cochlea morphogenesis	GO_BiologicalProcess-EBI-UniProt-GOA-ACAP-ARAP_08.05.2020_00h00	0.00547744	0.00982931	0.00377921	0.0044239	[4, 5, 6, 7, 8, 9, 10]	Group133	18.5185	5	[Hoxa1, Sox9, Tbx1, Tbx18, Tshr]
GO:0045165	cell fate commitment	GO_BiologicalProcess-EBI-UniProt-GOA-ACAP-ARAP_08.05.2020_00h00	1.85143e-16	3.44271e-15	1.9445e-31	6.44924e-30	[3, 4]	Group134	16.6667	50	[Apc2, Bmp2, Cyp26b1, Dhh, Dkk1, Dlx2, Ebf2, Foxa2, Gata2, Gata3, Gata6, Gsx1, Hand1, Hoxc10, Isl2, Itgb1, Lats2, Lbx1, Mef2c, Nkx2-5, Nr2f2, Ntf3, Onecut2, Pax3, Pitx1, Pparg, Prox1, Prrx1, Runx1, Runx2, Satb2, Six2, Sox17, Sox6, Sox9, Tbx1, Tbx15, Tbx18, Tbx2, Tbx20, Tgfb1i1, Tgfb2, Tlx1, Wnt10a, Wnt10b, Wnt11, Wnt2b, Wnt6, Wnt7a, Wnt9a]
GO:0001708	cell fate specification	GO_BiologicalProcess-EBI-UniProt-GOA-ACAP-ARAP_08.05.2020_00h00	6.36503e-07	2.99768e-06	1.9445e-31	6.44924e-30	[3, 4, 5]	Group134	16.9811	18	[Apc2, Dhh, Dkk1, Foxa2, Hoxc10, Isl2, Itgb1, Lbx1, Six2, Sox17, Sox6, Sox9, Tbx1, Tbx15, Tbx18, Tbx2, Tbx20, Wnt11]
GO:0001709	cell fate determination	GO_BiologicalProcess-EBI-UniProt-GOA-ACAP-ARAP_08.05.2020_00h00	2.50179e-09	1.86725e-08	1.9445e-31	6.44924e-30	[3, 4, 5]	Group134	31.8182	14	[Cyp26b1, Ebf2, Gata2, Gata3, Gata6, Hand1, Lbx1, Mef2c, Ntf3, Prox1, Prrx1, Sox17, Tbx2, Wnt7a]
GO:0048598	embryonic morphogenesis	GO_BiologicalProcess-EBI-UniProt-GOA-ACAP-ARAP_08.05.2020_00h00	5.0161e-30	3.86419e-28	1.9445e-31	6.44924e-30	[3, 4, 5]	Group134	15.0782	106	[Adm, Aldh1a1, Aldh1a3, Alx1, Alx3, Alx4, Atoh8, Bmp8b, Ccn1, Chst11, Clic5, Col11a1, Col12a1, Col4a2, Col5a2, Col8a1, Corin, Cyp26b1, Dkk1, Dlx2, Dusp5, Edn1, Esx1, Eya4, Fbn1, Fbn2, Foxa2, Foxc1, Foxf1, Foxf2, Foxl2, Fzd1, Gata2, Gata3, Gata6, Hand1, Hand2, Hlx, Hmx3, Hoxa1, Hoxa10, Hoxa3, Hoxa7, Hoxb4, Hoxb8, Hoxb9, Hoxc10, Hoxc9, Hoxd9, Hyal1, Igf2, Irx3, Itga2, Itga3, Itga7, Itgav, Itgb1, La…
KEGG:04668	TNF signaling pathway	KEGG_08.05.2020	0.00359608	0.00680416	5.3669e-05	9.1675e-05	[-1]	Group135	10.6195	12	[Creb3, Creb3l1, Creb3l2, Csf1, Edn1, Fas, Fos, Mlkl, Pik3r3, Ptgs2, Tnfrsf1a, Traf5]
KEGG:04915	Estrogen signaling pathway	KEGG_08.05.2020	0.0311217	0.0462324	5.3669e-05	9.1675e-05	[-1]	Group135	8.20895	11	[Creb3, Creb3l1, Creb3l2, Ctsd, Egfr, Fos, Hbegf, Itpr2, Krt18, Krt20, Pik3r3]
KEGG:05161	Hepatitis B	KEGG_08.05.2020	0.00181498	0.00374275	5.3669e-05	9.1675e-05	[-1]	Group135	9.87654	16	[Casp12, Cdkn1a, Creb3, Creb3l1, Creb3l2, Egr3, Fas, Fos, Irf7, Jak2, Nfatc1, Pik3r3, Prkca, Tgfb2, Tgfb3, Tgfbr2]
KEGG:05163	Human cytomegalovirus infection	KEGG_08.05.2020	0.00074885	0.00172387	5.3669e-05	9.1675e-05	[-1]	Group135	9.01961	23	[B2m, Cdkn1a, Cdkn2a, Creb3, Creb3l1, Creb3l2, Egfr, Fas, Gng12, H2-T23, Il10rb, Il1r1, Itgav, Itgb3, Itpr2, Nfatc1, Pdgfra, Pik3r3, Prkca, Ptgs2, Sting1, Tnfrsf1a, Traf5]
KEGG:04668	TNF signaling pathway	KEGG_08.05.2020	0.00359608	0.00680416	1.75647e-05	3.26671e-05	[-1]	Group136	10.6195	12	[Creb3, Creb3l1, Creb3l2, Csf1, Edn1, Fas, Fos, Mlkl, Pik3r3, Ptgs2, Tnfrsf1a, Traf5]
KEGG:05163	Human cytomegalovirus infection	KEGG_08.05.2020	0.00074885	0.00172387	1.75647e-05	3.26671e-05	[-1]	Group136	9.01961	23	[B2m, Cdkn1a, Cdkn2a, Creb3, Creb3l1, Creb3l2, Egfr, Fas, Gng12, H2-T23, Il10rb, Il1r1, Itgav, Itgb3, Itpr2, Nfatc1, Pdgfra, Pik3r3, Prkca, Ptgs2, Sting1, Tnfrsf1a, Traf5]
KEGG:05166	Human T-cell leukemia virus 1 infection	KEGG_08.05.2020	0.000454606	0.00112195	1.75647e-05	3.26671e-05	[-1]	Group136	9.34959	23	[B2m, Ccnd2, Cdkn1a, Cdkn2a, Cdkn2b, Creb3, Creb3l1, Creb3l2, Crtc3, Fos, Fosl1, H2-T23, Il1r1, Ltbr, Msx2, Nfatc1, Nrp1, Pik3r3, Tgfb2, Tgfb3, Tgfbr2, Tln1, Tnfrsf1a]
KEGG:05215	Prostate cancer	KEGG_08.05.2020	0.00367406	0.0069274	1.75647e-05	3.26671e-05	[-1]	Group136	11.1111	11	[Cdkn1a, Creb3, Creb3l1, Creb3l2, Egfr, Pdgfd, Pdgfra, Pik3r3, Plat, Plau, Tmprss2]
GO:0045444	fat cell differentiation	GO_BiologicalProcess-EBI-UniProt-GOA-ACAP-ARAP_08.05.2020_00h00	0.00198278	0.00403097	0.000552188	0.000768429	[4]	Group137	8.52713	22	[Adrb1, Bmp2, Dlk1, Dlk2, Dysf, Ebf2, Fabp3, Fndc3b, Gata2, Gata3, Gdf6, Jdp2, Msx2, Nr4a2, Nr4a3, Pparg, Ptgs2, Rnasel, Tgfb1i1, Tph1, Wnt10b, Zfpm1]
GO:0045598	regulation of fat cell differentiation	GO_BiologicalProcess-EBI-UniProt-GOA-ACAP-ARAP_08.05.2020_00h00	0.00532017	0.00958697	0.000552188	0.000768429	[4, 5]	Group137	9.39597	14	[Bmp2, Dlk1, Dlk2, Fndc3b, Gata2, Gata3, Jdp2, Msx2, Pparg, Ptgs2, Tgfb1i1, Tph1, Wnt10b, Zfpm1]
GO:0045599	negative regulation of fat cell differentiation	GO_BiologicalProcess-EBI-UniProt-GOA-ACAP-ARAP_08.05.2020_00h00	0.00238849	0.00471792	0.000552188	0.000768429	[4, 5, 6]	Group137	14.5455	8	[Dlk1, Gata2, Gata3, Jdp2, Msx2, Tgfb1i1, Wnt10b, Zfpm1]
GO:0035162	embryonic hemopoiesis	GO_BiologicalProcess-EBI-UniProt-GOA-ACAP-ARAP_08.05.2020_00h00	0.0026255	0.00513437	0.000552188	0.000768429	[5, 6, 7, 8]	Group137	18.1818	6	[Gata2, Gata3, Kitl, Runx1, Tgfbr2, Zfpm1]
GO:0002026	regulation of the force of heart contraction	GO_BiologicalProcess-EBI-UniProt-GOA-ACAP-ARAP_08.05.2020_00h00	0.0114391	0.0188785	6.86239e-06	1.35209e-05	[3, 6, 7]	Group138	15.625	5	[Adm, Adra1b, Adrb1, Myh7, Prkca]
GO:0003278	apoptotic process involved in heart morphogenesis	GO_BiologicalProcess-EBI-UniProt-GOA-ACAP-ARAP_08.05.2020_00h00	2.93137e-06	1.23737e-05	6.86239e-06	1.35209e-05	[4, 5, 6, 7, 8]	Group138	71.4286	5	[Ccn1, Foxc1, Hand2, Nkx2-5, Tgfb2]
GO:0007512	adult heart development	GO_BiologicalProcess-EBI-UniProt-GOA-ACAP-ARAP_08.05.2020_00h00	0.00802496	0.0138368	6.86239e-06	1.35209e-05	[5, 6, 7]	Group138	21.0526	4	[Adra1b, Hand2, Myh7, Nkx2-5]
GO:0003211	cardiac ventricle formation	GO_BiologicalProcess-EBI-UniProt-GOA-ACAP-ARAP_08.05.2020_00h00	0.000593341	0.00141732	6.86239e-06	1.35209e-05	[4, 5, 6, 7, 8, 9, 10]	Group138	40	4	[Hand1, Hand2, Mef2c, Nkx2-5]
GO:0050673	epithelial cell proliferation	GO_BiologicalProcess-EBI-UniProt-GOA-ACAP-ARAP_08.05.2020_00h00	1.38871e-11	1.49773e-10	8.79811e-27	1.52246e-25	[3]	Group139	11.828	55	[Ager, Aldh1a1, Atoh8, B2m, Bmp2, Bmp6, Bmper, Ccnd2, Cdh13, Cdkn2a, Cdkn2b, Col4a3, Col8a1, Col8a2, Ctsl, Cyba, Dab2, Dlk1, Dysf, Ecm1, Egfr, Egr3, F3, Gata2, Gata3, Htra1, Hyal1, Igf2, Igfbp4, Igfbp5, Itgb3, Lims2, Loxl2, Mef2c, Nog, Nppb, Nr2f2, Nr4a3, Plau, Pparg, Prkca, Prox1, Ptprm, Serpinb1a, Sox9, Sparc, Tbx1, Tbx18, Tgfb2, Tgfbr3, Thbs1, Tinagl1, Wnt10b, Wnt7a, Zfp703]
GO:0042127	regulation of cell population proliferation	GO_BiologicalProcess-EBI-UniProt-GOA-ACAP-ARAP_08.05.2020_00h00	1.63076e-25	8.3751e-24	8.79811e-27	1.52246e-25	[3, 4]	Group139	9.7561	176	[Adam10, Adm, Adora1, Ager, Aldh1a1, Anxa1, Anxa2, App, Atoh8, Atxn1, B2m, Bdnf, Birc7, Bmp2, Bmp6, Btn1a1, C3ar1, Camk2d, Camk2n1, Cbfa2t3, Cbx8, Ccn1, Ccn2, Ccnd2, Cd200, Cd248, Cd28, Cd47, Cdh13, Cdh2, Cdh5, Cdkn1a, Cdkn2a, Cdkn2b, Chst11, Clcf1, Clic1, Cnn1, Cntfr, Col4a3, Creb3, Csf1, Csf1r, Ctsl, Cyba, Cyp1b1, Dab2, Dlk1, Dysf, Ecm1, Edn1, Egfr, Egr3, Emp2, F3, Fas, Fbln5, Fes, Fndc3b, Fosl…
GO:0008285	negative regulation of cell population proliferation	GO_BiologicalProcess-EBI-UniProt-GOA-ACAP-ARAP_08.05.2020_00h00	1.75825e-15	2.85153e-14	8.79811e-27	1.52246e-25	[3, 4, 5]	Group139	11.2637	82	[Adm, Adora1, Ager, Aldh1a1, App, Atoh8, B2m, Bdnf, Bmp2, Btn1a1, Camk2n1, Cbfa2t3, Cd200, Cdh13, Cdh5, Cdkn1a, Cdkn2a, Cdkn2b, Cnn1, Col4a3, Csf1r, Ctsl, Cyp1b1, Dab2, Dlk1, Fas, Fosl1, Gata2, Gata3, Gdf11, Igfbp5, Ilk, Itga1, Itgb1, Jak2, Lbx1, Lgals3, Lims2, Lmna, Lrrc32, Lyn, Mef2c, Meis1, Msx2, Myocd, Nfatc1, Nog, Nppb, Nr2f2, Nrk, Pmp22, Podn, Pparg, Prkca, Prkg1, Prnp, Prox1, Ptges, Ptgs2,…
GO:0050678	regulation of epithelial cell proliferation	GO_BiologicalProcess-EBI-UniProt-GOA-ACAP-ARAP_08.05.2020_00h00	9.35977e-11	8.73983e-10	8.79811e-27	1.52246e-25	[4, 5]	Group139	12.2137	48	[Ager, Aldh1a1, Atoh8, B2m, Bmp2, Bmp6, Ccnd2, Cdh13, Cdkn2a, Cdkn2b, Col4a3, Ctsl, Cyba, Dab2, Dlk1, Dysf, Ecm1, Egfr, Egr3, F3, Gata2, Gata3, Htra1, Hyal1, Igf2, Itgb3, Lims2, Mef2c, Nog, Nppb, Nr2f2, Nr4a3, Plau, Pparg, Prkca, Prox1, Ptprm, Sox9, Sparc, Tbx1, Tbx18, Tgfb2, Tgfbr3, Thbs1, Tinagl1, Wnt10b, Wnt7a, Zfp703]
GO:0007389	pattern specification process	GO_BiologicalProcess-EBI-UniProt-GOA-ACAP-ARAP_08.05.2020_00h00	1.84595e-22	6.22142e-21	6.49118e-22	7.17635e-21	[2, 3, 4]	Group140	15.5102	76	[Aldh1a1, Alx1, Alx3, Alx4, Apc2, Barx1, Bhlhe41, Bmp2, C3, Corin, Cyp26b1, Daam2, Dchs1, Dkk1, Dlx2, Dmrt2, Edn1, Emx2, Foxa2, Foxc1, Foxf1, Gdf11, Hand1, Hand2, Hoxa1, Hoxa10, Hoxa3, Hoxa7, Hoxb4, Hoxb8, Hoxb9, Hoxc10, Hoxc13, Hoxc8, Hoxc9, Hoxd8, Hoxd9, Irx3, Lbx1, Lhx2, Lmx1b, Lrp4, Mafb, Mef2c, Meis1, Meis2, Mical2, Msx2, Nbl1, Nkx2-5, Nog, Nr2f2, Nrp1, Otx1, Pax3, Pcsk5, Robo2, Satb2, Sema3…
GO:0003002	regionalization	GO_BiologicalProcess-EBI-UniProt-GOA-ACAP-ARAP_08.05.2020_00h00	2.66063e-18	6.44829e-17	6.49118e-22	7.17635e-21	[3, 4, 5]	Group140	15.5612	61	[Aldh1a1, Alx1, Alx4, Barx1, Bhlhe41, Bmp2, C3, Corin, Cyp26b1, Dkk1, Dlx2, Dmrt2, Edn1, Emx2, Foxa2, Foxc1, Foxf1, Gdf11, Hoxa1, Hoxa10, Hoxa3, Hoxa7, Hoxb4, Hoxb8, Hoxb9, Hoxc10, Hoxc13, Hoxc8, Hoxc9, Hoxd8, Hoxd9, Irx3, Lhx2, Lmx1b, Lrp4, Mafb, Mef2c, Msx2, Nbl1, Nkx2-5, Nog, Nr2f2, Nrp1, Otx1, Pax3, Pcsk5, Robo2, Sema3c, Sema3f, Six2, Six3, Sox17, Tbx1, Tbx18, Tbx20, Vax2, Wls, Wnt11, Wnt2b, …
GO:0061053	somite development	GO_BiologicalProcess-EBI-UniProt-GOA-ACAP-ARAP_08.05.2020_00h00	0.0011644	0.00254727	6.49118e-22	7.17635e-21	[4, 5]	Group140	12.1212	12	[Aldh1a1, Dkk1, Dmrt2, Foxa2, Foxc1, Foxf1, Nog, Pax3, Sema3c, Tbx18, Wnt11, Zeb2]
GO:0009952	anterior/posterior pattern specification	GO_BiologicalProcess-EBI-UniProt-GOA-ACAP-ARAP_08.05.2020_00h00	3.13457e-14	4.39044e-13	6.49118e-22	7.17635e-21	[4, 5, 6]	Group140	17.2269	41	[Aldh1a1, Alx1, Alx4, Barx1, Bhlhe41, Bmp2, Dkk1, Dmrt2, Emx2, Foxa2, Foxc1, Foxf1, Gdf11, Hoxa1, Hoxa10, Hoxa3, Hoxa7, Hoxb4, Hoxb8, Hoxb9, Hoxc10, Hoxc13, Hoxc8, Hoxc9, Hoxd8, Hoxd9, Msx2, Nog, Nr2f2, Otx1, Pax3, Pcsk5, Sema3c, Six2, Six3, Sox17, Tbx1, Tbx18, Wls, Wnt2b, Zeb2]
GO:0010640	regulation of platelet-derived growth factor receptor signaling pathway	GO_BiologicalProcess-EBI-UniProt-GOA-ACAP-ARAP_08.05.2020_00h00	0.0243823	0.0371155	5.8996e-06	1.17992e-05	[4, 5, 6, 7, 8, 9]	Group141	15.3846	4	[F3, Lox, Lrp1, Myocd]
GO:0048008	platelet-derived growth factor receptor signaling pathway	GO_BiologicalProcess-EBI-UniProt-GOA-ACAP-ARAP_08.05.2020_00h00	5.8996e-06	2.33494e-05	5.8996e-06	1.17992e-05	[6, 7, 8]	Group141	19.1176	13	[F3, Itgb3, Jak2, Lox, Lrp1, Myo1e, Myocd, Nr4a3, Nrp1, Pdgfd, Pdgfra, Plat, Ston1]
GO:2000586	regulation of platelet-derived growth factor receptor-beta signaling pathway	GO_BiologicalProcess-EBI-UniProt-GOA-ACAP-ARAP_08.05.2020_00h00	0.00384055	0.00721609	5.8996e-06	1.17992e-05	[5, 6, 7, 8, 9, 10]	Group141	37.5	3	[Lox, Lrp1, Myocd]
GO:0035791	platelet-derived growth factor receptor-beta signaling pathway	GO_BiologicalProcess-EBI-UniProt-GOA-ACAP-ARAP_08.05.2020_00h00	0.0205625	0.032001	5.8996e-06	1.17992e-05	[7, 8, 9]	Group141	21.4286	3	[Lox, Lrp1, Myocd]
GO:0045746	negative regulation of Notch signaling pathway	GO_BiologicalProcess-EBI-UniProt-GOA-ACAP-ARAP_08.05.2020_00h00	0.00620911	0.0110322	0.000409706	0.000595121	[4, 5, 6, 7, 8]	Group142	15.3846	6	[Dlk1, Dlk2, Dlx2, Gata2, Gdpd5, Tcim]
GO:0021872	forebrain generation of neurons	GO_BiologicalProcess-EBI-UniProt-GOA-ACAP-ARAP_08.05.2020_00h00	0.00211169	0.00424898	0.000409706	0.000595121	[4, 6, 7, 8, 9]	Group142	12.6582	10	[B2m, Csf1r, Dlx2, Gata2, Lhx5, Nrp1, Prox1, Robo2, Satb2, Slit2]
GO:0021879	forebrain neuron differentiation	GO_BiologicalProcess-EBI-UniProt-GOA-ACAP-ARAP_08.05.2020_00h00	0.000734425	0.00169428	0.000409706	0.000595121	[5, 6, 7, 8, 9, 10]	Group142	14.4928	10	[B2m, Csf1r, Dlx2, Gata2, Lhx5, Nrp1, Prox1, Robo2, Satb2, Slit2]
GO:0021877	forebrain neuron fate commitment	GO_BiologicalProcess-EBI-UniProt-GOA-ACAP-ARAP_08.05.2020_00h00	0.0166838	0.0265587	0.000409706	0.000595121	[5, 6, 7, 8, 9, 10, 11]	Group142	23.0769	3	[Dlx2, Gata2, Satb2]
GO:0090131	mesenchyme migration	GO_BiologicalProcess-EBI-UniProt-GOA-ACAP-ARAP_08.05.2020_00h00	1.50164e-07	7.93883e-07	5.25068e-08	1.40253e-07	[3, 5, 6, 7, 8]	Group143	100	5	[Acta1, Acta2, Actc1, Actg2, Foxf1]
GO:0014866	skeletal myofibril assembly	GO_BiologicalProcess-EBI-UniProt-GOA-ACAP-ARAP_08.05.2020_00h00	0.00014444	0.000401492	5.25068e-08	1.40253e-07	[5, 6, 7, 8, 9]	Group143	38.4615	5	[Acta1, Actc1, Lmod3, Myh11, Prox1]
GO:0030240	skeletal muscle thin filament assembly	GO_BiologicalProcess-EBI-UniProt-GOA-ACAP-ARAP_08.05.2020_00h00	0.000900534	0.00203185	5.25068e-08	1.40253e-07	[5, 6, 7, 8, 9, 10]	Group143	36.3636	4	[Acta1, Actc1, Lmod3, Prox1]
GO:0055003	cardiac myofibril assembly	GO_BiologicalProcess-EBI-UniProt-GOA-ACAP-ARAP_08.05.2020_00h00	0.00320997	0.00613278	5.25068e-08	1.40253e-07	[5, 6, 7, 8, 9, 10]	Group143	20.8333	5	[Actc1, Nebl, Nkx2-5, Pdgfra, Prox1]
GO:0007219	Notch signaling pathway	GO_BiologicalProcess-EBI-UniProt-GOA-ACAP-ARAP_08.05.2020_00h00	1.13436e-05	4.20415e-05	7.76675e-06	1.51528e-05	[4, 5, 6]	Group144	12.2222	22	[Adam10, Aph1b, App, Bmp2, Cdh6, Cntn1, Dlk1, Dlk2, Dlx2, Fat4, Foxa2, Foxc1, Gata2, Gdpd5, Maml3, Perp, Robo2, Sox9, Tbx2, Tcim, Tgfb2, Tgfbr2]
GO:0008593	regulation of Notch signaling pathway	GO_BiologicalProcess-EBI-UniProt-GOA-ACAP-ARAP_08.05.2020_00h00	0.0158221	0.0253177	7.76675e-06	1.51528e-05	[4, 5, 6, 7]	Group144	10	9	[Adam10, Dlk1, Dlk2, Dlx2, Gata2, Gdpd5, Robo2, Tcim, Tgfb2]
GO:0045746	negative regulation of Notch signaling pathway	GO_BiologicalProcess-EBI-UniProt-GOA-ACAP-ARAP_08.05.2020_00h00	0.00620911	0.0110322	7.76675e-06	1.51528e-05	[4, 5, 6, 7, 8]	Group144	15.3846	6	[Dlk1, Dlk2, Dlx2, Gata2, Gdpd5, Tcim]
GO:0021877	forebrain neuron fate commitment	GO_BiologicalProcess-EBI-UniProt-GOA-ACAP-ARAP_08.05.2020_00h00	0.0166838	0.0265587	7.76675e-06	1.51528e-05	[5, 6, 7, 8, 9, 10, 11]	Group144	23.0769	3	[Dlx2, Gata2, Satb2]
GO:0031099	regeneration	GO_BiologicalProcess-EBI-UniProt-GOA-ACAP-ARAP_08.05.2020_00h00	4.0985e-05	0.000131555	4.0985e-05	7.28216e-05	[3]	Group145	10.5042	25	[Adam15, Adm, Anxa1, Anxa3, Axl, Bdnf, Cdkn1a, Dysf, Egfr, Fas, Gsn, Jak2, Lcp1, Lrp1, Nnmt, Nr4a3, Plau, Pparg, Prrx1, Selenon, Serpine1, Tgfbr2, Tgfbr3, Wnt10b, Wnt7a]
GO:0042246	tissue regeneration	GO_BiologicalProcess-EBI-UniProt-GOA-ACAP-ARAP_08.05.2020_00h00	0.000640744	0.00150883	4.0985e-05	7.28216e-05	[3, 4, 5]	Group145	13.75	11	[Adam15, Anxa1, Cdkn1a, Dysf, Gsn, Plau, Selenon, Serpine1, Tgfbr2, Wnt10b, Wnt7a]
GO:0031100	animal organ regeneration	GO_BiologicalProcess-EBI-UniProt-GOA-ACAP-ARAP_08.05.2020_00h00	0.00244431	0.00482376	4.0985e-05	7.28216e-05	[4, 5, 6]	Group145	11.7021	11	[Adm, Anxa3, Axl, Cdkn1a, Egfr, Lcp1, Nnmt, Nr4a3, Pparg, Tgfbr2, Tgfbr3]
GO:0043403	skeletal muscle tissue regeneration	GO_BiologicalProcess-EBI-UniProt-GOA-ACAP-ARAP_08.05.2020_00h00	0.0034011	0.00646928	4.0985e-05	7.28216e-05	[4, 5, 6]	Group145	15.2174	7	[Anxa1, Dysf, Plau, Selenon, Tgfbr2, Wnt10b, Wnt7a]
GO:0009266	response to temperature stimulus	GO_BiologicalProcess-EBI-UniProt-GOA-ACAP-ARAP_08.05.2020_00h00	0.000243163	0.000641987	1.99496e-05	3.65896e-05	[3]	Group146	10.4712	20	[Adm, Adora1, Adrb1, Ano3, Asic3, Cdkn1a, Fos, Hspb2, Igfbp7, Il1r1, Lxn, Lyn, Myof, Pmp22, Pparg, Ptgs2, Tcim, Tgfb1i1, Trpv2, Vgf]
GO:0002021	response to dietary excess	GO_BiologicalProcess-EBI-UniProt-GOA-ACAP-ARAP_08.05.2020_00h00	0.000645266	0.00151616	1.99496e-05	3.65896e-05	[2, 5]	Group146	20	7	[Adrb1, Bmp8b, Clic5, Gpr39, Pparg, Sct, Vgf]
GO:0009408	response to heat	GO_BiologicalProcess-EBI-UniProt-GOA-ACAP-ARAP_08.05.2020_00h00	0.00510738	0.00924989	1.99496e-05	3.65896e-05	[3, 4]	Group146	10.1695	12	[Asic3, Cdkn1a, Hspb2, Igfbp7, Il1r1, Lyn, Myof, Pmp22, Ptgs2, Tcim, Tgfb1i1, Trpv2]
GO:0009409	response to cold	GO_BiologicalProcess-EBI-UniProt-GOA-ACAP-ARAP_08.05.2020_00h00	0.0334109	0.0491591	1.99496e-05	3.65896e-05	[3, 4]	Group146	10.7143	6	[Adm, Adrb1, Fos, Pparg, Ptgs2, Vgf]
GO:0002024	diet induced thermogenesis	GO_BiologicalProcess-EBI-UniProt-GOA-ACAP-ARAP_08.05.2020_00h00	5.30141e-05	0.000165248	1.99496e-05	3.65896e-05	[3, 6]	Group146	35.2941	6	[Adrb1, Bmp8b, Clic5, Gpr39, Pparg, Sct]
GO:0060429	epithelium development	GO_BiologicalProcess-EBI-UniProt-GOA-ACAP-ARAP_08.05.2020_00h00	2.44654e-22	8.11874e-21	2.44654e-22	2.78206e-21	[4]	Group147	10.6452	132	[Acta2, Adam9, Adamts12, Adamtsl4, Adm, Aldh1a1, Aldh1a3, Alx1, Alx4, Anxa1, Atoh8, Barx1, Bdnf, Bmp2, Bmp6, Bmper, Ccn1, Cd63, Cdh2, Cdh5, Cdkn1a, Cdkn2a, Clic5, Col4a1, Corin, Csf1, Ctsb, Ctsl, Cyp26b1, Dab2, Dchs1, Dkk1, Dlx3, Dmrt2, Edn1, Egfr, Fat4, Fndc3b, Fosl2, Foxa2, Foxc1, Foxf1, Foxf2, Foxl2, Fzd1, Gata3, Gata6, Gdf11, Hand1, Hand2, Hbegf, Hoxa7, Hoxb13, Hoxb4, Hoxc13, Igfbp5, Ilk, Irx…
GO:0030855	epithelial cell differentiation	GO_BiologicalProcess-EBI-UniProt-GOA-ACAP-ARAP_08.05.2020_00h00	3.8618e-12	4.40736e-11	2.44654e-22	2.78206e-21	[4, 5]	Group147	10.5341	71	[Acta2, Adam9, Adamtsl4, Anxa1, Atoh8, Barx1, Bmp2, Bmp6, Cd63, Cdh2, Cdh5, Cdkn1a, Clic5, Col4a1, Ctsb, Ctsl, Cyp26b1, Dab2, Dlx3, Fat4, Fndc3b, Fosl2, Foxa2, Foxc1, Foxf1, Foxl2, Fzd1, Gata3, Gata6, Hoxa7, Hoxb13, Itga2, Lats2, Lbh, Lgals3, Maf, Mef2c, Msx2, Myo1e, Nr2f2, Onecut2, Palld, Plaur, Pparg, Prox1, Ptgs2, Rapgef3, S1pr1, Scel, Serpine1, Six2, Six3, Sox17, Sox9, Tagln, Tagln2, Tbx1, Td…
GO:0002064	epithelial cell development	GO_BiologicalProcess-EBI-UniProt-GOA-ACAP-ARAP_08.05.2020_00h00	0.0206156	0.0320604	2.44654e-22	2.78206e-21	[4, 5, 6]	Group147	7.22433	19	[Acta2, Adamtsl4, Bmp6, Cdh5, Cdkn1a, Clic5, Fosl2, Hoxb13, Myo1e, Onecut2, Palld, Prox1, Rapgef3, Six3, Sox9, Tmod1, Tnfrsf1a, Vim, Wnt7a]
GO:0003158	endothelium development	GO_BiologicalProcess-EBI-UniProt-GOA-ACAP-ARAP_08.05.2020_00h00	0.0102063	0.0171189	2.44654e-22	2.78206e-21	[5]	Group147	9.30233	12	[Adamts12, Atoh8, Bmp6, Cdh5, Nr2f2, Prox1, Rapgef3, S1pr1, Sox17, Stard13, Tnfrsf1a, Wnt7a]
GO:0045446	endothelial cell differentiation	GO_BiologicalProcess-EBI-UniProt-GOA-ACAP-ARAP_08.05.2020_00h00	0.0221409	0.0340884	2.44654e-22	2.78206e-21	[5, 6]	Group147	9.00901	10	[Atoh8, Bmp6, Cdh5, Nr2f2, Prox1, Rapgef3, S1pr1, Sox17, Tnfrsf1a, Wnt7a]
GO:0015278	calcium-release channel activity	GO_BiologicalProcess-EBI-UniProt-GOA-ACAP-ARAP_08.05.2020_00h00	0.0310094	0.0460974	0.000119606	0.000189653	[5, 6, 7, 8, 9, 10, 11, 12, 13, 14, 15]	Group148	12.1951	5	[Gsto1, Hrc, Itpr2, Jph2, Selenon]
GO:0019932	second-messenger-mediated signaling	GO_BiologicalProcess-EBI-UniProt-GOA-ACAP-ARAP_08.05.2020_00h00	0.000119606	0.00033946	0.000119606	0.000189653	[4, 5, 6]	Group148	8.159	39	[Adgrg6, Adm, Adra1b, Adra2b, Adrb1, Akap5, App, Cdh13, Chrm3, Crtc3, Dmpk, Edn1, Egfr, Fhl2, Gsto1, Hrc, Itpr2, Jph2, Mrvi1, Ncald, Nfatc1, Nppb, Npr2, Nr5a1, Pde10a, Prkar1b, Prkg1, Prnp, Ramp1, S1pr1, Samd14, Sct, Selenon, Sox9, Sphk1, Thbs1, Tmbim1, Tshr, Ucn2]
GO:0019722	calcium-mediated signaling	GO_BiologicalProcess-EBI-UniProt-GOA-ACAP-ARAP_08.05.2020_00h00	0.00713946	0.0124594	0.000119606	0.000189653	[5, 6, 7]	Group148	8.05085	19	[Akap5, App, Cdh13, Chrm3, Dmpk, Edn1, Fhl2, Gsto1, Hrc, Itpr2, Jph2, Ncald, Nfatc1, Nr5a1, Prnp, Samd14, Selenon, Sphk1, Tmbim1]
GO:0019935	cyclic-nucleotide-mediated signaling	GO_BiologicalProcess-EBI-UniProt-GOA-ACAP-ARAP_08.05.2020_00h00	0.00316986	0.00606151	0.000119606	0.000189653	[5, 6, 7]	Group148	8.51064	20	[Adgrg6, Adm, Adra1b, Adra2b, Adrb1, App, Crtc3, Mrvi1, Nppb, Npr2, Pde10a, Prkar1b, Prkg1, Ramp1, S1pr1, Sct, Sox9, Thbs1, Tshr, Ucn2]
GO:0019934	cGMP-mediated signaling	GO_BiologicalProcess-EBI-UniProt-GOA-ACAP-ARAP_08.05.2020_00h00	0.00307325	0.00588721	0.000119606	0.000189653	[6, 7, 8]	Group148	17.6471	6	[Mrvi1, Nppb, Npr2, Pde10a, Prkg1, Thbs1]
GO:0035270	endocrine system development	GO_BiologicalProcess-EBI-UniProt-GOA-ACAP-ARAP_08.05.2020_00h00	5.85797e-06	2.32701e-05	2.87814e-15	1.76231e-14	[4, 5]	Group149	13.125	21	[Aldh1a1, Anxa1, Bmp2, Bmp6, Foxa2, Fstl3, Gata2, Gata3, Gata6, Gsx1, Hoxa3, Nkx2-5, Nog, Nr5a1, Onecut2, Pdgfra, Pitx1, Six3, Sox9, Tbx1, Wnt11]
GO:0048732	gland development	GO_BiologicalProcess-EBI-UniProt-GOA-ACAP-ARAP_08.05.2020_00h00	4.15399e-11	4.0914e-10	2.87814e-15	1.76231e-14	[4, 5, 6]	Group149	10.7452	62	[Aldh1a1, Aldh1a3, Anxa1, Bmp2, Cdkn2a, Csf1, Csn3, Egfr, Foxc1, Foxf1, Fstl3, Gata2, Gata3, Gata6, Gsx1, Hand2, Hlx, Hoxa3, Hoxb13, Hoxb9, Hoxd9, Igf2, Igfbp5, Itga2, Jak2, Lbh, Lims2, Mafb, Msx2, Nkx2-3, Nkx2-5, Nog, Nr5a1, Nrp1, Ntn4, Onecut2, Pax3, Pdgfra, Pitx1, Plau, Plaur, Plxnd1, Prox1, Ptgs2, Runx1, Sema3c, Six3, Slit2, Sox9, Tbx1, Tbx2, Tgfb2, Tgfb3, Tgfbr2, Tgfbr3, Tgm2, Tinagl1, Tph1,…
GO:0030900	forebrain development	GO_BiologicalProcess-EBI-UniProt-GOA-ACAP-ARAP_08.05.2020_00h00	3.14038e-07	1.5753e-06	2.87814e-15	1.76231e-14	[3, 5, 6, 7, 8]	Group149	9.68421	46	[Aldh1a1, Aldh1a3, Anxa3, App, Axl, B2m, Bmp2, Cdh2, Cntn2, Col3a1, Crtac1, Csf1r, Dkk1, Dlx2, Egfr, Emx2, Fat4, Gata2, Gdpd5, Gng12, Gsx1, Kcna1, Kcnc1, Lhx2, Lhx5, Lrp1, Nog, Nr2f2, Nr4a2, Nr4a3, Nrp1, Otx1, Pitx1, Pou3f3, Prkg1, Prox1, Robo2, Satb2, Sct, Six3, Slc1a2, Slit2, Vax2, Wnt2b, Wnt7a, Zeb2]
GO:0021536	diencephalon development	GO_BiologicalProcess-EBI-UniProt-GOA-ACAP-ARAP_08.05.2020_00h00	0.000664449	0.00154942	2.87814e-15	1.76231e-14	[3, 4, 6, 7, 8, 9]	Group149	12.9032	12	[Aldh1a1, Bmp2, Gata2, Gsx1, Kcnc1, Nog, Nr4a2, Nrp1, Otx1, Pitx1, Six3, Zeb2]
GO:0021983	pituitary gland development	GO_BiologicalProcess-EBI-UniProt-GOA-ACAP-ARAP_08.05.2020_00h00	0.00488097	0.0088921	2.87814e-15	1.76231e-14	[4, 5, 6, 7, 8, 9, 10]	Group149	14.2857	7	[Aldh1a1, Bmp2, Gata2, Gsx1, Nog, Pitx1, Six3]
GO:0040019	positive regulation of embryonic development	GO_BiologicalProcess-EBI-UniProt-GOA-ACAP-ARAP_08.05.2020_00h00	0.0339905	0.0499098	0.000114071	0.00018233	[3, 4, 5, 6]	Group150	11.9048	5	[Dmrt2, Foxa2, Gata3, Phldb2, Wnt2b]
GO:0042693	muscle cell fate commitment	GO_BiologicalProcess-EBI-UniProt-GOA-ACAP-ARAP_08.05.2020_00h00	0.00014444	0.000401492	0.000114071	0.00018233	[4, 5]	Group150	38.4615	5	[Dkk1, Mef2c, Nkx2-5, Tbx1, Tbx2]
GO:0045992	negative regulation of embryonic development	GO_BiologicalProcess-EBI-UniProt-GOA-ACAP-ARAP_08.05.2020_00h00	0.0276701	0.041563	0.000114071	0.00018233	[3, 4, 5, 6]	Group150	14.8148	4	[Col5a2, Dkk1, Gata3, Tbx2]
GO:0045995	regulation of embryonic development	GO_BiologicalProcess-EBI-UniProt-GOA-ACAP-ARAP_08.05.2020_00h00	0.00136873	0.00293183	0.000114071	0.00018233	[4, 5]	Group150	10.4895	15	[Col5a2, Dkk1, Dmrt2, Foxa2, Fzd1, Gata2, Gata3, Mbp, Nrk, Pax3, Phldb2, Sox17, Tbx18, Tbx2, Wnt2b]
GO:0010470	regulation of gastrulation	GO_BiologicalProcess-EBI-UniProt-GOA-ACAP-ARAP_08.05.2020_00h00	0.0339905	0.0499098	0.000114071	0.00018233	[4, 5, 6, 7]	Group150	11.9048	5	[Col5a2, Dkk1, Foxa2, Mbp, Phldb2]
GO:0050772	positive regulation of axonogenesis	GO_BiologicalProcess-EBI-UniProt-GOA-ACAP-ARAP_08.05.2020_00h00	0.00210632	0.00424214	1.51354e-05	2.82811e-05	[6, 7, 8, 9, 10, 11, 12, 13, 14]	Group151	11.3208	12	[Ache, Bdnf, Efna5, Ilk, Lrp1, Nrp1, Plxnd1, Robo2, Shox2, Tnfrsf12a, Trpv2, Zeb2]
GO:0061387	regulation of extent of cell growth	GO_BiologicalProcess-EBI-UniProt-GOA-ACAP-ARAP_08.05.2020_00h00	0.000508364	0.00124043	1.51354e-05	2.82811e-05	[4, 5, 6]	Group151	11.5385	15	[Bdnf, Efna5, Ilk, Lrp1, Mgll, Nrp1, Sema3b, Sema3c, Sema3d, Sema3f, Sema6d, Slit2, Tnfrsf12a, Trpv2, Ulk2]
GO:0048668	collateral sprouting	GO_BiologicalProcess-EBI-UniProt-GOA-ACAP-ARAP_08.05.2020_00h00	0.00157167	0.00329135	1.51354e-05	2.82811e-05	[4, 5, 6, 7, 8, 9, 10, 11, 12, 13]	Group151	20	6	[App, Bdnf, Efna5, Lrp1, Ulk2, Zeb2]
GO:0048670	regulation of collateral sprouting	GO_BiologicalProcess-EBI-UniProt-GOA-ACAP-ARAP_08.05.2020_00h00	0.0136681	0.0221837	1.51354e-05	2.82811e-05	[4, 5, 6, 7, 8, 9, 10, 11, 12, 13, 14]	Group151	18.1818	4	[Bdnf, Efna5, Lrp1, Ulk2]
GO:0048672	positive regulation of collateral sprouting	GO_BiologicalProcess-EBI-UniProt-GOA-ACAP-ARAP_08.05.2020_00h00	0.0166838	0.0265587	1.51354e-05	2.82811e-05	[4, 5, 6, 7, 8, 9, 10, 11, 12, 13, 14, 15]	Group151	23.0769	3	[Bdnf, Efna5, Lrp1]
GO:0060759	regulation of response to cytokine stimulus	GO_BiologicalProcess-EBI-UniProt-GOA-ACAP-ARAP_08.05.2020_00h00	0.0187731	0.0294285	0.0139443	0.0149592	[3, 4, 5]	Group152	8.87097	11	[Axl, Csf1, Dcst1, Ecm1, Il1r1, Irf7, Nol3, Pparg, Slit2, Sphk1, Tinagl1]
GO:0019221	cytokine-mediated signaling pathway	GO_BiologicalProcess-EBI-UniProt-GOA-ACAP-ARAP_08.05.2020_00h00	0.0248882	0.0377524	0.0139443	0.0149592	[4, 5, 6]	Group152	6.47482	27	[Axl, Cntfr, Csf1, Csf1r, Dcst1, Ecm1, F3, Fas, Foxc1, Gfra2, Il10rb, Il1r1, Ilk, Irf7, Jak2, Krt18, Krt8, Nol3, Osmr, Pparg, Ppbp, Slit2, Sphk1, Tinagl1, Tnfrsf1a, Tnfrsf23, Traf5]
GO:0001959	regulation of cytokine-mediated signaling pathway	GO_BiologicalProcess-EBI-UniProt-GOA-ACAP-ARAP_08.05.2020_00h00	0.0104946	0.017548	0.0139443	0.0149592	[4, 5, 6, 7]	Group152	9.64912	11	[Axl, Csf1, Dcst1, Ecm1, Il1r1, Irf7, Nol3, Pparg, Slit2, Sphk1, Tinagl1]
GO:0001960	negative regulation of cytokine-mediated signaling pathway	GO_BiologicalProcess-EBI-UniProt-GOA-ACAP-ARAP_08.05.2020_00h00	0.03092	0.0460279	0.0139443	0.0149592	[4, 5, 6, 7, 8]	Group152	10.9091	6	[Dcst1, Ecm1, Nol3, Pparg, Slit2, Tinagl1]
GO:0045824	negative regulation of innate immune response	GO_BiologicalProcess-EBI-UniProt-GOA-ACAP-ARAP_08.05.2020_00h00	0.0273137	0.0410563	0.0139443	0.0149592	[4, 5, 6, 7, 8]	Group152	10.2941	7	[Dcst1, H2-T23, Ifi202b, Igf2, Pparg, Serpinb9, Tinagl1]
GO:0051100	negative regulation of binding	GO_BiologicalProcess-EBI-UniProt-GOA-ACAP-ARAP_08.05.2020_00h00	0.0014938	0.00314969	3.68643e-06	7.72211e-06	[4]	Group153	9.77011	17	[Adam15, B2m, Bag2, Cdkn1a, Cdkn2a, Crtac1, Dab2, Dkk1, Hand1, Hand2, Jak2, Lhx2, Msx2, Nog, Ripor1, Wfikkn1, Zfpm1]
GO:0051101	regulation of DNA binding	GO_BiologicalProcess-EBI-UniProt-GOA-ACAP-ARAP_08.05.2020_00h00	0.00130665	0.00281283	3.68643e-06	7.72211e-06	[4]	Group153	10.9375	14	[Ager, Foxc1, Gata3, Hand1, Hand2, Hipk3, Itga2, Jak2, Lhx2, Msx2, Myocd, Plaur, Pparg, Wfikkn1]
GO:0043392	negative regulation of DNA binding	GO_BiologicalProcess-EBI-UniProt-GOA-ACAP-ARAP_08.05.2020_00h00	0.0221796	0.0341237	3.68643e-06	7.72211e-06	[5]	Group153	11.7647	6	[Hand1, Hand2, Jak2, Lhx2, Msx2, Wfikkn1]
GO:2000677	regulation of transcription regulatory region DNA binding	GO_BiologicalProcess-EBI-UniProt-GOA-ACAP-ARAP_08.05.2020_00h00	0.0263096	0.0396574	3.68643e-06	7.72211e-06	[5]	Group153	11.3208	6	[Foxc1, Gata3, Hand1, Hand2, Lhx2, Msx2]
GO:0003215	cardiac right ventricle morphogenesis	GO_BiologicalProcess-EBI-UniProt-GOA-ACAP-ARAP_08.05.2020_00h00	1.31192e-05	4.76398e-05	3.68643e-06	7.72211e-06	[5, 6, 7, 8, 9, 10]	Group153	35	7	[Gata3, Hand1, Hand2, Nkx2-5, Sema3c, Tbx20, Tgfb2]
GO:0061035	regulation of cartilage development	GO_BiologicalProcess-EBI-UniProt-GOA-ACAP-ARAP_08.05.2020_00h00	4.80777e-10	4.14815e-09	4.80777e-10	1.64956e-09	[4, 5, 6, 7]	Group154	24.6753	19	[Adamts12, Bmp1, Bmp2, Bmp6, Ccn1, Ccn2, Gdf6, Loxl2, Ltbp3, Maf, Nog, Rflnb, Runx2, Shox2, Six2, Sox6, Sox9, Tgfb2, Wnt9a]
GO:0061036	positive regulation of cartilage development	GO_BiologicalProcess-EBI-UniProt-GOA-ACAP-ARAP_08.05.2020_00h00	1.67657e-05	5.92848e-05	4.80777e-10	1.64956e-09	[3, 4, 5, 6, 7, 8]	Group154	25	9	[Bmp1, Bmp2, Bmp6, Ccn1, Gdf6, Loxl2, Runx2, Sox6, Sox9]
GO:0032330	regulation of chondrocyte differentiation	GO_BiologicalProcess-EBI-UniProt-GOA-ACAP-ARAP_08.05.2020_00h00	4.71608e-08	2.82572e-07	4.80777e-10	1.64956e-09	[4, 5, 6, 7, 8]	Group154	25.9259	14	[Adamts12, Bmp6, Ccn2, Gdf6, Loxl2, Ltbp3, Maf, Rflnb, Runx2, Shox2, Six2, Sox6, Sox9, Wnt9a]
GO:2000741	positive regulation of mesenchymal stem cell differentiation	GO_BiologicalProcess-EBI-UniProt-GOA-ACAP-ARAP_08.05.2020_00h00	0.000312664	0.000805754	4.80777e-10	1.64956e-09	[5, 6, 7]	Group154	75	3	[Ltbp3, Sox6, Sox9]
GO:0032332	positive regulation of chondrocyte differentiation	GO_BiologicalProcess-EBI-UniProt-GOA-ACAP-ARAP_08.05.2020_00h00	0.000346028	0.000881208	4.80777e-10	1.64956e-09	[4, 5, 6, 7, 8, 9]	Group154	26.087	6	[Bmp6, Gdf6, Loxl2, Runx2, Sox6, Sox9]
GO:0032609	interferon-gamma production	GO_BiologicalProcess-EBI-UniProt-GOA-ACAP-ARAP_08.05.2020_00h00	0.00802872	0.0138322	0.00629616	0.00718015	[3, 6]	Group155	9.6	12	[App, Axl, Cd47, Gata3, Il1r1, Prnp, Runx1, Tnfsf9, Ulbp1, Vsir, Vtcn1, Zfpm1]
GO:0032623	interleukin-2 production	GO_BiologicalProcess-EBI-UniProt-GOA-ACAP-ARAP_08.05.2020_00h00	0.0273137	0.0410563	0.00629616	0.00718015	[3, 6]	Group155	10.2941	7	[Anxa1, Cd28, Gata3, Hdac7, Prnp, Runx1, Vtcn1]
GO:0032649	regulation of interferon-gamma production	GO_BiologicalProcess-EBI-UniProt-GOA-ACAP-ARAP_08.05.2020_00h00	0.00759097	0.0131516	0.00629616	0.00718015	[4, 5, 6, 7]	Group155	10.0917	11	[App, Axl, Cd47, Gata3, Il1r1, Prnp, Runx1, Tnfsf9, Ulbp1, Vsir, Zfpm1]
GO:0032663	regulation of interleukin-2 production	GO_BiologicalProcess-EBI-UniProt-GOA-ACAP-ARAP_08.05.2020_00h00	0.0145992	0.0235531	0.00629616	0.00718015	[4, 5, 6, 7]	Group155	11.6667	7	[Anxa1, Cd28, Gata3, Hdac7, Prnp, Runx1, Vtcn1]
GO:0045621	positive regulation of lymphocyte differentiation	GO_BiologicalProcess-EBI-UniProt-GOA-ACAP-ARAP_08.05.2020_00h00	0.0104946	0.017548	0.00629616	0.00718015	[5, 6, 7, 8, 9, 10, 11]	Group155	9.64912	11	[Adam8, Anxa1, Axl, Egr3, Gata3, Hlx, Runx1, Tgfbr2, Tnfsf9, Vnn1, Vsir]
GO:0032964	collagen biosynthetic process	GO_BiologicalProcess-EBI-UniProt-GOA-ACAP-ARAP_08.05.2020_00h00	3.40593e-08	2.08119e-07	4.03987e-09	1.26604e-08	[3]	Group156	24.5902	15	[Ager, Cbx8, Ccn2, Creb3l1, Itga2, Larp6, Ltbp1, P3h4, Pparg, Rapgef3, Serpine1, Serpinh1, Tgfb3, Tinagl1, Vim]
GO:0010712	regulation of collagen metabolic process	GO_BiologicalProcess-EBI-UniProt-GOA-ACAP-ARAP_08.05.2020_00h00	1.57957e-07	8.28984e-07	4.03987e-09	1.26604e-08	[3, 4]	Group156	23.7288	14	[Ager, Cbx8, Ccn2, Creb3l1, Itga2, Itgb1, Larp6, Ltbp1, Pparg, Rapgef3, Serpine1, Tgfb3, Vim, Vsir]
GO:0010714	positive regulation of collagen metabolic process	GO_BiologicalProcess-EBI-UniProt-GOA-ACAP-ARAP_08.05.2020_00h00	2.63069e-06	1.11481e-05	4.03987e-09	1.26604e-08	[3, 4, 5]	Group156	27.027	10	[Cbx8, Ccn2, Creb3l1, Itga2, Larp6, Ltbp1, Serpine1, Tgfb3, Vim, Vsir]
GO:0032965	regulation of collagen biosynthetic process	GO_BiologicalProcess-EBI-UniProt-GOA-ACAP-ARAP_08.05.2020_00h00	1.33846e-06	6.01472e-06	4.03987e-09	1.26604e-08	[4, 5]	Group156	23.5294	12	[Ager, Cbx8, Ccn2, Creb3l1, Itga2, Larp6, Ltbp1, Pparg, Rapgef3, Serpine1, Tgfb3, Vim]
GO:0032967	positive regulation of collagen biosynthetic process	GO_BiologicalProcess-EBI-UniProt-GOA-ACAP-ARAP_08.05.2020_00h00	1.00975e-05	3.78129e-05	4.03987e-09	1.26604e-08	[4, 5, 6]	Group156	26.4706	9	[Cbx8, Ccn2, Creb3l1, Itga2, Larp6, Ltbp1, Serpine1, Tgfb3, Vim]
GO:0034097	response to cytokine	GO_BiologicalProcess-EBI-UniProt-GOA-ACAP-ARAP_08.05.2020_00h00	4.35866e-05	0.000138872	4.15113e-16	2.75359e-15	[4]	Group157	7.06244	69	[Adam10, Adam9, Adamts12, Aldh1a1, Ankrd1, Anxa1, App, Asah2, Axl, Capn2, Cd47, Cntfr, Col3a1, Csf1, Csf1r, Cyba, Dcst1, Ecm1, Edn1, F3, Fas, Fos, Fosl1, Foxa2, Foxc1, Foxf1, Gata3, Gfra2, Gsn, Hyal1, Ifi202b, Il10rb, Il1r1, Ilk, Irf7, Jak2, Krt18, Krt8, Lox, Nfil3, Nol3, Npnt, Npr2, Osmr, Pparg, Ppbp, Prkca, Ptges, Ptgs2, Rab11fip5, Ripor1, Serpina3n, Serpine1, Slit2, Sox17, Sox9, Sparc, Sphk1, …
GO:0071310	cellular response to organic substance	GO_BiologicalProcess-EBI-UniProt-GOA-ACAP-ARAP_08.05.2020_00h00	4.04055e-16	7.20286e-15	4.15113e-16	2.75359e-15	[4]	Group157	7.62089	197	[Acta1, Adam15, Adam9, Adamts12, Adgra2, Ager, Aldh1a1, Ankrd1, Anxa1, Anxa5, App, Asah2, Axl, B2m, Baiap2l1, Baiap3, Bcl9l, Bdnf, Bmp2, Bmp6, Bmp8b, Bmper, Cacna1h, Calr4, Camk2a, Camk2n1, Capn2, Casp12, Ccn1, Ccn2, Cd47, Cd63, Cdh5, Cdkn2b, Chrm3, Chst11, Cntfr, Col16a1, Col3a1, Col4a1, Col4a2, Col4a6, Col5a2, Cpeb2, Creb3, Creb3l1, Creb3l2, Csf1, Csf1r, Ctsb, Cyba, Cyp1b1, Cyp26b1, Dab2, Dcn, …
GO:0019221	cytokine-mediated signaling pathway	GO_BiologicalProcess-EBI-UniProt-GOA-ACAP-ARAP_08.05.2020_00h00	0.0248882	0.0377524	4.15113e-16	2.75359e-15	[4, 5, 6]	Group157	6.47482	27	[Axl, Cntfr, Csf1, Csf1r, Dcst1, Ecm1, F3, Fas, Foxc1, Gfra2, Il10rb, Il1r1, Ilk, Irf7, Jak2, Krt18, Krt8, Nol3, Osmr, Pparg, Ppbp, Slit2, Sphk1, Tinagl1, Tnfrsf1a, Tnfrsf23, Traf5]
GO:0034612	response to tumor necrosis factor	GO_BiologicalProcess-EBI-UniProt-GOA-ACAP-ARAP_08.05.2020_00h00	0.000639062	0.00150816	4.15113e-16	2.75359e-15	[5]	Group157	9.50226	21	[Adam10, Adam9, Adamts12, Ankrd1, Cyba, Edn1, Fas, Gata3, Hyal1, Ilk, Jak2, Krt18, Krt8, Nol3, Npnt, Ptgs2, Sphk1, Thbs1, Tnfrsf1a, Tnfrsf23, Traf5]
GO:0071345	cellular response to cytokine stimulus	GO_BiologicalProcess-EBI-UniProt-GOA-ACAP-ARAP_08.05.2020_00h00	0.00522388	0.00944502	4.15113e-16	2.75359e-15	[5]	Group157	6.22066	53	[Adamts12, Ankrd1, Asah2, Axl, Capn2, Cd47, Cntfr, Csf1, Csf1r, Cyba, Dcst1, Ecm1, Edn1, F3, Fas, Foxc1, Foxf1, Gata3, Gfra2, Gsn, Hyal1, Ifi202b, Il10rb, Il1r1, Ilk, Irf7, Jak2, Krt18, Krt8, Lox, Nfil3, Nol3, Npnt, Npr2, Osmr, Pparg, Ppbp, Rab11fip5, Ripor1, Serpine1, Slit2, Sox17, Sox9, Sphk1, Sting1, Stx11, Thbs1, Tinagl1, Tnfrsf1a, Tnfrsf23, Traf5, Vim, Zyx]
GO:0017145	stem cell division	GO_BiologicalProcess-EBI-UniProt-GOA-ACAP-ARAP_08.05.2020_00h00	0.0285536	0.0427709	0.00368537	0.00432677	[3]	Group158	11.1111	6	[Cdkn2a, Hoxb4, Lbh, Sox17, Tgfb2, Wnt7a]
GO:0035019	somatic stem cell population maintenance	GO_BiologicalProcess-EBI-UniProt-GOA-ACAP-ARAP_08.05.2020_00h00	0.00415397	0.00773758	0.00368537	0.00432677	[3, 4]	Group158	13.3333	8	[Bcl9l, Cdkn2a, Gata2, Lbh, Nog, Six2, Sox9, Wnt7a]
GO:0048103	somatic stem cell division	GO_BiologicalProcess-EBI-UniProt-GOA-ACAP-ARAP_08.05.2020_00h00	0.000216693	0.000577758	0.00368537	0.00432677	[4]	Group158	35.7143	5	[Cdkn2a, Hoxb4, Lbh, Tgfb2, Wnt7a]
GO:0061217	regulation of mesonephros development	GO_BiologicalProcess-EBI-UniProt-GOA-ACAP-ARAP_08.05.2020_00h00	0.00643482	0.011377	0.00368537	0.00432677	[5, 6, 7, 8, 9]	Group158	17.8571	5	[Gata3, Nog, Six2, Sox9, Wnt2b]
GO:0090189	regulation of branching involved in ureteric bud morphogenesis	GO_BiologicalProcess-EBI-UniProt-GOA-ACAP-ARAP_08.05.2020_00h00	0.0243823	0.0371155	0.00368537	0.00432677	[4, 5, 6, 7, 8, 9, 10, 11, 12, 13, 14, 15]	Group158	15.3846	4	[Nog, Six2, Sox9, Wnt2b]
GO:0035136	forelimb morphogenesis	GO_BiologicalProcess-EBI-UniProt-GOA-ACAP-ARAP_08.05.2020_00h00	0.000187458	0.000506066	7.42395e-05	0.000123114	[5, 6, 7]	Group159	18.75	9	[Aldh1a1, Alx3, Alx4, Hoxd9, Msx2, Runx2, Shox2, Wnt7a, Wnt9a]
GO:0035137	hindlimb morphogenesis	GO_BiologicalProcess-EBI-UniProt-GOA-ACAP-ARAP_08.05.2020_00h00	0.0168414	0.0267502	7.42395e-05	0.000123114	[5, 6, 7]	Group159	12.5	6	[Alx3, Alx4, Hoxd9, Msx2, Pitx1, Wnt7a]
GO:0042733	embryonic digit morphogenesis	GO_BiologicalProcess-EBI-UniProt-GOA-ACAP-ARAP_08.05.2020_00h00	0.00497319	0.00904483	7.42395e-05	0.000123114	[4, 5, 6, 7, 8]	Group159	12	9	[Alx4, Chst11, Corin, Hand2, Lrp4, Msx2, Nog, Tbx2, Wnt7a]
GO:0035115	embryonic forelimb morphogenesis	GO_BiologicalProcess-EBI-UniProt-GOA-ACAP-ARAP_08.05.2020_00h00	3.35828e-05	0.000111272	7.42395e-05	0.000123114	[6, 7, 8]	Group159	23.0769	9	[Aldh1a1, Alx3, Alx4, Hoxd9, Msx2, Runx2, Shox2, Wnt7a, Wnt9a]
GO:0035116	embryonic hindlimb morphogenesis	GO_BiologicalProcess-EBI-UniProt-GOA-ACAP-ARAP_08.05.2020_00h00	0.0255536	0.0386259	7.42395e-05	0.000123114	[6, 7, 8]	Group159	12.8205	5	[Alx3, Alx4, Msx2, Pitx1, Wnt7a]
GO:1903038	negative regulation of leukocyte cell-cell adhesion	GO_BiologicalProcess-EBI-UniProt-GOA-ACAP-ARAP_08.05.2020_00h00	0.00615282	0.0109683	0.000950067	0.00125623	[5, 6, 7]	Group160	9.55882	13	[Adam8, Anxa1, Btn1a1, Cdkn2a, Hlx, Lgals3, Lrrc32, Prnp, Runx1, Tigit, Tinagl1, Vsir, Vtcn1]
GO:0050798	activated T cell proliferation	GO_BiologicalProcess-EBI-UniProt-GOA-ACAP-ARAP_08.05.2020_00h00	0.00165422	0.00344749	0.000950067	0.00125623	[6, 7]	Group160	15.3846	8	[Ager, Btn1a1, Clic1, Igf2, Lrrc32, Prnp, Tinagl1, Tnfsf9]
GO:0050868	negative regulation of T cell activation	GO_BiologicalProcess-EBI-UniProt-GOA-ACAP-ARAP_08.05.2020_00h00	0.00754588	0.0130945	0.000950067	0.00125623	[5, 6, 7, 8]	Group160	9.67742	12	[Anxa1, Btn1a1, Cdkn2a, Hlx, Lgals3, Lrrc32, Prnp, Runx1, Tigit, Tinagl1, Vsir, Vtcn1]
GO:0046006	regulation of activated T cell proliferation	GO_BiologicalProcess-EBI-UniProt-GOA-ACAP-ARAP_08.05.2020_00h00	0.000528313	0.00128186	0.000950067	0.00125623	[7, 8, 9]	Group160	18.1818	8	[Ager, Btn1a1, Clic1, Igf2, Lrrc32, Prnp, Tinagl1, Tnfsf9]
GO:0046007	negative regulation of activated T cell proliferation	GO_BiologicalProcess-EBI-UniProt-GOA-ACAP-ARAP_08.05.2020_00h00	0.00246188	0.00485399	0.000950067	0.00125623	[7, 8, 9, 10]	Group160	28.5714	4	[Btn1a1, Lrrc32, Prnp, Tinagl1]
GO:0006692	prostanoid metabolic process	GO_BiologicalProcess-EBI-UniProt-GOA-ACAP-ARAP_08.05.2020_00h00	0.0221796	0.0341237	0.0488077	0.0488077	[5, 6, 7, 9]	Group161	11.7647	6	[Anxa1, Edn1, Ptges, Ptgs2, Sphk1, Tnfrsf1a]
GO:0006636	unsaturated fatty acid biosynthetic process	GO_BiologicalProcess-EBI-UniProt-GOA-ACAP-ARAP_08.05.2020_00h00	0.03092	0.0460279	0.0488077	0.0488077	[6, 7, 8, 9]	Group161	10.9091	6	[Anxa1, Edn1, Fads3, Ptges, Ptgs2, Sphk1]
GO:0006693	prostaglandin metabolic process	GO_BiologicalProcess-EBI-UniProt-GOA-ACAP-ARAP_08.05.2020_00h00	0.0221796	0.0341237	0.0488077	0.0488077	[6, 7, 8, 10]	Group161	11.7647	6	[Anxa1, Edn1, Ptges, Ptgs2, Sphk1, Tnfrsf1a]
GO:0046457	prostanoid biosynthetic process	GO_BiologicalProcess-EBI-UniProt-GOA-ACAP-ARAP_08.05.2020_00h00	0.00547744	0.00982931	0.0488077	0.0488077	[6, 7, 8, 9, 10]	Group161	18.5185	5	[Anxa1, Edn1, Ptges, Ptgs2, Sphk1]
GO:0001516	prostaglandin biosynthetic process	GO_BiologicalProcess-EBI-UniProt-GOA-ACAP-ARAP_08.05.2020_00h00	0.00547744	0.00982931	0.0488077	0.0488077	[7, 8, 9, 10, 11]	Group161	18.5185	5	[Anxa1, Edn1, Ptges, Ptgs2, Sphk1]
GO:0048144	fibroblast proliferation	GO_BiologicalProcess-EBI-UniProt-GOA-ACAP-ARAP_08.05.2020_00h00	0.0038651	0.00724959	0.00053883	0.000755121	[3]	Group162	10.5263	12	[Ager, Anxa2, Cdkn1a, Egfr, Fndc3b, Fosl2, Itgb3, Pdgfd, Pdgfra, Pparg, Serpine1, Sphk1]
GO:0048145	regulation of fibroblast proliferation	GO_BiologicalProcess-EBI-UniProt-GOA-ACAP-ARAP_08.05.2020_00h00	0.00310326	0.00593943	0.00053883	0.000755121	[4, 5]	Group162	10.8108	12	[Ager, Anxa2, Cdkn1a, Egfr, Fndc3b, Fosl2, Itgb3, Pdgfd, Pdgfra, Pparg, Serpine1, Sphk1]
GO:1903035	negative regulation of response to wounding	GO_BiologicalProcess-EBI-UniProt-GOA-ACAP-ARAP_08.05.2020_00h00	0.000248713	0.000655035	0.00053883	0.000755121	[3, 4, 5, 6]	Group162	13.5417	13	[Abat, Ager, Anxa2, Anxa5, Cdkn1a, Pdgfra, Phldb2, Plau, Prkg1, Serpine1, Thbd, Thbs1, Ubash3b]
GO:0048146	positive regulation of fibroblast proliferation	GO_BiologicalProcess-EBI-UniProt-GOA-ACAP-ARAP_08.05.2020_00h00	0.000195889	0.000527506	0.00053883	0.000755121	[4, 5, 6]	Group162	15.7143	11	[Ager, Anxa2, Cdkn1a, Egfr, Fndc3b, Fosl2, Itgb3, Pdgfd, Pdgfra, Serpine1, Sphk1]
GO:0061045	negative regulation of wound healing	GO_BiologicalProcess-EBI-UniProt-GOA-ACAP-ARAP_08.05.2020_00h00	2.78124e-05	9.37366e-05	0.00053883	0.000755121	[4, 5, 6, 7]	Group162	16.6667	13	[Abat, Ager, Anxa2, Anxa5, Cdkn1a, Pdgfra, Phldb2, Plau, Prkg1, Serpine1, Thbd, Thbs1, Ubash3b]
GO:0042592	homeostatic process	GO_BiologicalProcess-EBI-UniProt-GOA-ACAP-ARAP_08.05.2020_00h00	0.00100734	0.00224699	0.000501123	0.000709776	[3]	Group163	5.72127	117	[Abat, Ache, Adam8, Adamts5, Adm, Adora1, Adra1b, Adrb1, Ager, Akap5, Aldh1a1, Ank1, Anxa1, App, Atp2a1, Axl, B2m, Bace2, Baiap3, Bmp6, Bmp8b, C3ar1, Camk2d, Camk2n1, Ccn2, Cdh2, Cdh5, Cdkn2a, Cemip, Corin, Crtc3, Csf1, Csf1r, Cyba, Cyp26b1, Dcn, Dlk1, Dmpk, Ebf2, Edn1, Efna5, Egfr, Erfe, Fabp3, Fas, Fbn1, Foxa2, Foxc1, Gata2, Gata3, Gpr157, Gpr21, Gpr39, Gsto1, Hcrtr1, Hoxc10, Hrc, Igfbp5, Ildr2…
GO:0046849	bone remodeling	GO_BiologicalProcess-EBI-UniProt-GOA-ACAP-ARAP_08.05.2020_00h00	0.000340968	0.000869348	0.000501123	0.000709776	[3]	Group163	12.5	14	[Adam8, Csf1r, Dlk1, Egfr, Itgav, Itgb3, Lrrk1, Ltbp3, P3h4, Prkca, S1pr1, Tgfb3, Tph1, Ubash3b]
GO:0048871	multicellular organismal homeostasis	GO_BiologicalProcess-EBI-UniProt-GOA-ACAP-ARAP_08.05.2020_00h00	0.00148813	0.0031408	0.000501123	0.000709776	[2, 4]	Group163	7.16912	39	[Abat, Ache, Adam8, Adamts5, Adora1, Adrb1, Aldh1a1, Bmp6, Bmp8b, Ccn2, Crtc3, Csf1, Csf1r, Cyp26b1, Dlk1, Ebf2, Egfr, Foxc1, Gata2, Hoxc10, Ildr2, Irx3, Itgav, Itgb1, Itgb3, Jak2, Lrrk1, Ltbp3, Mbp, Nr4a3, Plcl1, Prkca, Ptgs2, S1pr1, Sox9, Trpv2, Tshr, Ubash3b, Wnt10b]
GO:0001894	tissue homeostasis	GO_BiologicalProcess-EBI-UniProt-GOA-ACAP-ARAP_08.05.2020_00h00	0.00991699	0.0167378	0.000501123	0.000709776	[3, 5]	Group163	7.66284	20	[Adam8, Ccn2, Csf1, Csf1r, Dlk1, Egfr, Foxc1, Gata2, Ildr2, Itgav, Itgb1, Itgb3, Lrrk1, Ltbp3, Mbp, Prkca, Ptgs2, S1pr1, Sox9, Ubash3b]
GO:0045453	bone resorption	GO_BiologicalProcess-EBI-UniProt-GOA-ACAP-ARAP_08.05.2020_00h00	0.000574713	0.00137434	0.000501123	0.000709776	[4, 6]	Group163	13.9241	11	[Adam8, Csf1r, Dlk1, Egfr, Itgav, Itgb3, Lrrk1, Ltbp3, Prkca, S1pr1, Ubash3b]
GO:0055006	cardiac cell development	GO_BiologicalProcess-EBI-UniProt-GOA-ACAP-ARAP_08.05.2020_00h00	2.5672e-05	8.70669e-05	2.17164e-06	4.72301e-06	[4, 5, 6, 7, 8]	Group164	14.2857	16	[Actc1, Adra1b, Adrb1, Camk2d, Edn1, Fhl2, Lmna, Myh11, Myocd, Nebl, Nkx2-5, Pdgfra, Prkg1, Prox1, Speg, Tgfbr3]
GO:0055013	cardiac muscle cell development	GO_BiologicalProcess-EBI-UniProt-GOA-ACAP-ARAP_08.05.2020_00h00	4.5556e-05	0.000144719	2.17164e-06	4.72301e-06	[5, 6, 7, 8, 9]	Group164	14.2857	15	[Actc1, Adra1b, Adrb1, Camk2d, Edn1, Fhl2, Lmna, Myh11, Myocd, Nebl, Nkx2-5, Pdgfra, Prkg1, Prox1, Speg]
GO:0030240	skeletal muscle thin filament assembly	GO_BiologicalProcess-EBI-UniProt-GOA-ACAP-ARAP_08.05.2020_00h00	0.000900534	0.00203185	2.17164e-06	4.72301e-06	[5, 6, 7, 8, 9, 10]	Group164	36.3636	4	[Acta1, Actc1, Lmod3, Prox1]
GO:0055003	cardiac myofibril assembly	GO_BiologicalProcess-EBI-UniProt-GOA-ACAP-ARAP_08.05.2020_00h00	0.00320997	0.00613278	2.17164e-06	4.72301e-06	[5, 6, 7, 8, 9, 10]	Group164	20.8333	5	[Actc1, Nebl, Nkx2-5, Pdgfra, Prox1]
GO:0055015	ventricular cardiac muscle cell development	GO_BiologicalProcess-EBI-UniProt-GOA-ACAP-ARAP_08.05.2020_00h00	0.00246188	0.00485399	2.17164e-06	4.72301e-06	[6, 7, 8, 9, 10]	Group164	28.5714	4	[Fhl2, Lmna, Nkx2-5, Prox1]
GO:0061383	trabecula morphogenesis	GO_BiologicalProcess-EBI-UniProt-GOA-ACAP-ARAP_08.05.2020_00h00	2.78743e-05	9.37986e-05	4.96648e-06	1.02418e-05	[3, 4]	Group165	19.2982	11	[Adgrg6, Fbn2, Fhl2, Msx2, Nfatc1, Nkx2-5, Nog, S1pr1, Tgfb2, Tgfbr3, Wnt10b]
GO:0061384	heart trabecula morphogenesis	GO_BiologicalProcess-EBI-UniProt-GOA-ACAP-ARAP_08.05.2020_00h00	0.000267106	0.000699209	4.96648e-06	1.02418e-05	[4, 5]	Group165	20	8	[Adgrg6, Fhl2, Nfatc1, Nkx2-5, Nog, S1pr1, Tgfb2, Tgfbr3]
GO:0060343	trabecula formation	GO_BiologicalProcess-EBI-UniProt-GOA-ACAP-ARAP_08.05.2020_00h00	0.000115242	0.000329241	4.96648e-06	1.02418e-05	[3, 4, 5, 6, 7]	Group165	25.9259	7	[Adgrg6, Fbn2, Fhl2, Msx2, Nkx2-5, Tgfbr3, Wnt10b]
GO:0060347	heart trabecula formation	GO_BiologicalProcess-EBI-UniProt-GOA-ACAP-ARAP_08.05.2020_00h00	0.00324311	0.00618513	4.96648e-06	1.02418e-05	[4, 5, 6, 7, 8, 9]	Group165	26.6667	4	[Adgrg6, Fhl2, Nkx2-5, Tgfbr3]
GO:0055015	ventricular cardiac muscle cell development	GO_BiologicalProcess-EBI-UniProt-GOA-ACAP-ARAP_08.05.2020_00h00	0.00246188	0.00485399	4.96648e-06	1.02418e-05	[6, 7, 8, 9, 10]	Group165	28.5714	4	[Fhl2, Lmna, Nkx2-5, Prox1]
GO:1903116	positive regulation of actin filament-based movement	GO_BiologicalProcess-EBI-UniProt-GOA-ACAP-ARAP_08.05.2020_00h00	0.00247987	0.00488054	2.02038e-05	3.68858e-05	[4, 5, 6]	Group166	42.8571	3	[Acta2, Atp2a1, Cacna1h]
GO:0045823	positive regulation of heart contraction	GO_BiologicalProcess-EBI-UniProt-GOA-ACAP-ARAP_08.05.2020_00h00	6.039e-06	2.3727e-05	2.02038e-05	3.68858e-05	[4, 5, 6, 7]	Group166	22.449	11	[Adm, Adra1b, Adrb1, Atp2a1, Cacna1h, Ccn2, Edn1, Hrc, Nkx2-5, Tgfb2, Tpm1]
GO:0006942	regulation of striated muscle contraction	GO_BiologicalProcess-EBI-UniProt-GOA-ACAP-ARAP_08.05.2020_00h00	0.00224396	0.00448169	2.02038e-05	3.68858e-05	[6, 7]	Group166	11.828	11	[Adora1, Adra1b, Adrb1, Atp2a1, Bin1, Cacna1h, Ccn2, Dmpk, Mybpc3, Myh7, Nkx2-5]
GO:0055117	regulation of cardiac muscle contraction	GO_BiologicalProcess-EBI-UniProt-GOA-ACAP-ARAP_08.05.2020_00h00	0.0207629	0.032243	2.02038e-05	3.68858e-05	[6, 7, 8]	Group166	10.1266	8	[Adora1, Adra1b, Adrb1, Atp2a1, Bin1, Cacna1h, Ccn2, Nkx2-5]
GO:0060452	positive regulation of cardiac muscle contraction	GO_BiologicalProcess-EBI-UniProt-GOA-ACAP-ARAP_08.05.2020_00h00	0.0296727	0.0443856	2.02038e-05	3.68858e-05	[5, 6, 7, 8, 9]	Group166	18.75	3	[Atp2a1, Cacna1h, Ccn2]
GO:0009612	response to mechanical stimulus	GO_BiologicalProcess-EBI-UniProt-GOA-ACAP-ARAP_08.05.2020_00h00	3.92567e-06	1.61906e-05	4.28829e-05	7.51867e-05	[3]	Group167	11.4894	27	[Acta1, Ankrd1, Ano3, Asic3, Bmp6, Col11a1, Col3a1, Cyba, Dcn, Edn1, Egfr, Fos, Fosl1, Itga2, Kcna1, Kcnc1, Ltbr, Meis2, Pparg, Ptgs2, Scel, Sox9, Tgfbr2, Thbs1, Tmem150c, Tnfrsf1a, Wnt11]
GO:0009991	response to extracellular stimulus	GO_BiologicalProcess-EBI-UniProt-GOA-ACAP-ARAP_08.05.2020_00h00	0.00151631	0.00319402	4.28829e-05	7.51867e-05	[3]	Group167	6.96921	43	[Acta1, Adm, Adrb1, Aldh1a1, Axl, Bmp6, Bmp8b, Cdkn1a, Cdkn2b, Clic5, Ctsl, Cyba, Cyp26b1, Egfr, Fas, Fes, Fos, Fosl1, Foxa2, Fstl1, Gpr39, Gsn, Itga2, Krt20, Lyn, Myocd, Nr4a2, Pparg, Prox1, Ptgs2, Ripor1, Rnase4, Sct, Slc1a2, Sparc, Suox, Tgfbr2, Tinagl1, Ucn2, Ulk2, Vgf, Wnt11, Wnt2b]
GO:0071496	cellular response to external stimulus	GO_BiologicalProcess-EBI-UniProt-GOA-ACAP-ARAP_08.05.2020_00h00	0.000411254	0.00103028	4.28829e-05	7.51867e-05	[3]	Group167	8.42697	30	[Ankrd1, Axl, Bmp6, Cdkn1a, Cdkn2b, Ctsl, Cyba, Egfr, Fas, Fes, Fos, Fosl1, Foxa2, Itga2, Krt20, Ltbr, Lyn, Myocd, Nr4a2, Pparg, Ptgs2, Ripor1, Rnase4, Slc1a2, Sox9, Tmem150c, Tnfrsf1a, Ucn2, Wnt11, Wnt2b]
GO:0031668	cellular response to extracellular stimulus	GO_BiologicalProcess-EBI-UniProt-GOA-ACAP-ARAP_08.05.2020_00h00	0.00705105	0.0123451	4.28829e-05	7.51867e-05	[3, 4]	Group167	7.66551	22	[Axl, Bmp6, Cdkn1a, Cdkn2b, Ctsl, Cyba, Fas, Fes, Fos, Fosl1, Foxa2, Krt20, Lyn, Myocd, Nr4a2, Pparg, Ptgs2, Ripor1, Rnase4, Slc1a2, Ucn2, Wnt2b]
GO:0071260	cellular response to mechanical stimulus	GO_BiologicalProcess-EBI-UniProt-GOA-ACAP-ARAP_08.05.2020_00h00	0.000459565	0.0011316	4.28829e-05	7.51867e-05	[4, 5]	Group167	14.2857	11	[Ankrd1, Bmp6, Cyba, Egfr, Itga2, Ltbr, Ptgs2, Sox9, Tmem150c, Tnfrsf1a, Wnt11]
GO:0002011	morphogenesis of an epithelial sheet	GO_BiologicalProcess-EBI-UniProt-GOA-ACAP-ARAP_08.05.2020_00h00	0.00206785	0.00417637	0.00206785	0.00251684	[5, 6]	Group168	13.6364	9	[Ccn1, Hbegf, Hoxb4, Msx2, Phldb2, Plet1, Rhoc, Tbx20, Wnt7a]
GO:0044319	wound healing, spreading of cells	GO_BiologicalProcess-EBI-UniProt-GOA-ACAP-ARAP_08.05.2020_00h00	0.000916358	0.00206324	0.00206785	0.00251684	[4, 5, 6, 8, 9]	Group168	18.9189	7	[Ccn1, Hbegf, Msx2, Phldb2, Plet1, Rhoc, Wnt7a]
GO:0090504	epiboly	GO_BiologicalProcess-EBI-UniProt-GOA-ACAP-ARAP_08.05.2020_00h00	0.00108187	0.00238609	0.00206785	0.00251684	[6, 7]	Group168	18.4211	7	[Ccn1, Hbegf, Msx2, Phldb2, Plet1, Rhoc, Wnt7a]
GO:0090505	epiboly involved in wound healing	GO_BiologicalProcess-EBI-UniProt-GOA-ACAP-ARAP_08.05.2020_00h00	0.000916358	0.00206324	0.00206785	0.00251684	[5, 7, 8]	Group168	18.9189	7	[Ccn1, Hbegf, Msx2, Phldb2, Plet1, Rhoc, Wnt7a]
GO:0035313	wound healing, spreading of epidermal cells	GO_BiologicalProcess-EBI-UniProt-GOA-ACAP-ARAP_08.05.2020_00h00	0.00105076	0.00233177	0.00206785	0.00251684	[5, 6, 7, 9, 10]	Group168	26.3158	5	[Hbegf, Msx2, Phldb2, Plet1, Wnt7a]
GO:1904019	epithelial cell apoptotic process	GO_BiologicalProcess-EBI-UniProt-GOA-ACAP-ARAP_08.05.2020_00h00	0.000957897	0.00215003	0.000154223	0.00023791	[5]	Group169	11.2903	14	[Ager, Cd248, Col4a3, Fas, Gata2, Gata3, Gsn, Jak2, Krt18, Krt8, Serpine1, Six3, Tgfbr2, Thbs1]
GO:0033209	tumor necrosis factor-mediated signaling pathway	GO_BiologicalProcess-EBI-UniProt-GOA-ACAP-ARAP_08.05.2020_00h00	0.00114896	0.00251861	0.000154223	0.00023791	[5, 6, 7]	Group169	13.6986	10	[Fas, Ilk, Jak2, Krt18, Krt8, Nol3, Sphk1, Tnfrsf1a, Tnfrsf23, Traf5]
GO:0097284	hepatocyte apoptotic process	GO_BiologicalProcess-EBI-UniProt-GOA-ACAP-ARAP_08.05.2020_00h00	0.00802496	0.0138368	0.000154223	0.00023791	[6]	Group169	21.0526	4	[Fas, Gsn, Krt18, Krt8]
GO:2001267	regulation of cysteine-type endopeptidase activity involved in apoptotic signaling pathway	GO_BiologicalProcess-EBI-UniProt-GOA-ACAP-ARAP_08.05.2020_00h00	0.000600962	0.00143077	0.000154223	0.00023791	[5, 6, 7, 8, 9, 10, 11, 12]	Group169	29.4118	5	[Fas, Gsn, Jak2, Plaur, Tnfrsf23]
GO:2001269	positive regulation of cysteine-type endopeptidase activity involved in apoptotic signaling pathway	GO_BiologicalProcess-EBI-UniProt-GOA-ACAP-ARAP_08.05.2020_00h00	0.000900534	0.00203185	0.000154223	0.00023791	[5, 6, 7, 8, 9, 10, 11, 12, 13]	Group169	36.3636	4	[Fas, Gsn, Jak2, Tnfrsf23]
GO:0071694	maintenance of protein location in extracellular region	GO_BiologicalProcess-EBI-UniProt-GOA-ACAP-ARAP_08.05.2020_00h00	0.000212056	0.000566796	0.00130472	0.00167509	[4, 5]	Group170	50	4	[Fbn1, Fbn2, Ltbp1, Nbl1]
GO:1900115	extracellular regulation of signal transduction	GO_BiologicalProcess-EBI-UniProt-GOA-ACAP-ARAP_08.05.2020_00h00	0.00130472	0.00281146	0.00130472	0.00167509	[4, 5, 6]	Group170	33.3333	4	[Fbn1, Fbn2, Ltbp1, Nbl1]
GO:1900116	extracellular negative regulation of signal transduction	GO_BiologicalProcess-EBI-UniProt-GOA-ACAP-ARAP_08.05.2020_00h00	0.00130472	0.00281146	0.00130472	0.00167509	[4, 5, 6, 7]	Group170	33.3333	4	[Fbn1, Fbn2, Ltbp1, Nbl1]
GO:0035581	sequestering of extracellular ligand from receptor	GO_BiologicalProcess-EBI-UniProt-GOA-ACAP-ARAP_08.05.2020_00h00	0.000900534	0.00203185	0.00130472	0.00167509	[5, 6, 7, 8]	Group170	36.3636	4	[Fbn1, Fbn2, Ltbp1, Nbl1]
GO:0035583	sequestering of TGFbeta in extracellular matrix	GO_BiologicalProcess-EBI-UniProt-GOA-ACAP-ARAP_08.05.2020_00h00	0.000312664	0.000805754	0.00130472	0.00167509	[5, 6, 7, 8, 9, 10, 11]	Group170	75	3	[Fbn1, Fbn2, Ltbp1]
GO:1904375	regulation of protein localization to cell periphery	GO_BiologicalProcess-EBI-UniProt-GOA-ACAP-ARAP_08.05.2020_00h00	0.00118656	0.00258787	0.00181498	0.00224336	[5, 6]	Group171	10.6383	15	[Adam10, Akap5, Camk2a, Camk2d, Dab2, Egfr, Gpc4, Gpc6, Itga3, Itgb1, Lgals3, Lrp1, Prnp, Sorbs1, Tmbim1]
GO:1902683	regulation of receptor localization to synapse	GO_BiologicalProcess-EBI-UniProt-GOA-ACAP-ARAP_08.05.2020_00h00	0.0213428	0.0330246	0.00181498	0.00224336	[5, 6, 7]	Group171	16	4	[Adam10, Camk2a, Gpc4, Gpc6]
GO:0099645	neurotransmitter receptor localization to postsynaptic specialization membrane	GO_BiologicalProcess-EBI-UniProt-GOA-ACAP-ARAP_08.05.2020_00h00	0.0147267	0.0236879	0.00181498	0.00224336	[4, 6, 7, 8, 9]	Group171	14.7059	5	[Adam10, Camk2a, Gpc4, Gpc6, Nptx1]
GO:0098696	regulation of neurotransmitter receptor localization to postsynaptic specialization membrane	GO_BiologicalProcess-EBI-UniProt-GOA-ACAP-ARAP_08.05.2020_00h00	0.00417754	0.00777477	0.00181498	0.00224336	[3, 5, 6, 7, 8, 9, 10]	Group171	25	4	[Adam10, Camk2a, Gpc4, Gpc6]
GO:0099633	protein localization to postsynaptic specialization membrane	GO_BiologicalProcess-EBI-UniProt-GOA-ACAP-ARAP_08.05.2020_00h00	0.0147267	0.0236879	0.00181498	0.00224336	[6, 7, 8]	Group171	14.7059	5	[Adam10, Camk2a, Gpc4, Gpc6, Nptx1]
GO:1903844	regulation of cellular response to transforming growth factor beta stimulus	GO_BiologicalProcess-EBI-UniProt-GOA-ACAP-ARAP_08.05.2020_00h00	1.89091e-09	1.44634e-08	3.70481e-13	1.69484e-12	[4, 5, 7]	Group172	19.8198	22	[Bcl9l, Cdkn2b, Chst11, Dab2, Fbn1, Fbn2, Furin, Htra1, Htra3, Itga3, Lox, Ltbp1, Myocd, Npnt, Onecut2, Rasl11b, Tgfb1i1, Tgfb3, Tgfbr3, Thbs1, Wfikkn1, Zfp703]
GO:1903846	positive regulation of cellular response to transforming growth factor beta stimulus	GO_BiologicalProcess-EBI-UniProt-GOA-ACAP-ARAP_08.05.2020_00h00	1.71117e-05	6.02121e-05	3.70481e-13	1.69484e-12	[3, 4, 5, 6, 7, 8]	Group172	28.5714	8	[Cdkn2b, Dab2, Furin, Myocd, Npnt, Tgfb1i1, Tgfbr3, Thbs1]
GO:0090100	positive regulation of transmembrane receptor protein serine/threonine kinase signaling pathway	GO_BiologicalProcess-EBI-UniProt-GOA-ACAP-ARAP_08.05.2020_00h00	2.69144e-09	2.00187e-08	3.70481e-13	1.69484e-12	[4, 5, 6, 7, 8, 9]	Group172	19.469	22	[Bmp2, Bmp6, Bmp8b, Ccn1, Cdh5, Cdkn2b, Dab2, Furin, Gata6, Gdf11, Gdf6, Ilk, Jak2, Msx2, Myocd, Npnt, Tgfb1i1, Tgfb2, Tgfb3, Tgfbr3, Thbs1, Vsir]
GO:0017015	regulation of transforming growth factor beta receptor signaling pathway	GO_BiologicalProcess-EBI-UniProt-GOA-ACAP-ARAP_08.05.2020_00h00	1.31683e-09	1.052e-08	3.70481e-13	1.69484e-12	[5, 6, 7, 8, 9]	Group172	20.1835	22	[Bcl9l, Cdkn2b, Chst11, Dab2, Fbn1, Fbn2, Furin, Htra1, Htra3, Itga3, Lox, Ltbp1, Myocd, Npnt, Onecut2, Rasl11b, Tgfb1i1, Tgfb3, Tgfbr3, Thbs1, Wfikkn1, Zfp703]
GO:0030511	positive regulation of transforming growth factor beta receptor signaling pathway	GO_BiologicalProcess-EBI-UniProt-GOA-ACAP-ARAP_08.05.2020_00h00	1.71117e-05	6.02121e-05	3.70481e-13	1.69484e-12	[4, 5, 6, 7, 8, 9, 10]	Group172	28.5714	8	[Cdkn2b, Dab2, Furin, Myocd, Npnt, Tgfb1i1, Tgfbr3, Thbs1]
GO:1904019	epithelial cell apoptotic process	GO_BiologicalProcess-EBI-UniProt-GOA-ACAP-ARAP_08.05.2020_00h00	0.000957897	0.00215003	0.000957897	0.00125823	[5]	Group173	11.2903	14	[Ager, Cd248, Col4a3, Fas, Gata2, Gata3, Gsn, Jak2, Krt18, Krt8, Serpine1, Six3, Tgfbr2, Thbs1]
GO:0072577	endothelial cell apoptotic process	GO_BiologicalProcess-EBI-UniProt-GOA-ACAP-ARAP_08.05.2020_00h00	0.0133806	0.0217498	0.000957897	0.00125823	[6]	Group173	11.8644	7	[Ager, Cd248, Col4a3, Gata2, Gata3, Serpine1, Thbs1]
GO:0097284	hepatocyte apoptotic process	GO_BiologicalProcess-EBI-UniProt-GOA-ACAP-ARAP_08.05.2020_00h00	0.00802496	0.0138368	0.000957897	0.00125823	[6]	Group173	21.0526	4	[Fas, Gsn, Krt18, Krt8]
GO:1904037	positive regulation of epithelial cell apoptotic process	GO_BiologicalProcess-EBI-UniProt-GOA-ACAP-ARAP_08.05.2020_00h00	0.0230736	0.0353729	0.000957897	0.00125823	[6, 7, 8]	Group173	13.1579	5	[Ager, Cd248, Gsn, Jak2, Thbs1]
GO:2000351	regulation of endothelial cell apoptotic process	GO_BiologicalProcess-EBI-UniProt-GOA-ACAP-ARAP_08.05.2020_00h00	0.03092	0.0460279	0.000957897	0.00125823	[7, 8]	Group173	10.9091	6	[Ager, Cd248, Gata2, Gata3, Serpine1, Thbs1]
GO:0048863	stem cell differentiation	GO_BiologicalProcess-EBI-UniProt-GOA-ACAP-ARAP_08.05.2020_00h00	1.62101e-11	1.72242e-10	1.62101e-11	6.58329e-11	[4]	Group174	15.7895	36	[Aldh1a1, Alx1, Edn1, Foxc1, Fzd1, Gata6, Hand2, Hoxa7, Hoxb4, Kitl, Lbh, Ltbp3, Mef2c, Msx2, Myocd, Nkx2-5, Nrp1, Pax3, Pdgfra, Runx2, Sema3b, Sema3c, Sema3d, Sema3f, Sema6d, Six3, Sox17, Sox6, Sox9, Tbx1, Tbx2, Tgfb2, Vsir, Wnt10a, Wnt7a, Zeb2]
GO:2000736	regulation of stem cell differentiation	GO_BiologicalProcess-EBI-UniProt-GOA-ACAP-ARAP_08.05.2020_00h00	1.17519e-05	4.31838e-05	1.62101e-11	6.58329e-11	[4, 5]	Group174	19.3548	12	[Foxc1, Gata6, Hoxb4, Lbh, Ltbp3, Nkx2-5, Pdgfra, Sema3c, Sox6, Sox9, Tgfb2, Vsir]
GO:0072497	mesenchymal stem cell differentiation	GO_BiologicalProcess-EBI-UniProt-GOA-ACAP-ARAP_08.05.2020_00h00	1.63521e-05	5.80123e-05	1.62101e-11	6.58329e-11	[5]	Group174	55.5556	5	[Fzd1, Ltbp3, Pdgfra, Sox6, Sox9]
GO:2000738	positive regulation of stem cell differentiation	GO_BiologicalProcess-EBI-UniProt-GOA-ACAP-ARAP_08.05.2020_00h00	1.50122e-08	9.75342e-08	1.62101e-11	6.58329e-11	[4, 5, 6]	Group174	43.4783	10	[Foxc1, Gata6, Hoxb4, Ltbp3, Nkx2-5, Sema3c, Sox6, Sox9, Tgfb2, Vsir]
GO:2000739	regulation of mesenchymal stem cell differentiation	GO_BiologicalProcess-EBI-UniProt-GOA-ACAP-ARAP_08.05.2020_00h00	4.87307e-05	0.000153448	1.62101e-11	6.58329e-11	[5, 6]	Group174	66.6667	4	[Ltbp3, Pdgfra, Sox6, Sox9]
KEGG:04218	Cellular senescence	KEGG_08.05.2020	0.0305127	0.0455473	0.000744268	0.00100755	[-1]	Group175	7.56757	14	[Capn2, Ccnd2, Cdkn1a, Cdkn2a, Cdkn2b, H2-T23, Hipk3, Itpr2, Nfatc1, Pik3r3, Serpine1, Tgfb2, Tgfb3, Tgfbr2]
KEGG:05142	Chagas disease (American trypanosomiasis)	KEGG_08.05.2020	0.0128944	0.0210228	0.000744268	0.00100755	[-1]	Group175	9.80392	10	[C3, Fas, Fos, Pik3r3, Ppp2r2b, Serpine1, Tgfb2, Tgfb3, Tgfbr2, Tnfrsf1a]
KEGG:05166	Human T-cell leukemia virus 1 infection	KEGG_08.05.2020	0.000454606	0.00112195	0.000744268	0.00100755	[-1]	Group175	9.34959	23	[B2m, Ccnd2, Cdkn1a, Cdkn2a, Cdkn2b, Creb3, Creb3l1, Creb3l2, Crtc3, Fos, Fosl1, H2-T23, Il1r1, Ltbr, Msx2, Nfatc1, Nrp1, Pik3r3, Tgfb2, Tgfb3, Tgfbr2, Tln1, Tnfrsf1a]
KEGG:05212	Pancreatic cancer	KEGG_08.05.2020	0.0167833	0.0266777	0.000744268	0.00100755	[-1]	Group175	10.5263	8	[Cdkn1a, Cdkn2a, Egfr, Pik3r3, Pld1, Tgfb2, Tgfb3, Tgfbr2]
KEGG:05220	Chronic myeloid leukemia	KEGG_08.05.2020	0.0167833	0.0266777	0.000744268	0.00100755	[-1]	Group175	10.5263	8	[Cdkn1a, Cdkn2a, Gab2, Pik3r3, Runx1, Tgfb2, Tgfb3, Tgfbr2]
KEGG:04218	Cellular senescence	KEGG_08.05.2020	0.0305127	0.0455473	0.000109893	0.00017636	[-1]	Group176	7.56757	14	[Capn2, Ccnd2, Cdkn1a, Cdkn2a, Cdkn2b, H2-T23, Hipk3, Itpr2, Nfatc1, Pik3r3, Serpine1, Tgfb2, Tgfb3, Tgfbr2]
KEGG:05161	Hepatitis B	KEGG_08.05.2020	0.00181498	0.00374275	0.000109893	0.00017636	[-1]	Group176	9.87654	16	[Casp12, Cdkn1a, Creb3, Creb3l1, Creb3l2, Egr3, Fas, Fos, Irf7, Jak2, Nfatc1, Pik3r3, Prkca, Tgfb2, Tgfb3, Tgfbr2]
KEGG:05163	Human cytomegalovirus infection	KEGG_08.05.2020	0.00074885	0.00172387	0.000109893	0.00017636	[-1]	Group176	9.01961	23	[B2m, Cdkn1a, Cdkn2a, Creb3, Creb3l1, Creb3l2, Egfr, Fas, Gng12, H2-T23, Il10rb, Il1r1, Itgav, Itgb3, Itpr2, Nfatc1, Pdgfra, Pik3r3, Prkca, Ptgs2, Sting1, Tnfrsf1a, Traf5]
KEGG:05166	Human T-cell leukemia virus 1 infection	KEGG_08.05.2020	0.000454606	0.00112195	0.000109893	0.00017636	[-1]	Group176	9.34959	23	[B2m, Ccnd2, Cdkn1a, Cdkn2a, Cdkn2b, Creb3, Creb3l1, Creb3l2, Crtc3, Fos, Fosl1, H2-T23, Il1r1, Ltbr, Msx2, Nfatc1, Nrp1, Pik3r3, Tgfb2, Tgfb3, Tgfbr2, Tln1, Tnfrsf1a]
KEGG:05203	Viral carcinogenesis	KEGG_08.05.2020	0.0234939	0.0359151	0.000109893	0.00017636	[-1]	Group176	7.35931	17	[C3, Ccnd2, Cdkn1a, Cdkn2a, Cdkn2b, Creb3, Creb3l1, Creb3l2, Egr3, Gsn, H2-T23, Hdac7, Irf7, Ltbr, Lyn, Pik3r3, Traf5]
GO:0060041	retina development in camera-type eye	GO_BiologicalProcess-EBI-UniProt-GOA-ACAP-ARAP_08.05.2020_00h00	0.000956357	0.00214882	1.2407e-05	2.35142e-05	[3, 7, 8, 9]	Group177	9.89011	18	[Ache, Col4a1, Cyp1b1, Dio3, Dlx2, Lamc3, Lhx2, Naglu, Nrp1, Pdgfra, Prox1, Ptprm, Rhoj, Six3, Sox9, Tgfb2, Tspan12, Vax2]
GO:0003407	neural retina development	GO_BiologicalProcess-EBI-UniProt-GOA-ACAP-ARAP_08.05.2020_00h00	0.0222265	0.0341715	1.2407e-05	2.35142e-05	[3, 4, 8, 9, 10]	Group177	10	8	[Dio3, Dlx2, Naglu, Ptprm, Six3, Sox9, Tgfb2, Tspan12]
GO:0048593	camera-type eye morphogenesis	GO_BiologicalProcess-EBI-UniProt-GOA-ACAP-ARAP_08.05.2020_00h00	0.000512647	0.00124947	1.2407e-05	2.35142e-05	[6, 7, 8, 9]	Group177	11.1111	16	[Aldh1a1, Aldh1a3, Col8a1, Col8a2, Dio3, Foxf2, Gdf11, Meis1, Naglu, Prox1, Ptprm, Six3, Sox9, Tbx2, Tdrd7, Tspan12]
GO:0046532	regulation of photoreceptor cell differentiation	GO_BiologicalProcess-EBI-UniProt-GOA-ACAP-ARAP_08.05.2020_00h00	0.0132538	0.0215599	1.2407e-05	2.35142e-05	[6, 7, 8, 9, 10]	Group177	25	3	[Dio3, Dlx2, Sox9]
GO:0046533	negative regulation of photoreceptor cell differentiation	GO_BiologicalProcess-EBI-UniProt-GOA-ACAP-ARAP_08.05.2020_00h00	0.00771216	0.0133401	1.2407e-05	2.35142e-05	[6, 7, 8, 9, 10, 11]	Group177	30	3	[Dio3, Dlx2, Sox9]
KEGG:04115	p53 signaling pathway	KEGG_08.05.2020	0.0114178	0.0188577	9.99012e-05	0.000162289	[-1]	Group178	11.2676	8	[Ccnd2, Cd82, Cdkn1a, Cdkn2a, Fas, Perp, Serpine1, Thbs1]
KEGG:05212	Pancreatic cancer	KEGG_08.05.2020	0.0167833	0.0266777	9.99012e-05	0.000162289	[-1]	Group178	10.5263	8	[Cdkn1a, Cdkn2a, Egfr, Pik3r3, Pld1, Tgfb2, Tgfb3, Tgfbr2]
KEGG:05214	Glioma	KEGG_08.05.2020	0.00454663	0.00836781	9.99012e-05	0.000162289	[-1]	Group178	12.1622	9	[Camk2a, Camk2d, Camk4, Cdkn1a, Cdkn2a, Egfr, Pdgfra, Pik3r3, Prkca]
KEGG:05219	Bladder cancer	KEGG_08.05.2020	0.0310094	0.0460974	9.99012e-05	0.000162289	[-1]	Group178	12.1951	5	[Cdkn1a, Cdkn2a, Egfr, Hbegf, Thbs1]
GO:0004861	cyclin-dependent protein serine/threonine kinase inhibitor activity	GO_BiologicalProcess-EBI-UniProt-GOA-ACAP-ARAP_08.05.2020_00h00	0.0132538	0.0215599	9.99012e-05	0.000162289	[5, 6, 7, 8, 9, 10, 11, 12, 13]	Group178	25	3	[Cdkn1a, Cdkn2a, Cdkn2b]
GO:0008191	metalloendopeptidase inhibitor activity	GO_BiologicalProcess-EBI-UniProt-GOA-ACAP-ARAP_08.05.2020_00h00	0.00246188	0.00485399	0.001137	0.00147884	[8, 9, 10, 11, 12]	Group179	28.5714	4	[Lxn, Timp2, Timp3, Wfikkn1]
GO:0033619	membrane protein proteolysis	GO_BiologicalProcess-EBI-UniProt-GOA-ACAP-ARAP_08.05.2020_00h00	0.00268296	0.00522305	0.001137	0.00147884	[5, 6]	Group179	14.2857	8	[Adam10, Adam8, Adam9, App, Bace2, Snx33, Timp2, Timp3]
GO:0006509	membrane protein ectodomain proteolysis	GO_BiologicalProcess-EBI-UniProt-GOA-ACAP-ARAP_08.05.2020_00h00	0.000449079	0.00111213	0.001137	0.00147884	[6, 7]	Group179	18.6047	8	[Adam10, Adam8, Adam9, App, Bace2, Snx33, Timp2, Timp3]
GO:0008237	metallopeptidase activity	GO_BiologicalProcess-EBI-UniProt-GOA-ACAP-ARAP_08.05.2020_00h00	0.00146278	0.00310553	0.001137	0.00147884	[7, 8]	Group179	9.09091	20	[Adam10, Adam12, Adam15, Adam8, Adam9, Adamts12, Adamts4, Adamts5, Aebp1, Agbl2, Bmp1, Cpd, Cpe, Lxn, Mbp, Mmp23, Timp2, Timp3, Wfikkn1, Xpnpep2]
GO:0004222	metalloendopeptidase activity	GO_BiologicalProcess-EBI-UniProt-GOA-ACAP-ARAP_08.05.2020_00h00	0.000757515	0.00174011	0.001137	0.00147884	[8, 9]	Group179	11.1111	15	[Adam10, Adam12, Adam15, Adam8, Adam9, Adamts12, Adamts4, Adamts5, Bmp1, Lxn, Mbp, Mmp23, Timp2, Timp3, Wfikkn1]
GO:0006909	phagocytosis	GO_BiologicalProcess-EBI-UniProt-GOA-ACAP-ARAP_08.05.2020_00h00	0.0187717	0.0294476	0.000462342	0.000659541	[3, 5]	Group180	6.83761	24	[Ager, Anxa1, Anxa3, Axl, C3, Cd47, Cyba, Dysf, Gata2, Gsn, Itga2, Itgav, Itgb1, Itgb3, Lrp1, Megf10, Mfge8, Pear1, Pparg, Ptx3, Sphk1, Tgm2, Thbs1, Unc13d]
GO:0060627	regulation of vesicle-mediated transport	GO_BiologicalProcess-EBI-UniProt-GOA-ACAP-ARAP_08.05.2020_00h00	8.41529e-06	3.20137e-05	0.000462342	0.000659541	[3, 4, 5]	Group180	8.18898	52	[Ager, Akap5, Anxa1, Anxa2, App, Axl, B2m, Baiap3, Bin1, C3, Cacna1h, Cadps, Camk2a, Cd47, Cd63, Cdh13, Cdh2, Cyba, Dab2, Dkk1, Dysf, Ehd2, Fes, Foxf1, Gab2, Gata2, Itga2, Itgav, Itgb1, Itgb3, Lgals3, Lgi3, Lrp1, Lyn, Mfge8, Nrn1, Ntf3, Pld1, Pparg, Prkar1b, Prkca, Ptx3, Rab27b, Septin4, Septin5, Serpine1, Snx33, Sphk1, Ston1, Unc13d, Vsnl1, Wnt7a]
GO:0043277	apoptotic cell clearance	GO_BiologicalProcess-EBI-UniProt-GOA-ACAP-ARAP_08.05.2020_00h00	3.87392e-05	0.000125655	0.000462342	0.000659541	[4, 6]	Group180	20.4082	10	[Axl, C3, Itgav, Itgb3, Lrp1, Megf10, Mfge8, Pear1, Tgm2, Thbs1]
GO:0050764	regulation of phagocytosis	GO_BiologicalProcess-EBI-UniProt-GOA-ACAP-ARAP_08.05.2020_00h00	0.00120675	0.00262659	0.000462342	0.000659541	[4, 5, 6]	Group180	11.5044	13	[Ager, C3, Cd47, Cyba, Dysf, Gata2, Itga2, Itgav, Lrp1, Mfge8, Pparg, Ptx3, Sphk1]
GO:0050766	positive regulation of phagocytosis	GO_BiologicalProcess-EBI-UniProt-GOA-ACAP-ARAP_08.05.2020_00h00	0.00363796	0.00687135	0.000462342	0.000659541	[3, 4, 5, 6, 7]	Group180	11.7647	10	[Ager, C3, Cd47, Cyba, Gata2, Itga2, Lrp1, Mfge8, Pparg, Ptx3]
KEGG:04510	Focal adhesion	KEGG_08.05.2020	2.46298e-09	1.84467e-08	8.06707e-21	7.83096e-20	[-1]	Group181	15.0754	30	[Capn2, Ccnd2, Col4a1, Col4a2, Col4a3, Col4a4, Col4a5, Col4a6, Egfr, Flnc, Ilk, Itga1, Itga11, Itga2, Itga3, Itga7, Itgav, Itgb1, Itgb3, Lamc2, Lamc3, Myl9, Parva, Pdgfd, Pdgfra, Pik3r3, Prkca, Thbs1, Tln1, Zyx]
KEGG:05412	Arrhythmogenic right ventricular cardiomyopathy (ARVC)	KEGG_08.05.2020	0.000110253	0.000316665	8.06707e-21	7.83096e-20	[-1]	Group181	15.5844	12	[Atp2a1, Cdh2, Des, Itga1, Itga11, Itga2, Itga3, Itga7, Itgav, Itgb1, Itgb3, Lmna]
GO:0031589	cell-substrate adhesion	GO_BiologicalProcess-EBI-UniProt-GOA-ACAP-ARAP_08.05.2020_00h00	5.23215e-18	1.15161e-16	8.06707e-21	7.83096e-20	[3]	Group181	15.978	58	[Adam15, Adam8, Adam9, Adamts12, Axl, Ccn1, Ccn2, Cd63, Cdh13, Cdkn2a, Cntn2, Col16a1, Col3a1, Col8a1, Csf1, Dab2, Edil3, Efna5, Egflam, Emp2, Fndc3b, Foxf1, Hoxa7, Ilk, Itga1, Itga11, Itga2, Itga3, Itgav, Itgb1, Itgb3, Jak2, Lamc3, Lgals1, Limch1, Lims2, Lrp1, Nedd9, Nid1, Npnt, Nrp1, Ntn4, Onecut2, Parva, Pcsk5, Phldb2, Plau, Plet1, Rnase4, Serpine1, Sorbs1, Sorbs3, Ston1, Tgfb1i1, Thbs1, Tnfrs…
GO:0007160	cell-matrix adhesion	GO_BiologicalProcess-EBI-UniProt-GOA-ACAP-ARAP_08.05.2020_00h00	1.04511e-12	1.30306e-11	8.06707e-21	7.83096e-20	[4]	Group181	16.895	37	[Adam15, Adam8, Adam9, Adamts12, Ccn2, Cd63, Cdh13, Cdkn2a, Cntn2, Col16a1, Col3a1, Csf1, Efna5, Emp2, Hoxa7, Ilk, Itga1, Itga11, Itga2, Itgav, Itgb1, Itgb3, Limch1, Lrp1, Nid1, Npnt, Nrp1, Onecut2, Pcsk5, Phldb2, Plau, Plet1, Serpine1, Sorbs1, Ston1, Thbs1, Zyx]
GO:0007229	integrin-mediated signaling pathway	GO_BiologicalProcess-EBI-UniProt-GOA-ACAP-ARAP_08.05.2020_00h00	1.45476e-09	1.14523e-08	8.06707e-21	7.83096e-20	[4, 5, 6]	Group181	21	21	[Adam15, Ccn2, Cd63, Col3a1, Dab2, Emp2, Gab2, Ilk, Itga1, Itga11, Itga2, Itga3, Itga7, Itgav, Itgb1, Itgb3, Lims2, Nrp1, Pcsk5, Tln1, Zyx]
GO:0007569	cell aging	GO_BiologicalProcess-EBI-UniProt-GOA-ACAP-ARAP_08.05.2020_00h00	0.0234051	0.0358302	0.0372101	0.0373038	[3]	Group182	8.92857	10	[B2m, Cdkn1a, Cdkn2a, Cdkn2b, Ilk, Lmna, Nuak1, Pla2r1, Serpine1, Tbx2]
GO:0090343	positive regulation of cell aging	GO_BiologicalProcess-EBI-UniProt-GOA-ACAP-ARAP_08.05.2020_00h00	0.0205625	0.032001	0.0372101	0.0373038	[3, 4, 5]	Group182	21.4286	3	[B2m, Cdkn2a, Lmna]
GO:0090398	cellular senescence	GO_BiologicalProcess-EBI-UniProt-GOA-ACAP-ARAP_08.05.2020_00h00	0.0293055	0.0438667	0.0372101	0.0373038	[4]	Group182	10.1449	7	[B2m, Cdkn1a, Cdkn2a, Cdkn2b, Nuak1, Pla2r1, Tbx2]
GO:0090399	replicative senescence	GO_BiologicalProcess-EBI-UniProt-GOA-ACAP-ARAP_08.05.2020_00h00	0.00771216	0.0133401	0.0372101	0.0373038	[4]	Group182	30	3	[Cdkn2a, Pla2r1, Serpine1]
GO:0004861	cyclin-dependent protein serine/threonine kinase inhibitor activity	GO_BiologicalProcess-EBI-UniProt-GOA-ACAP-ARAP_08.05.2020_00h00	0.0132538	0.0215599	0.0372101	0.0373038	[5, 6, 7, 8, 9, 10, 11, 12, 13]	Group182	25	3	[Cdkn1a, Cdkn2a, Cdkn2b]
GO:0043112	receptor metabolic process	GO_BiologicalProcess-EBI-UniProt-GOA-ACAP-ARAP_08.05.2020_00h00	0.00087731	0.00198153	0.000811148	0.00108335	[4, 5]	Group183	9.47867	20	[Ache, Adm, Akap5, Anxa2, App, Cd63, Cntn2, Dab2, Dkk1, Edn1, Furin, Grk4, Itgav, Itgb1, Itgb3, Jak2, Ntf3, Pparg, Ramp1, Rep15]
GO:0006898	receptor-mediated endocytosis	GO_BiologicalProcess-EBI-UniProt-GOA-ACAP-ARAP_08.05.2020_00h00	0.000970062	0.00217056	0.000811148	0.00108335	[4, 6]	Group183	9.01639	22	[Ache, Adm, Akap5, Anxa2, App, B2m, C3, Cd63, Cntn2, Dab2, Dkk1, Grk4, Itgb1, Itgb3, Lrp1, Micall1, Ntf3, Pla2r1, Prkca, Ramp1, Serpine1, Tgfbr2]
GO:0008277	regulation of G protein-coupled receptor signaling pathway	GO_BiologicalProcess-EBI-UniProt-GOA-ACAP-ARAP_08.05.2020_00h00	0.00304171	0.00584236	0.000811148	0.00108335	[4, 5, 6]	Group183	10	14	[Acpp, Adm, Adrb1, App, C3, Camk2a, Cntn2, Edn1, Frmpd1, Grk4, Itgb1, Itgb3, Mgll, Ramp1]
GO:0045745	positive regulation of G protein-coupled receptor signaling pathway	GO_BiologicalProcess-EBI-UniProt-GOA-ACAP-ARAP_08.05.2020_00h00	0.00795536	0.0137278	0.000811148	0.00108335	[4, 5, 6, 7]	Group183	14.6341	6	[Acpp, Adrb1, App, C3, Cntn2, Itgb3]
GO:0031623	receptor internalization	GO_BiologicalProcess-EBI-UniProt-GOA-ACAP-ARAP_08.05.2020_00h00	0.0039405	0.00737818	0.000811148	0.00108335	[5, 6, 7]	Group183	10.0775	13	[Ache, Adm, Akap5, App, Cd63, Cntn2, Dab2, Dkk1, Grk4, Itgb1, Itgb3, Ntf3, Ramp1]
GO:0007162	negative regulation of cell adhesion	GO_BiologicalProcess-EBI-UniProt-GOA-ACAP-ARAP_08.05.2020_00h00	9.59912e-08	5.33642e-07	6.71551e-14	3.61186e-13	[3, 4, 5]	Group184	11.7057	35	[Abat, Adam10, Adam15, Adam8, Ager, Anxa1, Bmp2, Bmp6, Btn1a1, Cdh13, Cdkn2a, Cyp1b1, Efna5, Hlx, Hoxa7, Jak2, Lgals1, Lgals3, Lrp1, Lrrc32, Mbp, Phldb2, Plet1, Plxnd1, Prkg1, Prnp, Runx1, Serpine1, Thbs1, Tigit, Tinagl1, Ubash3b, Vsir, Vtcn1, Zfp703]
GO:0010810	regulation of cell-substrate adhesion	GO_BiologicalProcess-EBI-UniProt-GOA-ACAP-ARAP_08.05.2020_00h00	4.76343e-11	4.62825e-10	6.71551e-14	3.61186e-13	[4, 5]	Group184	15.5556	35	[Adam15, Ccn1, Cdh13, Cdkn2a, Col16a1, Col8a1, Csf1, Dab2, Edil3, Efna5, Egflam, Emp2, Foxf1, Hoxa7, Ilk, Itga3, Itgb1, Itgb3, Jak2, Lgals1, Limch1, Lims2, Lrp1, Nedd9, Nid1, Npnt, Nrp1, Onecut2, Pcsk5, Phldb2, Plau, Plet1, Serpine1, Thbs1, Unc13d]
GO:0010812	negative regulation of cell-substrate adhesion	GO_BiologicalProcess-EBI-UniProt-GOA-ACAP-ARAP_08.05.2020_00h00	0.000304947	0.000786806	6.71551e-14	3.61186e-13	[4, 5, 6]	Group184	16.129	10	[Adam15, Cdkn2a, Efna5, Hoxa7, Lgals1, Lrp1, Phldb2, Plet1, Serpine1, Thbs1]
GO:0001952	regulation of cell-matrix adhesion	GO_BiologicalProcess-EBI-UniProt-GOA-ACAP-ARAP_08.05.2020_00h00	2.78388e-07	1.40628e-06	6.71551e-14	3.61186e-13	[5, 6]	Group184	16.3934	20	[Adam15, Cdh13, Cdkn2a, Col16a1, Csf1, Efna5, Emp2, Hoxa7, Ilk, Itgb3, Limch1, Lrp1, Nrp1, Onecut2, Pcsk5, Phldb2, Plau, Plet1, Serpine1, Thbs1]
GO:0001953	negative regulation of cell-matrix adhesion	GO_BiologicalProcess-EBI-UniProt-GOA-ACAP-ARAP_08.05.2020_00h00	0.000183367	0.000496265	6.71551e-14	3.61186e-13	[5, 6, 7]	Group184	21.0526	8	[Adam15, Cdkn2a, Hoxa7, Lrp1, Phldb2, Plet1, Serpine1, Thbs1]
GO:0051148	negative regulation of muscle cell differentiation	GO_BiologicalProcess-EBI-UniProt-GOA-ACAP-ARAP_08.05.2020_00h00	0.00103992	0.0023101	9.52987e-07	2.15505e-06	[4, 5, 6]	Group185	15	9	[Bdnf, Bhlhe41, Bmp2, Dkk1, Myocd, Nfatc1, Nkx2-5, Prdm6, Sox6]
GO:0051154	negative regulation of striated muscle cell differentiation	GO_BiologicalProcess-EBI-UniProt-GOA-ACAP-ARAP_08.05.2020_00h00	0.00199068	0.00403941	9.52987e-07	2.15505e-06	[5, 6, 7]	Group185	16.6667	7	[Bdnf, Bhlhe41, Bmp2, Dkk1, Myocd, Nkx2-5, Sox6]
GO:0010002	cardioblast differentiation	GO_BiologicalProcess-EBI-UniProt-GOA-ACAP-ARAP_08.05.2020_00h00	0.00135151	0.0029007	9.52987e-07	2.15505e-06	[5, 6, 7, 8]	Group185	25	5	[Gata6, Myocd, Nkx2-5, Tbx2, Tgfb2]
GO:0010830	regulation of myotube differentiation	GO_BiologicalProcess-EBI-UniProt-GOA-ACAP-ARAP_08.05.2020_00h00	7.34253e-05	0.000220276	9.52987e-07	2.15505e-06	[6, 7]	Group185	17.4603	11	[Bdnf, Bhlhe41, Capn2, Cyp26b1, Dmpk, Ehd2, Lmod3, Myocd, Nkx2-5, Shox2, Tbx1]
GO:0010832	negative regulation of myotube differentiation	GO_BiologicalProcess-EBI-UniProt-GOA-ACAP-ARAP_08.05.2020_00h00	0.00655671	0.0115452	9.52987e-07	2.15505e-06	[6, 7, 8]	Group185	22.2222	4	[Bdnf, Bhlhe41, Myocd, Nkx2-5]
GO:0014812	muscle cell migration	GO_BiologicalProcess-EBI-UniProt-GOA-ACAP-ARAP_08.05.2020_00h00	3.15406e-13	4.09837e-12	3.15406e-13	1.45967e-12	[4, 5]	Group186	23.6842	27	[Ager, Anxa1, Camk2d, Cyp1b1, F3, Igfbp5, Ilk, Itga2, Itgb3, Lrp1, Mef2c, Megf10, Myocd, Nr4a3, Parva, Pcsk5, Pdgfd, Plat, Plau, Plekho1, Prkg1, Rapgef3, S100a11, Sema6d, Serpine1, Slit2, Tpm1]
GO:0014909	smooth muscle cell migration	GO_BiologicalProcess-EBI-UniProt-GOA-ACAP-ARAP_08.05.2020_00h00	3.80758e-12	4.36859e-11	3.15406e-13	1.45967e-12	[5, 6]	Group186	24.2424	24	[Ager, Camk2d, Cyp1b1, F3, Igfbp5, Ilk, Itga2, Itgb3, Lrp1, Mef2c, Myocd, Nr4a3, Parva, Pcsk5, Pdgfd, Plat, Plau, Prkg1, Rapgef3, S100a11, Sema6d, Serpine1, Slit2, Tpm1]
GO:0014910	regulation of smooth muscle cell migration	GO_BiologicalProcess-EBI-UniProt-GOA-ACAP-ARAP_08.05.2020_00h00	4.01644e-11	3.97407e-10	3.15406e-13	1.45967e-12	[5, 6, 7]	Group186	23.913	22	[Ager, Camk2d, Cyp1b1, F3, Igfbp5, Ilk, Itga2, Itgb3, Lrp1, Mef2c, Myocd, Nr4a3, Pcsk5, Pdgfd, Plau, Prkg1, Rapgef3, S100a11, Sema6d, Serpine1, Slit2, Tpm1]
GO:0014911	positive regulation of smooth muscle cell migration	GO_BiologicalProcess-EBI-UniProt-GOA-ACAP-ARAP_08.05.2020_00h00	1.30959e-07	6.99202e-07	3.15406e-13	1.45967e-12	[5, 6, 7, 8]	Group186	22.3881	15	[Ager, Camk2d, Cyp1b1, F3, Igfbp5, Itga2, Itgb3, Lrp1, Nr4a3, Pcsk5, Pdgfd, Plau, Rapgef3, S100a11, Sema6d]
GO:1904754	positive regulation of vascular associated smooth muscle cell migration	GO_BiologicalProcess-EBI-UniProt-GOA-ACAP-ARAP_08.05.2020_00h00	0.00969333	0.0163988	3.15406e-13	1.45967e-12	[6, 7, 8, 9]	Group186	20	4	[Igfbp5, Lrp1, Nr4a3, Pcsk5]
GO:0006810	transport	GO_BiologicalProcess-EBI-UniProt-GOA-ACAP-ARAP_08.05.2020_00h00	5.50851e-06	2.22091e-05	5.50851e-06	1.11856e-05	[3]	Group187	5.50344	264	[Abat, Abca17, Abca3, Abcb9, Abcc3, Ache, Adam10, Adam9, Adm, Adora1, Adprhl1, Adrb1, Ager, Ahnak, Akap5, Ank1, Ankrd1, Ano10, Ano3, Ano4, Antxr2, Anxa1, Anxa2, Anxa3, Anxa5, Apobr, App, Arf2, Asic3, Atp2a1, Atxn1, Axl, B2m, Baiap3, Bdnf, Bin1, Bmp6, Btn1a1, C3, Cacna1h, Cadps, Camk2a, Camk2d, Camk2n1, Camk4, Cavin1, Ccn2, Cct6b, Cd200, Cd47, Cd63, Cdh13, Cdh2, Cdkn1a, Cdkn2a, Cemip, Chrm3, Chrnb…
GO:0016192	vesicle-mediated transport	GO_BiologicalProcess-EBI-UniProt-GOA-ACAP-ARAP_08.05.2020_00h00	0.00185182	0.0038078	5.50851e-06	1.11856e-05	[2, 4]	Group187	5.81751	95	[Ache, Adm, Ager, Akap5, Ank1, Anxa1, Anxa2, Anxa3, Apobr, App, Arf2, Axl, B2m, Baiap3, Bin1, C3, Cacna1h, Cadps, Camk2a, Cd47, Cd63, Cdh13, Cdh2, Clcn5, Cntn2, Copz2, Corin, Creb3l2, Cyba, Dab2, Dkk1, Dysf, Ehd2, Emp2, Exoc3l4, Fes, Foxf1, Gab2, Gata2, Grk4, Gsn, Itga2, Itgav, Itgb1, Itgb3, Krt18, Lgals3, Lgi3, Loxl2, Loxl4, Lrp1, Lrp4, Lyn, Megf10, Mfge8, Micall1, Myo1e, Nr4a3, Nrn1, Ntf3, Olr1…
GO:0006897	endocytosis	GO_BiologicalProcess-EBI-UniProt-GOA-ACAP-ARAP_08.05.2020_00h00	1.19751e-05	4.3929e-05	5.50851e-06	1.11856e-05	[3, 5]	Group187	7.92507	55	[Ache, Adm, Ager, Akap5, Anxa2, Apobr, App, Axl, B2m, Bin1, C3, Cd63, Cdh13, Clcn5, Cntn2, Corin, Dab2, Dkk1, Ehd2, Gata2, Grk4, Gsn, Itga2, Itgb1, Itgb3, Lgals3, Loxl2, Loxl4, Lrp1, Lrp4, Megf10, Mfge8, Micall1, Myo1e, Ntf3, Olr1, Pear1, Pla2r1, Pparg, Prkca, Prss12, Rab27b, Ramp1, Rhoj, Rin1, Rnase4, Scarf2, Serpine1, Snx33, Sphk1, Stab1, Ston1, Tgfbr2, Thbs1, Tmprss2]
GO:0060627	regulation of vesicle-mediated transport	GO_BiologicalProcess-EBI-UniProt-GOA-ACAP-ARAP_08.05.2020_00h00	8.41529e-06	3.20137e-05	5.50851e-06	1.11856e-05	[3, 4, 5]	Group187	8.18898	52	[Ager, Akap5, Anxa1, Anxa2, App, Axl, B2m, Baiap3, Bin1, C3, Cacna1h, Cadps, Camk2a, Cd47, Cd63, Cdh13, Cdh2, Cyba, Dab2, Dkk1, Dysf, Ehd2, Fes, Foxf1, Gab2, Gata2, Itga2, Itgav, Itgb1, Itgb3, Lgals3, Lgi3, Lrp1, Lyn, Mfge8, Nrn1, Ntf3, Pld1, Pparg, Prkar1b, Prkca, Ptx3, Rab27b, Septin4, Septin5, Serpine1, Snx33, Sphk1, Ston1, Unc13d, Vsnl1, Wnt7a]
GO:0006887	exocytosis	GO_BiologicalProcess-EBI-UniProt-GOA-ACAP-ARAP_08.05.2020_00h00	0.010005	0.01686	5.50851e-06	1.11856e-05	[3, 4, 5, 6]	Group187	6.93069	28	[Anxa1, Anxa3, Baiap3, Cacna1h, Cadps, Camk2a, Exoc3l4, Fes, Foxf1, Gab2, Gata2, Lgi3, Lyn, Nr4a3, Nrn1, Prkca, Prss12, Rab11fip5, Rab27b, Scrn1, Septin4, Septin5, Stx11, Syn2, Tnfaip2, Unc13d, Vsnl1, Wnt7a]
GO:0044557	relaxation of smooth muscle	GO_BiologicalProcess-EBI-UniProt-GOA-ACAP-ARAP_08.05.2020_00h00	0.0132538	0.0215599	0.00200716	0.00245046	[5]	Group188	25	3	[Adora1, Mrvi1, Prkg1]
GO:0019935	cyclic-nucleotide-mediated signaling	GO_BiologicalProcess-EBI-UniProt-GOA-ACAP-ARAP_08.05.2020_00h00	0.00316986	0.00606151	0.00200716	0.00245046	[5, 6, 7]	Group188	8.51064	20	[Adgrg6, Adm, Adra1b, Adra2b, Adrb1, App, Crtc3, Mrvi1, Nppb, Npr2, Pde10a, Prkar1b, Prkg1, Ramp1, S1pr1, Sct, Sox9, Thbs1, Tshr, Ucn2]
GO:0010752	regulation of cGMP-mediated signaling	GO_BiologicalProcess-EBI-UniProt-GOA-ACAP-ARAP_08.05.2020_00h00	0.00527803	0.00952695	0.00200716	0.00245046	[5, 6, 7, 8, 9]	Group188	23.5294	4	[Nppb, Npr2, Pde10a, Thbs1]
GO:0019934	cGMP-mediated signaling	GO_BiologicalProcess-EBI-UniProt-GOA-ACAP-ARAP_08.05.2020_00h00	0.00307325	0.00588721	0.00200716	0.00245046	[6, 7, 8]	Group188	17.6471	6	[Mrvi1, Nppb, Npr2, Pde10a, Prkg1, Thbs1]
GO:0060087	relaxation of vascular smooth muscle	GO_BiologicalProcess-EBI-UniProt-GOA-ACAP-ARAP_08.05.2020_00h00	0.00384055	0.00721609	0.00200716	0.00245046	[5, 6, 7, 8, 9]	Group188	37.5	3	[Adora1, Mrvi1, Prkg1]
GO:0061351	neural precursor cell proliferation	GO_BiologicalProcess-EBI-UniProt-GOA-ACAP-ARAP_08.05.2020_00h00	0.00208537	0.0042078	3.52036e-07	8.64878e-07	[3]	Group189	9.23077	18	[Bdnf, Cdh2, Emx2, Gata2, Ilk, Kcna1, Lhx2, Lhx5, Lims2, Lyn, Nog, Pou3f3, Prox1, Six3, Trnp1, Wnt7a, Zeb2, Zfp503]
GO:0030900	forebrain development	GO_BiologicalProcess-EBI-UniProt-GOA-ACAP-ARAP_08.05.2020_00h00	3.14038e-07	1.5753e-06	3.52036e-07	8.64878e-07	[3, 5, 6, 7, 8]	Group189	9.68421	46	[Aldh1a1, Aldh1a3, Anxa3, App, Axl, B2m, Bmp2, Cdh2, Cntn2, Col3a1, Crtac1, Csf1r, Dkk1, Dlx2, Egfr, Emx2, Fat4, Gata2, Gdpd5, Gng12, Gsx1, Kcna1, Kcnc1, Lhx2, Lhx5, Lrp1, Nog, Nr2f2, Nr4a2, Nr4a3, Nrp1, Otx1, Pitx1, Pou3f3, Prkg1, Prox1, Robo2, Satb2, Sct, Six3, Slc1a2, Slit2, Vax2, Wnt2b, Wnt7a, Zeb2]
GO:0021537	telencephalon development	GO_BiologicalProcess-EBI-UniProt-GOA-ACAP-ARAP_08.05.2020_00h00	0.00103843	0.00230916	3.52036e-07	8.64878e-07	[3, 4, 6, 7, 8, 9]	Group189	8.3871	26	[Aldh1a3, Anxa3, Bmp2, Cdh2, Cntn2, Col3a1, Crtac1, Csf1r, Dlx2, Egfr, Emx2, Fat4, Gng12, Kcna1, Lhx2, Lhx5, Lrp1, Nr4a3, Pou3f3, Prox1, Robo2, Sct, Six3, Slc1a2, Slit2, Zeb2]
GO:0021543	pallium development	GO_BiologicalProcess-EBI-UniProt-GOA-ACAP-ARAP_08.05.2020_00h00	0.00460814	0.00845936	3.52036e-07	8.64878e-07	[3, 4, 5, 7, 8, 9, 10]	Group189	8.57143	18	[Anxa3, Cdh2, Col3a1, Dlx2, Egfr, Emx2, Fat4, Gng12, Kcna1, Lhx2, Lhx5, Lrp1, Nr4a3, Pou3f3, Prox1, Sct, Slit2, Zeb2]
GO:0021761	limbic system development	GO_BiologicalProcess-EBI-UniProt-GOA-ACAP-ARAP_08.05.2020_00h00	0.0167599	0.0266601	3.52036e-07	8.64878e-07	[4, 5, 6, 7, 8, 9]	Group189	8.69565	12	[Aldh1a3, Anxa3, Dlx2, Emx2, Gsx1, Kcna1, Lhx5, Nr4a3, Nrp1, Prox1, Sct, Zeb2]
GO:0021952	central nervous system projection neuron axonogenesis	GO_BiologicalProcess-EBI-UniProt-GOA-ACAP-ARAP_08.05.2020_00h00	0.00643482	0.011377	8.03615e-08	2.1042e-07	[7, 8, 9, 10, 11, 12, 13, 14]	Group190	17.8571	5	[Cdh11, Nr4a2, Scn1b, Slit2, Zeb2]
GO:0021957	corticospinal tract morphogenesis	GO_BiologicalProcess-EBI-UniProt-GOA-ACAP-ARAP_08.05.2020_00h00	0.000368619	0.000932134	8.03615e-08	2.1042e-07	[8, 9, 10, 11, 12, 13, 14, 15]	Group190	44.4444	4	[Cdh11, Scn1b, Slit2, Zeb2]
GO:0021953	central nervous system neuron differentiation	GO_BiologicalProcess-EBI-UniProt-GOA-ACAP-ARAP_08.05.2020_00h00	8.03615e-08	4.6101e-07	8.03615e-08	2.1042e-07	[5, 6, 7, 8, 9]	Group190	12.987	30	[Arhgef28, B2m, Cdh11, Cntn2, Csf1r, Dkk1, Dlx2, Gata2, Gdpd5, Gsx1, Hoxa1, Hoxc10, Isl2, Lbx1, Lhx4, Lhx5, Lmx1b, Nfix, Nr4a2, Nrp1, Pax3, Prkca, Prox1, Robo2, Satb2, Scn1b, Slit2, Tbx20, Wnt7a, Zeb2]
GO:0021954	central nervous system neuron development	GO_BiologicalProcess-EBI-UniProt-GOA-ACAP-ARAP_08.05.2020_00h00	0.00138813	0.0029675	8.03615e-08	2.1042e-07	[5, 6, 7, 8, 9, 10]	Group190	11.8812	12	[Arhgef28, Cdh11, Cntn2, Gata2, Lmx1b, Nr4a2, Nrp1, Prkca, Robo2, Scn1b, Slit2, Zeb2]
GO:0021955	central nervous system neuron axonogenesis	GO_BiologicalProcess-EBI-UniProt-GOA-ACAP-ARAP_08.05.2020_00h00	0.00172219	0.00357533	8.03615e-08	2.1042e-07	[6, 7, 8, 9, 10, 11, 12, 13]	Group190	17.0732	7	[Arhgef28, Cdh11, Nr4a2, Prkca, Scn1b, Slit2, Zeb2]
GO:0008544	epidermis development	GO_BiologicalProcess-EBI-UniProt-GOA-ACAP-ARAP_08.05.2020_00h00	3.60585e-05	0.000118204	2.51673e-05	4.57378e-05	[4]	Group191	9.38416	32	[Adam9, Alx4, Anxa1, Cdkn2a, Clic5, Corin, Ctsl, Cyp26b1, Dkk1, Egfr, Fosl2, Foxc1, Hoxa7, Hoxc13, Igfbp5, Lats2, Lce1h, Lhx2, Lrp4, Msx2, Ntf3, Palld, Ptgs2, Runx1, Scel, Sox9, Svep1, Tgfb2, Tmem132e, Trim16, Wnt10a, Wnt10b]
GO:0045684	positive regulation of epidermis development	GO_BiologicalProcess-EBI-UniProt-GOA-ACAP-ARAP_08.05.2020_00h00	0.0339905	0.0499098	2.51673e-05	4.57378e-05	[3, 4, 5, 6]	Group191	11.9048	5	[Foxc1, Msx2, Tgfb2, Trim16, Wnt10b]
GO:0043588	skin development	GO_BiologicalProcess-EBI-UniProt-GOA-ACAP-ARAP_08.05.2020_00h00	5.63488e-06	2.25919e-05	2.51673e-05	4.57378e-05	[4, 5, 6]	Group191	10.6383	30	[Adam9, Alx4, Anxa1, Col3a1, Col5a2, Corin, Ctsl, Cyp26b1, Dkk1, Egfr, Fosl2, Foxc1, Hoxa7, Hoxc13, Igfbp5, Itga2, Itga3, Lats2, Lhx2, Lrp4, Msx2, Palld, Ptgs2, Runx1, Scel, Sox9, Tgfb2, Trim16, Wnt10a, Wnt10b]
GO:0030216	keratinocyte differentiation	GO_BiologicalProcess-EBI-UniProt-GOA-ACAP-ARAP_08.05.2020_00h00	0.00420974	0.00782793	2.51673e-05	4.57378e-05	[5, 6, 7]	Group191	10	13	[Adam9, Anxa1, Cyp26b1, Fosl2, Foxc1, Hoxa7, Lats2, Msx2, Palld, Ptgs2, Scel, Tgfb2, Trim16]
GO:0045616	regulation of keratinocyte differentiation	GO_BiologicalProcess-EBI-UniProt-GOA-ACAP-ARAP_08.05.2020_00h00	0.0147267	0.0236879	2.51673e-05	4.57378e-05	[5, 6, 7, 8]	Group191	14.7059	5	[Foxc1, Hoxa7, Msx2, Tgfb2, Trim16]
GO:0008277	regulation of G protein-coupled receptor signaling pathway	GO_BiologicalProcess-EBI-UniProt-GOA-ACAP-ARAP_08.05.2020_00h00	0.00304171	0.00584236	0.00053883	0.000755121	[4, 5, 6]	Group192	10	14	[Acpp, Adm, Adrb1, App, C3, Camk2a, Cntn2, Edn1, Frmpd1, Grk4, Itgb1, Itgb3, Mgll, Ramp1]
GO:0035588	G protein-coupled purinergic receptor signaling pathway	GO_BiologicalProcess-EBI-UniProt-GOA-ACAP-ARAP_08.05.2020_00h00	0.0166838	0.0265587	0.00053883	0.000755121	[4, 5, 6, 7]	Group192	23.0769	3	[Acpp, Adora1, Cntn2]
GO:0045745	positive regulation of G protein-coupled receptor signaling pathway	GO_BiologicalProcess-EBI-UniProt-GOA-ACAP-ARAP_08.05.2020_00h00	0.00795536	0.0137278	0.00053883	0.000755121	[4, 5, 6, 7]	Group192	14.6341	6	[Acpp, Adrb1, App, C3, Cntn2, Itgb3]
GO:0001973	G protein-coupled adenosine receptor signaling pathway	GO_BiologicalProcess-EBI-UniProt-GOA-ACAP-ARAP_08.05.2020_00h00	0.0166838	0.0265587	0.00053883	0.000755121	[5, 6, 7, 8]	Group192	23.0769	3	[Acpp, Adora1, Cntn2]
GO:0042551	neuron maturation	GO_BiologicalProcess-EBI-UniProt-GOA-ACAP-ARAP_08.05.2020_00h00	0.00373877	0.00704325	0.00053883	0.000755121	[4, 5, 6, 8, 9, 10]	Group192	13.5593	8	[Akap5, App, C3, Cntn2, Farp2, Nr4a2, Ntn4, Pmp22]
GO:0060541	respiratory system development	GO_BiologicalProcess-EBI-UniProt-GOA-ACAP-ARAP_08.05.2020_00h00	1.05056e-05	3.92051e-05	4.28652e-06	8.93212e-06	[4, 5]	Group193	10.687	28	[Aldh1a1, Aldh1a3, Atxn1, Ccn2, Crispld2, Egfr, Fndc3b, Foxa2, Foxf1, Fstl3, Gata6, Igfbp5, Itga3, Lox, Ltbp3, Myocd, Nog, Pdgfra, Prox1, Selenon, Sox9, Sparc, Speg, Tgfb3, Tgfbr2, Tinagl1, Wnt11, Wnt2b]
GO:0030323	respiratory tube development	GO_BiologicalProcess-EBI-UniProt-GOA-ACAP-ARAP_08.05.2020_00h00	2.39564e-06	1.01921e-05	4.28652e-06	8.93212e-06	[4, 5, 6]	Group193	11.7904	27	[Aldh1a1, Atxn1, Ccn2, Crispld2, Egfr, Fndc3b, Foxa2, Foxf1, Fstl3, Gata6, Igfbp5, Itga3, Lox, Ltbp3, Myocd, Nog, Pcsk5, Pdgfra, Prox1, Selenon, Sox9, Sparc, Tgfb3, Tgfbr2, Tinagl1, Wnt11, Wnt2b]
GO:0030324	lung development	GO_BiologicalProcess-EBI-UniProt-GOA-ACAP-ARAP_08.05.2020_00h00	5.75632e-06	2.29933e-05	4.28652e-06	8.93212e-06	[4, 5, 6, 7]	Group193	11.5044	26	[Aldh1a1, Atxn1, Ccn2, Crispld2, Egfr, Fndc3b, Foxa2, Foxf1, Fstl3, Gata6, Igfbp5, Itga3, Lox, Ltbp3, Myocd, Nog, Pdgfra, Prox1, Selenon, Sox9, Sparc, Tgfb3, Tgfbr2, Tinagl1, Wnt11, Wnt2b]
GO:0048286	lung alveolus development	GO_BiologicalProcess-EBI-UniProt-GOA-ACAP-ARAP_08.05.2020_00h00	0.00415397	0.00773758	4.28652e-06	8.93212e-06	[3, 5, 6, 7, 8]	Group193	13.3333	8	[Atxn1, Foxf1, Gata6, Igfbp5, Ltbp3, Myocd, Selenon, Tgfb3]
GO:0060425	lung morphogenesis	GO_BiologicalProcess-EBI-UniProt-GOA-ACAP-ARAP_08.05.2020_00h00	0.0273137	0.0410563	4.28652e-06	8.93212e-06	[4, 5, 6, 7, 8]	Group193	10.2941	7	[Foxa2, Foxf1, Nog, Pdgfra, Sox9, Tgfbr2, Wnt2b]
GO:0044342	type B pancreatic cell proliferation	GO_BiologicalProcess-EBI-UniProt-GOA-ACAP-ARAP_08.05.2020_00h00	0.0276701	0.041563	0.00228122	0.00276806	[4]	Group194	14.8148	4	[Igfbp4, Igfbp5, Nr4a3, Serpinb1a]
GO:1904707	positive regulation of vascular smooth muscle cell proliferation	GO_BiologicalProcess-EBI-UniProt-GOA-ACAP-ARAP_08.05.2020_00h00	0.0185931	0.0292526	0.00228122	0.00276806	[5, 6, 7]	Group194	13.8889	5	[Camk2d, Edn1, Igfbp5, Jak2, Nr4a3]
GO:0043567	regulation of insulin-like growth factor receptor signaling pathway	GO_BiologicalProcess-EBI-UniProt-GOA-ACAP-ARAP_08.05.2020_00h00	0.00547744	0.00982931	0.00228122	0.00276806	[4, 5, 6, 7, 8, 9]	Group194	18.5185	5	[Atxn1, Bmp2, Igfbp4, Igfbp5, Igfbp6]
GO:0043569	negative regulation of insulin-like growth factor receptor signaling pathway	GO_BiologicalProcess-EBI-UniProt-GOA-ACAP-ARAP_08.05.2020_00h00	0.00557652	0.00999049	0.00228122	0.00276806	[4, 5, 6, 7, 8, 9, 10]	Group194	33.3333	3	[Atxn1, Bmp2, Igfbp5]
GO:0048009	insulin-like growth factor receptor signaling pathway	GO_BiologicalProcess-EBI-UniProt-GOA-ACAP-ARAP_08.05.2020_00h00	0.0255536	0.0386259	0.00228122	0.00276806	[6, 7, 8]	Group194	12.8205	5	[Atxn1, Bmp2, Igfbp4, Igfbp5, Igfbp6]
GO:1904754	positive regulation of vascular associated smooth muscle cell migration	GO_BiologicalProcess-EBI-UniProt-GOA-ACAP-ARAP_08.05.2020_00h00	0.00969333	0.0163988	0.00228122	0.00276806	[6, 7, 8, 9]	Group194	20	4	[Igfbp5, Lrp1, Nr4a3, Pcsk5]
GO:0060688	regulation of morphogenesis of a branching structure	GO_BiologicalProcess-EBI-UniProt-GOA-ACAP-ARAP_08.05.2020_00h00	0.0105184	0.0175741	6.22212e-10	2.11658e-09	[3, 4, 5]	Group195	11.4286	8	[Cpe, Nog, Ntn4, Pdgfra, Shox2, Six2, Sox9, Wnt2b]
GO:0055123	digestive system development	GO_BiologicalProcess-EBI-UniProt-GOA-ACAP-ARAP_08.05.2020_00h00	1.42827e-09	1.13264e-08	6.22212e-10	2.11658e-09	[4, 5]	Group195	16.7702	27	[Aldh1a1, Alx4, Barx1, Cdkn1a, Col3a1, Dchs1, Egfr, Fat4, Foxf1, Foxf2, Gata6, Hlx, Igf2, Myocd, Nkx2-3, Pcsk5, Pdgfra, Sct, Shox2, Six2, Sox17, Tbx2, Tgfb2, Tgfb3, Tgfbr2, Wls, Wnt11]
GO:0048565	digestive tract development	GO_BiologicalProcess-EBI-UniProt-GOA-ACAP-ARAP_08.05.2020_00h00	1.14189e-08	7.48652e-08	6.22212e-10	2.11658e-09	[4, 5, 6]	Group195	16.7832	24	[Aldh1a1, Alx4, Cdkn1a, Col3a1, Dchs1, Egfr, Fat4, Foxf1, Foxf2, Gata6, Hlx, Myocd, Nkx2-3, Pcsk5, Pdgfra, Sct, Shox2, Six2, Sox17, Tbx2, Tgfb2, Tgfb3, Tgfbr2, Wnt11]
GO:0048546	digestive tract morphogenesis	GO_BiologicalProcess-EBI-UniProt-GOA-ACAP-ARAP_08.05.2020_00h00	0.00071034	0.00164753	6.22212e-10	2.11658e-09	[4, 5, 6, 7]	Group195	15.7895	9	[Egfr, Foxf1, Hlx, Nkx2-3, Pdgfra, Shox2, Six2, Sox17, Wnt11]
GO:0048566	embryonic digestive tract development	GO_BiologicalProcess-EBI-UniProt-GOA-ACAP-ARAP_08.05.2020_00h00	3.43244e-06	1.42655e-05	6.22212e-10	2.11658e-09	[5, 6, 7]	Group195	26.3158	10	[Aldh1a1, Foxf1, Foxf2, Hlx, Pcsk5, Pdgfra, Sct, Shox2, Six2, Tgfb2]
GO:0048557	embryonic digestive tract morphogenesis	GO_BiologicalProcess-EBI-UniProt-GOA-ACAP-ARAP_08.05.2020_00h00	0.00171125	0.00355604	6.22212e-10	2.11658e-09	[5, 6, 7, 8]	Group195	23.8095	5	[Foxf1, Hlx, Pdgfra, Shox2, Six2]
GO:0001890	placenta development	GO_BiologicalProcess-EBI-UniProt-GOA-ACAP-ARAP_08.05.2020_00h00	5.80309e-06	2.30946e-05	5.41878e-07	1.28373e-06	[4, 5, 6, 7]	Group196	12.0603	24	[Adm, Ccn1, Ctsb, Ctsl, Dcn, Dlx3, Egfr, Esx1, Fosl1, Gata2, Hand1, Htra1, Igf2, Itgav, Krt8, Lhx4, Nr2f2, Nrk, Pcdh12, Plac1, Pparg, Ptgs2, Rspo3, Serpine1]
GO:0001892	embryonic placenta development	GO_BiologicalProcess-EBI-UniProt-GOA-ACAP-ARAP_08.05.2020_00h00	0.000815277	0.00185893	5.41878e-07	1.28373e-06	[3, 4, 5, 6, 7, 8]	Group196	11.4754	14	[Adm, Ccn1, Egfr, Esx1, Gata2, Hand1, Igf2, Itgav, Krt8, Nr2f2, Nrk, Pcdh12, Plac1, Rspo3]
GO:0060669	embryonic placenta morphogenesis	GO_BiologicalProcess-EBI-UniProt-GOA-ACAP-ARAP_08.05.2020_00h00	0.0207546	0.0322533	5.41878e-07	1.28373e-06	[3, 4, 5, 6, 7, 8, 9]	Group196	13.5135	5	[Adm, Ccn1, Esx1, Igf2, Rspo3]
GO:0001701	in utero embryonic development	GO_BiologicalProcess-EBI-UniProt-GOA-ACAP-ARAP_08.05.2020_00h00	3.44811e-05	0.000113898	5.41878e-07	1.28373e-06	[6, 7]	Group196	8.18182	45	[Adam10, Adm, Bmp2, Capn2, Ccn1, Chst11, Cmtm3, Dab2, Edn1, Egfr, Esx1, Fosl1, Foxa2, Foxc1, Foxf1, Furin, Gata2, Gata3, Gata6, Hand1, Hand2, Hbegf, Igf2, Itgav, Itgb1, Krt8, Lats2, Myo1e, Nog, Nr2f2, Nrk, Pcdh12, Pdgfra, Plac1, Rspo3, Runx1, Slc34a2, Slit2, Sox17, Sox6, Speg, Tgfb3, Tgfbr2, Tgfbr3, Tpm1]
GO:0060712	spongiotrophoblast layer development	GO_BiologicalProcess-EBI-UniProt-GOA-ACAP-ARAP_08.05.2020_00h00	0.0115715	0.0190532	5.41878e-07	1.28373e-06	[4, 5, 6, 7, 8, 9]	Group196	19.0476	4	[Adm, Igf2, Nrk, Plac1]
GO:0090214	spongiotrophoblast layer developmental growth	GO_BiologicalProcess-EBI-UniProt-GOA-ACAP-ARAP_08.05.2020_00h00	0.00384055	0.00721609	5.41878e-07	1.28373e-06	[3, 4, 5, 6, 7, 8, 9, 10]	Group196	37.5	3	[Igf2, Nrk, Plac1]
GO:0098751	bone cell development	GO_BiologicalProcess-EBI-UniProt-GOA-ACAP-ARAP_08.05.2020_00h00	0.00704319	0.0123413	1.91373e-06	4.20808e-06	[4, 5, 6, 7]	Group197	15	6	[Anxa2, Fbn1, Fli1, Lrrk1, Meis1, Zfpm1]
GO:0035162	embryonic hemopoiesis	GO_BiologicalProcess-EBI-UniProt-GOA-ACAP-ARAP_08.05.2020_00h00	0.0026255	0.00513437	1.91373e-06	4.20808e-06	[5, 6, 7, 8]	Group197	18.1818	6	[Gata2, Gata3, Kitl, Runx1, Tgfbr2, Zfpm1]
GO:0060216	definitive hemopoiesis	GO_BiologicalProcess-EBI-UniProt-GOA-ACAP-ARAP_08.05.2020_00h00	0.000444598	0.00110484	1.91373e-06	4.20808e-06	[5, 6, 7, 8]	Group197	25	6	[Gata2, Hoxb4, Meis1, Runx1, Tgfbr3, Zfpm1]
GO:0030219	megakaryocyte differentiation	GO_BiologicalProcess-EBI-UniProt-GOA-ACAP-ARAP_08.05.2020_00h00	0.00373877	0.00704325	1.91373e-06	4.20808e-06	[5, 6, 7, 8, 9]	Group197	13.5593	8	[Cdkn2b, Fli1, Gata2, Lox, Mef2c, Meis1, Tesc, Zfpm1]
GO:0045638	negative regulation of myeloid cell differentiation	GO_BiologicalProcess-EBI-UniProt-GOA-ACAP-ARAP_08.05.2020_00h00	0.000602127	0.00143196	1.91373e-06	4.20808e-06	[4, 5, 6, 7, 8, 9, 10]	Group197	12.381	13	[Fbn1, Fstl3, Gata2, Hoxa7, Hoxb8, Lyn, Mafb, Meis1, Meis2, Runx1, Tcta, Ubash3b, Zfpm1]
GO:0030851	granulocyte differentiation	GO_BiologicalProcess-EBI-UniProt-GOA-ACAP-ARAP_08.05.2020_00h00	0.0339905	0.0499098	1.91373e-06	4.20808e-06	[6, 7, 8, 9, 10]	Group197	11.9048	5	[Cbfa2t3, Gata2, Runx1, Tesc, Zfpm1]
GO:0031589	cell-substrate adhesion	GO_BiologicalProcess-EBI-UniProt-GOA-ACAP-ARAP_08.05.2020_00h00	5.23215e-18	1.15161e-16	7.55081e-16	4.7702e-15	[3]	Group198	15.978	58	[Adam15, Adam8, Adam9, Adamts12, Axl, Ccn1, Ccn2, Cd63, Cdh13, Cdkn2a, Cntn2, Col16a1, Col3a1, Col8a1, Csf1, Dab2, Edil3, Efna5, Egflam, Emp2, Fndc3b, Foxf1, Hoxa7, Ilk, Itga1, Itga11, Itga2, Itga3, Itgav, Itgb1, Itgb3, Jak2, Lamc3, Lgals1, Limch1, Lims2, Lrp1, Nedd9, Nid1, Npnt, Nrp1, Ntn4, Onecut2, Parva, Pcsk5, Phldb2, Plau, Plet1, Rnase4, Serpine1, Sorbs1, Sorbs3, Ston1, Tgfb1i1, Thbs1, Tnfrs…
GO:0010811	positive regulation of cell-substrate adhesion	GO_BiologicalProcess-EBI-UniProt-GOA-ACAP-ARAP_08.05.2020_00h00	2.63024e-08	1.63972e-07	7.55081e-16	4.7702e-15	[4, 5, 6]	Group198	16.6667	23	[Ccn1, Cdh13, Col16a1, Col8a1, Csf1, Dab2, Edil3, Egflam, Emp2, Foxf1, Ilk, Itga3, Itgb1, Itgb3, Jak2, Lims2, Nedd9, Nid1, Npnt, Nrp1, Pcsk5, Thbs1, Unc13d]
GO:0034446	substrate adhesion-dependent cell spreading	GO_BiologicalProcess-EBI-UniProt-GOA-ACAP-ARAP_08.05.2020_00h00	9.88753e-06	3.71558e-05	7.55081e-16	4.7702e-15	[4, 5, 6]	Group198	15.3846	16	[Axl, Dab2, Efna5, Fndc3b, Ilk, Itgav, Itgb3, Lamc3, Lims2, Nedd9, Nrp1, Ntn4, Parva, Rnase4, Tgfb1i1, Unc13d]
GO:0010770	positive regulation of cell morphogenesis involved in differentiation	GO_BiologicalProcess-EBI-UniProt-GOA-ACAP-ARAP_08.05.2020_00h00	0.00220599	0.00441402	7.55081e-16	4.7702e-15	[5, 6, 7]	Group198	9.18367	18	[Ache, Akap5, Bdnf, Dab2, Efna5, Ilk, Itgb3, Lims2, Lrp1, Nedd9, Nrp1, Plxnd1, Robo2, Shox2, Tnfrsf12a, Trpv2, Unc13d, Zeb2]
GO:1900024	regulation of substrate adhesion-dependent cell spreading	GO_BiologicalProcess-EBI-UniProt-GOA-ACAP-ARAP_08.05.2020_00h00	0.0101628	0.0170726	7.55081e-16	4.7702e-15	[5, 6, 7]	Group198	12.5	7	[Dab2, Efna5, Itgb3, Lims2, Nedd9, Nrp1, Unc13d]
GO:1900026	positive regulation of substrate adhesion-dependent cell spreading	GO_BiologicalProcess-EBI-UniProt-GOA-ACAP-ARAP_08.05.2020_00h00	0.00795536	0.0137278	7.55081e-16	4.7702e-15	[5, 6, 7, 8]	Group198	14.6341	6	[Dab2, Itgb3, Lims2, Nedd9, Nrp1, Unc13d]
GO:0042092	type 2 immune response	GO_BiologicalProcess-EBI-UniProt-GOA-ACAP-ARAP_08.05.2020_00h00	0.00894947	0.015248	0.00269424	0.00322984	[3]	Group199	14.2857	6	[Anxa1, Clcf1, Ecm1, Gata3, Hlx, Tinagl1]
GO:0002819	regulation of adaptive immune response	GO_BiologicalProcess-EBI-UniProt-GOA-ACAP-ARAP_08.05.2020_00h00	0.00739655	0.0128664	0.00269424	0.00322984	[4, 5]	Group199	8.18182	18	[Ager, Anxa1, B2m, C3, Cd28, Cd55, Clcf1, Clic1, Gata3, H2-T23, Hlx, Il1r1, Irf7, Mef2c, Parp3, Pvr, Tinagl1, Vsir]
GO:0002828	regulation of type 2 immune response	GO_BiologicalProcess-EBI-UniProt-GOA-ACAP-ARAP_08.05.2020_00h00	0.0022285	0.00445494	0.00269424	0.00322984	[4, 5]	Group199	18.75	6	[Anxa1, Clcf1, Ecm1, Gata3, Hlx, Tinagl1]
GO:0002829	negative regulation of type 2 immune response	GO_BiologicalProcess-EBI-UniProt-GOA-ACAP-ARAP_08.05.2020_00h00	0.0248924	0.0377322	0.00269424	0.00322984	[4, 5, 6]	Group199	20	3	[Anxa1, Hlx, Tinagl1]
GO:0002822	regulation of adaptive immune response based on somatic recombination of immune receptors built from immunoglobulin superfamily domains	GO_BiologicalProcess-EBI-UniProt-GOA-ACAP-ARAP_08.05.2020_00h00	0.00761834	0.0131884	0.00269424	0.00322984	[5, 6]	Group199	8.33333	17	[Ager, Anxa1, B2m, C3, Cd28, Cd55, Clcf1, Clic1, Gata3, H2-T23, Hlx, Il1r1, Mef2c, Parp3, Pvr, Tinagl1, Vsir]
GO:2000514	regulation of CD4-positive, alpha-beta T cell activation	GO_BiologicalProcess-EBI-UniProt-GOA-ACAP-ARAP_08.05.2020_00h00	0.0172701	0.0273707	0.00269424	0.00322984	[7, 8, 9]	Group199	11.2903	7	[Ager, Anxa1, Gata3, Hlx, Runx1, Tgfbr2, Vsir]
GO:0071695	anatomical structure maturation	GO_BiologicalProcess-EBI-UniProt-GOA-ACAP-ARAP_08.05.2020_00h00	2.3284e-06	9.965e-06	1.4405e-06	3.18511e-06	[3]	Group200	11.1111	30	[Akap5, Aldh1a1, App, Axl, Bmp2, C3, Cdh5, Cdkn1a, Cntn2, Dchs1, Farp2, Fat4, Gata2, Gata3, Gdf11, Hoxb13, Msx2, Npr2, Nr4a2, Ntn4, Pmp22, Pparg, Rflnb, Runx1, Runx2, S1pr1, Septin4, Six3, Tgfb2, Wnt10b]
GO:0048469	cell maturation	GO_BiologicalProcess-EBI-UniProt-GOA-ACAP-ARAP_08.05.2020_00h00	0.000826902	0.00188146	1.4405e-06	3.18511e-06	[3, 4, 5]	Group200	9.52381	20	[Akap5, App, Axl, C3, Cdkn1a, Cntn2, Farp2, Gata2, Gata3, Gdf11, Hoxb13, Npr2, Nr4a2, Ntn4, Pmp22, Pparg, Runx1, Runx2, Septin4, Six3]
GO:0045745	positive regulation of G protein-coupled receptor signaling pathway	GO_BiologicalProcess-EBI-UniProt-GOA-ACAP-ARAP_08.05.2020_00h00	0.00795536	0.0137278	1.4405e-06	3.18511e-06	[4, 5, 6, 7]	Group200	14.6341	6	[Acpp, Adrb1, App, C3, Cntn2, Itgb3]
GO:0042551	neuron maturation	GO_BiologicalProcess-EBI-UniProt-GOA-ACAP-ARAP_08.05.2020_00h00	0.00373877	0.00704325	1.4405e-06	3.18511e-06	[4, 5, 6, 8, 9, 10]	Group200	13.5593	8	[Akap5, App, C3, Cntn2, Farp2, Nr4a2, Ntn4, Pmp22]
GO:0016322	neuron remodeling	GO_BiologicalProcess-EBI-UniProt-GOA-ACAP-ARAP_08.05.2020_00h00	0.00527803	0.00952695	1.4405e-06	3.18511e-06	[5, 6, 7, 9, 10, 11]	Group200	23.5294	4	[App, C3, Farp2, Ntn4]
GO:0045161	neuronal ion channel clustering	GO_BiologicalProcess-EBI-UniProt-GOA-ACAP-ARAP_08.05.2020_00h00	0.0205625	0.032001	1.4405e-06	3.18511e-06	[5, 6, 7, 9, 10, 11]	Group200	21.4286	3	[Akap5, Cntn2, Pmp22]
GO:0055001	muscle cell development	GO_BiologicalProcess-EBI-UniProt-GOA-ACAP-ARAP_08.05.2020_00h00	6.98199e-16	1.21453e-14	1.53231e-17	1.17281e-16	[4, 5]	Group201	19.1589	41	[Acta1, Actc1, Adm, Adra1b, Adrb1, Bin1, Camk2d, Chrnb1, Csrp1, Dysf, Edn1, Fhl2, Flnc, Itgb1, Krt8, Lmna, Lmod1, Lmod3, Lox, Mef2c, Megf10, Mybpc3, Myh11, Myocd, Myof, Nebl, Nkx2-5, Pdgfra, Pmp22, Prkg1, Prox1, Selenon, Shox2, Speg, Synpo2l, Tmod1, Tnnt1, Tnnt2, Tpm1, Wfikkn1, Wnt10b]
GO:0055002	striated muscle cell development	GO_BiologicalProcess-EBI-UniProt-GOA-ACAP-ARAP_08.05.2020_00h00	1.07297e-14	1.57442e-13	1.53231e-17	1.17281e-16	[5, 6]	Group201	19	38	[Acta1, Actc1, Adra1b, Adrb1, Camk2d, Chrnb1, Csrp1, Dysf, Edn1, Fhl2, Flnc, Itgb1, Krt8, Lmna, Lmod1, Lmod3, Lox, Mef2c, Mybpc3, Myh11, Myocd, Myof, Nebl, Nkx2-5, Pdgfra, Pmp22, Prkg1, Prox1, Selenon, Shox2, Speg, Synpo2l, Tmod1, Tnnt1, Tnnt2, Tpm1, Wfikkn1, Wnt10b]
GO:0014902	myotube differentiation	GO_BiologicalProcess-EBI-UniProt-GOA-ACAP-ARAP_08.05.2020_00h00	2.03367e-06	8.86189e-06	1.53231e-17	1.17281e-16	[6]	Group201	15.0794	19	[Acta1, Bdnf, Bhlhe41, Capn2, Cyp26b1, Dmpk, Ehd2, Lmod3, Mef2c, Myocd, Myof, Nkx2-5, Ntn3, Plekho1, Pmp22, Selenon, Shox2, Tbx1, Wnt10b]
GO:0014904	myotube cell development	GO_BiologicalProcess-EBI-UniProt-GOA-ACAP-ARAP_08.05.2020_00h00	0.0100293	0.0168746	1.53231e-17	1.17281e-16	[6, 7]	Group201	13.9535	6	[Acta1, Lmod3, Pmp22, Selenon, Shox2, Wnt10b]
GO:0048747	muscle fiber development	GO_BiologicalProcess-EBI-UniProt-GOA-ACAP-ARAP_08.05.2020_00h00	2.96119e-06	1.24752e-05	1.53231e-17	1.17281e-16	[6, 7]	Group201	18.9189	14	[Acta1, Chrnb1, Dysf, Flnc, Lmod3, Lox, Myh11, Myof, Nebl, Pmp22, Selenon, Shox2, Wfikkn1, Wnt10b]
GO:0048741	skeletal muscle fiber development	GO_BiologicalProcess-EBI-UniProt-GOA-ACAP-ARAP_08.05.2020_00h00	0.00620911	0.0110322	1.53231e-17	1.17281e-16	[7, 8, 9]	Group201	15.3846	6	[Acta1, Lmod3, Pmp22, Selenon, Shox2, Wnt10b]
GO:0050673	epithelial cell proliferation	GO_BiologicalProcess-EBI-UniProt-GOA-ACAP-ARAP_08.05.2020_00h00	1.38871e-11	1.49773e-10	4.47895e-12	1.9168e-11	[3]	Group202	11.828	55	[Ager, Aldh1a1, Atoh8, B2m, Bmp2, Bmp6, Bmper, Ccnd2, Cdh13, Cdkn2a, Cdkn2b, Col4a3, Col8a1, Col8a2, Ctsl, Cyba, Dab2, Dlk1, Dysf, Ecm1, Egfr, Egr3, F3, Gata2, Gata3, Htra1, Hyal1, Igf2, Igfbp4, Igfbp5, Itgb3, Lims2, Loxl2, Mef2c, Nog, Nppb, Nr2f2, Nr4a3, Plau, Pparg, Prkca, Prox1, Ptprm, Serpinb1a, Sox9, Sparc, Tbx1, Tbx18, Tgfb2, Tgfbr3, Thbs1, Tinagl1, Wnt10b, Wnt7a, Zfp703]
GO:0050678	regulation of epithelial cell proliferation	GO_BiologicalProcess-EBI-UniProt-GOA-ACAP-ARAP_08.05.2020_00h00	9.35977e-11	8.73983e-10	4.47895e-12	1.9168e-11	[4, 5]	Group202	12.2137	48	[Ager, Aldh1a1, Atoh8, B2m, Bmp2, Bmp6, Ccnd2, Cdh13, Cdkn2a, Cdkn2b, Col4a3, Ctsl, Cyba, Dab2, Dlk1, Dysf, Ecm1, Egfr, Egr3, F3, Gata2, Gata3, Htra1, Hyal1, Igf2, Itgb3, Lims2, Mef2c, Nog, Nppb, Nr2f2, Nr4a3, Plau, Pparg, Prkca, Prox1, Ptprm, Sox9, Sparc, Tbx1, Tbx18, Tgfb2, Tgfbr3, Thbs1, Tinagl1, Wnt10b, Wnt7a, Zfp703]
GO:0050680	negative regulation of epithelial cell proliferation	GO_BiologicalProcess-EBI-UniProt-GOA-ACAP-ARAP_08.05.2020_00h00	9.37209e-07	4.30119e-06	4.47895e-12	1.9168e-11	[4, 5, 6]	Group202	14.1935	22	[Ager, Atoh8, B2m, Cdkn2a, Cdkn2b, Col4a3, Ctsl, Dab2, Dlk1, Gata3, Lims2, Mef2c, Nppb, Nr2f2, Pparg, Ptprm, Sox9, Sparc, Tgfb2, Tgfbr3, Thbs1, Wnt10b]
GO:0001936	regulation of endothelial cell proliferation	GO_BiologicalProcess-EBI-UniProt-GOA-ACAP-ARAP_08.05.2020_00h00	2.76251e-09	2.04768e-08	4.47895e-12	1.9168e-11	[5, 6]	Group202	17.3611	25	[Ager, Aldh1a1, Atoh8, Bmp2, Bmp6, Cdh13, Col4a3, Cyba, Dlk1, Dysf, Ecm1, Egr3, F3, Gata2, Igf2, Itgb3, Mef2c, Nr2f2, Pparg, Prkca, Prox1, Ptprm, Sparc, Thbs1, Tinagl1]
GO:0010633	negative regulation of epithelial cell migration	GO_BiologicalProcess-EBI-UniProt-GOA-ACAP-ARAP_08.05.2020_00h00	0.000409663	0.00102749	4.47895e-12	1.9168e-11	[3, 4, 5, 6, 7, 8]	Group202	14.4737	11	[Ager, Cd63, Dcn, Mef2c, Nr2f2, Pparg, Ptprm, Slit2, Stard13, Tgfbr3, Thbs1]
GO:0001937	negative regulation of endothelial cell proliferation	GO_BiologicalProcess-EBI-UniProt-GOA-ACAP-ARAP_08.05.2020_00h00	2.64004e-05	8.92566e-05	4.47895e-12	1.9168e-11	[5, 6, 7]	Group202	21.2766	10	[Ager, Atoh8, Col4a3, Dlk1, Mef2c, Nr2f2, Pparg, Ptprm, Sparc, Thbs1]
GO:0051701	interaction with host	GO_BiologicalProcess-EBI-UniProt-GOA-ACAP-ARAP_08.05.2020_00h00	0.00748752	0.0130142	0.019947	0.0210581	[3]	Group203	9.03226	14	[Axl, Cd55, Ctsb, Gsn, Hyal1, Itgav, Itgb3, Lgals1, Mid2, Ptx3, Pvr, Serpinb9, Tmprss2, Ulk2]
GO:0019058	viral life cycle	GO_BiologicalProcess-EBI-UniProt-GOA-ACAP-ARAP_08.05.2020_00h00	0.0228258	0.0350428	0.019947	0.0210581	[4]	Group203	7.25806	18	[Axl, Cd55, Ctsb, Fkbp10, Furin, Gsn, Hyal1, Itgav, Itgb3, Lgals1, Mid2, Pcsk5, Prox1, Ptx3, Pvr, Rnase4, Rnasel, Tmprss2]
GO:0052126	movement in host environment	GO_BiologicalProcess-EBI-UniProt-GOA-ACAP-ARAP_08.05.2020_00h00	0.00708612	0.0123763	0.019947	0.0210581	[4]	Group203	9.7561	12	[Axl, Cd55, Ctsb, Gsn, Hyal1, Itgav, Itgb3, Lgals1, Mid2, Ptx3, Pvr, Tmprss2]
GO:0052372	modulation by symbiont of entry into host	GO_BiologicalProcess-EBI-UniProt-GOA-ACAP-ARAP_08.05.2020_00h00	0.0185102	0.0292075	0.019947	0.0210581	[3, 4, 6]	Group203	12.2449	6	[Gsn, Itgav, Lgals1, Mid2, Ptx3, Tmprss2]
GO:0044409	entry into host	GO_BiologicalProcess-EBI-UniProt-GOA-ACAP-ARAP_08.05.2020_00h00	0.00106428	0.00235693	0.019947	0.0210581	[5]	Group203	12.2449	12	[Axl, Cd55, Ctsb, Gsn, Hyal1, Itgav, Itgb3, Lgals1, Mid2, Ptx3, Pvr, Tmprss2]
GO:0046718	viral entry into host cell	GO_BiologicalProcess-EBI-UniProt-GOA-ACAP-ARAP_08.05.2020_00h00	0.000732278	0.00169114	0.019947	0.0210581	[5, 6]	Group203	12.766	12	[Axl, Cd55, Ctsb, Gsn, Hyal1, Itgav, Itgb3, Lgals1, Mid2, Ptx3, Pvr, Tmprss2]
GO:0060347	heart trabecula formation	GO_BiologicalProcess-EBI-UniProt-GOA-ACAP-ARAP_08.05.2020_00h00	0.00324311	0.00618513	3.09002e-07	7.68642e-07	[4, 5, 6, 7, 8, 9]	Group204	26.6667	4	[Adgrg6, Fhl2, Nkx2-5, Tgfbr3]
GO:0060841	venous blood vessel development	GO_BiologicalProcess-EBI-UniProt-GOA-ACAP-ARAP_08.05.2020_00h00	0.00105076	0.00233177	3.09002e-07	7.68642e-07	[4, 6, 7, 8, 9]	Group204	26.3158	5	[Foxf1, Nkx2-5, Prox1, Sema3c, Tbx20]
GO:0055013	cardiac muscle cell development	GO_BiologicalProcess-EBI-UniProt-GOA-ACAP-ARAP_08.05.2020_00h00	4.5556e-05	0.000144719	3.09002e-07	7.68642e-07	[5, 6, 7, 8, 9]	Group204	14.2857	15	[Actc1, Adra1b, Adrb1, Camk2d, Edn1, Fhl2, Lmna, Myh11, Myocd, Nebl, Nkx2-5, Pdgfra, Prkg1, Prox1, Speg]
GO:0055003	cardiac myofibril assembly	GO_BiologicalProcess-EBI-UniProt-GOA-ACAP-ARAP_08.05.2020_00h00	0.00320997	0.00613278	3.09002e-07	7.68642e-07	[5, 6, 7, 8, 9, 10]	Group204	20.8333	5	[Actc1, Nebl, Nkx2-5, Pdgfra, Prox1]
GO:0055012	ventricular cardiac muscle cell differentiation	GO_BiologicalProcess-EBI-UniProt-GOA-ACAP-ARAP_08.05.2020_00h00	0.000148503	0.000410143	3.09002e-07	7.68642e-07	[6, 7, 8, 9]	Group204	30	6	[Fhl2, Lmna, Mef2c, Myocd, Nkx2-5, Prox1]
GO:0055015	ventricular cardiac muscle cell development	GO_BiologicalProcess-EBI-UniProt-GOA-ACAP-ARAP_08.05.2020_00h00	0.00246188	0.00485399	3.09002e-07	7.68642e-07	[6, 7, 8, 9, 10]	Group204	28.5714	4	[Fhl2, Lmna, Nkx2-5, Prox1]
GO:0046622	positive regulation of organ growth	GO_BiologicalProcess-EBI-UniProt-GOA-ACAP-ARAP_08.05.2020_00h00	0.000918609	0.00206615	2.58856e-06	5.53897e-06	[3, 4, 5, 6]	Group205	15.2542	9	[Adrb1, Edn1, Gata6, Hlx, Mef2c, Prox1, Tbx2, Tbx20, Tgfbr3]
GO:0051155	positive regulation of striated muscle cell differentiation	GO_BiologicalProcess-EBI-UniProt-GOA-ACAP-ARAP_08.05.2020_00h00	0.000364385	0.000923593	2.58856e-06	5.53897e-06	[5, 6, 7]	Group205	14.6667	11	[Adrb1, Capn2, Cyp26b1, Edn1, Ehd2, Lmod3, Mef2c, Myocd, Prox1, Shox2, Tbx1]
GO:0060421	positive regulation of heart growth	GO_BiologicalProcess-EBI-UniProt-GOA-ACAP-ARAP_08.05.2020_00h00	0.000720683	0.00166972	2.58856e-06	5.53897e-06	[4, 5, 6, 7, 8, 9]	Group205	17.3913	8	[Adrb1, Edn1, Gata6, Mef2c, Prox1, Tbx2, Tbx20, Tgfbr3]
GO:0060297	regulation of sarcomere organization	GO_BiologicalProcess-EBI-UniProt-GOA-ACAP-ARAP_08.05.2020_00h00	0.0102665	0.0172066	2.58856e-06	5.53897e-06	[4, 5, 6, 7, 8, 9, 10]	Group205	27.2727	3	[Edn1, Mef2c, Prox1]
GO:0055012	ventricular cardiac muscle cell differentiation	GO_BiologicalProcess-EBI-UniProt-GOA-ACAP-ARAP_08.05.2020_00h00	0.000148503	0.000410143	2.58856e-06	5.53897e-06	[6, 7, 8, 9]	Group205	30	6	[Fhl2, Lmna, Mef2c, Myocd, Nkx2-5, Prox1]
GO:2000727	positive regulation of cardiac muscle cell differentiation	GO_BiologicalProcess-EBI-UniProt-GOA-ACAP-ARAP_08.05.2020_00h00	0.0276701	0.041563	2.58856e-06	5.53897e-06	[4, 5, 6, 7, 8, 9, 10, 11]	Group205	14.8148	4	[Adrb1, Edn1, Mef2c, Myocd]
GO:0051051	negative regulation of transport	GO_BiologicalProcess-EBI-UniProt-GOA-ACAP-ARAP_08.05.2020_00h00	0.00980472	0.0165613	0.00297036	0.00352897	[2, 3, 4, 5]	Group206	6.44068	38	[Abat, Adora1, Akap5, Anxa1, Anxa5, Bin1, Btn1a1, Camk2d, Cd200, Cd47, Cryab, Cyp4f18, Dysf, Edn1, Foxf1, Gpr39, Gsto1, Hrc, Ier3, Itgav, Itgb3, Lgals3, Lrrc32, Nol3, Pea15a, Pparg, Prkca, Prkg1, Ptgs2, Rab11fip5, Sct, Serpinb1a, Snx33, Tgfb2, Thbs1, Tnfrsf1a, Ucn2, Vsnl1]
GO:0043271	negative regulation of ion transport	GO_BiologicalProcess-EBI-UniProt-GOA-ACAP-ARAP_08.05.2020_00h00	0.0281644	0.0422761	0.00297036	0.00352897	[3, 4, 5, 6]	Group206	7.65027	14	[Abat, Adora1, Akap5, Bin1, Camk2d, Cyp4f18, Dysf, Gsto1, Hrc, Prkca, Prkg1, Ptgs2, Tgfb2, Thbs1]
GO:0032891	negative regulation of organic acid transport	GO_BiologicalProcess-EBI-UniProt-GOA-ACAP-ARAP_08.05.2020_00h00	0.00999995	0.0168646	0.00297036	0.00352897	[3, 4, 5, 6, 7]	Group206	16.129	5	[Abat, Adora1, Cyp4f18, Prkg1, Thbs1]
GO:0044070	regulation of anion transport	GO_BiologicalProcess-EBI-UniProt-GOA-ACAP-ARAP_08.05.2020_00h00	0.0039405	0.00737818	0.00297036	0.00352897	[5, 6]	Group206	10.0775	13	[Abat, Adora1, Cyp4f18, Edn1, Erfe, Fabp3, Itgb1, Pla2r1, Prkca, Prkg1, Prnp, Thbs1, Tinagl1]
GO:0045822	negative regulation of heart contraction	GO_BiologicalProcess-EBI-UniProt-GOA-ACAP-ARAP_08.05.2020_00h00	0.00750364	0.0130317	0.00297036	0.00352897	[4, 5, 6, 7]	Group206	17.2414	5	[Adora1, Bin1, Jak2, Prkca, Prkg1]
GO:1903792	negative regulation of anion transport	GO_BiologicalProcess-EBI-UniProt-GOA-ACAP-ARAP_08.05.2020_00h00	0.00795536	0.0137278	0.00297036	0.00352897	[4, 5, 6, 7]	Group206	14.6341	6	[Abat, Adora1, Cyp4f18, Prkca, Prkg1, Thbs1]
GO:0050886	endocrine process	GO_BiologicalProcess-EBI-UniProt-GOA-ACAP-ARAP_08.05.2020_00h00	0.00102157	0.00227402	0.00088828	0.00117845	[3]	Group207	11.7117	13	[Adrb1, Bmp6, Corin, Cyba, Dab2, Edn1, Foxl2, Gata3, Pcsk5, Rab11fip5, Rasl10b, Runx1, Ucn2]
GO:0032350	regulation of hormone metabolic process	GO_BiologicalProcess-EBI-UniProt-GOA-ACAP-ARAP_08.05.2020_00h00	0.0158949	0.0254154	0.00088828	0.00117845	[3, 4, 5]	Group207	11.4754	7	[Bmp2, Bmp6, Dab2, Dkk3, Gata3, Igf2, Prkg1]
GO:0032352	positive regulation of hormone metabolic process	GO_BiologicalProcess-EBI-UniProt-GOA-ACAP-ARAP_08.05.2020_00h00	0.0276701	0.041563	0.00088828	0.00117845	[3, 4, 5, 6]	Group207	14.8148	4	[Bmp6, Dab2, Gata3, Igf2]
GO:0044060	regulation of endocrine process	GO_BiologicalProcess-EBI-UniProt-GOA-ACAP-ARAP_08.05.2020_00h00	0.0145992	0.0235531	0.00088828	0.00117845	[4, 5]	Group207	11.6667	7	[Adrb1, Bmp6, Dab2, Foxl2, Rab11fip5, Runx1, Ucn2]
GO:0060986	endocrine hormone secretion	GO_BiologicalProcess-EBI-UniProt-GOA-ACAP-ARAP_08.05.2020_00h00	0.0236104	0.0360677	0.00088828	0.00117845	[4, 5, 6, 8]	Group207	10.6061	7	[Bmp6, Dab2, Foxl2, Gata3, Rab11fip5, Runx1, Ucn2]
GO:2000833	positive regulation of steroid hormone secretion	GO_BiologicalProcess-EBI-UniProt-GOA-ACAP-ARAP_08.05.2020_00h00	0.0205625	0.032001	0.00088828	0.00117845	[3, 4, 5, 6, 7, 8, 9, 10, 11]	Group207	21.4286	3	[Bmp6, Dab2, Runx1]
GO:0061326	renal tubule development	GO_BiologicalProcess-EBI-UniProt-GOA-ACAP-ARAP_08.05.2020_00h00	1.81639e-05	6.35e-05	8.00536e-06	1.55421e-05	[4, 5, 6, 7]	Group208	14.6789	16	[Bmp2, Col4a1, Dchs1, Fat4, Gata3, Ilk, Irx3, Mef2c, Nog, Npnt, Pou3f3, Six2, Sox9, Wnt11, Wnt2b, Wnt6]
GO:0061005	cell differentiation involved in kidney development	GO_BiologicalProcess-EBI-UniProt-GOA-ACAP-ARAP_08.05.2020_00h00	0.0172701	0.0273707	8.00536e-06	1.55421e-05	[4, 5, 6, 7, 8]	Group208	11.2903	7	[Acta2, Fat4, Gata3, Mef2c, Myo1e, Pou3f3, Six2]
GO:0072009	nephron epithelium development	GO_BiologicalProcess-EBI-UniProt-GOA-ACAP-ARAP_08.05.2020_00h00	3.09206e-05	0.000103404	8.00536e-06	1.55421e-05	[4, 6, 7, 8, 9]	Group208	13.4921	17	[Bmp2, Dchs1, Fat4, Foxc1, Gata3, Ilk, Irx3, Mef2c, Myo1e, Nog, Npnt, Pou3f3, Six2, Sox9, Wnt11, Wnt2b, Wnt6]
GO:0035850	epithelial cell differentiation involved in kidney development	GO_BiologicalProcess-EBI-UniProt-GOA-ACAP-ARAP_08.05.2020_00h00	0.0221796	0.0341237	8.00536e-06	1.55421e-05	[5, 6, 7, 8, 9]	Group208	11.7647	6	[Acta2, Fat4, Gata3, Mef2c, Myo1e, Six2]
GO:0072080	nephron tubule development	GO_BiologicalProcess-EBI-UniProt-GOA-ACAP-ARAP_08.05.2020_00h00	4.06485e-05	0.000130669	8.00536e-06	1.55421e-05	[5, 6, 7, 8, 9, 10]	Group208	14.4231	15	[Bmp2, Dchs1, Fat4, Gata3, Ilk, Irx3, Mef2c, Nog, Npnt, Pou3f3, Six2, Sox9, Wnt11, Wnt2b, Wnt6]
GO:0072160	nephron tubule epithelial cell differentiation	GO_BiologicalProcess-EBI-UniProt-GOA-ACAP-ARAP_08.05.2020_00h00	0.0296727	0.0443856	8.00536e-06	1.55421e-05	[6, 7, 8, 9, 10, 11]	Group208	18.75	3	[Fat4, Gata3, Mef2c]
KEGG:05226	Gastric cancer	KEGG_08.05.2020	0.000803025	0.00183682	2.0904e-10	7.36263e-10	[-1]	Group209	10.6667	16	[Apc2, Cdkn1a, Cdkn2b, Egfr, Fzd1, Pik3r3, Tgfb2, Tgfb3, Tgfbr2, Wnt10a, Wnt10b, Wnt11, Wnt2b, Wnt6, Wnt7a, Wnt9a]
GO:0060021	roof of mouth development	GO_BiologicalProcess-EBI-UniProt-GOA-ACAP-ARAP_08.05.2020_00h00	8.69652e-09	5.78963e-08	2.0904e-10	7.36263e-10	[3]	Group209	20	20	[Alx1, Alx4, Foxf2, Fzd1, Gdf11, Hand2, Lrrc32, Mef2c, Pdgfra, Prrx1, Satb2, Tbx1, Tbx2, Tgfb2, Tgfb3, Tgfbr2, Tgfbr3, Wfikkn1, Wnt11, Wnt7a]
GO:0062009	secondary palate development	GO_BiologicalProcess-EBI-UniProt-GOA-ACAP-ARAP_08.05.2020_00h00	5.5884e-07	2.67276e-06	2.0904e-10	7.36263e-10	[4]	Group209	36	9	[Fzd1, Lrrc32, Tbx1, Tgfb2, Tgfb3, Tgfbr2, Tgfbr3, Wnt11, Wnt7a]
GO:0003281	ventricular septum development	GO_BiologicalProcess-EBI-UniProt-GOA-ACAP-ARAP_08.05.2020_00h00	1.75186e-06	7.74335e-06	2.0904e-10	7.36263e-10	[4, 5, 7, 8, 9]	Group209	18.5185	15	[Ccn1, Fzd1, Gata3, Ltbp1, Nfatc1, Nkx2-5, Nog, Prox1, Robo2, Slit2, Tgfb2, Tgfbr2, Tgfbr3, Wnt11, Zfpm1]
GO:0003149	membranous septum morphogenesis	GO_BiologicalProcess-EBI-UniProt-GOA-ACAP-ARAP_08.05.2020_00h00	0.000593341	0.00141732	2.0904e-10	7.36263e-10	[3, 4, 5, 6, 7, 8, 9, 10, 11]	Group209	40	4	[Fzd1, Nog, Tgfb2, Tgfbr2]
GO:0060412	ventricular septum morphogenesis	GO_BiologicalProcess-EBI-UniProt-GOA-ACAP-ARAP_08.05.2020_00h00	4.00514e-07	1.94137e-06	2.0904e-10	7.36263e-10	[4, 5, 6, 7, 8, 9, 10]	Group209	26.087	12	[Fzd1, Nfatc1, Nkx2-5, Nog, Prox1, Robo2, Slit2, Tgfb2, Tgfbr2, Tgfbr3, Wnt11, Zfpm1]
KEGG:04392	Hippo signaling pathway	KEGG_08.05.2020	0.0276701	0.041563	0.000131336	0.000206608	[-1]	Group210	14.8148	4	[Dchs1, Dchs2, Fat4, Lats2]
GO:0072137	condensed mesenchymal cell proliferation	GO_BiologicalProcess-EBI-UniProt-GOA-ACAP-ARAP_08.05.2020_00h00	3.48467e-06	1.44269e-05	0.000131336	0.000206608	[4]	Group210	100	4	[Dchs1, Dchs2, Fat4, Six2]
GO:0048799	animal organ maturation	GO_BiologicalProcess-EBI-UniProt-GOA-ACAP-ARAP_08.05.2020_00h00	0.00157167	0.00329135	0.000131336	0.000206608	[4, 5, 6]	Group210	20	6	[Aldh1a1, Bmp2, Dchs1, Fat4, Gata3, Rflnb]
GO:0043931	ossification involved in bone maturation	GO_BiologicalProcess-EBI-UniProt-GOA-ACAP-ARAP_08.05.2020_00h00	0.0159911	0.0255314	0.000131336	0.000206608	[3, 6, 7, 8]	Group210	17.3913	4	[Bmp2, Dchs1, Fat4, Rflnb]
GO:0070977	bone maturation	GO_BiologicalProcess-EBI-UniProt-GOA-ACAP-ARAP_08.05.2020_00h00	0.0213428	0.0330246	0.000131336	0.000206608	[5, 6, 7]	Group210	16	4	[Bmp2, Dchs1, Fat4, Rflnb]
GO:0001658	branching involved in ureteric bud morphogenesis	GO_BiologicalProcess-EBI-UniProt-GOA-ACAP-ARAP_08.05.2020_00h00	0.000451727	0.0011174	0.000131336	0.000206608	[5, 6, 7, 8, 9, 10, 11, 12, 13, 14]	Group210	15.3846	10	[Bmp2, Dchs1, Fat4, Ilk, Nog, Npnt, Six2, Sox9, Wnt2b, Wnt6]
GO:0035148	tube formation	GO_BiologicalProcess-EBI-UniProt-GOA-ACAP-ARAP_08.05.2020_00h00	0.00705512	0.0123422	1.07369e-10	3.99372e-10	[3, 4, 5, 6]	Group211	8.60215	16	[Adm, Alx1, Atoh8, Fzd1, Gata3, Hand1, Hoxa1, Irx3, Lhx2, Nog, Pax3, Sox9, Tgfb2, Tgm2, Wnt6, Zeb2]
GO:0016331	morphogenesis of embryonic epithelium	GO_BiologicalProcess-EBI-UniProt-GOA-ACAP-ARAP_08.05.2020_00h00	0.00186069	0.00381512	1.07369e-10	3.99372e-10	[4, 5, 6]	Group211	9.32642	18	[Adm, Aldh1a1, Aldh1a3, Alx1, Fzd1, Gata3, Hand1, Irx3, Lhx2, Nog, Pax3, Sox9, Tbx18, Tgfb1i1, Tgfb2, Wnt2b, Wnt6, Zeb2]
GO:0060562	epithelial tube morphogenesis	GO_BiologicalProcess-EBI-UniProt-GOA-ACAP-ARAP_08.05.2020_00h00	5.84064e-09	3.96172e-08	1.07369e-10	3.99372e-10	[4, 5, 6]	Group211	11.194	45	[Adamts12, Adm, Aldh1a1, Alx1, Bmp2, Col4a1, Csf1, Dchs1, Edn1, Fat4, Foxa2, Foxf1, Fzd1, Gata3, Hand1, Hand2, Ilk, Irx3, Lbx1, Lhx2, Mef2c, Mical2, Msx2, Nfatc1, Nkx2-5, Nog, Npnt, Nrp1, Pax3, Pdgfra, Plxnd1, Six2, Slit2, Sox17, Sox9, Stard13, Tbx1, Tbx2, Tbx20, Tgfb2, Tgfbr2, Wnt11, Wnt2b, Wnt6, Zeb2]
GO:0072175	epithelial tube formation	GO_BiologicalProcess-EBI-UniProt-GOA-ACAP-ARAP_08.05.2020_00h00	0.0323155	0.0477428	1.07369e-10	3.99372e-10	[4, 5, 6, 7]	Group211	7.69231	13	[Adm, Alx1, Fzd1, Gata3, Hand1, Irx3, Lhx2, Nog, Pax3, Sox9, Tgfb2, Wnt6, Zeb2]
GO:0001838	embryonic epithelial tube formation	GO_BiologicalProcess-EBI-UniProt-GOA-ACAP-ARAP_08.05.2020_00h00	0.0228876	0.0351127	1.07369e-10	3.99372e-10	[5, 6, 7, 8]	Group211	8.07453	13	[Adm, Alx1, Fzd1, Gata3, Hand1, Irx3, Lhx2, Nog, Pax3, Sox9, Tgfb2, Wnt6, Zeb2]
GO:0072079	nephron tubule formation	GO_BiologicalProcess-EBI-UniProt-GOA-ACAP-ARAP_08.05.2020_00h00	0.00171125	0.00355604	1.07369e-10	3.99372e-10	[6, 7, 8, 9, 10, 11, 12]	Group211	23.8095	5	[Gata3, Irx3, Nog, Sox9, Wnt6]
GO:1904748	regulation of apoptotic process involved in development	GO_BiologicalProcess-EBI-UniProt-GOA-ACAP-ARAP_08.05.2020_00h00	0.00105076	0.00233177	1.3214e-10	4.86962e-10	[3, 4, 6, 7]	Group212	26.3158	5	[Cdkn2a, Foxc1, Tgfb2, Tgfbr3, Tnfrsf1a]
GO:0060037	pharyngeal system development	GO_BiologicalProcess-EBI-UniProt-GOA-ACAP-ARAP_08.05.2020_00h00	0.00643482	0.011377	1.3214e-10	4.86962e-10	[4, 5, 6, 7]	Group212	17.8571	5	[Gata3, Nkx2-5, Nog, Tbx1, Tgfb2]
GO:0110111	negative regulation of animal organ morphogenesis	GO_BiologicalProcess-EBI-UniProt-GOA-ACAP-ARAP_08.05.2020_00h00	0.000319406	0.000821167	1.3214e-10	4.86962e-10	[3, 4, 5, 6, 7, 8]	Group212	19.5122	8	[Cdkn2a, Dio3, Foxc1, Gata3, Lims2, Nog, Tbx2, Tgfb2]
GO:2000027	regulation of animal organ morphogenesis	GO_BiologicalProcess-EBI-UniProt-GOA-ACAP-ARAP_08.05.2020_00h00	7.05568e-09	4.72643e-08	1.3214e-10	4.86962e-10	[4, 5, 6, 7]	Group212	14.0909	31	[Bdnf, Bmp2, Cdkn2a, Csf1, Dab2, Dio3, Dkk1, Edn1, Foxc1, Fzd1, Gata3, Hand2, Lims2, Nog, Ntn4, Pdgfra, Plau, Robo2, Runx2, Sema3c, Six2, Sox9, Tbx1, Tbx2, Tgfb2, Tgfbr2, Wnt10a, Wnt11, Wnt2b, Wnt6, Wnt7a]
GO:1902337	regulation of apoptotic process involved in morphogenesis	GO_BiologicalProcess-EBI-UniProt-GOA-ACAP-ARAP_08.05.2020_00h00	0.000802634	0.00183788	1.3214e-10	4.86962e-10	[4, 5, 7, 8]	Group212	27.7778	5	[Cdkn2a, Foxc1, Tgfb2, Tgfbr3, Tnfrsf1a]
GO:0060038	cardiac muscle cell proliferation	GO_BiologicalProcess-EBI-UniProt-GOA-ACAP-ARAP_08.05.2020_00h00	4.59925e-05	0.000145891	1.3214e-10	4.86962e-10	[4, 5, 6, 7, 8, 9]	Group212	18.3333	11	[Foxc1, Gata6, Mef2c, Meis1, Nkx2-5, Nog, Tbx2, Tbx20, Tgfb2, Tgfbr2, Tgfbr3]
GO:0044342	type B pancreatic cell proliferation	GO_BiologicalProcess-EBI-UniProt-GOA-ACAP-ARAP_08.05.2020_00h00	0.0276701	0.041563	3.7168e-09	1.17404e-08	[4]	Group213	14.8148	4	[Igfbp4, Igfbp5, Nr4a3, Serpinb1a]
GO:1904707	positive regulation of vascular smooth muscle cell proliferation	GO_BiologicalProcess-EBI-UniProt-GOA-ACAP-ARAP_08.05.2020_00h00	0.0185931	0.0292526	3.7168e-09	1.17404e-08	[5, 6, 7]	Group213	13.8889	5	[Camk2d, Edn1, Igfbp5, Jak2, Nr4a3]
GO:0014911	positive regulation of smooth muscle cell migration	GO_BiologicalProcess-EBI-UniProt-GOA-ACAP-ARAP_08.05.2020_00h00	1.30959e-07	6.99202e-07	3.7168e-09	1.17404e-08	[5, 6, 7, 8]	Group213	22.3881	15	[Ager, Camk2d, Cyp1b1, F3, Igfbp5, Itga2, Itgb3, Lrp1, Nr4a3, Pcsk5, Pdgfd, Plau, Rapgef3, S100a11, Sema6d]
GO:1904738	vascular associated smooth muscle cell migration	GO_BiologicalProcess-EBI-UniProt-GOA-ACAP-ARAP_08.05.2020_00h00	2.27379e-05	7.77268e-05	3.7168e-09	1.17404e-08	[6, 7]	Group213	27.5862	8	[Igfbp5, Lrp1, Mef2c, Myocd, Nr4a3, Pcsk5, Prkg1, Tpm1]
GO:1904752	regulation of vascular associated smooth muscle cell migration	GO_BiologicalProcess-EBI-UniProt-GOA-ACAP-ARAP_08.05.2020_00h00	1.71117e-05	6.02121e-05	3.7168e-09	1.17404e-08	[6, 7, 8]	Group213	28.5714	8	[Igfbp5, Lrp1, Mef2c, Myocd, Nr4a3, Pcsk5, Prkg1, Tpm1]
GO:1904754	positive regulation of vascular associated smooth muscle cell migration	GO_BiologicalProcess-EBI-UniProt-GOA-ACAP-ARAP_08.05.2020_00h00	0.00969333	0.0163988	3.7168e-09	1.17404e-08	[6, 7, 8, 9]	Group213	20	4	[Igfbp5, Lrp1, Nr4a3, Pcsk5]
GO:0061351	neural precursor cell proliferation	GO_BiologicalProcess-EBI-UniProt-GOA-ACAP-ARAP_08.05.2020_00h00	0.00208537	0.0042078	0.00130992	0.00167098	[3]	Group214	9.23077	18	[Bdnf, Cdh2, Emx2, Gata2, Ilk, Kcna1, Lhx2, Lhx5, Lims2, Lyn, Nog, Pou3f3, Prox1, Six3, Trnp1, Wnt7a, Zeb2, Zfp503]
GO:2000177	regulation of neural precursor cell proliferation	GO_BiologicalProcess-EBI-UniProt-GOA-ACAP-ARAP_08.05.2020_00h00	0.0150247	0.0241312	0.00130992	0.00167098	[4, 5]	Group214	9.16667	11	[Bdnf, Cdh2, Gata2, Ilk, Lhx2, Lhx5, Lims2, Lyn, Nog, Prox1, Six3]
GO:2000178	negative regulation of neural precursor cell proliferation	GO_BiologicalProcess-EBI-UniProt-GOA-ACAP-ARAP_08.05.2020_00h00	0.0276701	0.041563	0.00130992	0.00167098	[4, 5, 6]	Group214	14.8148	4	[Bdnf, Gata2, Ilk, Lims2]
GO:0070444	oligodendrocyte progenitor proliferation	GO_BiologicalProcess-EBI-UniProt-GOA-ACAP-ARAP_08.05.2020_00h00	0.0132538	0.0215599	0.00130992	0.00167098	[4, 6, 7, 8]	Group214	25	3	[Cdh2, Lyn, Nog]
GO:0021533	cell differentiation in hindbrain	GO_BiologicalProcess-EBI-UniProt-GOA-ACAP-ARAP_08.05.2020_00h00	0.000441998	0.00110091	0.00130992	0.00167098	[4, 6, 7, 8, 9]	Group214	21.2121	7	[Foxa2, Gata2, Lhx5, Nfix, Nog, Prox1, Wnt7a]
GO:0070445	regulation of oligodendrocyte progenitor proliferation	GO_BiologicalProcess-EBI-UniProt-GOA-ACAP-ARAP_08.05.2020_00h00	0.0132538	0.0215599	0.00130992	0.00167098	[5, 6, 7, 8, 9, 10]	Group214	25	3	[Cdh2, Lyn, Nog]
GO:0072593	reactive oxygen species metabolic process	GO_BiologicalProcess-EBI-UniProt-GOA-ACAP-ARAP_08.05.2020_00h00	0.0042866	0.00795714	8.68711e-06	1.67838e-05	[3]	Group215	7.76699	24	[Ager, App, Ccn1, Ccn2, Cd47, Cdkn1a, Cryab, Cyba, Cyp1b1, Edn1, Egfr, Fbln5, Gpx3, Ier3, Jak2, Mal, Pla2r1, Plau, Ptgs2, Ptx3, Pxdn, Tgfbr2, Thbs1, Ulbp1]
GO:0042116	macrophage activation	GO_BiologicalProcess-EBI-UniProt-GOA-ACAP-ARAP_08.05.2020_00h00	0.00367406	0.0069274	8.68711e-06	1.67838e-05	[4, 5]	Group215	11.1111	11	[Ager, App, Cd200, Crtc3, Dysf, Jak2, Pparg, Sphk1, Tafa3, Thbs1, Ulbp1]
GO:2000377	regulation of reactive oxygen species metabolic process	GO_BiologicalProcess-EBI-UniProt-GOA-ACAP-ARAP_08.05.2020_00h00	0.0064454	0.011377	8.68711e-06	1.67838e-05	[4, 5]	Group215	8.29493	18	[Ager, App, Cd47, Cdkn1a, Cryab, Cyba, Cyp1b1, Egfr, Fbln5, Ier3, Jak2, Mal, Plau, Ptgs2, Ptx3, Tgfbr2, Thbs1, Ulbp1]
GO:0048661	positive regulation of smooth muscle cell proliferation	GO_BiologicalProcess-EBI-UniProt-GOA-ACAP-ARAP_08.05.2020_00h00	6.47699e-08	3.80678e-07	8.68711e-06	1.67838e-05	[4, 5, 6]	Group215	17.8571	20	[Ager, C3ar1, Camk2d, Cdh13, Cyba, Edn1, Egfr, Hbegf, Igfbp5, Itga2, Itgb3, Jak2, Nr4a3, Pdgfd, Prkca, Ptgs2, S1pr1, Tgfbr2, Tgm2, Thbs1]
GO:2000379	positive regulation of reactive oxygen species metabolic process	GO_BiologicalProcess-EBI-UniProt-GOA-ACAP-ARAP_08.05.2020_00h00	0.00208872	0.00421063	8.68711e-06	1.67838e-05	[4, 5, 6]	Group215	10.8333	13	[Ager, App, Cdkn1a, Cyba, Cyp1b1, Egfr, Jak2, Plau, Ptgs2, Ptx3, Tgfbr2, Thbs1, Ulbp1]
GO:0042535	positive regulation of tumor necrosis factor biosynthetic process	GO_BiologicalProcess-EBI-UniProt-GOA-ACAP-ARAP_08.05.2020_00h00	0.0213428	0.0330246	8.68711e-06	1.67838e-05	[5, 6, 7, 8, 9, 10]	Group215	16	4	[Ager, App, Jak2, Thbs1]
GO:0002685	regulation of leukocyte migration	GO_BiologicalProcess-EBI-UniProt-GOA-ACAP-ARAP_08.05.2020_00h00	1.00361e-06	4.58643e-06	7.52838e-07	1.73196e-06	[3, 4, 5, 6, 7]	Group216	12.3288	27	[Adam10, Adam8, Adora1, Ager, Anxa1, App, C3ar1, Cd200, Cd99l2, Creb3, Csf1, Dysf, Ecm1, Edn1, Hoxa7, Il1r1, Itga2, Itgb3, Kitl, Lgals3, Lyn, Nbl1, Pdgfd, S100a11, Serpine1, Slit2, Thbs1]
GO:0072678	T cell migration	GO_BiologicalProcess-EBI-UniProt-GOA-ACAP-ARAP_08.05.2020_00h00	0.00617942	0.0109885	7.52838e-07	1.73196e-06	[4, 6, 7]	Group216	12.5	8	[Adam10, Adam8, App, Cd200, Cd99l2, Ecm1, Itgb3, S1pr1]
GO:2000401	regulation of lymphocyte migration	GO_BiologicalProcess-EBI-UniProt-GOA-ACAP-ARAP_08.05.2020_00h00	0.0236104	0.0360677	7.52838e-07	1.73196e-06	[4, 5, 6, 7, 8]	Group216	10.6061	7	[Adam10, Adam8, App, Cd200, Cd99l2, Ecm1, Itgb3]
GO:2000403	positive regulation of lymphocyte migration	GO_BiologicalProcess-EBI-UniProt-GOA-ACAP-ARAP_08.05.2020_00h00	0.0339905	0.0499098	7.52838e-07	1.73196e-06	[4, 5, 6, 7, 8, 9]	Group216	11.9048	5	[Adam10, Adam8, App, Cd99l2, Itgb3]
GO:2000404	regulation of T cell migration	GO_BiologicalProcess-EBI-UniProt-GOA-ACAP-ARAP_08.05.2020_00h00	0.00434241	0.00803309	7.52838e-07	1.73196e-06	[5, 6, 7, 8, 9]	Group216	14.5833	7	[Adam10, Adam8, App, Cd200, Cd99l2, Ecm1, Itgb3]
GO:2000406	positive regulation of T cell migration	GO_BiologicalProcess-EBI-UniProt-GOA-ACAP-ARAP_08.05.2020_00h00	0.0165852	0.0264212	7.52838e-07	1.73196e-06	[5, 6, 7, 8, 9, 10]	Group216	14.2857	5	[Adam10, Adam8, App, Cd99l2, Itgb3]
GO:0016192	vesicle-mediated transport	GO_BiologicalProcess-EBI-UniProt-GOA-ACAP-ARAP_08.05.2020_00h00	0.00185182	0.0038078	0.00185182	0.00228181	[2, 4]	Group217	5.81751	95	[Ache, Adm, Ager, Akap5, Ank1, Anxa1, Anxa2, Anxa3, Apobr, App, Arf2, Axl, B2m, Baiap3, Bin1, C3, Cacna1h, Cadps, Camk2a, Cd47, Cd63, Cdh13, Cdh2, Clcn5, Cntn2, Copz2, Corin, Creb3l2, Cyba, Dab2, Dkk1, Dysf, Ehd2, Emp2, Exoc3l4, Fes, Foxf1, Gab2, Gata2, Grk4, Gsn, Itga2, Itgav, Itgb1, Itgb3, Krt18, Lgals3, Lgi3, Loxl2, Loxl4, Lrp1, Lrp4, Lyn, Megf10, Mfge8, Micall1, Myo1e, Nr4a3, Nrn1, Ntf3, Olr1…
GO:0006897	endocytosis	GO_BiologicalProcess-EBI-UniProt-GOA-ACAP-ARAP_08.05.2020_00h00	1.19751e-05	4.3929e-05	0.00185182	0.00228181	[3, 5]	Group217	7.92507	55	[Ache, Adm, Ager, Akap5, Anxa2, Apobr, App, Axl, B2m, Bin1, C3, Cd63, Cdh13, Clcn5, Cntn2, Corin, Dab2, Dkk1, Ehd2, Gata2, Grk4, Gsn, Itga2, Itgb1, Itgb3, Lgals3, Loxl2, Loxl4, Lrp1, Lrp4, Megf10, Mfge8, Micall1, Myo1e, Ntf3, Olr1, Pear1, Pla2r1, Pparg, Prkca, Prss12, Rab27b, Ramp1, Rhoj, Rin1, Rnase4, Scarf2, Serpine1, Snx33, Sphk1, Stab1, Ston1, Tgfbr2, Thbs1, Tmprss2]
GO:0060627	regulation of vesicle-mediated transport	GO_BiologicalProcess-EBI-UniProt-GOA-ACAP-ARAP_08.05.2020_00h00	8.41529e-06	3.20137e-05	0.00185182	0.00228181	[3, 4, 5]	Group217	8.18898	52	[Ager, Akap5, Anxa1, Anxa2, App, Axl, B2m, Baiap3, Bin1, C3, Cacna1h, Cadps, Camk2a, Cd47, Cd63, Cdh13, Cdh2, Cyba, Dab2, Dkk1, Dysf, Ehd2, Fes, Foxf1, Gab2, Gata2, Itga2, Itgav, Itgb1, Itgb3, Lgals3, Lgi3, Lrp1, Lyn, Mfge8, Nrn1, Ntf3, Pld1, Pparg, Prkar1b, Prkca, Ptx3, Rab27b, Septin4, Septin5, Serpine1, Snx33, Sphk1, Ston1, Unc13d, Vsnl1, Wnt7a]
GO:0006898	receptor-mediated endocytosis	GO_BiologicalProcess-EBI-UniProt-GOA-ACAP-ARAP_08.05.2020_00h00	0.000970062	0.00217056	0.00185182	0.00228181	[4, 6]	Group217	9.01639	22	[Ache, Adm, Akap5, Anxa2, App, B2m, C3, Cd63, Cntn2, Dab2, Dkk1, Grk4, Itgb1, Itgb3, Lrp1, Micall1, Ntf3, Pla2r1, Prkca, Ramp1, Serpine1, Tgfbr2]
GO:0030100	regulation of endocytosis	GO_BiologicalProcess-EBI-UniProt-GOA-ACAP-ARAP_08.05.2020_00h00	3.31707e-05	0.000110076	0.00185182	0.00228181	[4, 5, 6]	Group217	10.6383	25	[Ager, Akap5, Anxa2, App, Axl, B2m, Bin1, C3, Cd63, Cdh13, Dab2, Dkk1, Gata2, Itga2, Itgb1, Itgb3, Lgals3, Lrp1, Ntf3, Pparg, Prkca, Serpine1, Snx33, Sphk1, Ston1]
GO:0045807	positive regulation of endocytosis	GO_BiologicalProcess-EBI-UniProt-GOA-ACAP-ARAP_08.05.2020_00h00	0.000120429	0.000341348	0.00185182	0.00228181	[3, 4, 5, 6, 7]	Group217	12.5984	16	[Ager, Anxa2, App, Axl, B2m, Bin1, C3, Cd63, Dab2, Gata2, Itga2, Itgb1, Lrp1, Ntf3, Pparg, Serpine1]
GO:0001816	cytokine production	GO_BiologicalProcess-EBI-UniProt-GOA-ACAP-ARAP_08.05.2020_00h00	6.15413e-07	2.91106e-06	2.26573e-10	7.91017e-10	[2, 5]	Group218	8.10157	67	[Adam8, Afap1l2, Ager, Anxa1, App, Axl, B2m, Btn1a1, C3, C3ar1, Capn2, Cd200, Cd28, Cd47, Clic1, Csf1r, Cyba, Cyp1b1, Dlk1, Dysf, Furin, Gata3, Gata6, H2-T23, Hdac7, Ifi202b, Il1r1, Irf7, Itgav, Jak2, Lrp1, Lrrc32, Ltbp1, Ltbp3, Lyn, Maf, Mbp, Nfatc1, Nr4a3, Pcsk5, Pla2r1, Pparg, Prnp, Ptgs2, Rnase4, Rnf128, Runx1, S100a13, Serpinb1a, Serpine1, Sphk1, Sting1, Tgfb2, Tgfb3, Thbs1, Tigit, Tinagl1, …
GO:0032103	positive regulation of response to external stimulus	GO_BiologicalProcess-EBI-UniProt-GOA-ACAP-ARAP_08.05.2020_00h00	1.10598e-05	4.11309e-05	2.26573e-10	7.91017e-10	[3, 4, 5]	Group218	9.09091	39	[Adam10, Adam8, Ager, App, Bmp6, C3, C3ar1, Cd28, Cd47, Cdh13, Creb3, Csf1, Cyba, Dysf, Edn1, Egfr, H2-T23, Ifi202b, Irf7, Itga2, Jak2, Lrp1, Nrp1, Ntf3, Pdgfd, Prkca, Ptgs2, Pvr, S100a11, S1pr1, Serpine1, Slit2, Sting1, Tafa3, Tgm2, Thbs1, Tinagl1, Tnfrsf1a, Ulbp1]
GO:0001817	regulation of cytokine production	GO_BiologicalProcess-EBI-UniProt-GOA-ACAP-ARAP_08.05.2020_00h00	5.90368e-06	2.33228e-05	2.26573e-10	7.91017e-10	[3, 4, 5, 6]	Group218	7.91946	59	[Adam8, Afap1l2, Ager, Anxa1, App, Axl, B2m, Btn1a1, C3, C3ar1, Capn2, Cd200, Cd28, Cd47, Clic1, Csf1r, Cyba, Cyp1b1, Dlk1, Furin, Gata3, Gata6, H2-T23, Hdac7, Ifi202b, Il1r1, Irf7, Itgav, Jak2, Lrp1, Lrrc32, Ltbp1, Lyn, Mbp, Nr4a3, Pparg, Prnp, Ptgs2, Rnf128, Runx1, Serpinb1a, Serpine1, Sphk1, Sting1, Tgfb2, Tgfb3, Thbs1, Tigit, Tinagl1, Tnfrsf1a, Tnfsf15, Tnfsf9, Tril, Trim16, Ulbp1, Vsir, Vtcn…
GO:0031347	regulation of defense response	GO_BiologicalProcess-EBI-UniProt-GOA-ACAP-ARAP_08.05.2020_00h00	3.51861e-05	0.000115872	2.26573e-10	7.91017e-10	[4, 5]	Group218	7.9288	49	[Adam8, Adamts12, Adora1, Ager, Anxa1, C3, Casp12, Cd200, Cd28, Cd47, Cdh5, Clcf1, Creb3, Cyba, Dcst1, Egfr, Foxf1, Gata3, H2-T23, Htra1, Ier3, Ifi202b, Igf2, Il1r1, Irf7, Itga2, Jak2, Lyn, Mef2c, Mgll, Npas2, Pik3ap1, Pmp22, Pparg, Prkca, Ptgs2, Pvr, Serpinb1a, Serpinb9, Serpine1, Slit2, Sphk1, Sting1, Tafa3, Tgm2, Tinagl1, Tnfrsf1a, Ulbp1, Zyx]
GO:0031349	positive regulation of defense response	GO_BiologicalProcess-EBI-UniProt-GOA-ACAP-ARAP_08.05.2020_00h00	0.00157757	0.0033005	2.26573e-10	7.91017e-10	[3, 4, 5, 6]	Group218	8.39161	24	[Adam8, Ager, C3, Cd28, Cd47, Cyba, Egfr, H2-T23, Ifi202b, Irf7, Itga2, Jak2, Mef2c, Npas2, Prkca, Ptgs2, Pvr, Serpine1, Sting1, Tafa3, Tgm2, Tinagl1, Tnfrsf1a, Ulbp1]
GO:0001819	positive regulation of cytokine production	GO_BiologicalProcess-EBI-UniProt-GOA-ACAP-ARAP_08.05.2020_00h00	8.00862e-05	0.000237289	2.26573e-10	7.91017e-10	[3, 4, 5, 6, 7]	Group218	8.31557	39	[Adam8, Afap1l2, Ager, Anxa1, App, B2m, C3, C3ar1, Cd200, Cd28, Csf1r, Cyba, Cyp1b1, Dlk1, Furin, Gata3, H2-T23, Ifi202b, Il1r1, Irf7, Jak2, Lrp1, Mbp, Nr4a3, Ptgs2, Runx1, Serpine1, Sphk1, Sting1, Thbs1, Tigit, Tnfrsf1a, Tnfsf15, Tnfsf9, Trim16, Ulbp1, Vtcn1, Wnt11, Zfpm1]
GO:0010761	fibroblast migration	GO_BiologicalProcess-EBI-UniProt-GOA-ACAP-ARAP_08.05.2020_00h00	0.00103992	0.0023101	0.000412393	0.000596845	[5, 6]	Group219	15	9	[Acta2, Ager, Ilk, Itgb1, Itgb3, Pmp22, Prr5l, Thbs1, Tns1]
GO:0010762	regulation of fibroblast migration	GO_BiologicalProcess-EBI-UniProt-GOA-ACAP-ARAP_08.05.2020_00h00	0.0111986	0.0185811	0.000412393	0.000596845	[5, 6, 7]	Group219	13.6364	6	[Acta2, Ager, Itgb1, Itgb3, Prr5l, Thbs1]
GO:0010763	positive regulation of fibroblast migration	GO_BiologicalProcess-EBI-UniProt-GOA-ACAP-ARAP_08.05.2020_00h00	0.00171125	0.00355604	0.000412393	0.000596845	[5, 6, 7, 8]	Group219	23.8095	5	[Acta2, Ager, Itgb1, Itgb3, Thbs1]
GO:0150003	regulation of spontaneous synaptic transmission	GO_BiologicalProcess-EBI-UniProt-GOA-ACAP-ARAP_08.05.2020_00h00	0.00247987	0.00488054	0.000412393	0.000596845	[5, 6, 7, 8, 9]	Group219	42.8571	3	[Ager, App, Itgb1]
GO:0042535	positive regulation of tumor necrosis factor biosynthetic process	GO_BiologicalProcess-EBI-UniProt-GOA-ACAP-ARAP_08.05.2020_00h00	0.0213428	0.0330246	0.000412393	0.000596845	[5, 6, 7, 8, 9, 10]	Group219	16	4	[Ager, App, Jak2, Thbs1]
GO:0072109	glomerular mesangium development	GO_BiologicalProcess-EBI-UniProt-GOA-ACAP-ARAP_08.05.2020_00h00	0.00655671	0.0115452	0.000412393	0.000596845	[5, 6, 7, 8, 9, 10, 11]	Group219	22.2222	4	[Acta2, C3ar1, Itgb3, Pdgfd]
GO:0050881	musculoskeletal movement	GO_BiologicalProcess-EBI-UniProt-GOA-ACAP-ARAP_08.05.2020_00h00	0.025416	0.0384448	0.00127491	0.00164212	[3]	Group220	10.4478	7	[Atp2a1, Chrnb1, Dmpk, Myh7, Tnnc1, Tnnt1, Tnnt2]
GO:0003009	skeletal muscle contraction	GO_BiologicalProcess-EBI-UniProt-GOA-ACAP-ARAP_08.05.2020_00h00	0.00488097	0.0088921	0.00127491	0.00164212	[4, 6]	Group220	14.2857	7	[Atp2a1, Chrnb1, Dmpk, Myh7, Tnnc1, Tnnt1, Tnnt2]
GO:0003010	voluntary skeletal muscle contraction	GO_BiologicalProcess-EBI-UniProt-GOA-ACAP-ARAP_08.05.2020_00h00	0.00384055	0.00721609	0.00127491	0.00164212	[5, 7]	Group220	37.5	3	[Atp2a1, Myh7, Tnnt1]
GO:0006942	regulation of striated muscle contraction	GO_BiologicalProcess-EBI-UniProt-GOA-ACAP-ARAP_08.05.2020_00h00	0.00224396	0.00448169	0.00127491	0.00164212	[6, 7]	Group220	11.828	11	[Adora1, Adra1b, Adrb1, Atp2a1, Bin1, Cacna1h, Ccn2, Dmpk, Mybpc3, Myh7, Nkx2-5]
GO:0014819	regulation of skeletal muscle contraction	GO_BiologicalProcess-EBI-UniProt-GOA-ACAP-ARAP_08.05.2020_00h00	0.0205625	0.032001	0.00127491	0.00164212	[5, 7, 8]	Group220	21.4286	3	[Atp2a1, Dmpk, Myh7]
GO:0014721	twitch skeletal muscle contraction	GO_BiologicalProcess-EBI-UniProt-GOA-ACAP-ARAP_08.05.2020_00h00	0.00384055	0.00721609	0.00127491	0.00164212	[6, 8]	Group220	37.5	3	[Atp2a1, Myh7, Tnnt1]
GO:0032102	negative regulation of response to external stimulus	GO_BiologicalProcess-EBI-UniProt-GOA-ACAP-ARAP_08.05.2020_00h00	4.6332e-06	1.89277e-05	3.5004e-10	1.21144e-09	[3, 4, 5]	Group221	9.54774	38	[Abat, Adora1, Ager, Anxa2, Anxa5, Cd200, Cdh5, Cdkn1a, Dcst1, Foxf1, Gata3, H2-T23, Htra1, Ier3, Ifi202b, Igf2, Nbl1, Nrp1, Pdgfra, Phldb2, Plau, Pparg, Prkg1, Robo2, Sema3b, Sema3c, Sema3d, Sema3f, Sema6d, Serpinb9, Serpine1, Slit2, Tafa3, Thbd, Thbs1, Tinagl1, Tnfrsf1a, Ubash3b]
GO:0050777	negative regulation of immune response	GO_BiologicalProcess-EBI-UniProt-GOA-ACAP-ARAP_08.05.2020_00h00	0.00123515	0.0026857	3.5004e-10	1.21144e-09	[3, 4, 5]	Group221	9.94152	17	[Anxa1, Cd55, Col3a1, Dcst1, Foxf1, H2-T23, Hlx, Ifi202b, Igf2, Lgals3, Parp3, Pparg, Serpinb9, Tgfb2, Tgfb3, Tinagl1, Vsir]
GO:0031347	regulation of defense response	GO_BiologicalProcess-EBI-UniProt-GOA-ACAP-ARAP_08.05.2020_00h00	3.51861e-05	0.000115872	3.5004e-10	1.21144e-09	[4, 5]	Group221	7.9288	49	[Adam8, Adamts12, Adora1, Ager, Anxa1, C3, Casp12, Cd200, Cd28, Cd47, Cdh5, Clcf1, Creb3, Cyba, Dcst1, Egfr, Foxf1, Gata3, H2-T23, Htra1, Ier3, Ifi202b, Igf2, Il1r1, Irf7, Itga2, Jak2, Lyn, Mef2c, Mgll, Npas2, Pik3ap1, Pmp22, Pparg, Prkca, Ptgs2, Pvr, Serpinb1a, Serpinb9, Serpine1, Slit2, Sphk1, Sting1, Tafa3, Tgm2, Tinagl1, Tnfrsf1a, Ulbp1, Zyx]
GO:0031348	negative regulation of defense response	GO_BiologicalProcess-EBI-UniProt-GOA-ACAP-ARAP_08.05.2020_00h00	0.0151361	0.0242922	3.5004e-10	1.21144e-09	[3, 4, 5, 6]	Group221	7.59494	18	[Adora1, Ager, Cd200, Cdh5, Dcst1, Foxf1, Gata3, H2-T23, Htra1, Ier3, Ifi202b, Igf2, Pparg, Serpinb9, Slit2, Tafa3, Tinagl1, Tnfrsf1a]
GO:0050727	regulation of inflammatory response	GO_BiologicalProcess-EBI-UniProt-GOA-ACAP-ARAP_08.05.2020_00h00	1.77371e-05	6.23111e-05	3.5004e-10	1.21144e-09	[4, 5, 6]	Group221	9.33333	35	[Adam8, Adamts12, Adora1, Ager, Anxa1, C3, Casp12, Cd200, Cd28, Cd47, Cdh5, Clcf1, Egfr, Foxf1, Gata3, H2-T23, Ier3, Il1r1, Itga2, Jak2, Lyn, Mgll, Pik3ap1, Pmp22, Pparg, Prkca, Ptgs2, Serpine1, Slit2, Sphk1, Sting1, Tafa3, Tgm2, Tnfrsf1a, Zyx]
GO:0045824	negative regulation of innate immune response	GO_BiologicalProcess-EBI-UniProt-GOA-ACAP-ARAP_08.05.2020_00h00	0.0273137	0.0410563	3.5004e-10	1.21144e-09	[4, 5, 6, 7, 8]	Group221	10.2941	7	[Dcst1, H2-T23, Ifi202b, Igf2, Pparg, Serpinb9, Tinagl1]
GO:0010463	mesenchymal cell proliferation	GO_BiologicalProcess-EBI-UniProt-GOA-ACAP-ARAP_08.05.2020_00h00	1.4502e-09	1.14582e-08	9.1686e-07	2.09719e-06	[3]	Group222	28.0702	16	[Bmp2, Dchs1, Dchs2, Fat4, Foxf1, Hand2, Lmna, Prrx1, Prrx2, Shox2, Six2, Sox9, Tbx1, Tbx18, Tgfbr2, Wnt11]
GO:0010464	regulation of mesenchymal cell proliferation	GO_BiologicalProcess-EBI-UniProt-GOA-ACAP-ARAP_08.05.2020_00h00	1.42311e-05	5.11608e-05	9.1686e-07	2.09719e-06	[4, 5]	Group222	22.7273	10	[Foxf1, Lmna, Prrx1, Prrx2, Shox2, Sox9, Tbx1, Tbx18, Tgfbr2, Wnt11]
GO:0002053	positive regulation of mesenchymal cell proliferation	GO_BiologicalProcess-EBI-UniProt-GOA-ACAP-ARAP_08.05.2020_00h00	0.000122502	0.000346769	9.1686e-07	2.09719e-06	[4, 5, 6]	Group222	22.2222	8	[Foxf1, Prrx1, Prrx2, Shox2, Sox9, Tbx1, Tbx18, Tgfbr2]
GO:0007224	smoothened signaling pathway	GO_BiologicalProcess-EBI-UniProt-GOA-ACAP-ARAP_08.05.2020_00h00	0.00708437	0.0123833	9.1686e-07	2.09719e-06	[4, 5, 6]	Group222	9.09091	14	[Dhh, Foxa2, Foxf1, Hhat, Prrx1, Prrx2, Runx2, Scube1, Scube3, Shox2, Tgfbr2, Wnt10b, Wnt9a, Zic1]
GO:0008589	regulation of smoothened signaling pathway	GO_BiologicalProcess-EBI-UniProt-GOA-ACAP-ARAP_08.05.2020_00h00	0.0192407	0.0301176	9.1686e-07	2.09719e-06	[4, 5, 6, 7]	Group222	9.67742	9	[Foxa2, Prrx1, Prrx2, Runx2, Scube1, Scube3, Shox2, Wnt9a, Zic1]
GO:0045880	positive regulation of smoothened signaling pathway	GO_BiologicalProcess-EBI-UniProt-GOA-ACAP-ARAP_08.05.2020_00h00	0.00199068	0.00403941	9.1686e-07	2.09719e-06	[4, 5, 6, 7, 8]	Group222	16.6667	7	[Foxa2, Prrx1, Prrx2, Scube1, Scube3, Shox2, Wnt9a]
GO:0090103	cochlea morphogenesis	GO_BiologicalProcess-EBI-UniProt-GOA-ACAP-ARAP_08.05.2020_00h00	0.00547744	0.00982931	9.1686e-07	2.09719e-06	[4, 5, 6, 7, 8, 9, 10]	Group222	18.5185	5	[Hoxa1, Sox9, Tbx1, Tbx18, Tshr]
GO:0010171	body morphogenesis	GO_BiologicalProcess-EBI-UniProt-GOA-ACAP-ARAP_08.05.2020_00h00	0.00617942	0.0109885	7.97376e-05	0.000131139	[3, 4]	Group223	12.5	8	[Crispld2, Dkk1, Nog, Pdgfra, Phldb2, Tbx1, Tgfb2, Tgfb3]
GO:0060324	face development	GO_BiologicalProcess-EBI-UniProt-GOA-ACAP-ARAP_08.05.2020_00h00	0.0018557	0.00381214	7.97376e-05	0.000131139	[3, 4]	Group223	13.8462	9	[Aldh1a1, Aldh1a3, Crispld2, Dkk1, Nog, Pdgfra, Tbx1, Tgfb2, Tgfb3]
GO:0060323	head morphogenesis	GO_BiologicalProcess-EBI-UniProt-GOA-ACAP-ARAP_08.05.2020_00h00	0.00434241	0.00803309	7.97376e-05	0.000131139	[3, 4, 5]	Group223	14.5833	7	[Crispld2, Dkk1, Nog, Pdgfra, Tbx1, Tgfb2, Tgfb3]
GO:0060325	face morphogenesis	GO_BiologicalProcess-EBI-UniProt-GOA-ACAP-ARAP_08.05.2020_00h00	0.00172219	0.00357533	7.97376e-05	0.000131139	[3, 4, 5, 6]	Group223	17.0732	7	[Crispld2, Dkk1, Nog, Pdgfra, Tbx1, Tgfb2, Tgfb3]
GO:0048384	retinoic acid receptor signaling pathway	GO_BiologicalProcess-EBI-UniProt-GOA-ACAP-ARAP_08.05.2020_00h00	0.0165852	0.0264212	7.97376e-05	0.000131139	[4, 5, 6]	Group223	14.2857	5	[Aldh1a1, Aldh1a3, Cyp26b1, Tbx1, Trim16]
GO:0060037	pharyngeal system development	GO_BiologicalProcess-EBI-UniProt-GOA-ACAP-ARAP_08.05.2020_00h00	0.00643482	0.011377	7.97376e-05	0.000131139	[4, 5, 6, 7]	Group223	17.8571	5	[Gata3, Nkx2-5, Nog, Tbx1, Tgfb2]
GO:0060393	regulation of pathway-restricted SMAD protein phosphorylation	GO_BiologicalProcess-EBI-UniProt-GOA-ACAP-ARAP_08.05.2020_00h00	6.3041e-05	0.00019152	7.97376e-05	0.000131139	[5, 6, 7, 8, 9]	Group223	17.7419	11	[Bmp2, Bmp6, Bmp8b, Bmper, Dab2, Dkk1, Gdf11, Gdf6, Nog, Tgfb2, Tgfb3]
GO:0042693	muscle cell fate commitment	GO_BiologicalProcess-EBI-UniProt-GOA-ACAP-ARAP_08.05.2020_00h00	0.00014444	0.000401492	9.20471e-09	2.71368e-08	[4, 5]	Group224	38.4615	5	[Dkk1, Mef2c, Nkx2-5, Tbx1, Tbx2]
GO:0060911	cardiac cell fate commitment	GO_BiologicalProcess-EBI-UniProt-GOA-ACAP-ARAP_08.05.2020_00h00	0.0166838	0.0265587	9.20471e-09	2.71368e-08	[4, 5, 6, 7, 8]	Group224	23.0769	3	[Dkk1, Nkx2-5, Sox17]
GO:0003306	Wnt signaling pathway involved in heart development	GO_BiologicalProcess-EBI-UniProt-GOA-ACAP-ARAP_08.05.2020_00h00	0.00182039	0.00375033	9.20471e-09	2.71368e-08	[5, 6, 7, 8]	Group224	30.7692	4	[Bmp2, Dkk1, Sox17, Wnt11]
GO:0003307	regulation of Wnt signaling pathway involved in heart development	GO_BiologicalProcess-EBI-UniProt-GOA-ACAP-ARAP_08.05.2020_00h00	0.000593341	0.00141732	9.20471e-09	2.71368e-08	[4, 5, 6, 7, 8, 9]	Group224	40	4	[Bmp2, Dkk1, Sox17, Wnt11]
GO:0003308	negative regulation of Wnt signaling pathway involved in heart development	GO_BiologicalProcess-EBI-UniProt-GOA-ACAP-ARAP_08.05.2020_00h00	0.000212056	0.000566796	9.20471e-09	2.71368e-08	[3, 4, 5, 6, 7, 8, 9, 10]	Group224	50	4	[Bmp2, Dkk1, Sox17, Wnt11]
GO:0035987	endodermal cell differentiation	GO_BiologicalProcess-EBI-UniProt-GOA-ACAP-ARAP_08.05.2020_00h00	1.42311e-05	5.11608e-05	9.20471e-09	2.71368e-08	[4, 5, 6, 7, 8, 9]	Group224	22.7273	10	[Col11a1, Col12a1, Col4a2, Col5a2, Col8a1, Dkk1, Gata6, Itga7, Itgav, Sox17]
GO:0001711	endodermal cell fate commitment	GO_BiologicalProcess-EBI-UniProt-GOA-ACAP-ARAP_08.05.2020_00h00	0.0248924	0.0377322	9.20471e-09	2.71368e-08	[5, 6, 7, 8, 9, 10]	Group224	20	3	[Dkk1, Gata6, Sox17]
GO:0032609	interferon-gamma production	GO_BiologicalProcess-EBI-UniProt-GOA-ACAP-ARAP_08.05.2020_00h00	0.00802872	0.0138322	0.00153929	0.00192049	[3, 6]	Group225	9.6	12	[App, Axl, Cd47, Gata3, Il1r1, Prnp, Runx1, Tnfsf9, Ulbp1, Vsir, Vtcn1, Zfpm1]
GO:0032623	interleukin-2 production	GO_BiologicalProcess-EBI-UniProt-GOA-ACAP-ARAP_08.05.2020_00h00	0.0273137	0.0410563	0.00153929	0.00192049	[3, 6]	Group225	10.2941	7	[Anxa1, Cd28, Gata3, Hdac7, Prnp, Runx1, Vtcn1]
GO:0032633	interleukin-4 production	GO_BiologicalProcess-EBI-UniProt-GOA-ACAP-ARAP_08.05.2020_00h00	0.0230736	0.0353729	0.00153929	0.00192049	[3, 6]	Group225	13.1579	5	[Cd28, Gata3, H2-T23, Vtcn1, Zfpm1]
GO:0032663	regulation of interleukin-2 production	GO_BiologicalProcess-EBI-UniProt-GOA-ACAP-ARAP_08.05.2020_00h00	0.0145992	0.0235531	0.00153929	0.00192049	[4, 5, 6, 7]	Group225	11.6667	7	[Anxa1, Cd28, Gata3, Hdac7, Prnp, Runx1, Vtcn1]
GO:0050868	negative regulation of T cell activation	GO_BiologicalProcess-EBI-UniProt-GOA-ACAP-ARAP_08.05.2020_00h00	0.00754588	0.0130945	0.00153929	0.00192049	[5, 6, 7, 8]	Group225	9.67742	12	[Anxa1, Btn1a1, Cdkn2a, Hlx, Lgals3, Lrrc32, Prnp, Runx1, Tigit, Tinagl1, Vsir, Vtcn1]
GO:0046634	regulation of alpha-beta T cell activation	GO_BiologicalProcess-EBI-UniProt-GOA-ACAP-ARAP_08.05.2020_00h00	0.0309207	0.0459972	0.00153929	0.00192049	[6, 7, 8]	Group225	8.91089	9	[Ager, Anxa1, Cd28, Gata3, H2-T23, Hlx, Runx1, Tgfbr2, Vsir]
GO:2000514	regulation of CD4-positive, alpha-beta T cell activation	GO_BiologicalProcess-EBI-UniProt-GOA-ACAP-ARAP_08.05.2020_00h00	0.0172701	0.0273707	0.00153929	0.00192049	[7, 8, 9]	Group225	11.2903	7	[Ager, Anxa1, Gata3, Hlx, Runx1, Tgfbr2, Vsir]
GO:0043271	negative regulation of ion transport	GO_BiologicalProcess-EBI-UniProt-GOA-ACAP-ARAP_08.05.2020_00h00	0.0281644	0.0422761	0.000195509	0.000295865	[3, 4, 5, 6]	Group226	7.65027	14	[Abat, Adora1, Akap5, Bin1, Camk2d, Cyp4f18, Dysf, Gsto1, Hrc, Prkca, Prkg1, Ptgs2, Tgfb2, Thbs1]
GO:1903523	negative regulation of blood circulation	GO_BiologicalProcess-EBI-UniProt-GOA-ACAP-ARAP_08.05.2020_00h00	9.25232e-05	0.000270057	0.000195509	0.000295865	[3, 4, 5, 6]	Group226	20.4545	9	[Adm, Adora1, Ager, App, Bin1, Dusp5, Jak2, Prkca, Prkg1]
GO:0044557	relaxation of smooth muscle	GO_BiologicalProcess-EBI-UniProt-GOA-ACAP-ARAP_08.05.2020_00h00	0.0132538	0.0215599	0.000195509	0.000295865	[5]	Group226	25	3	[Adora1, Mrvi1, Prkg1]
GO:0045932	negative regulation of muscle contraction	GO_BiologicalProcess-EBI-UniProt-GOA-ACAP-ARAP_08.05.2020_00h00	2.98356e-05	0.000100086	0.000195509	0.000295865	[3, 4, 5, 6, 7]	Group226	26.6667	8	[Adora1, Adrb1, Atp2a1, Bin1, Mrvi1, Prkg1, Ptgs2, Tnnt1]
GO:0045822	negative regulation of heart contraction	GO_BiologicalProcess-EBI-UniProt-GOA-ACAP-ARAP_08.05.2020_00h00	0.00750364	0.0130317	0.000195509	0.000295865	[4, 5, 6, 7]	Group226	17.2414	5	[Adora1, Bin1, Jak2, Prkca, Prkg1]
GO:1903792	negative regulation of anion transport	GO_BiologicalProcess-EBI-UniProt-GOA-ACAP-ARAP_08.05.2020_00h00	0.00795536	0.0137278	0.000195509	0.000295865	[4, 5, 6, 7]	Group226	14.6341	6	[Abat, Adora1, Cyp4f18, Prkca, Prkg1, Thbs1]
GO:0060087	relaxation of vascular smooth muscle	GO_BiologicalProcess-EBI-UniProt-GOA-ACAP-ARAP_08.05.2020_00h00	0.00384055	0.00721609	0.000195509	0.000295865	[5, 6, 7, 8, 9]	Group226	37.5	3	[Adora1, Mrvi1, Prkg1]
GO:0048864	stem cell development	GO_BiologicalProcess-EBI-UniProt-GOA-ACAP-ARAP_08.05.2020_00h00	3.17872e-07	1.58715e-06	1.51456e-07	3.81516e-07	[4, 5]	Group227	18.6813	17	[Aldh1a1, Alx1, Edn1, Foxc1, Hand2, Kitl, Nrp1, Pax3, Sema3b, Sema3c, Sema3d, Sema3f, Sema6d, Sox9, Tbx1, Wnt7a, Zeb2]
GO:0061053	somite development	GO_BiologicalProcess-EBI-UniProt-GOA-ACAP-ARAP_08.05.2020_00h00	0.0011644	0.00254727	1.51456e-07	3.81516e-07	[4, 5]	Group227	12.1212	12	[Aldh1a1, Dkk1, Dmrt2, Foxa2, Foxc1, Foxf1, Nog, Pax3, Sema3c, Tbx18, Wnt11, Zeb2]
GO:0001756	somitogenesis	GO_BiologicalProcess-EBI-UniProt-GOA-ACAP-ARAP_08.05.2020_00h00	0.00232182	0.00461157	1.51456e-07	3.81516e-07	[3, 4, 5, 6, 7]	Group227	12.5	10	[Aldh1a1, Dkk1, Dmrt2, Foxa2, Foxc1, Foxf1, Pax3, Sema3c, Tbx18, Zeb2]
GO:0035282	segmentation	GO_BiologicalProcess-EBI-UniProt-GOA-ACAP-ARAP_08.05.2020_00h00	0.000282344	0.000733755	1.51456e-07	3.81516e-07	[4, 5, 6]	Group227	12.7273	14	[Aldh1a1, Dkk1, Dmrt2, Foxa2, Foxc1, Foxf1, Irx3, Mafb, Nrp1, Pax3, Sema3c, Sema3f, Tbx18, Zeb2]
GO:0014031	mesenchymal cell development	GO_BiologicalProcess-EBI-UniProt-GOA-ACAP-ARAP_08.05.2020_00h00	1.40878e-06	6.30442e-06	1.51456e-07	3.81516e-07	[4, 5, 6, 7, 8]	Group227	17.7778	16	[Aldh1a1, Alx1, Edn1, Foxc1, Hand2, Kitl, Nrp1, Pax3, Sema3b, Sema3c, Sema3d, Sema3f, Sema6d, Sox9, Tbx1, Zeb2]
GO:0014033	neural crest cell differentiation	GO_BiologicalProcess-EBI-UniProt-GOA-ACAP-ARAP_08.05.2020_00h00	8.15579e-08	4.65398e-07	1.51456e-07	3.81516e-07	[5, 6, 7, 8]	Group227	19.3548	18	[Aldh1a1, Alx1, Edn1, Foxc1, Hand2, Kitl, Mef2c, Nrp1, Pax3, Sema3b, Sema3c, Sema3d, Sema3f, Sema6d, Sox9, Tbx1, Wnt10a, Zeb2]
GO:0014032	neural crest cell development	GO_BiologicalProcess-EBI-UniProt-GOA-ACAP-ARAP_08.05.2020_00h00	6.32263e-07	2.98423e-06	1.51456e-07	3.81516e-07	[5, 6, 7, 8, 9]	Group227	18.8235	16	[Aldh1a1, Alx1, Edn1, Foxc1, Hand2, Kitl, Nrp1, Pax3, Sema3b, Sema3c, Sema3d, Sema3f, Sema6d, Sox9, Tbx1, Zeb2]
GO:0033002	muscle cell proliferation	GO_BiologicalProcess-EBI-UniProt-GOA-ACAP-ARAP_08.05.2020_00h00	6.36795e-15	9.60536e-14	2.91096e-11	1.14709e-10	[3]	Group228	17.6471	42	[Ager, C3ar1, Camk2d, Cdh13, Cdkn1a, Cnn1, Cyba, Edn1, Egfr, Foxc1, Gata6, Hbegf, Igfbp5, Ilk, Itga2, Itgb3, Jak2, Mef2c, Megf10, Meis1, Myocd, Nkx2-5, Nog, Nol3, Nppb, Nr4a3, Pdgfd, Pparg, Prkca, Prkg1, Ptgs2, S1pr1, Selenon, Tbx2, Tbx20, Tgfb2, Tgfb3, Tgfbr2, Tgfbr3, Tgm2, Thbs1, Tpm1]
GO:0032103	positive regulation of response to external stimulus	GO_BiologicalProcess-EBI-UniProt-GOA-ACAP-ARAP_08.05.2020_00h00	1.10598e-05	4.11309e-05	2.91096e-11	1.14709e-10	[3, 4, 5]	Group228	9.09091	39	[Adam10, Adam8, Ager, App, Bmp6, C3, C3ar1, Cd28, Cd47, Cdh13, Creb3, Csf1, Cyba, Dysf, Edn1, Egfr, H2-T23, Ifi202b, Irf7, Itga2, Jak2, Lrp1, Nrp1, Ntf3, Pdgfd, Prkca, Ptgs2, Pvr, S100a11, S1pr1, Serpine1, Slit2, Sting1, Tafa3, Tgm2, Thbs1, Tinagl1, Tnfrsf1a, Ulbp1]
GO:0048659	smooth muscle cell proliferation	GO_BiologicalProcess-EBI-UniProt-GOA-ACAP-ARAP_08.05.2020_00h00	1.75917e-11	1.85099e-10	2.91096e-11	1.14709e-10	[4]	Group228	17.8161	31	[Ager, C3ar1, Camk2d, Cdh13, Cdkn1a, Cnn1, Cyba, Edn1, Egfr, Hbegf, Igfbp5, Ilk, Itga2, Itgb3, Jak2, Mef2c, Myocd, Nol3, Nppb, Nr4a3, Pdgfd, Pparg, Prkca, Prkg1, Ptgs2, S1pr1, Tgfb3, Tgfbr2, Tgm2, Thbs1, Tpm1]
GO:0048660	regulation of smooth muscle cell proliferation	GO_BiologicalProcess-EBI-UniProt-GOA-ACAP-ARAP_08.05.2020_00h00	4.76872e-11	4.61261e-10	2.91096e-11	1.14709e-10	[4, 5]	Group228	17.6471	30	[Ager, C3ar1, Camk2d, Cdh13, Cdkn1a, Cnn1, Cyba, Edn1, Egfr, Hbegf, Igfbp5, Ilk, Itga2, Itgb3, Jak2, Mef2c, Myocd, Nppb, Nr4a3, Pdgfd, Pparg, Prkca, Prkg1, Ptgs2, S1pr1, Tgfb3, Tgfbr2, Tgm2, Thbs1, Tpm1]
GO:0050921	positive regulation of chemotaxis	GO_BiologicalProcess-EBI-UniProt-GOA-ACAP-ARAP_08.05.2020_00h00	3.21975e-05	0.000107011	2.91096e-11	1.14709e-10	[3, 4, 5, 6]	Group228	12.5	19	[Adam10, Ager, App, C3ar1, Cdh13, Creb3, Csf1, Dysf, Edn1, Itga2, Nrp1, Ntf3, Pdgfd, Prkca, S100a11, S1pr1, Serpine1, Slit2, Thbs1]
GO:0048661	positive regulation of smooth muscle cell proliferation	GO_BiologicalProcess-EBI-UniProt-GOA-ACAP-ARAP_08.05.2020_00h00	6.47699e-08	3.80678e-07	2.91096e-11	1.14709e-10	[4, 5, 6]	Group228	17.8571	20	[Ager, C3ar1, Camk2d, Cdh13, Cyba, Edn1, Egfr, Hbegf, Igfbp5, Itga2, Itgb3, Jak2, Nr4a3, Pdgfd, Prkca, Ptgs2, S1pr1, Tgfbr2, Tgm2, Thbs1]
GO:2000379	positive regulation of reactive oxygen species metabolic process	GO_BiologicalProcess-EBI-UniProt-GOA-ACAP-ARAP_08.05.2020_00h00	0.00208872	0.00421063	2.91096e-11	1.14709e-10	[4, 5, 6]	Group228	10.8333	13	[Ager, App, Cdkn1a, Cyba, Cyp1b1, Egfr, Jak2, Plau, Ptgs2, Ptx3, Tgfbr2, Thbs1, Ulbp1]
GO:0048518	positive regulation of biological process	GO_BiologicalProcess-EBI-UniProt-GOA-ACAP-ARAP_08.05.2020_00h00	1.83911e-35	2.33351e-33	3.0065e-17	2.25771e-16	[1, 2, 3]	Group229	7.05536	455	[Abat, Ablim1, Ache, Acpp, Acta1, Acta2, Actc1, Actg2, Adam10, Adam12, Adam8, Adam9, Adamtsl4, Adgra2, Adm, Adora1, Adra1b, Adra2b, Adrb1, Afap1l2, Ager, Akap5, Aldh1a1, Aldh1a3, Alpk1, Alx1, Alx4, Ank1, Ankrd1, Anxa1, Anxa2, Anxa3, Anxa5, Apc2, App, Arpin, Atoh8, Atp2a1, Atxn1, Axl, B2m, Bag2, Baiap2l1, Baiap3, Barx1, Bcl9l, Bdnf, Bin1, Birc7, Bmp1, Bmp2, Bmp6, Bmp8b, Bmper, Brdt, Btn1a1, C1ra, …
GO:0019222	regulation of metabolic process	GO_BiologicalProcess-EBI-UniProt-GOA-ACAP-ARAP_08.05.2020_00h00	2.58223e-16	4.76058e-15	3.0065e-17	2.25771e-16	[2, 3]	Group229	5.99569	417	[Abat, Ablim1, Ache, Acta1, Acta2, Actc1, Actg2, Adam8, Adam9, Adamts5, Adora1, Adra1b, Adra2b, Adrb1, Aebp1, Afap1l2, Aff2, Ager, Ahnak, Akap5, Aldh1a1, Alx1, Alx3, Alx4, Ankrd1, Anxa1, Anxa2, Anxa3, Apc2, App, Atoh8, Atxn1, Axl, B2m, Bace2, Bag2, Bahd1, Barx1, Bcl9l, Bdnf, Bhlhe41, Bin1, Birc7, Bmp2, Bmp6, Bmp8b, Bmper, Brdt, Btn1a1, C3, C3ar1, Camk2a, Camk2d, Camk2n1, Camk4, Capn2, Casp12, Cav…
GO:0050794	regulation of cellular process	GO_BiologicalProcess-EBI-UniProt-GOA-ACAP-ARAP_08.05.2020_00h00	1.56782e-16	3.01945e-15	3.0065e-17	2.25771e-16	[2, 3]	Group229	5.29157	647	[Abat, Ablim1, Ache, Acpp, Acta2, Actc1, Adam10, Adam15, Adam8, Adam9, Adamts12, Adamtsl4, Adgra2, Adgrg6, Adm, Adora1, Adra1b, Adra2b, Adrb1, Aebp1, Afap1, Afap1l2, Aff2, Ager, Ahnak, Akap5, Aldh1a1, Aldh1a3, Alpk1, Alx1, Alx3, Alx4, Ank1, Ankrd1, Anks1b, Anxa1, Anxa2, Anxa3, Anxa5, Apc2, Aph1b, App, Arhgef28, Arpin, Asah2, Atoh8, Atp2a1, Atxn1, Axl, B2m, BC034090, Bace2, Bag2, Bahd1, Baiap2l1, …
GO:0007165	signal transduction	GO_BiologicalProcess-EBI-UniProt-GOA-ACAP-ARAP_08.05.2020_00h00	2.04507e-13	2.70626e-12	3.0065e-17	2.25771e-16	[2, 3, 4]	Group229	5.84597	397	[Abat, Acpp, Acta2, Adam10, Adam15, Adam8, Adam9, Adamts12, Adgra2, Adgrg6, Adm, Adora1, Adra1b, Adra2b, Adrb1, Afap1, Afap1l2, Ager, Akap5, Aldh1a1, Aldh1a3, Alpk1, Ank1, Ankrd1, Anks1b, Anxa1, Apc2, Aph1b, App, Arhgef28, Asah2, Atoh8, Atp2a1, Atxn1, Axl, Baiap2l1, Baiap3, Barx1, Bcl9l, Bdnf, Bmp1, Bmp2, Bmp6, Bmp8b, Bmper, Btn1a1, C3, C3ar1, Calr4, Camk2a, Camk2d, Camk2n1, Camk4, Casp12, Cavin3…
GO:0048522	positive regulation of cellular process	GO_BiologicalProcess-EBI-UniProt-GOA-ACAP-ARAP_08.05.2020_00h00	1.64e-32	1.53803e-30	3.0065e-17	2.25771e-16	[2, 3, 4]	Group229	7.09732	423	[Abat, Ablim1, Ache, Acpp, Acta2, Adam10, Adam8, Adam9, Adamtsl4, Adgra2, Adm, Adora1, Adra1b, Adra2b, Adrb1, Afap1l2, Ager, Akap5, Aldh1a1, Aldh1a3, Alpk1, Alx1, Alx4, Ank1, Ankrd1, Anxa1, Anxa2, Anxa3, Anxa5, App, Arpin, Atoh8, Atp2a1, Atxn1, Axl, B2m, Bag2, Baiap2l1, Baiap3, Barx1, Bcl9l, Bdnf, Bin1, Birc7, Bmp2, Bmp6, Bmp8b, Bmper, Brdt, C3, C3ar1, Cacna1h, Cadps, Camk2a, Camk2d, Camk2n1, Cam…
GO:0031323	regulation of cellular metabolic process	GO_BiologicalProcess-EBI-UniProt-GOA-ACAP-ARAP_08.05.2020_00h00	4.69963e-15	7.18944e-14	3.0065e-17	2.25771e-16	[3, 4]	Group229	6.04526	382	[Abat, Ablim1, Ache, Acta2, Adam8, Adam9, Adora1, Adra1b, Adra2b, Aebp1, Afap1l2, Aff2, Ager, Ahnak, Akap5, Alx1, Alx3, Alx4, Ankrd1, Anxa1, Anxa2, Anxa3, App, Atoh8, Atxn1, Axl, Bace2, Bag2, Bahd1, Barx1, Bcl9l, Bdnf, Bhlhe41, Bin1, Birc7, Bmp2, Bmp6, Bmp8b, Bmper, Brdt, Btn1a1, C3, C3ar1, Camk2a, Camk2d, Camk2n1, Camk4, Capn2, Casp12, Cavin3, Cbfa2t3, Cbx4, Cbx8, Ccn1, Ccn2, Ccnd2, Cd200, Cd28,…
GO:0060255	regulation of macromolecule metabolic process	GO_BiologicalProcess-EBI-UniProt-GOA-ACAP-ARAP_08.05.2020_00h00	2.1869e-17	4.45014e-16	3.0065e-17	2.25771e-16	[3, 4]	Group229	6.15741	399	[Ablim1, Ache, Acta1, Acta2, Actc1, Actg2, Adam8, Adam9, Adora1, Adra1b, Adra2b, Aebp1, Afap1l2, Aff2, Ager, Ahnak, Akap5, Aldh1a1, Alx1, Alx3, Alx4, Ankrd1, Anxa1, Anxa2, Anxa3, Apc2, App, Atoh8, Atxn1, Axl, B2m, Bace2, Bag2, Bahd1, Barx1, Bcl9l, Bdnf, Bhlhe41, Bin1, Birc7, Bmp2, Bmp6, Bmp8b, Bmper, Brdt, Btn1a1, C3, C3ar1, Camk2a, Camk2d, Camk2n1, Camk4, Capn2, Casp12, Cavin3, Cbfa2t3, Cbx4, Cb…
GO:0050886	endocrine process	GO_BiologicalProcess-EBI-UniProt-GOA-ACAP-ARAP_08.05.2020_00h00	0.00102157	0.00227402	5.90597e-05	9.96007e-05	[3]	Group230	11.7117	13	[Adrb1, Bmp6, Corin, Cyba, Dab2, Edn1, Foxl2, Gata3, Pcsk5, Rab11fip5, Rasl10b, Runx1, Ucn2]
GO:0044060	regulation of endocrine process	GO_BiologicalProcess-EBI-UniProt-GOA-ACAP-ARAP_08.05.2020_00h00	0.0145992	0.0235531	5.90597e-05	9.96007e-05	[4, 5]	Group230	11.6667	7	[Adrb1, Bmp6, Dab2, Foxl2, Rab11fip5, Runx1, Ucn2]
GO:0003073	regulation of systemic arterial blood pressure	GO_BiologicalProcess-EBI-UniProt-GOA-ACAP-ARAP_08.05.2020_00h00	0.000144982	0.000402478	5.90597e-05	9.96007e-05	[4, 6]	Group230	12.4031	16	[Adm, Adora1, Adra1b, Adrb1, Camk2n1, Corin, Cyba, Edn1, Emp2, Ier3, Ncald, Nppb, Nr2f2, Pcsk5, Rasl10b, Tpm1]
GO:0046883	regulation of hormone secretion	GO_BiologicalProcess-EBI-UniProt-GOA-ACAP-ARAP_08.05.2020_00h00	0.00458756	0.00842876	5.90597e-05	9.96007e-05	[3, 4, 5, 6, 7, 8]	Group230	7.62195	25	[Abat, Adora1, Anxa1, Anxa5, Baiap3, Bmp6, Camk2n1, Clcf1, Dab2, Edn1, Efna5, Egfr, Foxa2, Foxl2, Gpr39, Jak2, Lrp1, Nnat, Pparg, Rab11fip5, Rasl10b, Runx1, Sct, Ucn2, Vsnl1]
GO:0060986	endocrine hormone secretion	GO_BiologicalProcess-EBI-UniProt-GOA-ACAP-ARAP_08.05.2020_00h00	0.0236104	0.0360677	5.90597e-05	9.96007e-05	[4, 5, 6, 8]	Group230	10.6061	7	[Bmp6, Dab2, Foxl2, Gata3, Rab11fip5, Runx1, Ucn2]
GO:0001990	regulation of systemic arterial blood pressure by hormone	GO_BiologicalProcess-EBI-UniProt-GOA-ACAP-ARAP_08.05.2020_00h00	0.0185102	0.0292075	5.90597e-05	9.96007e-05	[4, 6, 8]	Group230	12.2449	6	[Adrb1, Corin, Cyba, Edn1, Pcsk5, Rasl10b]
GO:0003044	regulation of systemic arterial blood pressure mediated by a chemical signal	GO_BiologicalProcess-EBI-UniProt-GOA-ACAP-ARAP_08.05.2020_00h00	0.00335637	0.00639549	5.90597e-05	9.96007e-05	[5, 7]	Group230	13.7931	8	[Adra1b, Adrb1, Corin, Cyba, Edn1, Pcsk5, Rasl10b, Tpm1]
GO:0055006	cardiac cell development	GO_BiologicalProcess-EBI-UniProt-GOA-ACAP-ARAP_08.05.2020_00h00	2.5672e-05	8.70669e-05	8.52789e-09	2.53291e-08	[4, 5, 6, 7, 8]	Group231	14.2857	16	[Actc1, Adra1b, Adrb1, Camk2d, Edn1, Fhl2, Lmna, Myh11, Myocd, Nebl, Nkx2-5, Pdgfra, Prkg1, Prox1, Speg, Tgfbr3]
GO:1905209	positive regulation of cardiocyte differentiation	GO_BiologicalProcess-EBI-UniProt-GOA-ACAP-ARAP_08.05.2020_00h00	0.000122502	0.000346769	8.52789e-09	2.53291e-08	[3, 4, 5, 6, 7, 8, 9]	Group231	22.2222	8	[Adrb1, Edn1, Gata6, Mef2c, Myocd, Nkx2-5, Sema3c, Tgfb2]
GO:0055007	cardiac muscle cell differentiation	GO_BiologicalProcess-EBI-UniProt-GOA-ACAP-ARAP_08.05.2020_00h00	1.28824e-07	6.91228e-07	8.52789e-09	2.53291e-08	[5, 6, 7, 8]	Group231	15.3333	23	[Actc1, Adra1b, Adrb1, Bmp2, Camk2d, Dkk1, Edn1, Fhl2, Gata6, Hand2, Itgb1, Lmna, Mef2c, Myh11, Myocd, Nebl, Nkx2-5, Pax3, Pdgfra, Prkg1, Prox1, Sox6, Speg]
GO:0055013	cardiac muscle cell development	GO_BiologicalProcess-EBI-UniProt-GOA-ACAP-ARAP_08.05.2020_00h00	4.5556e-05	0.000144719	8.52789e-09	2.53291e-08	[5, 6, 7, 8, 9]	Group231	14.2857	15	[Actc1, Adra1b, Adrb1, Camk2d, Edn1, Fhl2, Lmna, Myh11, Myocd, Nebl, Nkx2-5, Pdgfra, Prkg1, Prox1, Speg]
GO:0060297	regulation of sarcomere organization	GO_BiologicalProcess-EBI-UniProt-GOA-ACAP-ARAP_08.05.2020_00h00	0.0102665	0.0172066	8.52789e-09	2.53291e-08	[4, 5, 6, 7, 8, 9, 10]	Group231	27.2727	3	[Edn1, Mef2c, Prox1]
GO:0055012	ventricular cardiac muscle cell differentiation	GO_BiologicalProcess-EBI-UniProt-GOA-ACAP-ARAP_08.05.2020_00h00	0.000148503	0.000410143	8.52789e-09	2.53291e-08	[6, 7, 8, 9]	Group231	30	6	[Fhl2, Lmna, Mef2c, Myocd, Nkx2-5, Prox1]
GO:0055015	ventricular cardiac muscle cell development	GO_BiologicalProcess-EBI-UniProt-GOA-ACAP-ARAP_08.05.2020_00h00	0.00246188	0.00485399	8.52789e-09	2.53291e-08	[6, 7, 8, 9, 10]	Group231	28.5714	4	[Fhl2, Lmna, Nkx2-5, Prox1]
GO:0071526	semaphorin-plexin signaling pathway	GO_BiologicalProcess-EBI-UniProt-GOA-ACAP-ARAP_08.05.2020_00h00	6.28892e-05	0.000191329	0.000172123	0.000263481	[4, 5, 6]	Group232	21.4286	9	[Farp2, Hand2, Nrp1, Plxnd1, Sema3b, Sema3c, Sema3d, Sema3f, Sema6d]
GO:0048485	sympathetic nervous system development	GO_BiologicalProcess-EBI-UniProt-GOA-ACAP-ARAP_08.05.2020_00h00	0.0185474	0.0292019	0.000172123	0.000263481	[4, 5, 6, 7]	Group232	16.6667	4	[Gata3, Hand2, Nrp1, Sema3f]
GO:0060600	dichotomous subdivision of an epithelial terminal unit	GO_BiologicalProcess-EBI-UniProt-GOA-ACAP-ARAP_08.05.2020_00h00	0.0102665	0.0172066	0.000172123	0.000263481	[4, 5, 6, 7]	Group232	27.2727	3	[Nrp1, Plxnd1, Sema3c]
GO:0060973	cell migration involved in heart development	GO_BiologicalProcess-EBI-UniProt-GOA-ACAP-ARAP_08.05.2020_00h00	0.00527803	0.00952695	0.000172123	0.000263481	[4, 5, 6, 7]	Group232	23.5294	4	[Dchs1, Hand2, Nrp1, Sema3c]
GO:0060445	branching involved in salivary gland morphogenesis	GO_BiologicalProcess-EBI-UniProt-GOA-ACAP-ARAP_08.05.2020_00h00	0.00869003	0.0148294	0.000172123	0.000263481	[4, 5, 6, 7, 8, 9]	Group232	16.6667	5	[Nrp1, Ntn4, Plxnd1, Sema3c, Tgm2]
GO:0060666	dichotomous subdivision of terminal units involved in salivary gland branching	GO_BiologicalProcess-EBI-UniProt-GOA-ACAP-ARAP_08.05.2020_00h00	0.000756426	0.00173946	0.000172123	0.000263481	[5, 6, 7, 8, 9, 10]	Group232	60	3	[Nrp1, Plxnd1, Sema3c]
GO:0060982	coronary artery morphogenesis	GO_BiologicalProcess-EBI-UniProt-GOA-ACAP-ARAP_08.05.2020_00h00	0.00557652	0.00999049	0.000172123	0.000263481	[6, 7, 8, 9, 10, 11]	Group232	33.3333	3	[Hand2, Nrp1, Tbx1]
GO:1905332	positive regulation of morphogenesis of an epithelium	GO_BiologicalProcess-EBI-UniProt-GOA-ACAP-ARAP_08.05.2020_00h00	0.0310094	0.0460974	1.02646e-08	2.98199e-08	[3, 4, 5, 6, 7]	Group233	12.1951	5	[Gata3, Nog, Pdgfra, Sox9, Wnt2b]
GO:0072189	ureter development	GO_BiologicalProcess-EBI-UniProt-GOA-ACAP-ARAP_08.05.2020_00h00	2.21901e-06	9.53467e-06	1.02646e-08	2.98199e-08	[4, 5, 6, 7]	Group233	36.3636	8	[Aldh1a1, Emx2, Foxf1, Gata3, Nfia, Sox17, Sox9, Tbx18]
GO:0072197	ureter morphogenesis	GO_BiologicalProcess-EBI-UniProt-GOA-ACAP-ARAP_08.05.2020_00h00	0.00557652	0.00999049	1.02646e-08	2.98199e-08	[4, 5, 6, 7, 8]	Group233	33.3333	3	[Emx2, Gata3, Sox9]
GO:0003180	aortic valve morphogenesis	GO_BiologicalProcess-EBI-UniProt-GOA-ACAP-ARAP_08.05.2020_00h00	0.000107888	0.000311116	1.02646e-08	2.98199e-08	[4, 5, 6, 7, 8, 9, 10]	Group233	31.5789	6	[Gata3, Nfatc1, Robo2, Slit2, Sox9, Tbx20]
GO:0061213	positive regulation of mesonephros development	GO_BiologicalProcess-EBI-UniProt-GOA-ACAP-ARAP_08.05.2020_00h00	0.0213428	0.0330246	1.02646e-08	2.98199e-08	[4, 5, 6, 7, 8, 9, 10]	Group233	16	4	[Gata3, Nog, Sox9, Wnt2b]
GO:0061217	regulation of mesonephros development	GO_BiologicalProcess-EBI-UniProt-GOA-ACAP-ARAP_08.05.2020_00h00	0.00643482	0.011377	1.02646e-08	2.98199e-08	[5, 6, 7, 8, 9]	Group233	17.8571	5	[Gata3, Nog, Six2, Sox9, Wnt2b]
GO:0072079	nephron tubule formation	GO_BiologicalProcess-EBI-UniProt-GOA-ACAP-ARAP_08.05.2020_00h00	0.00171125	0.00355604	1.02646e-08	2.98199e-08	[6, 7, 8, 9, 10, 11, 12]	Group233	23.8095	5	[Gata3, Irx3, Nog, Sox9, Wnt6]
GO:0046189	phenol-containing compound biosynthetic process	GO_BiologicalProcess-EBI-UniProt-GOA-ACAP-ARAP_08.05.2020_00h00	0.0241857	0.0368422	3.98962e-05	7.1205e-05	[5]	Group234	11.5385	6	[Gata3, Hand2, Nr4a2, Tgfb2, Tph1, Zeb2]
GO:0048485	sympathetic nervous system development	GO_BiologicalProcess-EBI-UniProt-GOA-ACAP-ARAP_08.05.2020_00h00	0.0185474	0.0292019	3.98962e-05	7.1205e-05	[4, 5, 6, 7]	Group234	16.6667	4	[Gata3, Hand2, Nrp1, Sema3f]
GO:0060037	pharyngeal system development	GO_BiologicalProcess-EBI-UniProt-GOA-ACAP-ARAP_08.05.2020_00h00	0.00643482	0.011377	3.98962e-05	7.1205e-05	[4, 5, 6, 7]	Group234	17.8571	5	[Gata3, Nkx2-5, Nog, Tbx1, Tgfb2]
GO:0003278	apoptotic process involved in heart morphogenesis	GO_BiologicalProcess-EBI-UniProt-GOA-ACAP-ARAP_08.05.2020_00h00	2.93137e-06	1.23737e-05	3.98962e-05	7.1205e-05	[4, 5, 6, 7, 8]	Group234	71.4286	5	[Ccn1, Foxc1, Hand2, Nkx2-5, Tgfb2]
GO:0009713	catechol-containing compound biosynthetic process	GO_BiologicalProcess-EBI-UniProt-GOA-ACAP-ARAP_08.05.2020_00h00	0.0276701	0.041563	3.98962e-05	7.1205e-05	[6]	Group234	14.8148	4	[Gata3, Hand2, Nr4a2, Tgfb2]
GO:0042423	catecholamine biosynthetic process	GO_BiologicalProcess-EBI-UniProt-GOA-ACAP-ARAP_08.05.2020_00h00	0.0276701	0.041563	3.98962e-05	7.1205e-05	[5, 7]	Group234	14.8148	4	[Gata3, Hand2, Nr4a2, Tgfb2]
GO:0003215	cardiac right ventricle morphogenesis	GO_BiologicalProcess-EBI-UniProt-GOA-ACAP-ARAP_08.05.2020_00h00	1.31192e-05	4.76398e-05	3.98962e-05	7.1205e-05	[5, 6, 7, 8, 9, 10]	Group234	35	7	[Gata3, Hand1, Hand2, Nkx2-5, Sema3c, Tbx20, Tgfb2]
GO:0003188	heart valve formation	GO_BiologicalProcess-EBI-UniProt-GOA-ACAP-ARAP_08.05.2020_00h00	0.00324311	0.00618513	2.49944e-06	5.4064e-06	[3, 4, 5, 7, 8, 9]	Group235	26.6667	4	[Dchs1, Sox9, Tbx20, Zfpm1]
GO:0003171	atrioventricular valve development	GO_BiologicalProcess-EBI-UniProt-GOA-ACAP-ARAP_08.05.2020_00h00	0.000187793	0.000506336	2.49944e-06	5.4064e-06	[4, 6, 7, 8]	Group235	24.1379	7	[Bmp2, Ccn1, Dchs1, Tbx20, Tgfb2, Tgfbr2, Zfpm1]
GO:0003181	atrioventricular valve morphogenesis	GO_BiologicalProcess-EBI-UniProt-GOA-ACAP-ARAP_08.05.2020_00h00	0.000706274	0.00164163	2.49944e-06	5.4064e-06	[4, 5, 7, 8, 9]	Group235	23.0769	6	[Bmp2, Ccn1, Dchs1, Tgfb2, Tgfbr2, Zfpm1]
GO:0003283	atrial septum development	GO_BiologicalProcess-EBI-UniProt-GOA-ACAP-ARAP_08.05.2020_00h00	0.000563747	0.00134962	2.49944e-06	5.4064e-06	[4, 5, 7, 8, 9]	Group235	24	6	[Ccn1, Nkx2-5, Tbx20, Tgfb2, Wnt11, Zfpm1]
GO:0035162	embryonic hemopoiesis	GO_BiologicalProcess-EBI-UniProt-GOA-ACAP-ARAP_08.05.2020_00h00	0.0026255	0.00513437	2.49944e-06	5.4064e-06	[5, 6, 7, 8]	Group235	18.1818	6	[Gata2, Gata3, Kitl, Runx1, Tgfbr2, Zfpm1]
GO:0060413	atrial septum morphogenesis	GO_BiologicalProcess-EBI-UniProt-GOA-ACAP-ARAP_08.05.2020_00h00	0.000802634	0.00183788	2.49944e-06	5.4064e-06	[4, 5, 6, 7, 8, 9, 10]	Group235	27.7778	5	[Ccn1, Nkx2-5, Tbx20, Tgfb2, Zfpm1]
GO:0003175	tricuspid valve development	GO_BiologicalProcess-EBI-UniProt-GOA-ACAP-ARAP_08.05.2020_00h00	0.00384055	0.00721609	2.49944e-06	5.4064e-06	[5, 7, 8, 9]	Group235	37.5	3	[Tbx20, Tgfbr2, Zfpm1]
GO:0098609	cell-cell adhesion	GO_BiologicalProcess-EBI-UniProt-GOA-ACAP-ARAP_08.05.2020_00h00	5.03323e-18	1.11925e-16	3.09083e-21	3.15423e-20	[3]	Group236	11.2808	96	[Abat, Adam8, Adam9, Ager, Alcam, Anxa1, Bmp2, Bmp6, Btn1a1, Ccn1, Cd200, Cd28, Cd47, Cdh11, Cdh13, Cdh2, Cdh5, Cdh6, Cdkn2a, Cldn23, Clstn2, Col16a1, Ctnnd2, Cyp1b1, Dchs1, Dchs2, Efna5, Egfr, Egr3, Fat4, Foxf1, Fstl3, Gata3, Gpc4, Gpc6, H2-T23, Hlx, Igf2, Itga7, Itgav, Itgb1, Itgb3, Jak2, Kirrel, Lgals1, Lgals3, Lgals8, Lims2, Lpp, Lrrc32, Lyn, Mbp, Mcam, Megf10, Nexn, Npnt, Nr4a3, Ntng2, Olr1,…
GO:0030155	regulation of cell adhesion	GO_BiologicalProcess-EBI-UniProt-GOA-ACAP-ARAP_08.05.2020_00h00	6.18816e-19	1.60817e-17	3.09083e-21	3.15423e-20	[3, 4]	Group236	12.1131	90	[Abat, Adam10, Adam15, Adam8, Adam9, Ager, Anxa1, Bmp2, Bmp6, Btn1a1, Ccn1, Cd28, Cd47, Cd63, Cdh13, Cdkn2a, Col16a1, Col8a1, Csf1, Cyp1b1, Dab2, Dysf, Edil3, Efna5, Egflam, Egr3, Emp2, Fes, Foxf1, Fstl3, Gata3, Gsn, H2-T23, Hlx, Hoxa7, Hyal1, Igf2, Ilk, Itga2, Itga3, Itgav, Itgb1, Itgb3, Jak2, Lgals1, Lgals3, Lgals8, Limch1, Lims2, Lrp1, Lrrc32, Lyn, Mbp, Megf10, Nedd9, Nid1, Npnt, Nr4a3, Nrp1, …
GO:0050865	regulation of cell activation	GO_BiologicalProcess-EBI-UniProt-GOA-ACAP-ARAP_08.05.2020_00h00	6.7379e-05	0.000202984	3.09083e-21	3.15423e-20	[3, 4]	Group236	7.44249	55	[Abat, Acta2, Adam8, Ager, Anxa1, Axl, Btn1a1, Ccn2, Cd200, Cd28, Cd47, Cdkn1a, Cdkn2a, Clcf1, Clic1, Cyp26b1, Egr3, Fas, Fes, Foxf1, Gab2, Gata2, Gata3, Gsn, H2-T23, Hlx, Igf2, Jak2, Lgals1, Lgals3, Lgals8, Lrrc32, Lyn, Mef2c, Nr4a3, Parp3, Pdgfra, Pparg, Prkca, Prkg1, Prnp, Runx1, Sphk1, Tafa3, Tgfbr2, Thbs1, Tigit, Tinagl1, Tnfsf9, Ubash3b, Ulbp1, Unc13d, Vnn1, Vsir, Vtcn1]
GO:0007159	leukocyte cell-cell adhesion	GO_BiologicalProcess-EBI-UniProt-GOA-ACAP-ARAP_08.05.2020_00h00	0.000609589	0.00144652	3.09083e-21	3.15423e-20	[4]	Group236	8.33333	29	[Adam8, Ager, Anxa1, Btn1a1, Cd28, Cd47, Cdkn2a, Egr3, Gata3, H2-T23, Hlx, Igf2, Itgb1, Lgals1, Lgals3, Lgals8, Lrrc32, Nr4a3, Olr1, Prnp, Runx1, Tgfbr2, Thbs1, Tigit, Tinagl1, Tnfsf9, Vnn1, Vsir, Vtcn1]
GO:0045785	positive regulation of cell adhesion	GO_BiologicalProcess-EBI-UniProt-GOA-ACAP-ARAP_08.05.2020_00h00	6.00822e-13	7.62337e-12	3.09083e-21	3.15423e-20	[3, 4, 5]	Group236	12.6411	56	[Adam8, Adam9, Ager, Anxa1, Ccn1, Cd28, Cd47, Cd63, Cdh13, Col16a1, Col8a1, Csf1, Dab2, Dysf, Edil3, Egflam, Egr3, Emp2, Foxf1, Fstl3, Gata3, H2-T23, Hlx, Hyal1, Igf2, Ilk, Itga2, Itga3, Itgav, Itgb1, Itgb3, Jak2, Lgals1, Lgals8, Lims2, Megf10, Nedd9, Nid1, Npnt, Nr4a3, Nrp1, Pcsk5, Plaur, Prkca, Runx1, Tbx18, Tgfb2, Tgfbr2, Tgm2, Thbs1, Tnfsf9, Tpm1, Unc13d, Vnn1, Vsir, Vtcn1]
GO:0098742	cell-cell adhesion via plasma-membrane adhesion molecules	GO_BiologicalProcess-EBI-UniProt-GOA-ACAP-ARAP_08.05.2020_00h00	7.76863e-08	4.46852e-07	3.09083e-21	3.15423e-20	[4]	Group236	12.0141	34	[Alcam, Bmp2, Cdh11, Cdh13, Cdh2, Cdh5, Cdh6, Cldn23, Clstn2, Dchs1, Dchs2, Efna5, Fat4, Gpc4, Gpc6, Lgals1, Mbp, Mcam, Nexn, Ntng2, Palld, Pcdh12, Pcdh7, Pcdhb22, Pcdhga9, Pcdhgb2, Pcdhgb4, Pcdhgc5, Ptprm, Pvr, Robo2, Scarf2, Tgfb2, Tgfbr2]
GO:0022407	regulation of cell-cell adhesion	GO_BiologicalProcess-EBI-UniProt-GOA-ACAP-ARAP_08.05.2020_00h00	2.03483e-06	8.84907e-06	3.09083e-21	3.15423e-20	[4, 5]	Group236	9.53488	41	[Abat, Adam8, Ager, Anxa1, Bmp2, Bmp6, Btn1a1, Cd28, Cd47, Cdkn2a, Efna5, Egr3, Fstl3, Gata3, H2-T23, Hlx, Igf2, Jak2, Lgals1, Lgals3, Lgals8, Lrrc32, Lyn, Mbp, Megf10, Nr4a3, Plaur, Prkca, Prkg1, Prnp, Runx1, Tbx18, Tgfbr2, Tigit, Tinagl1, Tnfsf9, Ubash3b, Vnn1, Vsir, Vtcn1, Zfp703]
GO:0048384	retinoic acid receptor signaling pathway	GO_BiologicalProcess-EBI-UniProt-GOA-ACAP-ARAP_08.05.2020_00h00	0.0165852	0.0264212	5.79503e-06	1.17077e-05	[4, 5, 6]	Group237	14.2857	5	[Aldh1a1, Aldh1a3, Cyp26b1, Tbx1, Trim16]
GO:0043586	tongue development	GO_BiologicalProcess-EBI-UniProt-GOA-ACAP-ARAP_08.05.2020_00h00	2.34312e-06	9.98838e-06	5.79503e-06	1.17077e-05	[5, 6, 7]	Group237	31.0345	9	[Bdnf, Cyp26b1, Egfr, Hand2, Hoxc13, Nkx2-5, Tbx1, Wnt10a, Wnt10b]
GO:0043587	tongue morphogenesis	GO_BiologicalProcess-EBI-UniProt-GOA-ACAP-ARAP_08.05.2020_00h00	0.0205625	0.032001	5.79503e-06	1.17077e-05	[5, 6, 7, 8]	Group237	21.4286	3	[Cyp26b1, Hoxc13, Tbx1]
GO:0010831	positive regulation of myotube differentiation	GO_BiologicalProcess-EBI-UniProt-GOA-ACAP-ARAP_08.05.2020_00h00	0.00544925	0.00979502	5.79503e-06	1.17077e-05	[6, 7, 8]	Group237	15.7895	6	[Capn2, Cyp26b1, Ehd2, Lmod3, Shox2, Tbx1]
GO:2001014	regulation of skeletal muscle cell differentiation	GO_BiologicalProcess-EBI-UniProt-GOA-ACAP-ARAP_08.05.2020_00h00	0.00969333	0.0163988	5.79503e-06	1.17077e-05	[4, 5, 6, 7, 8, 9, 10]	Group237	20	4	[Cyp26b1, Mef2c, Myocd, Tbx1]
GO:0048643	positive regulation of skeletal muscle tissue development	GO_BiologicalProcess-EBI-UniProt-GOA-ACAP-ARAP_08.05.2020_00h00	0.00547744	0.00982931	5.79503e-06	1.17077e-05	[5, 6, 7, 8, 9, 10]	Group237	18.5185	5	[Cyp26b1, Lmod3, Mef2c, Shox2, Tbx1]
GO:2001016	positive regulation of skeletal muscle cell differentiation	GO_BiologicalProcess-EBI-UniProt-GOA-ACAP-ARAP_08.05.2020_00h00	0.00146412	0.00310532	5.79503e-06	1.17077e-05	[4, 5, 6, 7, 8, 9, 10, 11]	Group237	50	3	[Cyp26b1, Mef2c, Tbx1]
GO:0036363	transforming growth factor beta activation	GO_BiologicalProcess-EBI-UniProt-GOA-ACAP-ARAP_08.05.2020_00h00	1.63521e-05	5.80123e-05	1.20072e-08	3.46296e-08	[2, 4, 7]	Group238	55.5556	5	[Furin, Itgav, Lrrc32, Ltbp1, Ltbp3]
GO:0071604	transforming growth factor beta production	GO_BiologicalProcess-EBI-UniProt-GOA-ACAP-ARAP_08.05.2020_00h00	3.85782e-07	1.8784e-06	1.20072e-08	3.46296e-08	[3, 6]	Group238	28.9474	11	[Cd200, Furin, Gata6, Itgav, Lrrc32, Ltbp1, Ltbp3, Ptgs2, Tgfb2, Thbs1, Wnt11]
GO:0032799	low-density lipoprotein receptor particle metabolic process	GO_BiologicalProcess-EBI-UniProt-GOA-ACAP-ARAP_08.05.2020_00h00	0.00014444	0.000401492	1.20072e-08	3.46296e-08	[5, 6]	Group238	38.4615	5	[Anxa2, Furin, Itgav, Itgb3, Pparg]
GO:0045713	low-density lipoprotein particle receptor biosynthetic process	GO_BiologicalProcess-EBI-UniProt-GOA-ACAP-ARAP_08.05.2020_00h00	0.000212056	0.000566796	1.20072e-08	3.46296e-08	[4, 5, 6, 7]	Group238	50	4	[Furin, Itgav, Itgb3, Pparg]
GO:0071634	regulation of transforming growth factor beta production	GO_BiologicalProcess-EBI-UniProt-GOA-ACAP-ARAP_08.05.2020_00h00	1.99678e-06	8.73641e-06	1.20072e-08	3.46296e-08	[4, 5, 6, 7]	Group238	27.7778	10	[Cd200, Furin, Gata6, Itgav, Lrrc32, Ltbp1, Ptgs2, Tgfb2, Thbs1, Wnt11]
GO:1901388	regulation of transforming growth factor beta activation	GO_BiologicalProcess-EBI-UniProt-GOA-ACAP-ARAP_08.05.2020_00h00	0.000109796	0.000315775	1.20072e-08	3.46296e-08	[3, 5, 6, 7, 8]	Group238	57.1429	4	[Furin, Itgav, Lrrc32, Ltbp1]
GO:0045714	regulation of low-density lipoprotein particle receptor biosynthetic process	GO_BiologicalProcess-EBI-UniProt-GOA-ACAP-ARAP_08.05.2020_00h00	0.00247987	0.00488054	1.20072e-08	3.46296e-08	[5, 6, 7, 8]	Group238	42.8571	3	[Furin, Itgav, Itgb3]
KEGG:04668	TNF signaling pathway	KEGG_08.05.2020	0.00359608	0.00680416	2.3024e-08	6.40807e-08	[-1]	Group239	10.6195	12	[Creb3, Creb3l1, Creb3l2, Csf1, Edn1, Fas, Fos, Mlkl, Pik3r3, Ptgs2, Tnfrsf1a, Traf5]
KEGG:04725	Cholinergic synapse	KEGG_08.05.2020	0.000340968	0.000869348	2.3024e-08	6.40807e-08	[-1]	Group239	12.5	14	[Ache, Camk2a, Camk2d, Camk4, Chrm3, Creb3, Creb3l1, Creb3l2, Fos, Gng12, Itpr2, Jak2, Pik3r3, Prkca]
KEGG:04915	Estrogen signaling pathway	KEGG_08.05.2020	0.0311217	0.0462324	2.3024e-08	6.40807e-08	[-1]	Group239	8.20895	11	[Creb3, Creb3l1, Creb3l2, Ctsd, Egfr, Fos, Hbegf, Itpr2, Krt18, Krt20, Pik3r3]
KEGG:04926	Relaxin signaling pathway	KEGG_08.05.2020	1.14107e-05	4.22178e-05	2.3024e-08	6.40807e-08	[-1]	Group239	13.9535	18	[Acta2, Col3a1, Col4a1, Col4a2, Col4a3, Col4a4, Col4a5, Col4a6, Creb3, Creb3l1, Creb3l2, Edn1, Egfr, Fos, Gng12, Pik3r3, Prkca, Tgfbr2]
KEGG:04928	Parathyroid hormone synthesis, secretion and action	KEGG_08.05.2020	1.43115e-05	5.12789e-05	2.3024e-08	6.40807e-08	[-1]	Group239	14.9533	16	[Cdkn1a, Creb3, Creb3l1, Creb3l2, Egfr, Fos, Gata3, Hbegf, Itpr2, Mafb, Mef2c, Nr4a2, Pld1, Prkca, Runx2, Slc34a2]
KEGG:05031	Amphetamine addiction	KEGG_08.05.2020	0.00967251	0.0163765	2.3024e-08	6.40807e-08	[-1]	Group239	11.5942	8	[Camk2a, Camk2d, Camk4, Creb3, Creb3l1, Creb3l2, Fos, Prkca]
KEGG:05215	Prostate cancer	KEGG_08.05.2020	0.00367406	0.0069274	2.3024e-08	6.40807e-08	[-1]	Group239	11.1111	11	[Cdkn1a, Creb3, Creb3l1, Creb3l2, Egfr, Pdgfd, Pdgfra, Pik3r3, Plat, Plau, Tmprss2]
GO:0001816	cytokine production	GO_BiologicalProcess-EBI-UniProt-GOA-ACAP-ARAP_08.05.2020_00h00	6.15413e-07	2.91106e-06	3.87405e-08	1.06336e-07	[2, 5]	Group240	8.10157	67	[Adam8, Afap1l2, Ager, Anxa1, App, Axl, B2m, Btn1a1, C3, C3ar1, Capn2, Cd200, Cd28, Cd47, Clic1, Csf1r, Cyba, Cyp1b1, Dlk1, Dysf, Furin, Gata3, Gata6, H2-T23, Hdac7, Ifi202b, Il1r1, Irf7, Itgav, Jak2, Lrp1, Lrrc32, Ltbp1, Ltbp3, Lyn, Maf, Mbp, Nfatc1, Nr4a3, Pcsk5, Pla2r1, Pparg, Prnp, Ptgs2, Rnase4, Rnf128, Runx1, S100a13, Serpinb1a, Serpine1, Sphk1, Sting1, Tgfb2, Tgfb3, Thbs1, Tigit, Tinagl1, …
GO:0050866	negative regulation of cell activation	GO_BiologicalProcess-EBI-UniProt-GOA-ACAP-ARAP_08.05.2020_00h00	2.32772e-05	7.93189e-05	3.87405e-08	1.06336e-07	[3, 4, 5]	Group240	11.1111	24	[Abat, Anxa1, Axl, Btn1a1, Cd200, Cdkn2a, Fas, Foxf1, Hlx, Lgals3, Lrrc32, Lyn, Parp3, Pdgfra, Pparg, Prkg1, Prnp, Runx1, Tafa3, Tigit, Tinagl1, Ubash3b, Vsir, Vtcn1]
GO:0001817	regulation of cytokine production	GO_BiologicalProcess-EBI-UniProt-GOA-ACAP-ARAP_08.05.2020_00h00	5.90368e-06	2.33228e-05	3.87405e-08	1.06336e-07	[3, 4, 5, 6]	Group240	7.91946	59	[Adam8, Afap1l2, Ager, Anxa1, App, Axl, B2m, Btn1a1, C3, C3ar1, Capn2, Cd200, Cd28, Cd47, Clic1, Csf1r, Cyba, Cyp1b1, Dlk1, Furin, Gata3, Gata6, H2-T23, Hdac7, Ifi202b, Il1r1, Irf7, Itgav, Jak2, Lrp1, Lrrc32, Ltbp1, Lyn, Mbp, Nr4a3, Pparg, Prnp, Ptgs2, Rnf128, Runx1, Serpinb1a, Serpine1, Sphk1, Sting1, Tgfb2, Tgfb3, Thbs1, Tigit, Tinagl1, Tnfrsf1a, Tnfsf15, Tnfsf9, Tril, Trim16, Ulbp1, Vsir, Vtcn…
GO:0002695	negative regulation of leukocyte activation	GO_BiologicalProcess-EBI-UniProt-GOA-ACAP-ARAP_08.05.2020_00h00	0.000319914	0.000821495	3.87405e-08	1.06336e-07	[3, 4, 5, 6]	Group240	10.2564	20	[Anxa1, Axl, Btn1a1, Cd200, Cdkn2a, Fas, Foxf1, Hlx, Lgals3, Lrrc32, Lyn, Parp3, Pparg, Prnp, Runx1, Tafa3, Tigit, Tinagl1, Vsir, Vtcn1]
GO:0071604	transforming growth factor beta production	GO_BiologicalProcess-EBI-UniProt-GOA-ACAP-ARAP_08.05.2020_00h00	3.85782e-07	1.8784e-06	3.87405e-08	1.06336e-07	[3, 6]	Group240	28.9474	11	[Cd200, Furin, Gata6, Itgav, Lrrc32, Ltbp1, Ltbp3, Ptgs2, Tgfb2, Thbs1, Wnt11]
GO:0001818	negative regulation of cytokine production	GO_BiologicalProcess-EBI-UniProt-GOA-ACAP-ARAP_08.05.2020_00h00	0.00168729	0.00350963	3.87405e-08	1.06336e-07	[3, 4, 5, 6, 7]	Group240	8.48709	23	[Ager, Anxa1, Axl, Btn1a1, Cd200, Furin, Gata3, Gata6, Hdac7, Lrrc32, Pparg, Prnp, Rnf128, Serpinb1a, Tgfb2, Tgfb3, Thbs1, Tigit, Tinagl1, Tnfrsf1a, Vsir, Wnt11, Zfpm1]
GO:0071634	regulation of transforming growth factor beta production	GO_BiologicalProcess-EBI-UniProt-GOA-ACAP-ARAP_08.05.2020_00h00	1.99678e-06	8.73641e-06	3.87405e-08	1.06336e-07	[4, 5, 6, 7]	Group240	27.7778	10	[Cd200, Furin, Gata6, Itgav, Lrrc32, Ltbp1, Ptgs2, Tgfb2, Thbs1, Wnt11]
GO:0021988	olfactory lobe development	GO_BiologicalProcess-EBI-UniProt-GOA-ACAP-ARAP_08.05.2020_00h00	0.0168414	0.0267502	1.27414e-07	3.22998e-07	[3, 4, 5, 7, 8, 9, 10]	Group241	12.5	6	[Crtac1, Csf1r, Dlx2, Lhx2, Robo2, Slit2]
GO:0021872	forebrain generation of neurons	GO_BiologicalProcess-EBI-UniProt-GOA-ACAP-ARAP_08.05.2020_00h00	0.00211169	0.00424898	1.27414e-07	3.22998e-07	[4, 6, 7, 8, 9]	Group241	12.6582	10	[B2m, Csf1r, Dlx2, Gata2, Lhx5, Nrp1, Prox1, Robo2, Satb2, Slit2]
GO:0021772	olfactory bulb development	GO_BiologicalProcess-EBI-UniProt-GOA-ACAP-ARAP_08.05.2020_00h00	0.0111986	0.0185811	1.27414e-07	3.22998e-07	[3, 4, 5, 6, 8, 9, 10, 11]	Group241	13.6364	6	[Crtac1, Csf1r, Dlx2, Lhx2, Robo2, Slit2]
GO:0021953	central nervous system neuron differentiation	GO_BiologicalProcess-EBI-UniProt-GOA-ACAP-ARAP_08.05.2020_00h00	8.03615e-08	4.6101e-07	1.27414e-07	3.22998e-07	[5, 6, 7, 8, 9]	Group241	12.987	30	[Arhgef28, B2m, Cdh11, Cntn2, Csf1r, Dkk1, Dlx2, Gata2, Gdpd5, Gsx1, Hoxa1, Hoxc10, Isl2, Lbx1, Lhx4, Lhx5, Lmx1b, Nfix, Nr4a2, Nrp1, Pax3, Prkca, Prox1, Robo2, Satb2, Scn1b, Slit2, Tbx20, Wnt7a, Zeb2]
GO:0021879	forebrain neuron differentiation	GO_BiologicalProcess-EBI-UniProt-GOA-ACAP-ARAP_08.05.2020_00h00	0.000734425	0.00169428	1.27414e-07	3.22998e-07	[5, 6, 7, 8, 9, 10]	Group241	14.4928	10	[B2m, Csf1r, Dlx2, Gata2, Lhx5, Nrp1, Prox1, Robo2, Satb2, Slit2]
GO:0021877	forebrain neuron fate commitment	GO_BiologicalProcess-EBI-UniProt-GOA-ACAP-ARAP_08.05.2020_00h00	0.0166838	0.0265587	1.27414e-07	3.22998e-07	[5, 6, 7, 8, 9, 10, 11]	Group241	23.0769	3	[Dlx2, Gata2, Satb2]
GO:2000977	regulation of forebrain neuron differentiation	GO_BiologicalProcess-EBI-UniProt-GOA-ACAP-ARAP_08.05.2020_00h00	0.00247987	0.00488054	1.27414e-07	3.22998e-07	[6, 7, 8, 9, 10, 11]	Group241	42.8571	3	[B2m, Gata2, Prox1]
GO:0021510	spinal cord development	GO_BiologicalProcess-EBI-UniProt-GOA-ACAP-ARAP_08.05.2020_00h00	1.44839e-05	5.18105e-05	3.89187e-11	1.48939e-10	[4, 5, 6, 7]	Group242	14.2857	17	[Daam2, Gata2, Gdf11, Gdpd5, Gsx1, Hoxb8, Hoxc10, Isl2, Lbx1, Lhx4, Lhx5, Nog, Pax3, Robo2, Sox6, Tbx20, Zic1]
GO:0030900	forebrain development	GO_BiologicalProcess-EBI-UniProt-GOA-ACAP-ARAP_08.05.2020_00h00	3.14038e-07	1.5753e-06	3.89187e-11	1.48939e-10	[3, 5, 6, 7, 8]	Group242	9.68421	46	[Aldh1a1, Aldh1a3, Anxa3, App, Axl, B2m, Bmp2, Cdh2, Cntn2, Col3a1, Crtac1, Csf1r, Dkk1, Dlx2, Egfr, Emx2, Fat4, Gata2, Gdpd5, Gng12, Gsx1, Kcna1, Kcnc1, Lhx2, Lhx5, Lrp1, Nog, Nr2f2, Nr4a2, Nr4a3, Nrp1, Otx1, Pitx1, Pou3f3, Prkg1, Prox1, Robo2, Satb2, Sct, Six3, Slc1a2, Slit2, Vax2, Wnt2b, Wnt7a, Zeb2]
GO:0021515	cell differentiation in spinal cord	GO_BiologicalProcess-EBI-UniProt-GOA-ACAP-ARAP_08.05.2020_00h00	5.39413e-05	0.000167653	3.89187e-11	1.48939e-10	[4, 5, 6, 7, 8]	Group242	18.0328	11	[Gata2, Gdpd5, Gsx1, Hoxc10, Isl2, Lbx1, Lhx4, Lhx5, Pax3, Sox6, Tbx20]
GO:0021872	forebrain generation of neurons	GO_BiologicalProcess-EBI-UniProt-GOA-ACAP-ARAP_08.05.2020_00h00	0.00211169	0.00424898	3.89187e-11	1.48939e-10	[4, 6, 7, 8, 9]	Group242	12.6582	10	[B2m, Csf1r, Dlx2, Gata2, Lhx5, Nrp1, Prox1, Robo2, Satb2, Slit2]
GO:0021953	central nervous system neuron differentiation	GO_BiologicalProcess-EBI-UniProt-GOA-ACAP-ARAP_08.05.2020_00h00	8.03615e-08	4.6101e-07	3.89187e-11	1.48939e-10	[5, 6, 7, 8, 9]	Group242	12.987	30	[Arhgef28, B2m, Cdh11, Cntn2, Csf1r, Dkk1, Dlx2, Gata2, Gdpd5, Gsx1, Hoxa1, Hoxc10, Isl2, Lbx1, Lhx4, Lhx5, Lmx1b, Nfix, Nr4a2, Nrp1, Pax3, Prkca, Prox1, Robo2, Satb2, Scn1b, Slit2, Tbx20, Wnt7a, Zeb2]
GO:0021879	forebrain neuron differentiation	GO_BiologicalProcess-EBI-UniProt-GOA-ACAP-ARAP_08.05.2020_00h00	0.000734425	0.00169428	3.89187e-11	1.48939e-10	[5, 6, 7, 8, 9, 10]	Group242	14.4928	10	[B2m, Csf1r, Dlx2, Gata2, Lhx5, Nrp1, Prox1, Robo2, Satb2, Slit2]
GO:0021954	central nervous system neuron development	GO_BiologicalProcess-EBI-UniProt-GOA-ACAP-ARAP_08.05.2020_00h00	0.00138813	0.0029675	3.89187e-11	1.48939e-10	[5, 6, 7, 8, 9, 10]	Group242	11.8812	12	[Arhgef28, Cdh11, Cntn2, Gata2, Lmx1b, Nr4a2, Nrp1, Prkca, Robo2, Scn1b, Slit2, Zeb2]
GO:0002009	morphogenesis of an epithelium	GO_BiologicalProcess-EBI-UniProt-GOA-ACAP-ARAP_08.05.2020_00h00	2.00873e-13	2.67459e-12	9.28561e-16	5.77449e-15	[4, 5]	Group243	11.4865	68	[Adamts12, Adm, Aldh1a1, Aldh1a3, Alx1, Bmp2, Ccn1, Col4a1, Csf1, Ctsl, Dab2, Dchs1, Edn1, Egfr, Fat4, Foxa2, Foxf1, Foxf2, Fzd1, Gata3, Hand1, Hand2, Hbegf, Hoxb13, Hoxb4, Igfbp5, Ilk, Irx3, Lbx1, Lhx2, Mef2c, Mical2, Msx2, Nfatc1, Nkx2-5, Nog, Npnt, Nrp1, Ntn4, Pax3, Pdgfra, Phldb2, Plet1, Plxnd1, Prox1, Rhoc, Rspo3, Runx1, Sema3c, Six2, Slit2, Sox17, Sox9, Stard13, Tbx1, Tbx18, Tbx2, Tbx20, Tg…
GO:0035270	endocrine system development	GO_BiologicalProcess-EBI-UniProt-GOA-ACAP-ARAP_08.05.2020_00h00	5.85797e-06	2.32701e-05	9.28561e-16	5.77449e-15	[4, 5]	Group243	13.125	21	[Aldh1a1, Anxa1, Bmp2, Bmp6, Foxa2, Fstl3, Gata2, Gata3, Gata6, Gsx1, Hoxa3, Nkx2-5, Nog, Nr5a1, Onecut2, Pdgfra, Pitx1, Six3, Sox9, Tbx1, Wnt11]
GO:0048732	gland development	GO_BiologicalProcess-EBI-UniProt-GOA-ACAP-ARAP_08.05.2020_00h00	4.15399e-11	4.0914e-10	9.28561e-16	5.77449e-15	[4, 5, 6]	Group243	10.7452	62	[Aldh1a1, Aldh1a3, Anxa1, Bmp2, Cdkn2a, Csf1, Csn3, Egfr, Foxc1, Foxf1, Fstl3, Gata2, Gata3, Gata6, Gsx1, Hand2, Hlx, Hoxa3, Hoxb13, Hoxb9, Hoxd9, Igf2, Igfbp5, Itga2, Jak2, Lbh, Lims2, Mafb, Msx2, Nkx2-3, Nkx2-5, Nog, Nr5a1, Nrp1, Ntn4, Onecut2, Pax3, Pdgfra, Pitx1, Plau, Plaur, Plxnd1, Prox1, Ptgs2, Runx1, Sema3c, Six3, Slit2, Sox9, Tbx1, Tbx2, Tgfb2, Tgfb3, Tgfbr2, Tgfbr3, Tgm2, Tinagl1, Tph1,…
GO:0022612	gland morphogenesis	GO_BiologicalProcess-EBI-UniProt-GOA-ACAP-ARAP_08.05.2020_00h00	2.14222e-07	1.10544e-06	9.28561e-16	5.77449e-15	[4, 5, 6, 7]	Group243	14.4578	24	[Cdkn2a, Csf1, Egfr, Hoxb13, Igfbp5, Lims2, Msx2, Nkx2-3, Nog, Nrp1, Ntn4, Pax3, Plau, Plxnd1, Prox1, Sema3c, Slit2, Sox9, Tbx2, Tgfb2, Tgfb3, Tgfbr2, Tgm2, Tinagl1]
GO:0030879	mammary gland development	GO_BiologicalProcess-EBI-UniProt-GOA-ACAP-ARAP_08.05.2020_00h00	4.3048e-05	0.000137359	9.28561e-16	5.77449e-15	[5, 6, 7]	Group243	11.2245	22	[Cdkn2a, Csf1, Csn3, Foxf1, Gata3, Hoxb9, Hoxd9, Igfbp5, Itga2, Jak2, Lbh, Msx2, Pax3, Ptgs2, Slit2, Sox9, Tbx2, Tgfb3, Tgfbr2, Tinagl1, Tph1, Zfp703]
GO:0060056	mammary gland involution	GO_BiologicalProcess-EBI-UniProt-GOA-ACAP-ARAP_08.05.2020_00h00	0.0248924	0.0377322	9.28561e-16	5.77449e-15	[3, 6, 7, 8, 9]	Group243	20	3	[Cdkn2a, Igfbp5, Tinagl1]
GO:0060443	mammary gland morphogenesis	GO_BiologicalProcess-EBI-UniProt-GOA-ACAP-ARAP_08.05.2020_00h00	0.0018557	0.00381214	9.28561e-16	5.77449e-15	[5, 6, 7, 8]	Group243	13.8462	9	[Cdkn2a, Csf1, Igfbp5, Msx2, Pax3, Slit2, Tbx2, Tgfbr2, Tinagl1]
GO:0061180	mammary gland epithelium development	GO_BiologicalProcess-EBI-UniProt-GOA-ACAP-ARAP_08.05.2020_00h00	0.0138055	0.0223729	9.28561e-16	5.77449e-15	[5, 6, 7, 8]	Group243	10.2273	9	[Cdkn2a, Csf1, Foxf1, Gata3, Jak2, Lbh, Msx2, Slit2, Zfp703]
GO:0034330	cell junction organization	GO_BiologicalProcess-EBI-UniProt-GOA-ACAP-ARAP_08.05.2020_00h00	4.29226e-09	3.00598e-08	7.64656e-11	2.89841e-10	[4]	Group244	9.05563	70	[Ache, Adam10, App, Bdnf, Bmp6, C3, Cdh11, Cdh13, Cdh2, Cdh5, Cdh6, Chrnb1, Cldn23, Clstn2, Cntn2, Cntnap1, Col16a1, Col4a1, Col4a5, Corin, Csf1r, Ctnnd2, Dkk1, Dmpk, Efna5, Elfn1, Farp1, Fzd1, Gpc4, Gpc6, Hdac7, Itga2, Itga3, Itgav, Itgb1, Itgb3, Limch1, Lims2, Lmx1b, Lrp1, Lrp4, Mef2c, Nfia, Npas4, Nptx1, Nrp1, Ntng2, Palld, Pcdhgc5, Perp, Phldb2, Plxnd1, Pmp22, Prkca, Prnp, Rhoc, Sema3f, Sez6,…
GO:0044331	cell-cell adhesion mediated by cadherin	GO_BiologicalProcess-EBI-UniProt-GOA-ACAP-ARAP_08.05.2020_00h00	0.012461	0.0204088	7.64656e-11	2.89841e-10	[4]	Group244	13.3333	6	[Bmp6, Cdh11, Cdh13, Cdh2, Cdh5, Cdh6]
GO:0007156	homophilic cell adhesion via plasma membrane adhesion molecules	GO_BiologicalProcess-EBI-UniProt-GOA-ACAP-ARAP_08.05.2020_00h00	1.81143e-05	6.34294e-05	7.64656e-11	2.89841e-10	[5]	Group244	12.2093	21	[Cdh11, Cdh13, Cdh2, Cdh5, Cdh6, Clstn2, Dchs1, Dchs2, Fat4, Nexn, Palld, Pcdh12, Pcdh7, Pcdhb22, Pcdhga9, Pcdhgb2, Pcdhgb4, Pcdhgc5, Ptprm, Pvr, Robo2]
GO:0016339	calcium-dependent cell-cell adhesion via plasma membrane cell adhesion molecules	GO_BiologicalProcess-EBI-UniProt-GOA-ACAP-ARAP_08.05.2020_00h00	0.00620911	0.0110322	7.64656e-11	2.89841e-10	[5]	Group244	15.3846	6	[Cdh11, Cdh13, Cdh2, Cdh5, Cdh6, Pcdh12]
GO:0034329	cell junction assembly	GO_BiologicalProcess-EBI-UniProt-GOA-ACAP-ARAP_08.05.2020_00h00	1.01083e-07	5.54797e-07	7.64656e-11	2.89841e-10	[5]	Group244	10.181	45	[Ache, App, Bdnf, Cdh11, Cdh13, Cdh2, Cdh5, Cdh6, Cldn23, Clstn2, Cntnap1, Col16a1, Corin, Ctnnd2, Dkk1, Efna5, Farp1, Fzd1, Gpc4, Gpc6, Hdac7, Itga2, Itgav, Itgb1, Itgb3, Limch1, Lrp1, Lrp4, Mef2c, Npas4, Nptx1, Nrp1, Ntng2, Phldb2, Plxnd1, Pmp22, Prkca, Rhoc, Sorbs1, Ston1, Tln1, Tns1, Wnt11, Wnt7a, Zfp703]
GO:0045216	cell-cell junction organization	GO_BiologicalProcess-EBI-UniProt-GOA-ACAP-ARAP_08.05.2020_00h00	5.35798e-05	0.00016677	7.64656e-11	2.89841e-10	[5]	Group244	10.7981	23	[Adam10, Bmp6, Cdh11, Cdh13, Cdh2, Cdh5, Cdh6, Cldn23, Cntnap1, Csf1r, Ctnnd2, Hdac7, Itgb1, Lims2, Perp, Pmp22, Prkca, Rhoc, Svep1, Tgfb2, Tgfb3, Wnt11, Zfp703]
GO:0007043	cell-cell junction assembly	GO_BiologicalProcess-EBI-UniProt-GOA-ACAP-ARAP_08.05.2020_00h00	0.00321565	0.00613819	7.64656e-11	2.89841e-10	[6]	Group244	9.61539	15	[Cdh11, Cdh13, Cdh2, Cdh5, Cdh6, Cldn23, Cntnap1, Ctnnd2, Hdac7, Itgb1, Pmp22, Prkca, Rhoc, Wnt11, Zfp703]
GO:0034332	adherens junction organization	GO_BiologicalProcess-EBI-UniProt-GOA-ACAP-ARAP_08.05.2020_00h00	0.00373877	0.00704325	7.64656e-11	2.89841e-10	[6]	Group244	13.5593	8	[Adam10, Bmp6, Cdh11, Cdh13, Cdh2, Cdh5, Cdh6, Zfp703]
GO:0042698	ovulation cycle	GO_BiologicalProcess-EBI-UniProt-GOA-ACAP-ARAP_08.05.2020_00h00	0.0192407	0.0301176	0.000101454	0.000163477	[2, 3, 4]	Group245	9.67742	9	[Anxa1, Axl, Egfr, Nr5a1, Pdgfra, Ptx3, Robo2, Runx1, Slit2]
GO:0007548	sex differentiation	GO_BiologicalProcess-EBI-UniProt-GOA-ACAP-ARAP_08.05.2020_00h00	8.9173e-05	0.000262052	0.000101454	0.000163477	[3, 4]	Group245	9.20245	30	[Adam15, Axl, Bmp6, Cntfr, Ctsl, Dhh, Foxc1, Foxf2, Foxl2, Fstl3, Gata3, Gata6, Hoxa10, Itgav, Kitl, Lhx9, Nr5a1, Pdgfra, Ptx3, Robo2, Runx1, Serpinb6b, Serpine1, Slit2, Smad9, Sox9, Tesc, Tgfb2, Vgf, Wnt2b]
GO:0045137	development of primary sexual characteristics	GO_BiologicalProcess-EBI-UniProt-GOA-ACAP-ARAP_08.05.2020_00h00	0.000446854	0.00110916	0.000101454	0.000163477	[3, 4, 5]	Group245	9.02527	25	[Adam15, Ctsl, Dhh, Foxc1, Foxl2, Fstl3, Gata3, Gata6, Hoxa10, Itgav, Kitl, Lhx9, Nr5a1, Pdgfra, Ptx3, Robo2, Runx1, Serpinb6b, Serpine1, Slit2, Sox9, Tesc, Tgfb2, Vgf, Wnt2b]
GO:0046660	female sex differentiation	GO_BiologicalProcess-EBI-UniProt-GOA-ACAP-ARAP_08.05.2020_00h00	0.0228876	0.0351127	0.000101454	0.000163477	[3, 4, 5]	Group245	8.07453	13	[Axl, Foxc1, Foxl2, Kitl, Lhx9, Nr5a1, Pdgfra, Ptx3, Robo2, Runx1, Serpine1, Slit2, Vgf]
GO:0046545	development of primary female sexual characteristics	GO_BiologicalProcess-EBI-UniProt-GOA-ACAP-ARAP_08.05.2020_00h00	0.0215563	0.0333073	0.000101454	0.000163477	[4, 5, 6]	Group245	8.39161	12	[Foxc1, Foxl2, Kitl, Lhx9, Nr5a1, Pdgfra, Ptx3, Robo2, Runx1, Serpine1, Slit2, Vgf]
GO:0008406	gonad development	GO_BiologicalProcess-EBI-UniProt-GOA-ACAP-ARAP_08.05.2020_00h00	0.000321861	0.000825511	0.000101454	0.000163477	[4, 5, 6, 7]	Group245	9.22509	25	[Adam15, Ctsl, Dhh, Foxc1, Foxl2, Fstl3, Gata3, Gata6, Hoxa10, Itgav, Kitl, Lhx9, Nr5a1, Pdgfra, Ptx3, Robo2, Runx1, Serpinb6b, Serpine1, Slit2, Sox9, Tesc, Tgfb2, Vgf, Wnt2b]
GO:0001553	luteinization	GO_BiologicalProcess-EBI-UniProt-GOA-ACAP-ARAP_08.05.2020_00h00	0.0248924	0.0377322	0.000101454	0.000163477	[3, 4, 5, 6, 7, 8, 9]	Group245	20	3	[Nr5a1, Pdgfra, Runx1]
GO:0008585	female gonad development	GO_BiologicalProcess-EBI-UniProt-GOA-ACAP-ARAP_08.05.2020_00h00	0.0167599	0.0266601	0.000101454	0.000163477	[5, 6, 7, 8]	Group245	8.69565	12	[Foxc1, Foxl2, Kitl, Lhx9, Nr5a1, Pdgfra, Ptx3, Robo2, Runx1, Serpine1, Slit2, Vgf]
GO:0050790	regulation of catalytic activity	GO_BiologicalProcess-EBI-UniProt-GOA-ACAP-ARAP_08.05.2020_00h00	1.19999e-09	9.65815e-09	1.45381e-13	7.32425e-13	[3]	Group246	6.86441	162	[Adam8, Adam9, Adora1, Adprhl1, Adra2b, Adrb1, Afap1l2, Ager, Akap5, Anxa1, Anxa2, Anxa3, Apc2, Aph1b, App, Axl, Bag2, Bin1, Birc7, Bmp2, C3, Camk2a, Camk2n1, Casp12, Cbx8, Ccn1, Ccn2, Ccnd2, Cd200, Cd55, Cdkn1a, Cdkn2a, Cdkn2b, Cemip, Chn2, Col4a3, Cpeb2, Creb3, Crim1, Cryab, Csf1, Csf1r, Ctsb, Ctsd, Cyba, Dab2, Dkk1, Dmpk, Dusp18, Dusp5, Dusp8, Dync1i1, Ecm1, Edn1, Efna5, Egfr, Elfn1, Elmod1, E…
GO:0098772	molecular function regulator	GO_BiologicalProcess-EBI-UniProt-GOA-ACAP-ARAP_08.05.2020_00h00	6.03235e-07	2.85973e-06	1.45381e-13	7.32425e-13	[3]	Group246	6.65962	126	[Adm, Adprhl1, Adrb1, Afap1l2, Anxa1, Anxa2, Anxa3, App, Arhgef28, Bag2, Bdnf, Bin1, Birc7, Bmp1, Bmp2, Bmp6, Bmp8b, C3, Camk2d, Camk2n1, Cbx8, Ccn2, Ccnd2, Cd55, Cdkn1a, Cdkn2a, Cdkn2b, Chn2, Clcf1, Cmtm3, Cpeb2, Crim1, Csf1, Dkk1, Dkk2, Dkk3, Dmpk, Edn1, Efna5, Egfr, Elfn1, Elmod1, Eps8l2, Erfe, Farp1, Farp2, Fbn1, Fgd3, Foxl2, Furin, Fxyd5, Gchfr, Gdf11, Gdf6, Gprc5a, Hbegf, Igf2, Il34, Inafm2…
GO:0030234	enzyme regulator activity	GO_BiologicalProcess-EBI-UniProt-GOA-ACAP-ARAP_08.05.2020_00h00	0.023415	0.03582	1.45381e-13	7.32425e-13	[4]	Group246	5.62977	59	[Adprhl1, Afap1l2, Anxa1, Anxa2, Anxa3, App, Bag2, Bin1, Birc7, Bmp2, C3, Camk2n1, Cbx8, Ccnd2, Cd55, Cdkn1a, Cdkn2a, Cdkn2b, Chn2, Cpeb2, Crim1, Dmpk, Egfr, Elfn1, Elmod1, Foxl2, Furin, Gchfr, Gprc5a, Igf2, Lxn, Nol3, Nrp1, Pik3r3, Ppp1r3b, Ppp2r2b, Prkar1b, Prnp, Rgs6, Rin1, Rin3, Serpina3n, Serpinb1a, Serpinb6b, Serpinb9, Serpinb9b, Serpine1, Serpinh1, Sh3bp5, Sh3rf2, Slit2, Stard13, Tesc, Tim…
GO:0030545	receptor regulator activity	GO_BiologicalProcess-EBI-UniProt-GOA-ACAP-ARAP_08.05.2020_00h00	3.80376e-09	2.69007e-08	1.45381e-13	7.32425e-13	[4]	Group246	10	57	[Adm, App, Bdnf, Bmp1, Bmp2, Bmp6, Bmp8b, Ccn2, Clcf1, Cmtm3, Csf1, Dkk1, Dkk2, Dkk3, Edn1, Efna5, Erfe, Fbn1, Gdf11, Gdf6, Hbegf, Igf2, Il34, Kitl, Lgals3, Ly6c1, Lynx1, Nbl1, Nog, Nppb, Ntf3, Nts, Pdgfd, Ppbp, Sct, Sema3b, Sema3c, Sema3d, Sema3f, Sema6d, Slit2, Tafa3, Tgfb2, Tgfb3, Tnfsf15, Tnfsf9, Ucn2, Uts2b, Vgf, Wfikkn1, Wnt10a, Wnt10b, Wnt11, Wnt2b, Wnt6, Wnt7a, Wnt9a]
GO:0048018	receptor ligand activity	GO_BiologicalProcess-EBI-UniProt-GOA-ACAP-ARAP_08.05.2020_00h00	6.48815e-08	3.80297e-07	1.45381e-13	7.32425e-13	[3, 4, 5, 6]	Group246	9.71429	51	[Adm, App, Bdnf, Bmp1, Bmp2, Bmp6, Bmp8b, Ccn2, Clcf1, Cmtm3, Csf1, Edn1, Efna5, Erfe, Fbn1, Gdf11, Gdf6, Hbegf, Igf2, Il34, Kitl, Lgals3, Nbl1, Nog, Nppb, Ntf3, Nts, Pdgfd, Ppbp, Sct, Sema3b, Sema3c, Sema3d, Sema3f, Sema6d, Slit2, Tafa3, Tgfb2, Tgfb3, Tnfsf15, Tnfsf9, Ucn2, Uts2b, Vgf, Wnt10a, Wnt10b, Wnt11, Wnt2b, Wnt6, Wnt7a, Wnt9a]
GO:0030546	signaling receptor activator activity	GO_BiologicalProcess-EBI-UniProt-GOA-ACAP-ARAP_08.05.2020_00h00	8.76435e-08	4.9231e-07	1.45381e-13	7.32425e-13	[5]	Group246	9.62264	51	[Adm, App, Bdnf, Bmp1, Bmp2, Bmp6, Bmp8b, Ccn2, Clcf1, Cmtm3, Csf1, Edn1, Efna5, Erfe, Fbn1, Gdf11, Gdf6, Hbegf, Igf2, Il34, Kitl, Lgals3, Nbl1, Nog, Nppb, Ntf3, Nts, Pdgfd, Ppbp, Sct, Sema3b, Sema3c, Sema3d, Sema3f, Sema6d, Slit2, Tafa3, Tgfb2, Tgfb3, Tnfsf15, Tnfsf9, Ucn2, Uts2b, Vgf, Wnt10a, Wnt10b, Wnt11, Wnt2b, Wnt6, Wnt7a, Wnt9a]
GO:0005125	cytokine activity	GO_BiologicalProcess-EBI-UniProt-GOA-ACAP-ARAP_08.05.2020_00h00	4.0985e-05	0.000131555	1.45381e-13	7.32425e-13	[4, 5, 6, 7]	Group246	10.5042	25	[Bmp1, Bmp2, Bmp6, Bmp8b, Clcf1, Cmtm3, Csf1, Edn1, Gdf11, Gdf6, Il34, Kitl, Nog, Ppbp, Tgfb2, Tgfb3, Tnfsf15, Tnfsf9, Wnt10a, Wnt10b, Wnt11, Wnt2b, Wnt6, Wnt7a, Wnt9a]
GO:0008083	growth factor activity	GO_BiologicalProcess-EBI-UniProt-GOA-ACAP-ARAP_08.05.2020_00h00	0.000146336	0.000405715	1.45381e-13	7.32425e-13	[4, 5, 6, 7]	Group246	11.5385	18	[Bdnf, Bmp1, Bmp2, Bmp6, Bmp8b, Ccn2, Csf1, Gdf11, Gdf6, Hbegf, Igf2, Il34, Kitl, Ntf3, Pdgfd, Tgfb2, Tgfb3, Vgf]
GO:0001101	response to acid chemical	GO_BiologicalProcess-EBI-UniProt-GOA-ACAP-ARAP_08.05.2020_00h00	3.81497e-05	0.000124303	1.02536e-06	2.30561e-06	[3]	Group247	8.99743	35	[Aldh1a1, Bmp6, Capn2, Ccn2, Col16a1, Col3a1, Col4a1, Col4a6, Col5a2, Cyba, Cyp26b1, Dkk1, Edn1, Egfr, Fabp3, Gsn, Hoxa1, Igfbp7, Itga2, Krt8, Lyn, Mef2c, Pdgfd, Pdgfra, Pparg, Ptges, Ptgs2, Runx1, Slc1a2, Sox9, Sparc, Tbx1, Tesc, Tgfbr3, Tinagl1]
GO:0033993	response to lipid	GO_BiologicalProcess-EBI-UniProt-GOA-ACAP-ARAP_08.05.2020_00h00	5.58609e-06	2.24798e-05	1.02536e-06	2.30561e-06	[4]	Group247	7.27101	77	[Abca3, Acta1, Adam15, Adam9, Adm, Adra1b, Aldh1a1, Ankrd1, Anxa1, Anxa3, App, Axl, B2m, Bdnf, Bmp6, Capn2, Ccn2, Cdkn1a, Cryab, Ctsl, Cyba, Cyp26b1, Dab2, Dcn, Dhh, Dkk1, Edn1, Efna5, Egfr, Fabp3, Fas, Fes, Fos, Fosl1, Fosl2, Gata2, Gng12, Hoxa1, Hoxb13, Igfbp7, Itga2, Jak2, Lbh, Lox, Lyn, Mef2c, Msx2, Npas4, Nr2f2, Nr4a2, Nr4a3, Nr5a1, Paqr7, Plscr2, Pparg, Ppbp, Prkca, Ptges, Ptgs2, Runx1, S10…
GO:0071229	cellular response to acid chemical	GO_BiologicalProcess-EBI-UniProt-GOA-ACAP-ARAP_08.05.2020_00h00	0.00154474	0.00324442	1.02536e-06	2.30561e-06	[4]	Group247	9.04977	20	[Aldh1a1, Capn2, Col16a1, Col3a1, Col4a1, Col4a6, Col5a2, Cyba, Cyp26b1, Edn1, Egfr, Hoxa1, Lyn, Mef2c, Pdgfd, Pdgfra, Pparg, Sox9, Tbx1, Tesc]
GO:0032526	response to retinoic acid	GO_BiologicalProcess-EBI-UniProt-GOA-ACAP-ARAP_08.05.2020_00h00	0.00063514	0.00150055	1.02536e-06	2.30561e-06	[4, 5]	Group247	11.7647	14	[Aldh1a1, Bmp6, Cyp26b1, Dkk1, Hoxa1, Igfbp7, Lyn, Mef2c, Pparg, Ptges, Runx1, Sox9, Tbx1, Tesc]
GO:0043200	response to amino acid	GO_BiologicalProcess-EBI-UniProt-GOA-ACAP-ARAP_08.05.2020_00h00	0.00064764	0.00151843	1.02536e-06	2.30561e-06	[4, 5]	Group247	11.2782	15	[Capn2, Ccn2, Col16a1, Col3a1, Col4a1, Col4a6, Col5a2, Cyba, Edn1, Egfr, Lyn, Pdgfd, Pdgfra, Slc1a2, Tinagl1]
GO:0071417	cellular response to organonitrogen compound	GO_BiologicalProcess-EBI-UniProt-GOA-ACAP-ARAP_08.05.2020_00h00	0.002335	0.00462923	1.02536e-06	2.30561e-06	[4, 5]	Group247	6.69578	46	[Acta1, Ager, Anxa5, App, Baiap2l1, Camk2a, Capn2, Chrm3, Col16a1, Col3a1, Col4a1, Col4a6, Col5a2, Cpeb2, Cyba, Edn1, Egfr, Erfe, Fbn1, Gpr21, Htr1d, Igf2, Igfbp5, Irs3, Itpr2, Jak2, Lrp1, Mef2c, Nr4a2, Nr4a3, Pdgfd, Pdgfra, Pik3r3, Pparg, Prkca, Prnp, Ptgs2, Rapgef3, Selenon, Slit2, Sorbs1, Sox9, Tinagl1, Tshr, Vim, Wnt10b]
GO:0071230	cellular response to amino acid stimulus	GO_BiologicalProcess-EBI-UniProt-GOA-ACAP-ARAP_08.05.2020_00h00	0.00211169	0.00424898	1.02536e-06	2.30561e-06	[5, 6]	Group247	12.6582	10	[Capn2, Col16a1, Col3a1, Col4a1, Col4a6, Col5a2, Cyba, Egfr, Pdgfd, Pdgfra]
GO:0071300	cellular response to retinoic acid	GO_BiologicalProcess-EBI-UniProt-GOA-ACAP-ARAP_08.05.2020_00h00	0.00229889	0.00457446	1.02536e-06	2.30561e-06	[5, 6]	Group247	13.4328	9	[Aldh1a1, Cyp26b1, Hoxa1, Lyn, Mef2c, Pparg, Sox9, Tbx1, Tesc]
GO:0006022	aminoglycan metabolic process	GO_BiologicalProcess-EBI-UniProt-GOA-ACAP-ARAP_08.05.2020_00h00	0.0186455	0.0293137	0.000173279	0.000264234	[4]	Group248	9.25926	10	[Cemip, Chst1, Chst11, Chst14, Dcn, Egflam, Foxc1, Hyal1, Mamdc2, Sgsh]
GO:0009100	glycoprotein metabolic process	GO_BiologicalProcess-EBI-UniProt-GOA-ACAP-ARAP_08.05.2020_00h00	0.00178073	0.00367916	0.000173279	0.000264234	[4, 5]	Group248	7.7748	29	[Adamts12, Bace2, Bmp2, C1galt1c1, Chst11, Chst14, Col11a1, Dcn, Egflam, Galnt14, Glt28d2, Gxylt2, Hbegf, Hs6st2, Itm2c, Mamdc2, Man1a, Man1c1, Phlda1, Ptx3, Ramp1, Rnase4, Serp2, Sgsh, St3gal1, St3gal5, St6galnac5, St8sia2, Tmtc2]
GO:0030203	glycosaminoglycan metabolic process	GO_BiologicalProcess-EBI-UniProt-GOA-ACAP-ARAP_08.05.2020_00h00	0.00467474	0.00856704	0.000173279	0.000264234	[5]	Group248	11.3636	10	[Cemip, Chst1, Chst11, Chst14, Dcn, Egflam, Foxc1, Hyal1, Mamdc2, Sgsh]
GO:0006029	proteoglycan metabolic process	GO_BiologicalProcess-EBI-UniProt-GOA-ACAP-ARAP_08.05.2020_00h00	0.000323384	0.000828432	0.000173279	0.000264234	[5, 6]	Group248	14.8649	11	[Adamts12, Bmp2, Chst11, Chst14, Col11a1, Dcn, Egflam, Hs6st2, Mamdc2, Man1c1, Sgsh]
GO:0030204	chondroitin sulfate metabolic process	GO_BiologicalProcess-EBI-UniProt-GOA-ACAP-ARAP_08.05.2020_00h00	0.0213428	0.0330246	0.000173279	0.000264234	[4, 5, 7, 8]	Group248	16	4	[Chst11, Dcn, Egflam, Mamdc2]
GO:1903510	mucopolysaccharide metabolic process	GO_BiologicalProcess-EBI-UniProt-GOA-ACAP-ARAP_08.05.2020_00h00	0.00967251	0.0163765	0.000173279	0.000264234	[6]	Group248	11.5942	8	[Cemip, Chst1, Chst11, Chst14, Dcn, Egflam, Hyal1, Mamdc2]
GO:0018149	peptide cross-linking	GO_BiologicalProcess-EBI-UniProt-GOA-ACAP-ARAP_08.05.2020_00h00	0.000361618	0.000917659	0.000173279	0.000264234	[6, 7]	Group248	21.875	7	[Anxa1, Col3a1, Dcn, Egflam, Mamdc2, Tgm2, Thbs1]
GO:0019800	peptide cross-linking via chondroitin 4-sulfate glycosaminoglycan	GO_BiologicalProcess-EBI-UniProt-GOA-ACAP-ARAP_08.05.2020_00h00	0.00384055	0.00721609	0.000173279	0.000264234	[5, 6, 7, 8, 9]	Group248	37.5	3	[Dcn, Egflam, Mamdc2]
GO:0071604	transforming growth factor beta production	GO_BiologicalProcess-EBI-UniProt-GOA-ACAP-ARAP_08.05.2020_00h00	3.85782e-07	1.8784e-06	1.57392e-08	4.44269e-08	[3, 6]	Group249	28.9474	11	[Cd200, Furin, Gata6, Itgav, Lrrc32, Ltbp1, Ltbp3, Ptgs2, Tgfb2, Thbs1, Wnt11]
GO:0032906	transforming growth factor beta2 production	GO_BiologicalProcess-EBI-UniProt-GOA-ACAP-ARAP_08.05.2020_00h00	0.00384055	0.00721609	1.57392e-08	4.44269e-08	[4, 7]	Group249	37.5	3	[Gata6, Tgfb2, Wnt11]
GO:0071634	regulation of transforming growth factor beta production	GO_BiologicalProcess-EBI-UniProt-GOA-ACAP-ARAP_08.05.2020_00h00	1.99678e-06	8.73641e-06	1.57392e-08	4.44269e-08	[4, 5, 6, 7]	Group249	27.7778	10	[Cd200, Furin, Gata6, Itgav, Lrrc32, Ltbp1, Ptgs2, Tgfb2, Thbs1, Wnt11]
GO:0003283	atrial septum development	GO_BiologicalProcess-EBI-UniProt-GOA-ACAP-ARAP_08.05.2020_00h00	0.000563747	0.00134962	1.57392e-08	4.44269e-08	[4, 5, 7, 8, 9]	Group249	24	6	[Ccn1, Nkx2-5, Tbx20, Tgfb2, Wnt11, Zfpm1]
GO:0010002	cardioblast differentiation	GO_BiologicalProcess-EBI-UniProt-GOA-ACAP-ARAP_08.05.2020_00h00	0.00135151	0.0029007	1.57392e-08	4.44269e-08	[5, 6, 7, 8]	Group249	25	5	[Gata6, Myocd, Nkx2-5, Tbx2, Tgfb2]
GO:0032909	regulation of transforming growth factor beta2 production	GO_BiologicalProcess-EBI-UniProt-GOA-ACAP-ARAP_08.05.2020_00h00	0.00384055	0.00721609	1.57392e-08	4.44269e-08	[5, 6, 7, 8]	Group249	37.5	3	[Gata6, Tgfb2, Wnt11]
GO:0051890	regulation of cardioblast differentiation	GO_BiologicalProcess-EBI-UniProt-GOA-ACAP-ARAP_08.05.2020_00h00	0.00384055	0.00721609	1.57392e-08	4.44269e-08	[5, 6, 7, 8, 9]	Group249	37.5	3	[Gata6, Nkx2-5, Tgfb2]
GO:0051891	positive regulation of cardioblast differentiation	GO_BiologicalProcess-EBI-UniProt-GOA-ACAP-ARAP_08.05.2020_00h00	0.00146412	0.00310532	1.57392e-08	4.44269e-08	[4, 5, 6, 7, 8, 9, 10]	Group249	50	3	[Gata6, Nkx2-5, Tgfb2]
GO:0005035	death receptor activity	GO_BiologicalProcess-EBI-UniProt-GOA-ACAP-ARAP_08.05.2020_00h00	0.00557652	0.00999049	0.00193165	0.00237283	[4]	Group250	33.3333	3	[Fas, Tnfrsf1a, Tnfrsf23]
GO:0019221	cytokine-mediated signaling pathway	GO_BiologicalProcess-EBI-UniProt-GOA-ACAP-ARAP_08.05.2020_00h00	0.0248882	0.0377524	0.00193165	0.00237283	[4, 5, 6]	Group250	6.47482	27	[Axl, Cntfr, Csf1, Csf1r, Dcst1, Ecm1, F3, Fas, Foxc1, Gfra2, Il10rb, Il1r1, Ilk, Irf7, Jak2, Krt18, Krt8, Nol3, Osmr, Pparg, Ppbp, Slit2, Sphk1, Tinagl1, Tnfrsf1a, Tnfrsf23, Traf5]
GO:0034612	response to tumor necrosis factor	GO_BiologicalProcess-EBI-UniProt-GOA-ACAP-ARAP_08.05.2020_00h00	0.000639062	0.00150816	0.00193165	0.00237283	[5]	Group250	9.50226	21	[Adam10, Adam9, Adamts12, Ankrd1, Cyba, Edn1, Fas, Gata3, Hyal1, Ilk, Jak2, Krt18, Krt8, Nol3, Npnt, Ptgs2, Sphk1, Thbs1, Tnfrsf1a, Tnfrsf23, Traf5]
GO:0033209	tumor necrosis factor-mediated signaling pathway	GO_BiologicalProcess-EBI-UniProt-GOA-ACAP-ARAP_08.05.2020_00h00	0.00114896	0.00251861	0.00193165	0.00237283	[5, 6, 7]	Group250	13.6986	10	[Fas, Ilk, Jak2, Krt18, Krt8, Nol3, Sphk1, Tnfrsf1a, Tnfrsf23, Traf5]
GO:0071356	cellular response to tumor necrosis factor	GO_BiologicalProcess-EBI-UniProt-GOA-ACAP-ARAP_08.05.2020_00h00	0.00274864	0.00533647	0.00193165	0.00237283	[6]	Group250	9	18	[Adamts12, Ankrd1, Cyba, Edn1, Fas, Gata3, Hyal1, Ilk, Jak2, Krt18, Krt8, Nol3, Npnt, Sphk1, Thbs1, Tnfrsf1a, Tnfrsf23, Traf5]
GO:0097284	hepatocyte apoptotic process	GO_BiologicalProcess-EBI-UniProt-GOA-ACAP-ARAP_08.05.2020_00h00	0.00802496	0.0138368	0.00193165	0.00237283	[6]	Group250	21.0526	4	[Fas, Gsn, Krt18, Krt8]
GO:0005031	tumor necrosis factor-activated receptor activity	GO_BiologicalProcess-EBI-UniProt-GOA-ACAP-ARAP_08.05.2020_00h00	0.00247987	0.00488054	0.00193165	0.00237283	[5, 6, 7, 8]	Group250	42.8571	3	[Fas, Tnfrsf1a, Tnfrsf23]
GO:2001269	positive regulation of cysteine-type endopeptidase activity involved in apoptotic signaling pathway	GO_BiologicalProcess-EBI-UniProt-GOA-ACAP-ARAP_08.05.2020_00h00	0.000900534	0.00203185	0.00193165	0.00237283	[5, 6, 7, 8, 9, 10, 11, 12, 13]	Group250	36.3636	4	[Fas, Gsn, Jak2, Tnfrsf23]
GO:0007264	small GTPase mediated signal transduction	GO_BiologicalProcess-EBI-UniProt-GOA-ACAP-ARAP_08.05.2020_00h00	0.0307848	0.0458584	0.0307848	0.031336	[4, 5, 6]	Group251	6.21118	30	[Adra1b, Adrb1, Arhgef28, Camk2d, Cdc42ep1, Cdh13, Cdh2, Cdkn1a, Chn2, Col3a1, Csf1, Eps8l2, Farp2, Itga3, Itgb1, Kitl, Nrp1, Rab27b, Rapgef3, Rhobtb1, Rhoc, Rhoj, Ripor1, Rnase4, Slit2, Stard13, Synpo2l, Tax1bp3, Tgfb2, Timp2]
GO:0007265	Ras protein signal transduction	GO_BiologicalProcess-EBI-UniProt-GOA-ACAP-ARAP_08.05.2020_00h00	0.0161867	0.0258054	0.0307848	0.031336	[5, 6, 7]	Group251	6.78851	26	[Adra1b, Adrb1, Arhgef28, Camk2d, Cdc42ep1, Cdh13, Cdh2, Cdkn1a, Col3a1, Csf1, Eps8l2, Farp2, Itga3, Itgb1, Kitl, Nrp1, Rab27b, Rapgef3, Rhoj, Ripor1, Rnase4, Stard13, Synpo2l, Tax1bp3, Tgfb2, Timp2]
GO:0051056	regulation of small GTPase mediated signal transduction	GO_BiologicalProcess-EBI-UniProt-GOA-ACAP-ARAP_08.05.2020_00h00	0.0114141	0.0188661	0.0307848	0.031336	[5, 6, 7]	Group251	7.82609	18	[Adra1b, Arhgef28, Camk2d, Cdh2, Chn2, Col3a1, Csf1, Eps8l2, Itga3, Itgb1, Kitl, Nrp1, Ripor1, Slit2, Stard13, Synpo2l, Tgfb2, Timp2]
GO:0051058	negative regulation of small GTPase mediated signal transduction	GO_BiologicalProcess-EBI-UniProt-GOA-ACAP-ARAP_08.05.2020_00h00	0.021895	0.0337581	0.0307848	0.031336	[5, 6, 7, 8]	Group251	10.7692	7	[Adra1b, Itga3, Itgb1, Ripor1, Slit2, Tgfb2, Timp2]
GO:0007266	Rho protein signal transduction	GO_BiologicalProcess-EBI-UniProt-GOA-ACAP-ARAP_08.05.2020_00h00	0.000268513	0.000702038	0.0307848	0.031336	[6, 7, 8]	Group251	11.7647	16	[Adra1b, Adrb1, Arhgef28, Cdc42ep1, Cdh13, Cdh2, Col3a1, Eps8l2, Itga3, Itgb1, Nrp1, Rhoj, Ripor1, Stard13, Synpo2l, Tax1bp3]
GO:0046578	regulation of Ras protein signal transduction	GO_BiologicalProcess-EBI-UniProt-GOA-ACAP-ARAP_08.05.2020_00h00	0.0118924	0.0195518	0.0307848	0.031336	[6, 7, 8]	Group251	8.12183	16	[Adra1b, Arhgef28, Camk2d, Cdh2, Col3a1, Csf1, Eps8l2, Itga3, Itgb1, Kitl, Nrp1, Ripor1, Stard13, Synpo2l, Tgfb2, Timp2]
GO:0035023	regulation of Rho protein signal transduction	GO_BiologicalProcess-EBI-UniProt-GOA-ACAP-ARAP_08.05.2020_00h00	0.00188315	0.00385019	0.0307848	0.031336	[7, 8, 9]	Group251	12.0879	11	[Adra1b, Arhgef28, Cdh2, Col3a1, Eps8l2, Itga3, Itgb1, Nrp1, Ripor1, Stard13, Synpo2l]
GO:0035024	negative regulation of Rho protein signal transduction	GO_BiologicalProcess-EBI-UniProt-GOA-ACAP-ARAP_08.05.2020_00h00	0.0243823	0.0371155	0.0307848	0.031336	[7, 8, 9, 10]	Group251	15.3846	4	[Adra1b, Itga3, Itgb1, Ripor1]
GO:0002517	T cell tolerance induction	GO_BiologicalProcess-EBI-UniProt-GOA-ACAP-ARAP_08.05.2020_00h00	0.0205625	0.032001	9.77675e-05	0.000159473	[3, 4, 6, 7]	Group252	21.4286	3	[Clic1, Runx1, Tgfbr2]
GO:0045599	negative regulation of fat cell differentiation	GO_BiologicalProcess-EBI-UniProt-GOA-ACAP-ARAP_08.05.2020_00h00	0.00238849	0.00471792	9.77675e-05	0.000159473	[4, 5, 6]	Group252	14.5455	8	[Dlk1, Gata2, Gata3, Jdp2, Msx2, Tgfb1i1, Wnt10b, Zfpm1]
GO:0002664	regulation of T cell tolerance induction	GO_BiologicalProcess-EBI-UniProt-GOA-ACAP-ARAP_08.05.2020_00h00	0.0132538	0.0215599	9.77675e-05	0.000159473	[4, 5, 6, 7, 8]	Group252	25	3	[Clic1, Runx1, Tgfbr2]
GO:0035162	embryonic hemopoiesis	GO_BiologicalProcess-EBI-UniProt-GOA-ACAP-ARAP_08.05.2020_00h00	0.0026255	0.00513437	9.77675e-05	0.000159473	[5, 6, 7, 8]	Group252	18.1818	6	[Gata2, Gata3, Kitl, Runx1, Tgfbr2, Zfpm1]
GO:0060216	definitive hemopoiesis	GO_BiologicalProcess-EBI-UniProt-GOA-ACAP-ARAP_08.05.2020_00h00	0.000444598	0.00110484	9.77675e-05	0.000159473	[5, 6, 7, 8]	Group252	25	6	[Gata2, Hoxb4, Meis1, Runx1, Tgfbr3, Zfpm1]
GO:0003175	tricuspid valve development	GO_BiologicalProcess-EBI-UniProt-GOA-ACAP-ARAP_08.05.2020_00h00	0.00384055	0.00721609	9.77675e-05	0.000159473	[5, 7, 8, 9]	Group252	37.5	3	[Tbx20, Tgfbr2, Zfpm1]
GO:0030851	granulocyte differentiation	GO_BiologicalProcess-EBI-UniProt-GOA-ACAP-ARAP_08.05.2020_00h00	0.0339905	0.0499098	9.77675e-05	0.000159473	[6, 7, 8, 9, 10]	Group252	11.9048	5	[Cbfa2t3, Gata2, Runx1, Tesc, Zfpm1]
GO:2000514	regulation of CD4-positive, alpha-beta T cell activation	GO_BiologicalProcess-EBI-UniProt-GOA-ACAP-ARAP_08.05.2020_00h00	0.0172701	0.0273707	9.77675e-05	0.000159473	[7, 8, 9]	Group252	11.2903	7	[Ager, Anxa1, Gata3, Hlx, Runx1, Tgfbr2, Vsir]
GO:0010565	regulation of cellular ketone metabolic process	GO_BiologicalProcess-EBI-UniProt-GOA-ACAP-ARAP_08.05.2020_00h00	0.00925715	0.0156855	0.00302432	0.00357175	[4, 5]	Group253	9.09091	13	[Anxa1, Bmp2, Bmp6, Dab2, Dkk3, Erfe, Fabp3, Nr4a3, Pparg, Prkg1, Prox1, Ptgs2, Sox9]
GO:0019216	regulation of lipid metabolic process	GO_BiologicalProcess-EBI-UniProt-GOA-ACAP-ARAP_08.05.2020_00h00	0.00258115	0.0050568	0.00302432	0.00357175	[4, 5]	Group253	7.5	30	[Adora1, Anxa1, App, Bmp2, Bmp6, C3, Capn2, Ccn1, Crtc3, Dab2, Dhh, Dkk3, Erfe, Fabp3, Foxa2, Gpr39, Igf2, Igfbp7, Lyn, Nr4a3, Pdgfra, Pik3r3, Pparg, Prkg1, Prox1, Ptgs2, Sct, Sorbs1, Sox9, Sphk1]
GO:0032352	positive regulation of hormone metabolic process	GO_BiologicalProcess-EBI-UniProt-GOA-ACAP-ARAP_08.05.2020_00h00	0.0276701	0.041563	0.00302432	0.00357175	[3, 4, 5, 6]	Group253	14.8148	4	[Bmp6, Dab2, Gata3, Igf2]
GO:0045834	positive regulation of lipid metabolic process	GO_BiologicalProcess-EBI-UniProt-GOA-ACAP-ARAP_08.05.2020_00h00	0.00818048	0.01406	0.00302432	0.00357175	[3, 4, 5, 6]	Group253	8.46561	16	[Adora1, Anxa1, App, Bmp6, Capn2, Ccn1, Dab2, Fabp3, Igf2, Lyn, Nr4a3, Pdgfra, Pparg, Ptgs2, Sct, Sorbs1]
GO:0046890	regulation of lipid biosynthetic process	GO_BiologicalProcess-EBI-UniProt-GOA-ACAP-ARAP_08.05.2020_00h00	0.0030592	0.00586551	0.00302432	0.00357175	[4, 5, 6]	Group253	8.91089	18	[Anxa1, App, Bmp2, Bmp6, C3, Capn2, Ccn1, Dab2, Dhh, Dkk3, Fabp3, Igf2, Igfbp7, Prkg1, Prox1, Ptgs2, Sorbs1, Sphk1]
GO:0046889	positive regulation of lipid biosynthetic process	GO_BiologicalProcess-EBI-UniProt-GOA-ACAP-ARAP_08.05.2020_00h00	0.0137456	0.0222927	0.00302432	0.00357175	[4, 5, 6, 7]	Group253	9.70874	10	[Anxa1, App, Bmp6, Capn2, Ccn1, Dab2, Fabp3, Igf2, Ptgs2, Sorbs1]
GO:0071073	positive regulation of phospholipid biosynthetic process	GO_BiologicalProcess-EBI-UniProt-GOA-ACAP-ARAP_08.05.2020_00h00	0.0166838	0.0265587	0.00302432	0.00357175	[5, 6, 7, 8, 9]	Group253	23.0769	3	[App, Capn2, Fabp3]
GO:0090031	positive regulation of steroid hormone biosynthetic process	GO_BiologicalProcess-EBI-UniProt-GOA-ACAP-ARAP_08.05.2020_00h00	0.0132538	0.0215599	0.00302432	0.00357175	[5, 6, 7, 8, 9]	Group253	25	3	[Bmp6, Dab2, Igf2]
GO:0050920	regulation of chemotaxis	GO_BiologicalProcess-EBI-UniProt-GOA-ACAP-ARAP_08.05.2020_00h00	2.49631e-07	1.26994e-06	8.47353e-08	2.20423e-07	[3, 4, 5]	Group254	12.6087	29	[Adam10, Adgra2, Ager, App, C3ar1, Cdh13, Creb3, Csf1, Dysf, Edn1, Itga2, Lyn, Nbl1, Nrp1, Ntf3, Pdgfd, Pdgfra, Prkca, Robo2, S100a11, S1pr1, Sema3b, Sema3c, Sema3d, Sema3f, Sema6d, Serpine1, Slit2, Thbs1]
GO:0050918	positive chemotaxis	GO_BiologicalProcess-EBI-UniProt-GOA-ACAP-ARAP_08.05.2020_00h00	0.000640744	0.00150883	8.47353e-08	2.20423e-07	[4, 5]	Group254	13.75	11	[Ager, App, Cdh13, Creb3, Itga2, Lgals3, Lrp1, Nrp1, Ntf3, Prkca, S1pr1]
GO:0050921	positive regulation of chemotaxis	GO_BiologicalProcess-EBI-UniProt-GOA-ACAP-ARAP_08.05.2020_00h00	3.21975e-05	0.000107011	8.47353e-08	2.20423e-07	[3, 4, 5, 6]	Group254	12.5	19	[Adam10, Ager, App, C3ar1, Cdh13, Creb3, Csf1, Dysf, Edn1, Itga2, Nrp1, Ntf3, Pdgfd, Prkca, S100a11, S1pr1, Serpine1, Slit2, Thbs1]
GO:0030100	regulation of endocytosis	GO_BiologicalProcess-EBI-UniProt-GOA-ACAP-ARAP_08.05.2020_00h00	3.31707e-05	0.000110076	8.47353e-08	2.20423e-07	[4, 5, 6]	Group254	10.6383	25	[Ager, Akap5, Anxa2, App, Axl, B2m, Bin1, C3, Cd63, Cdh13, Dab2, Dkk1, Gata2, Itga2, Itgb1, Itgb3, Lgals3, Lrp1, Ntf3, Pparg, Prkca, Serpine1, Snx33, Sphk1, Ston1]
GO:0050926	regulation of positive chemotaxis	GO_BiologicalProcess-EBI-UniProt-GOA-ACAP-ARAP_08.05.2020_00h00	0.000235867	0.000624251	8.47353e-08	2.20423e-07	[4, 5, 6]	Group254	23.3333	7	[Ager, Cdh13, Creb3, Itga2, Ntf3, Prkca, S1pr1]
GO:0050927	positive regulation of positive chemotaxis	GO_BiologicalProcess-EBI-UniProt-GOA-ACAP-ARAP_08.05.2020_00h00	0.000187793	0.000506336	8.47353e-08	2.20423e-07	[4, 5, 6, 7]	Group254	24.1379	7	[Ager, Cdh13, Creb3, Itga2, Ntf3, Prkca, S1pr1]
GO:0050930	induction of positive chemotaxis	GO_BiologicalProcess-EBI-UniProt-GOA-ACAP-ARAP_08.05.2020_00h00	0.00527803	0.00952695	8.47353e-08	2.20423e-07	[5, 6, 7, 8]	Group254	23.5294	4	[Ager, Creb3, Ntf3, Prkca]
GO:0071677	positive regulation of mononuclear cell migration	GO_BiologicalProcess-EBI-UniProt-GOA-ACAP-ARAP_08.05.2020_00h00	0.000147952	0.000409144	8.47353e-08	2.20423e-07	[4, 5, 6, 7, 8, 9]	Group254	25	7	[Ager, App, Creb3, Lgals3, Pdgfd, S100a11, Serpine1]
GO:0015278	calcium-release channel activity	GO_BiologicalProcess-EBI-UniProt-GOA-ACAP-ARAP_08.05.2020_00h00	0.0310094	0.0460974	7.01294e-05	0.000116785	[5, 6, 7, 8, 9, 10, 11, 12, 13, 14, 15]	Group255	12.1951	5	[Gsto1, Hrc, Itpr2, Jph2, Selenon]
GO:0005219	ryanodine-sensitive calcium-release channel activity	GO_BiologicalProcess-EBI-UniProt-GOA-ACAP-ARAP_08.05.2020_00h00	0.0159911	0.0255314	7.01294e-05	0.000116785	[6, 7, 8, 9, 10, 11, 12, 13, 14, 15, 16]	Group255	17.3913	4	[Gsto1, Hrc, Jph2, Selenon]
GO:0010880	regulation of release of sequestered calcium ion into cytosol by sarcoplasmic reticulum	GO_BiologicalProcess-EBI-UniProt-GOA-ACAP-ARAP_08.05.2020_00h00	0.0213428	0.0330246	7.01294e-05	0.000116785	[5, 6, 7, 8, 9, 10, 11, 12, 13, 14, 15, 16, 17]	Group255	16	4	[Camk2d, Gsto1, Hrc, Nol3]
GO:0014808	release of sequestered calcium ion into cytosol by sarcoplasmic reticulum	GO_BiologicalProcess-EBI-UniProt-GOA-ACAP-ARAP_08.05.2020_00h00	0.0312093	0.046267	7.01294e-05	0.000116785	[6, 7, 8, 9, 10, 12, 13, 14, 15, 16]	Group255	14.2857	4	[Camk2d, Gsto1, Hrc, Nol3]
GO:0060314	regulation of ryanodine-sensitive calcium-release channel activity	GO_BiologicalProcess-EBI-UniProt-GOA-ACAP-ARAP_08.05.2020_00h00	0.00969333	0.0163988	7.01294e-05	0.000116785	[5, 6, 7, 8, 9, 10, 11, 12, 13, 14, 15, 16, 17]	Group255	20	4	[Gsto1, Hrc, Jph2, Selenon]
GO:2001257	regulation of cation channel activity	GO_BiologicalProcess-EBI-UniProt-GOA-ACAP-ARAP_08.05.2020_00h00	0.0161472	0.0257615	7.01294e-05	0.000116785	[6, 7, 8, 9, 10]	Group255	8.02139	15	[Adrb1, Ahnak, App, Dysf, Gsto1, Hrc, Itgb1, Jph2, Kcna1, Kcnc1, Mef2c, Prkg1, S100a1, Scn1b, Selenon]
GO:0005262	calcium channel activity	GO_BiologicalProcess-EBI-UniProt-GOA-ACAP-ARAP_08.05.2020_00h00	0.0226631	0.034818	7.01294e-05	0.000116785	[7, 8, 9, 10, 11]	Group255	7.69231	15	[Ahnak, Anxa2, Cacna1h, Dysf, Gsto1, Hrc, Itgav, Itpr2, Jph2, S100a1, Selenon, Slc24a3, Tmem37, Trpm6, Trpv2]
GO:0051279	regulation of release of sequestered calcium ion into cytosol	GO_BiologicalProcess-EBI-UniProt-GOA-ACAP-ARAP_08.05.2020_00h00	0.000144101	0.000401066	7.01294e-05	0.000116785	[4, 5, 6, 7, 8, 9, 10, 11, 12, 13, 14, 15]	Group255	14.2857	13	[Camk2d, Cemip, Cyba, Gpr39, Gsto1, Hrc, Itgb3, Jph2, Lyn, Nol3, Selenon, Tgfb2, Ubash3b]
GO:0061383	trabecula morphogenesis	GO_BiologicalProcess-EBI-UniProt-GOA-ACAP-ARAP_08.05.2020_00h00	2.78743e-05	9.37986e-05	5.26617e-09	1.59995e-08	[3, 4]	Group256	19.2982	11	[Adgrg6, Fbn2, Fhl2, Msx2, Nfatc1, Nkx2-5, Nog, S1pr1, Tgfb2, Tgfbr3, Wnt10b]
GO:0061384	heart trabecula morphogenesis	GO_BiologicalProcess-EBI-UniProt-GOA-ACAP-ARAP_08.05.2020_00h00	0.000267106	0.000699209	5.26617e-09	1.59995e-08	[4, 5]	Group256	20	8	[Adgrg6, Fhl2, Nfatc1, Nkx2-5, Nog, S1pr1, Tgfb2, Tgfbr3]
GO:0060343	trabecula formation	GO_BiologicalProcess-EBI-UniProt-GOA-ACAP-ARAP_08.05.2020_00h00	0.000115242	0.000329241	5.26617e-09	1.59995e-08	[3, 4, 5, 6, 7]	Group256	25.9259	7	[Adgrg6, Fbn2, Fhl2, Msx2, Nkx2-5, Tgfbr3, Wnt10b]
GO:0060037	pharyngeal system development	GO_BiologicalProcess-EBI-UniProt-GOA-ACAP-ARAP_08.05.2020_00h00	0.00643482	0.011377	5.26617e-09	1.59995e-08	[4, 5, 6, 7]	Group256	17.8571	5	[Gata3, Nkx2-5, Nog, Tbx1, Tgfb2]
GO:0003281	ventricular septum development	GO_BiologicalProcess-EBI-UniProt-GOA-ACAP-ARAP_08.05.2020_00h00	1.75186e-06	7.74335e-06	5.26617e-09	1.59995e-08	[4, 5, 7, 8, 9]	Group256	18.5185	15	[Ccn1, Fzd1, Gata3, Ltbp1, Nfatc1, Nkx2-5, Nog, Prox1, Robo2, Slit2, Tgfb2, Tgfbr2, Tgfbr3, Wnt11, Zfpm1]
GO:0060038	cardiac muscle cell proliferation	GO_BiologicalProcess-EBI-UniProt-GOA-ACAP-ARAP_08.05.2020_00h00	4.59925e-05	0.000145891	5.26617e-09	1.59995e-08	[4, 5, 6, 7, 8, 9]	Group256	18.3333	11	[Foxc1, Gata6, Mef2c, Meis1, Nkx2-5, Nog, Tbx2, Tbx20, Tgfb2, Tgfbr2, Tgfbr3]
GO:0060347	heart trabecula formation	GO_BiologicalProcess-EBI-UniProt-GOA-ACAP-ARAP_08.05.2020_00h00	0.00324311	0.00618513	5.26617e-09	1.59995e-08	[4, 5, 6, 7, 8, 9]	Group256	26.6667	4	[Adgrg6, Fhl2, Nkx2-5, Tgfbr3]
GO:0060412	ventricular septum morphogenesis	GO_BiologicalProcess-EBI-UniProt-GOA-ACAP-ARAP_08.05.2020_00h00	4.00514e-07	1.94137e-06	5.26617e-09	1.59995e-08	[4, 5, 6, 7, 8, 9, 10]	Group256	26.087	12	[Fzd1, Nfatc1, Nkx2-5, Nog, Prox1, Robo2, Slit2, Tgfb2, Tgfbr2, Tgfbr3, Wnt11, Zfpm1]
GO:0036363	transforming growth factor beta activation	GO_BiologicalProcess-EBI-UniProt-GOA-ACAP-ARAP_08.05.2020_00h00	1.63521e-05	5.80123e-05	0.000153717	0.000238052	[2, 4, 7]	Group257	55.5556	5	[Furin, Itgav, Lrrc32, Ltbp1, Ltbp3]
GO:0071604	transforming growth factor beta production	GO_BiologicalProcess-EBI-UniProt-GOA-ACAP-ARAP_08.05.2020_00h00	3.85782e-07	1.8784e-06	0.000153717	0.000238052	[3, 6]	Group257	28.9474	11	[Cd200, Furin, Gata6, Itgav, Lrrc32, Ltbp1, Ltbp3, Ptgs2, Tgfb2, Thbs1, Wnt11]
GO:0001818	negative regulation of cytokine production	GO_BiologicalProcess-EBI-UniProt-GOA-ACAP-ARAP_08.05.2020_00h00	0.00168729	0.00350963	0.000153717	0.000238052	[3, 4, 5, 6, 7]	Group257	8.48709	23	[Ager, Anxa1, Axl, Btn1a1, Cd200, Furin, Gata3, Gata6, Hdac7, Lrrc32, Pparg, Prnp, Rnf128, Serpinb1a, Tgfb2, Tgfb3, Thbs1, Tigit, Tinagl1, Tnfrsf1a, Vsir, Wnt11, Zfpm1]
GO:0032906	transforming growth factor beta2 production	GO_BiologicalProcess-EBI-UniProt-GOA-ACAP-ARAP_08.05.2020_00h00	0.00384055	0.00721609	0.000153717	0.000238052	[4, 7]	Group257	37.5	3	[Gata6, Tgfb2, Wnt11]
GO:0071634	regulation of transforming growth factor beta production	GO_BiologicalProcess-EBI-UniProt-GOA-ACAP-ARAP_08.05.2020_00h00	1.99678e-06	8.73641e-06	0.000153717	0.000238052	[4, 5, 6, 7]	Group257	27.7778	10	[Cd200, Furin, Gata6, Itgav, Lrrc32, Ltbp1, Ptgs2, Tgfb2, Thbs1, Wnt11]
GO:1901388	regulation of transforming growth factor beta activation	GO_BiologicalProcess-EBI-UniProt-GOA-ACAP-ARAP_08.05.2020_00h00	0.000109796	0.000315775	0.000153717	0.000238052	[3, 5, 6, 7, 8]	Group257	57.1429	4	[Furin, Itgav, Lrrc32, Ltbp1]
GO:0071636	positive regulation of transforming growth factor beta production	GO_BiologicalProcess-EBI-UniProt-GOA-ACAP-ARAP_08.05.2020_00h00	0.000802634	0.00183788	0.000153717	0.000238052	[4, 5, 6, 7, 8]	Group257	27.7778	5	[Cd200, Furin, Ptgs2, Thbs1, Wnt11]
GO:0032909	regulation of transforming growth factor beta2 production	GO_BiologicalProcess-EBI-UniProt-GOA-ACAP-ARAP_08.05.2020_00h00	0.00384055	0.00721609	0.000153717	0.000238052	[5, 6, 7, 8]	Group257	37.5	3	[Gata6, Tgfb2, Wnt11]
GO:0003013	circulatory system process	GO_BiologicalProcess-EBI-UniProt-GOA-ACAP-ARAP_08.05.2020_00h00	8.11601e-15	1.19906e-13	9.95734e-15	5.91496e-14	[3]	Group258	12.3845	67	[Abat, Acta2, Actc1, Adm, Adora1, Adra1b, Adra2b, Adrb1, Ager, App, Atp2a1, Bin1, Bmp6, C3ar1, Cacna1h, Camk2d, Camk2n1, Ccn2, Cdh5, Chrm3, Corin, Cyba, Cyp4f18, Dmpk, Dusp5, Edn1, Egfr, Emp2, Fli1, Foxc1, Hbegf, Hrc, Htr1d, Ier3, Itga1, Jak2, Kcnd3, Lrp1, Mgll, Mrvi1, Mybpc3, Myh7, Ncald, Nkx2-5, Nppb, Nr2f2, Pcsk5, Pparg, Prkca, Prkg1, Ptgs2, Ptprm, Rasl10b, S100a1, Scn1b, Scn4b, Slit2, Svep1, …
GO:0003014	renal system process	GO_BiologicalProcess-EBI-UniProt-GOA-ACAP-ARAP_08.05.2020_00h00	0.00224975	0.00448909	9.95734e-15	5.91496e-14	[3]	Group258	10.7438	13	[Adm, Adora1, Adrb1, Corin, Cyba, Edn1, Emp2, Gsn, Itga3, Mcam, Myo1e, Nppb, Pcsk5]
GO:0008015	blood circulation	GO_BiologicalProcess-EBI-UniProt-GOA-ACAP-ARAP_08.05.2020_00h00	1.92337e-14	2.7658e-13	9.95734e-15	5.91496e-14	[4]	Group258	12.4046	65	[Abat, Acta2, Actc1, Adm, Adora1, Adra1b, Adra2b, Adrb1, Ager, App, Atp2a1, Bin1, Bmp6, C3ar1, Cacna1h, Camk2d, Camk2n1, Ccn2, Cdh5, Chrm3, Corin, Cyba, Cyp4f18, Dmpk, Dusp5, Edn1, Egfr, Emp2, Fli1, Foxc1, Hbegf, Hrc, Htr1d, Ier3, Itga1, Jak2, Kcnd3, Mgll, Mrvi1, Mybpc3, Myh7, Ncald, Nkx2-5, Nppb, Nr2f2, Pcsk5, Pparg, Prkca, Prkg1, Ptgs2, Ptprm, Rasl10b, S100a1, Scn1b, Scn4b, Slit2, Tbx2, Tbx20, …
GO:0008217	regulation of blood pressure	GO_BiologicalProcess-EBI-UniProt-GOA-ACAP-ARAP_08.05.2020_00h00	1.84526e-05	6.44049e-05	9.95734e-15	5.91496e-14	[3, 5]	Group258	11.2676	24	[Abat, Acta2, Adm, Adora1, Adra1b, Adra2b, Adrb1, C3ar1, Camk2n1, Corin, Cyba, Cyp4f18, Edn1, Emp2, Ier3, Ncald, Nppb, Nr2f2, Pcsk5, Pparg, Ptgs2, Rasl10b, Tpm1, Uts2b]
GO:0098801	regulation of renal system process	GO_BiologicalProcess-EBI-UniProt-GOA-ACAP-ARAP_08.05.2020_00h00	0.00199068	0.00403941	9.95734e-15	5.91496e-14	[4, 5]	Group258	16.6667	7	[Adora1, Adrb1, Corin, Cyba, Edn1, Emp2, Nppb]
GO:0003073	regulation of systemic arterial blood pressure	GO_BiologicalProcess-EBI-UniProt-GOA-ACAP-ARAP_08.05.2020_00h00	0.000144982	0.000402478	9.95734e-15	5.91496e-14	[4, 6]	Group258	12.4031	16	[Adm, Adora1, Adra1b, Adrb1, Camk2n1, Corin, Cyba, Edn1, Emp2, Ier3, Ncald, Nppb, Nr2f2, Pcsk5, Rasl10b, Tpm1]
GO:0045777	positive regulation of blood pressure	GO_BiologicalProcess-EBI-UniProt-GOA-ACAP-ARAP_08.05.2020_00h00	0.00373877	0.00704325	9.95734e-15	5.91496e-14	[4, 6]	Group258	13.5593	8	[Adora1, Adra1b, Adra2b, Adrb1, Camk2n1, Cyba, Nr2f2, Tpm1]
GO:0003044	regulation of systemic arterial blood pressure mediated by a chemical signal	GO_BiologicalProcess-EBI-UniProt-GOA-ACAP-ARAP_08.05.2020_00h00	0.00335637	0.00639549	9.95734e-15	5.91496e-14	[5, 7]	Group258	13.7931	8	[Adra1b, Adrb1, Corin, Cyba, Edn1, Pcsk5, Rasl10b, Tpm1]
GO:0034097	response to cytokine	GO_BiologicalProcess-EBI-UniProt-GOA-ACAP-ARAP_08.05.2020_00h00	4.35866e-05	0.000138872	4.35866e-05	7.60854e-05	[4]	Group259	7.06244	69	[Adam10, Adam9, Adamts12, Aldh1a1, Ankrd1, Anxa1, App, Asah2, Axl, Capn2, Cd47, Cntfr, Col3a1, Csf1, Csf1r, Cyba, Dcst1, Ecm1, Edn1, F3, Fas, Fos, Fosl1, Foxa2, Foxc1, Foxf1, Gata3, Gfra2, Gsn, Hyal1, Ifi202b, Il10rb, Il1r1, Ilk, Irf7, Jak2, Krt18, Krt8, Lox, Nfil3, Nol3, Npnt, Npr2, Osmr, Pparg, Ppbp, Prkca, Ptges, Ptgs2, Rab11fip5, Ripor1, Serpina3n, Serpine1, Slit2, Sox17, Sox9, Sparc, Sphk1, …
GO:0060759	regulation of response to cytokine stimulus	GO_BiologicalProcess-EBI-UniProt-GOA-ACAP-ARAP_08.05.2020_00h00	0.0187731	0.0294285	4.35866e-05	7.60854e-05	[3, 4, 5]	Group259	8.87097	11	[Axl, Csf1, Dcst1, Ecm1, Il1r1, Irf7, Nol3, Pparg, Slit2, Sphk1, Tinagl1]
GO:0019221	cytokine-mediated signaling pathway	GO_BiologicalProcess-EBI-UniProt-GOA-ACAP-ARAP_08.05.2020_00h00	0.0248882	0.0377524	4.35866e-05	7.60854e-05	[4, 5, 6]	Group259	6.47482	27	[Axl, Cntfr, Csf1, Csf1r, Dcst1, Ecm1, F3, Fas, Foxc1, Gfra2, Il10rb, Il1r1, Ilk, Irf7, Jak2, Krt18, Krt8, Nol3, Osmr, Pparg, Ppbp, Slit2, Sphk1, Tinagl1, Tnfrsf1a, Tnfrsf23, Traf5]
GO:0034612	response to tumor necrosis factor	GO_BiologicalProcess-EBI-UniProt-GOA-ACAP-ARAP_08.05.2020_00h00	0.000639062	0.00150816	4.35866e-05	7.60854e-05	[5]	Group259	9.50226	21	[Adam10, Adam9, Adamts12, Ankrd1, Cyba, Edn1, Fas, Gata3, Hyal1, Ilk, Jak2, Krt18, Krt8, Nol3, Npnt, Ptgs2, Sphk1, Thbs1, Tnfrsf1a, Tnfrsf23, Traf5]
GO:0071345	cellular response to cytokine stimulus	GO_BiologicalProcess-EBI-UniProt-GOA-ACAP-ARAP_08.05.2020_00h00	0.00522388	0.00944502	4.35866e-05	7.60854e-05	[5]	Group259	6.22066	53	[Adamts12, Ankrd1, Asah2, Axl, Capn2, Cd47, Cntfr, Csf1, Csf1r, Cyba, Dcst1, Ecm1, Edn1, F3, Fas, Foxc1, Foxf1, Gata3, Gfra2, Gsn, Hyal1, Ifi202b, Il10rb, Il1r1, Ilk, Irf7, Jak2, Krt18, Krt8, Lox, Nfil3, Nol3, Npnt, Npr2, Osmr, Pparg, Ppbp, Rab11fip5, Ripor1, Serpine1, Slit2, Sox17, Sox9, Sphk1, Sting1, Stx11, Thbs1, Tinagl1, Tnfrsf1a, Tnfrsf23, Traf5, Vim, Zyx]
GO:0001959	regulation of cytokine-mediated signaling pathway	GO_BiologicalProcess-EBI-UniProt-GOA-ACAP-ARAP_08.05.2020_00h00	0.0104946	0.017548	4.35866e-05	7.60854e-05	[4, 5, 6, 7]	Group259	9.64912	11	[Axl, Csf1, Dcst1, Ecm1, Il1r1, Irf7, Nol3, Pparg, Slit2, Sphk1, Tinagl1]
GO:0033209	tumor necrosis factor-mediated signaling pathway	GO_BiologicalProcess-EBI-UniProt-GOA-ACAP-ARAP_08.05.2020_00h00	0.00114896	0.00251861	4.35866e-05	7.60854e-05	[5, 6, 7]	Group259	13.6986	10	[Fas, Ilk, Jak2, Krt18, Krt8, Nol3, Sphk1, Tnfrsf1a, Tnfrsf23, Traf5]
GO:0071356	cellular response to tumor necrosis factor	GO_BiologicalProcess-EBI-UniProt-GOA-ACAP-ARAP_08.05.2020_00h00	0.00274864	0.00533647	4.35866e-05	7.60854e-05	[6]	Group259	9	18	[Adamts12, Ankrd1, Cyba, Edn1, Fas, Gata3, Hyal1, Ilk, Jak2, Krt18, Krt8, Nol3, Npnt, Sphk1, Thbs1, Tnfrsf1a, Tnfrsf23, Traf5]
GO:0021510	spinal cord development	GO_BiologicalProcess-EBI-UniProt-GOA-ACAP-ARAP_08.05.2020_00h00	1.44839e-05	5.18105e-05	1.46923e-09	4.83268e-09	[4, 5, 6, 7]	Group260	14.2857	17	[Daam2, Gata2, Gdf11, Gdpd5, Gsx1, Hoxb8, Hoxc10, Isl2, Lbx1, Lhx4, Lhx5, Nog, Pax3, Robo2, Sox6, Tbx20, Zic1]
GO:0021516	dorsal spinal cord development	GO_BiologicalProcess-EBI-UniProt-GOA-ACAP-ARAP_08.05.2020_00h00	0.000200327	0.000538113	1.46923e-09	4.83268e-09	[3, 5, 6, 7, 8]	Group260	28.5714	6	[Daam2, Gsx1, Hoxb8, Lbx1, Lhx5, Pax3]
GO:0021517	ventral spinal cord development	GO_BiologicalProcess-EBI-UniProt-GOA-ACAP-ARAP_08.05.2020_00h00	0.00922782	0.0156481	1.46923e-09	4.83268e-09	[3, 5, 6, 7, 8]	Group260	12.7273	7	[Gata2, Gdpd5, Hoxc10, Isl2, Lbx1, Lhx4, Tbx20]
GO:0021515	cell differentiation in spinal cord	GO_BiologicalProcess-EBI-UniProt-GOA-ACAP-ARAP_08.05.2020_00h00	5.39413e-05	0.000167653	1.46923e-09	4.83268e-09	[4, 5, 6, 7, 8]	Group260	18.0328	11	[Gata2, Gdpd5, Gsx1, Hoxc10, Isl2, Lbx1, Lhx4, Lhx5, Pax3, Sox6, Tbx20]
GO:0048663	neuron fate commitment	GO_BiologicalProcess-EBI-UniProt-GOA-ACAP-ARAP_08.05.2020_00h00	0.000141944	0.000396085	1.46923e-09	4.83268e-09	[4, 5, 7, 8, 9]	Group260	15.1899	12	[Dlx2, Foxa2, Gata2, Gsx1, Hoxc10, Isl2, Lbx1, Pax3, Prrx1, Runx1, Satb2, Tgfb2]
GO:0021522	spinal cord motor neuron differentiation	GO_BiologicalProcess-EBI-UniProt-GOA-ACAP-ARAP_08.05.2020_00h00	0.00544925	0.00979502	1.46923e-09	4.83268e-09	[4, 5, 6, 7, 8, 9, 10]	Group260	15.7895	6	[Gdpd5, Hoxc10, Isl2, Lbx1, Lhx4, Tbx20]
GO:0021527	spinal cord association neuron differentiation	GO_BiologicalProcess-EBI-UniProt-GOA-ACAP-ARAP_08.05.2020_00h00	0.00246188	0.00485399	1.46923e-09	4.83268e-09	[4, 5, 6, 7, 8, 9, 10]	Group260	28.5714	4	[Gsx1, Lbx1, Lhx5, Pax3]
GO:0021953	central nervous system neuron differentiation	GO_BiologicalProcess-EBI-UniProt-GOA-ACAP-ARAP_08.05.2020_00h00	8.03615e-08	4.6101e-07	1.46923e-09	4.83268e-09	[5, 6, 7, 8, 9]	Group260	12.987	30	[Arhgef28, B2m, Cdh11, Cntn2, Csf1r, Dkk1, Dlx2, Gata2, Gdpd5, Gsx1, Hoxa1, Hoxc10, Isl2, Lbx1, Lhx4, Lhx5, Lmx1b, Nfix, Nr4a2, Nrp1, Pax3, Prkca, Prox1, Robo2, Satb2, Scn1b, Slit2, Tbx20, Wnt7a, Zeb2]
GO:0016043	cellular component organization	GO_BiologicalProcess-EBI-UniProt-GOA-ACAP-ARAP_08.05.2020_00h00	4.18087e-12	4.72154e-11	5.77283e-12	2.44424e-11	[3]	Group261	5.8624	363	[Ablim1, Ache, Acta1, Actc1, Adam10, Adam15, Adam8, Adam9, Adamtsl4, Adgrg6, Adm, Adrb1, Aebp1, Afap1, Aff2, Ager, Akap5, Alcam, Aldh1a1, Aldh1a3, Ank1, Ankrd1, Ano3, Ano4, Anxa1, Anxa2, Apc2, App, Arhgef28, Arpin, Atp2a1, Axl, B2m, BC034090, Bahd1, Baiap2l1, Baiap3, Bdnf, Bin1, Bmp6, Brdt, C3, Cadps, Cald1, Camk2a, Capn2, Capn6, Cavin3, Cbx4, Cbx8, Ccdc68, Ccn1, Ccn2, Cd28, Cd47, Cd63, Cdc42ep1,…
GO:0044087	regulation of cellular component biogenesis	GO_BiologicalProcess-EBI-UniProt-GOA-ACAP-ARAP_08.05.2020_00h00	0.00491013	0.00893768	5.77283e-12	2.44424e-11	[3, 4]	Group261	6.04878	62	[App, Arpin, Baiap2l1, Bdnf, Bin1, Ccn1, Ccn2, Cd47, Cdc42ep1, Cdh5, Cep295nl, Clstn2, Col16a1, Cryab, Dkk1, Edn1, Efna5, Eps8l2, Farp1, Farp2, Fas, Fes, Fzd1, Gpc4, Gpc6, Gsn, Hyal1, Kirrel, Lcp1, Lgals3, Limch1, Lmod1, Lmod3, Lrp1, Mapre3, Mef2c, Nol3, Nptx1, Nrp1, Ntng2, Palld, Pcsk5, Phldb2, Pld1, Prkca, Prox1, Rapgef3, Rhoc, S1pr1, Slit2, Sorbs3, Sox9, Sphk1, Synpo, Synpo2l, Tbx20, Tgfb3, Tm…
GO:0051128	regulation of cellular component organization	GO_BiologicalProcess-EBI-UniProt-GOA-ACAP-ARAP_08.05.2020_00h00	1.82266e-07	9.47342e-07	5.77283e-12	2.44424e-11	[3, 4]	Group261	6.36968	163	[Ache, Adam10, Adam15, Adam9, Adrb1, Aebp1, Afap1, Ager, Akap5, Ank1, Ankrd1, Anxa1, Anxa2, Apc2, App, Arpin, Axl, B2m, Baiap2l1, Bdnf, Bin1, Bmp6, C3, Capn2, Capn6, Ccn2, Cd28, Cd47, Cd63, Cdc42ep1, Cdh13, Cdh2, Cdh5, Cdkn1a, Cdkn2a, Cep295nl, Clstn2, Cntn1, Cntn2, Col16a1, Corin, Creb3, Creb3l2, Cryab, Csf1r, Cyba, Dab2, Dcn, Dkk1, Dmpk, Edn1, Efna5, Egfr, Ehd2, Eps8l2, Farp1, Farp2, Fas, Fbln5…
GO:0022607	cellular component assembly	GO_BiologicalProcess-EBI-UniProt-GOA-ACAP-ARAP_08.05.2020_00h00	0.00523105	0.00945006	5.77283e-12	2.44424e-11	[4]	Group261	5.28777	147	[Ablim1, Ache, Acta1, Actc1, Adam10, Aldh1a1, Aldh1a3, Anxa2, App, Arpin, B2m, Bahd1, Baiap2l1, Bdnf, Bin1, Cadps, Cald1, Ccn2, Cd47, Cdc42ep1, Cdh11, Cdh13, Cdh2, Cdh5, Cdh6, Cdkn2a, Cep295nl, Cfap157, Cfap44, Cldn23, Clstn2, Cntnap1, Col16a1, Corin, Crtc3, Cryab, Csrp1, Ctnnd2, Ctsd, Cyba, Dab2, Dkk1, Dmkn, Edn1, Efemp2, Efna5, Ehd2, Emp1, Emp2, Emp3, Eps8l2, Farp1, Farp2, Fas, Fbln5, Fes, Fgd3…
GO:0097435	supramolecular fiber organization	GO_BiologicalProcess-EBI-UniProt-GOA-ACAP-ARAP_08.05.2020_00h00	2.43554e-19	6.56683e-18	5.77283e-12	2.44424e-11	[4]	Group261	12.1984	91	[Acta1, Actc1, Aebp1, Anxa2, Apc2, App, Arpin, B2m, Baiap2l1, Bin1, Cald1, Ccn2, Cd47, Cdc42ep1, Cdh5, Cdkn2a, Col11a1, Col3a1, Col5a2, Coro6, Cryab, Csrp1, Cyp1b1, Des, Edn1, Efemp2, Emp2, Fbln5, Fes, Fhdc1, Fignl2, Foxc1, Gsn, Ilk, Itgb1, Katnal1, Kirrel, Krt20, Krt8, Lcp1, Limch1, Lmod1, Lmod3, Lmx1b, Lox, Loxl2, Loxl4, Ltbp2, Ltbp3, Mapre3, Mef2c, Mical2, Mybpc3, Myh11, Myo1e, Nebl, Nedd9, Nk…
GO:0030036	actin cytoskeleton organization	GO_BiologicalProcess-EBI-UniProt-GOA-ACAP-ARAP_08.05.2020_00h00	1.14956e-14	1.66416e-13	5.77283e-12	2.44424e-11	[3, 6]	Group261	11.0497	80	[Acta1, Actc1, Anxa1, Arpin, Baiap2l1, Bin1, Cald1, Cavin3, Ccn2, Cd47, Cdc42ep1, Cnn1, Coro6, Csf1r, Csrp1, Daam2, Edn1, Efna5, Ehbp1l1, Ehd2, Emp2, Farp1, Farp2, Fes, Fhdc1, Gsn, Ilk, Itgb1, Itgb3, Kirrel, Krt8, Lcp1, Limch1, Lmod1, Lmod3, Lrp1, Mef2c, Mical2, Micall1, Mybpc3, Myh11, Myo1e, Nebl, Nedd9, Nkx2-5, Nrk, Nrp1, Ntf3, Pakap, Palld, Parva, Pdgfra, Pdlim2, Phldb2, Plekhh2, Pmp22, Prox1,…
GO:0007010	cytoskeleton organization	GO_BiologicalProcess-EBI-UniProt-GOA-ACAP-ARAP_08.05.2020_00h00	7.72434e-10	6.45791e-09	5.77283e-12	2.44424e-11	[5]	Group261	7.8114	111	[Ablim1, Acta1, Actc1, Afap1, Anxa1, Apc2, Arhgef28, Arpin, BC034090, Baiap2l1, Bin1, Cald1, Capn2, Capn6, Cavin3, Ccdc68, Ccn2, Cd47, Cdc42ep1, Cdh5, Cep295nl, Cfap157, Cfap44, Cnn1, Cntn2, Cntnap1, Coro6, Cryab, Csf1r, Csrp1, Daam2, Des, Edn1, Efna5, Ehbp1l1, Ehd2, Emp2, Farp1, Farp2, Fes, Fgd3, Fhdc1, Fignl2, Gsn, Ilk, Itgb1, Itgb3, Katnal1, Kirrel, Krt18, Krt20, Krt8, Lcp1, Limch1, Lmna, Lmod…
GO:0034329	cell junction assembly	GO_BiologicalProcess-EBI-UniProt-GOA-ACAP-ARAP_08.05.2020_00h00	1.01083e-07	5.54797e-07	5.77283e-12	2.44424e-11	[5]	Group261	10.181	45	[Ache, App, Bdnf, Cdh11, Cdh13, Cdh2, Cdh5, Cdh6, Cldn23, Clstn2, Cntnap1, Col16a1, Corin, Ctnnd2, Dkk1, Efna5, Farp1, Fzd1, Gpc4, Gpc6, Hdac7, Itga2, Itgav, Itgb1, Itgb3, Limch1, Lrp1, Lrp4, Mef2c, Npas4, Nptx1, Nrp1, Ntng2, Phldb2, Plxnd1, Pmp22, Prkca, Rhoc, Sorbs1, Ston1, Tln1, Tns1, Wnt11, Wnt7a, Zfp703]
GO:0050772	positive regulation of axonogenesis	GO_BiologicalProcess-EBI-UniProt-GOA-ACAP-ARAP_08.05.2020_00h00	0.00210632	0.00424214	5.02642e-09	1.53886e-08	[6, 7, 8, 9, 10, 11, 12, 13, 14]	Group262	11.3208	12	[Ache, Bdnf, Efna5, Ilk, Lrp1, Nrp1, Plxnd1, Robo2, Shox2, Tnfrsf12a, Trpv2, Zeb2]
GO:0045927	positive regulation of growth	GO_BiologicalProcess-EBI-UniProt-GOA-ACAP-ARAP_08.05.2020_00h00	2.15034e-05	7.39757e-05	5.02642e-09	1.53886e-08	[2, 3, 4]	Group262	9.77918	31	[Adam10, Adrb1, Bdnf, C3, Csf1, Cyba, Dio3, Edn1, Efna5, Egfr, Gata6, Gpr21, Hbegf, Hlx, Hyal1, Igf2, Ilk, Lrp1, Mef2c, Nrp1, Prox1, Serpine1, Sphk1, Tbx2, Tbx20, Tgfb2, Tgfbr2, Tgfbr3, Tnfrsf12a, Trpv2, Tshr]
GO:0001558	regulation of cell growth	GO_BiologicalProcess-EBI-UniProt-GOA-ACAP-ARAP_08.05.2020_00h00	8.55981e-06	3.25062e-05	5.02642e-09	1.53886e-08	[3, 4, 5]	Group262	9.09091	40	[Adam10, Adam15, Adrb1, Bdnf, Cdkn1a, Cdkn2a, Creb3, Cryab, Cyba, Dab2, Edn1, Efna5, Egfr, Fbln5, Hbegf, Hyal1, Igfbp4, Igfbp5, Igfbp7, Ilk, Lrp1, Mgll, Myocd, Nppb, Nrp1, Pparg, Sema3b, Sema3c, Sema3d, Sema3f, Sema6d, Slit2, Smarca2, Sox17, Sphk1, Tgfb2, Tnfrsf12a, Trpv2, Ulk2, Wnt11]
GO:0048639	positive regulation of developmental growth	GO_BiologicalProcess-EBI-UniProt-GOA-ACAP-ARAP_08.05.2020_00h00	5.22576e-05	0.000163362	5.02642e-09	1.53886e-08	[3, 4, 5]	Group262	10.5727	24	[Adrb1, Bdnf, C3, Csf1, Dio3, Edn1, Efna5, Gata6, Gpr21, Hlx, Igf2, Ilk, Lrp1, Mef2c, Nrp1, Prox1, Serpine1, Tbx2, Tbx20, Tgfbr2, Tgfbr3, Tnfrsf12a, Trpv2, Tshr]
GO:0030307	positive regulation of cell growth	GO_BiologicalProcess-EBI-UniProt-GOA-ACAP-ARAP_08.05.2020_00h00	0.0118924	0.0195518	5.02642e-09	1.53886e-08	[3, 4, 5, 6]	Group262	8.12183	16	[Adam10, Adrb1, Bdnf, Cyba, Edn1, Efna5, Egfr, Hbegf, Hyal1, Ilk, Lrp1, Nrp1, Sphk1, Tgfb2, Tnfrsf12a, Trpv2]
GO:0008361	regulation of cell size	GO_BiologicalProcess-EBI-UniProt-GOA-ACAP-ARAP_08.05.2020_00h00	0.00337682	0.00642877	5.02642e-09	1.53886e-08	[5]	Group262	8.63636	19	[Bdnf, Edn1, Efna5, Ilk, Lrp1, Mgll, Nrp1, Prr16, Rapgef3, Sct, Sema3b, Sema3c, Sema3d, Sema3f, Sema6d, Slit2, Tnfrsf12a, Trpv2, Ulk2]
GO:0061387	regulation of extent of cell growth	GO_BiologicalProcess-EBI-UniProt-GOA-ACAP-ARAP_08.05.2020_00h00	0.000508364	0.00124043	5.02642e-09	1.53886e-08	[4, 5, 6]	Group262	11.5385	15	[Bdnf, Efna5, Ilk, Lrp1, Mgll, Nrp1, Sema3b, Sema3c, Sema3d, Sema3f, Sema6d, Slit2, Tnfrsf12a, Trpv2, Ulk2]
GO:0030516	regulation of axon extension	GO_BiologicalProcess-EBI-UniProt-GOA-ACAP-ARAP_08.05.2020_00h00	0.00153635	0.00322992	5.02642e-09	1.53886e-08	[4, 5, 6, 7, 8, 9, 10, 11, 12, 13, 14]	Group262	11.2069	13	[Bdnf, Ilk, Lrp1, Mgll, Nrp1, Sema3b, Sema3c, Sema3d, Sema3f, Sema6d, Slit2, Tnfrsf12a, Trpv2]
GO:0061517	macrophage proliferation	GO_BiologicalProcess-EBI-UniProt-GOA-ACAP-ARAP_08.05.2020_00h00	0.00384055	0.00721609	4.46895e-05	7.76699e-05	[4]	Group263	37.5	3	[Csf1, Csf1r, Il34]
GO:0014009	glial cell proliferation	GO_BiologicalProcess-EBI-UniProt-GOA-ACAP-ARAP_08.05.2020_00h00	0.00132144	0.00283898	4.46895e-05	7.76699e-05	[3, 6, 7, 8]	Group263	14.5161	9	[Atxn1, Cdkn2b, Csf1, Csf1r, Fas, Il34, Lyn, Pmp22, Vim]
GO:0061518	microglial cell proliferation	GO_BiologicalProcess-EBI-UniProt-GOA-ACAP-ARAP_08.05.2020_00h00	0.00384055	0.00721609	4.46895e-05	7.76699e-05	[4, 5, 7, 8, 9]	Group263	37.5	3	[Csf1, Csf1r, Il34]
GO:0036135	Schwann cell migration	GO_BiologicalProcess-EBI-UniProt-GOA-ACAP-ARAP_08.05.2020_00h00	0.000368619	0.000932134	4.46895e-05	7.76699e-05	[5, 6, 7, 8, 9]	Group263	44.4444	4	[Fas, Lrp1, Pmp22, Vim]
GO:0060251	regulation of glial cell proliferation	GO_BiologicalProcess-EBI-UniProt-GOA-ACAP-ARAP_08.05.2020_00h00	0.00795536	0.0137278	4.46895e-05	7.76699e-05	[4, 5, 7, 8, 9, 10]	Group263	14.6341	6	[Atxn1, Cdkn2b, Fas, Lyn, Pmp22, Vim]
GO:0014013	regulation of gliogenesis	GO_BiologicalProcess-EBI-UniProt-GOA-ACAP-ARAP_08.05.2020_00h00	3.86661e-05	0.000125796	4.46895e-05	7.76699e-05	[6, 7, 8, 9]	Group263	12.3377	19	[Atxn1, Bin1, Bmp2, Cdh2, Cdkn2b, Clcf1, Cntn2, Csf1, Daam2, Dlx2, Fas, Il34, Lrp1, Lyn, Nog, Ntf3, Pmp22, Pparg, Vim]
GO:0014015	positive regulation of gliogenesis	GO_BiologicalProcess-EBI-UniProt-GOA-ACAP-ARAP_08.05.2020_00h00	0.000544481	0.00131077	4.46895e-05	7.76699e-05	[5, 6, 7, 8, 9, 10]	Group263	13.1868	12	[Atxn1, Bin1, Bmp2, Clcf1, Csf1, Il34, Lrp1, Lyn, Nog, Ntf3, Pparg, Vim]
GO:1903975	regulation of glial cell migration	GO_BiologicalProcess-EBI-UniProt-GOA-ACAP-ARAP_08.05.2020_00h00	0.0136681	0.0221837	4.46895e-05	7.76699e-05	[5, 6, 7, 8, 9, 10]	Group263	18.1818	4	[Csf1, Fas, Lrp1, Vim]
GO:1900147	regulation of Schwann cell migration	GO_BiologicalProcess-EBI-UniProt-GOA-ACAP-ARAP_08.05.2020_00h00	0.00384055	0.00721609	4.46895e-05	7.76699e-05	[6, 7, 8, 9, 10, 11]	Group263	37.5	3	[Fas, Lrp1, Vim]
GO:0010042	response to manganese ion	GO_BiologicalProcess-EBI-UniProt-GOA-ACAP-ARAP_08.05.2020_00h00	0.0213428	0.0330246	0.00113775	0.001475	[5]	Group264	16	4	[Adam9, App, Ptgs2, Tinagl1]
GO:0033619	membrane protein proteolysis	GO_BiologicalProcess-EBI-UniProt-GOA-ACAP-ARAP_08.05.2020_00h00	0.00268296	0.00522305	0.00113775	0.001475	[5, 6]	Group264	14.2857	8	[Adam10, Adam8, Adam9, App, Bace2, Snx33, Timp2, Timp3]
GO:0006509	membrane protein ectodomain proteolysis	GO_BiologicalProcess-EBI-UniProt-GOA-ACAP-ARAP_08.05.2020_00h00	0.000449079	0.00111213	0.00113775	0.001475	[6, 7]	Group264	18.6047	8	[Adam10, Adam8, Adam9, App, Bace2, Snx33, Timp2, Timp3]
GO:0051043	regulation of membrane protein ectodomain proteolysis	GO_BiologicalProcess-EBI-UniProt-GOA-ACAP-ARAP_08.05.2020_00h00	0.000346028	0.000881208	0.00113775	0.001475	[5, 6, 7, 8]	Group264	26.087	6	[Adam8, Adam9, App, Snx33, Timp2, Timp3]
GO:2000403	positive regulation of lymphocyte migration	GO_BiologicalProcess-EBI-UniProt-GOA-ACAP-ARAP_08.05.2020_00h00	0.0339905	0.0499098	0.00113775	0.001475	[4, 5, 6, 7, 8, 9]	Group264	11.9048	5	[Adam10, Adam8, App, Cd99l2, Itgb3]
GO:0051044	positive regulation of membrane protein ectodomain proteolysis	GO_BiologicalProcess-EBI-UniProt-GOA-ACAP-ARAP_08.05.2020_00h00	0.00417754	0.00777477	0.00113775	0.001475	[5, 6, 7, 8, 9]	Group264	25	4	[Adam8, Adam9, App, Snx33]
GO:1905048	regulation of metallopeptidase activity	GO_BiologicalProcess-EBI-UniProt-GOA-ACAP-ARAP_08.05.2020_00h00	0.0296727	0.0443856	0.00113775	0.001475	[6, 7, 8, 9]	Group264	18.75	3	[Mbp, Timp2, Timp3]
GO:2000406	positive regulation of T cell migration	GO_BiologicalProcess-EBI-UniProt-GOA-ACAP-ARAP_08.05.2020_00h00	0.0165852	0.0264212	0.00113775	0.001475	[5, 6, 7, 8, 9, 10]	Group264	14.2857	5	[Adam10, Adam8, App, Cd99l2, Itgb3]
GO:0004222	metalloendopeptidase activity	GO_BiologicalProcess-EBI-UniProt-GOA-ACAP-ARAP_08.05.2020_00h00	0.000757515	0.00174011	0.00113775	0.001475	[8, 9]	Group264	11.1111	15	[Adam10, Adam12, Adam15, Adam8, Adam9, Adamts12, Adamts4, Adamts5, Bmp1, Lxn, Mbp, Mmp23, Timp2, Timp3, Wfikkn1]
GO:1902742	apoptotic process involved in development	GO_BiologicalProcess-EBI-UniProt-GOA-ACAP-ARAP_08.05.2020_00h00	1.05774e-07	5.77608e-07	1.60311e-09	5.22982e-09	[3, 5]	Group265	26.5306	13	[Ccn1, Cdkn2a, Cryab, Foxc1, Hand2, Megf10, Nkx2-5, Robo2, Six3, Slit2, Tgfb2, Tgfbr3, Tnfrsf1a]
GO:0060561	apoptotic process involved in morphogenesis	GO_BiologicalProcess-EBI-UniProt-GOA-ACAP-ARAP_08.05.2020_00h00	1.30735e-05	4.7554e-05	1.60311e-09	5.22982e-09	[3, 4, 6]	Group265	25.7143	9	[Ccn1, Cdkn2a, Cryab, Foxc1, Hand2, Nkx2-5, Tgfb2, Tgfbr3, Tnfrsf1a]
GO:1904748	regulation of apoptotic process involved in development	GO_BiologicalProcess-EBI-UniProt-GOA-ACAP-ARAP_08.05.2020_00h00	0.00105076	0.00233177	1.60311e-09	5.22982e-09	[3, 4, 6, 7]	Group265	26.3158	5	[Cdkn2a, Foxc1, Tgfb2, Tgfbr3, Tnfrsf1a]
GO:0110111	negative regulation of animal organ morphogenesis	GO_BiologicalProcess-EBI-UniProt-GOA-ACAP-ARAP_08.05.2020_00h00	0.000319406	0.000821167	1.60311e-09	5.22982e-09	[3, 4, 5, 6, 7, 8]	Group265	19.5122	8	[Cdkn2a, Dio3, Foxc1, Gata3, Lims2, Nog, Tbx2, Tgfb2]
GO:0003278	apoptotic process involved in heart morphogenesis	GO_BiologicalProcess-EBI-UniProt-GOA-ACAP-ARAP_08.05.2020_00h00	2.93137e-06	1.23737e-05	1.60311e-09	5.22982e-09	[4, 5, 6, 7, 8]	Group265	71.4286	5	[Ccn1, Foxc1, Hand2, Nkx2-5, Tgfb2]
GO:1902337	regulation of apoptotic process involved in morphogenesis	GO_BiologicalProcess-EBI-UniProt-GOA-ACAP-ARAP_08.05.2020_00h00	0.000802634	0.00183788	1.60311e-09	5.22982e-09	[4, 5, 7, 8]	Group265	27.7778	5	[Cdkn2a, Foxc1, Tgfb2, Tgfbr3, Tnfrsf1a]
GO:0003281	ventricular septum development	GO_BiologicalProcess-EBI-UniProt-GOA-ACAP-ARAP_08.05.2020_00h00	1.75186e-06	7.74335e-06	1.60311e-09	5.22982e-09	[4, 5, 7, 8, 9]	Group265	18.5185	15	[Ccn1, Fzd1, Gata3, Ltbp1, Nfatc1, Nkx2-5, Nog, Prox1, Robo2, Slit2, Tgfb2, Tgfbr2, Tgfbr3, Wnt11, Zfpm1]
GO:0060413	atrial septum morphogenesis	GO_BiologicalProcess-EBI-UniProt-GOA-ACAP-ARAP_08.05.2020_00h00	0.000802634	0.00183788	1.60311e-09	5.22982e-09	[4, 5, 6, 7, 8, 9, 10]	Group265	27.7778	5	[Ccn1, Nkx2-5, Tbx20, Tgfb2, Zfpm1]
GO:0003177	pulmonary valve development	GO_BiologicalProcess-EBI-UniProt-GOA-ACAP-ARAP_08.05.2020_00h00	0.000200327	0.000538113	1.60311e-09	5.22982e-09	[5, 7, 8, 9]	Group265	28.5714	6	[Nfatc1, Robo2, Slit2, Tbx20, Tgfb2, Tnfrsf1a]
GO:0003006	developmental process involved in reproduction	GO_BiologicalProcess-EBI-UniProt-GOA-ACAP-ARAP_08.05.2020_00h00	0.000555417	0.00133115	1.46802e-19	1.29838e-18	[2, 3]	Group266	6.36833	74	[Adam10, Adam15, Adm, Anxa1, Axl, Bmp6, Bmp8b, Brdt, Ccn1, Cfap157, Cfap44, Cntfr, Csf1, Ctsb, Ctsl, Cyp26b1, Dcn, Dhh, Dlx3, Egfr, Esx1, Fkbp10, Fosl1, Foxc1, Foxf2, Foxl2, Fstl3, Gata2, Gata3, Gata6, Ggn, Hand1, Hoxa10, Hoxb13, Htra1, Igf2, Itgav, Katnal1, Kitl, Krt8, Lhx4, Lhx9, Myocd, Nog, Npr2, Nr2f2, Nr5a1, Nrk, Osbpl5, Paqr7, Pcdh12, Pdgfra, Plac1, Plaur, Pparg, Ptgs2, Ptx3, Robo2, Rspo3, …
GO:0009790	embryo development	GO_BiologicalProcess-EBI-UniProt-GOA-ACAP-ARAP_08.05.2020_00h00	3.39515e-25	1.7031e-23	1.46802e-19	1.29838e-18	[3, 4]	Group266	10.9813	141	[Adam10, Adm, Aldh1a1, Aldh1a3, Alx1, Alx3, Alx4, Atoh8, Bmp2, Bmp8b, Capn2, Ccn1, Chst11, Clic5, Cmtm3, Col11a1, Col12a1, Col4a2, Col5a2, Col8a1, Corin, Cyp26b1, Dab2, Dchs1, Dkk1, Dlk1, Dlx2, Dmrt2, Dusp5, Edn1, Egfr, Esx1, Eya4, Fbn1, Fbn2, Fosl1, Foxa2, Foxc1, Foxf1, Foxf2, Foxl2, Furin, Fzd1, Gata2, Gata3, Gata6, Hand1, Hand2, Hbegf, Hlx, Hmx3, Hoxa1, Hoxa10, Hoxa3, Hoxa7, Hoxb4, Hoxb8, Hoxb…
GO:0009792	embryo development ending in birth or egg hatching	GO_BiologicalProcess-EBI-UniProt-GOA-ACAP-ARAP_08.05.2020_00h00	5.85738e-13	7.47596e-12	1.46802e-19	1.29838e-18	[4, 5]	Group266	9.89643	86	[Adam10, Adm, Aldh1a1, Alx1, Alx3, Alx4, Bmp2, Capn2, Ccn1, Chst11, Cmtm3, Col11a1, Dab2, Dchs1, Dkk1, Dlk1, Dlx2, Dmrt2, Edn1, Egfr, Esx1, Fosl1, Foxa2, Foxc1, Foxf1, Furin, Fzd1, Gata2, Gata3, Gata6, Hand1, Hand2, Hbegf, Hoxa1, Hoxa3, Hoxa7, Hoxb4, Hoxb8, Hoxb9, Hoxc9, Hoxd9, Hyal1, Igf2, Itgav, Itgb1, Krt8, Lats2, Lhx2, Mef2c, Myo1e, Nkx2-5, Nog, Nr2f2, Nrk, Pax3, Pcdh12, Pcsk5, Pdgfra, Plac1,…
GO:0048608	reproductive structure development	GO_BiologicalProcess-EBI-UniProt-GOA-ACAP-ARAP_08.05.2020_00h00	3.75352e-09	2.66327e-08	1.46802e-19	1.29838e-18	[3, 4, 5, 6]	Group266	10.1852	55	[Adam15, Adm, Anxa1, Axl, Bmp6, Ccn1, Ctsb, Ctsl, Dcn, Dhh, Dlx3, Egfr, Esx1, Fosl1, Foxc1, Foxf2, Foxl2, Fstl3, Gata2, Gata3, Gata6, Hand1, Hoxa10, Hoxb13, Htra1, Igf2, Itgav, Kitl, Krt8, Lhx4, Lhx9, Myocd, Nog, Nr2f2, Nr5a1, Nrk, Pcdh12, Pdgfra, Plac1, Plaur, Pparg, Ptgs2, Ptx3, Robo2, Rspo3, Runx1, Serpinb6b, Serpine1, Slit2, Sox9, Tesc, Tgfb2, Vgf, Wnt2b, Wnt7a]
GO:0061458	reproductive system development	GO_BiologicalProcess-EBI-UniProt-GOA-ACAP-ARAP_08.05.2020_00h00	5.2051e-09	3.58703e-08	1.46802e-19	1.29838e-18	[4, 5]	Group266	10.0917	55	[Adam15, Adm, Anxa1, Axl, Bmp6, Ccn1, Ctsb, Ctsl, Dcn, Dhh, Dlx3, Egfr, Esx1, Fosl1, Foxc1, Foxf2, Foxl2, Fstl3, Gata2, Gata3, Gata6, Hand1, Hoxa10, Hoxb13, Htra1, Igf2, Itgav, Kitl, Krt8, Lhx4, Lhx9, Myocd, Nog, Nr2f2, Nr5a1, Nrk, Pcdh12, Pdgfra, Plac1, Plaur, Pparg, Ptgs2, Ptx3, Robo2, Rspo3, Runx1, Serpinb6b, Serpine1, Slit2, Sox9, Tesc, Tgfb2, Vgf, Wnt2b, Wnt7a]
GO:0001890	placenta development	GO_BiologicalProcess-EBI-UniProt-GOA-ACAP-ARAP_08.05.2020_00h00	5.80309e-06	2.30946e-05	1.46802e-19	1.29838e-18	[4, 5, 6, 7]	Group266	12.0603	24	[Adm, Ccn1, Ctsb, Ctsl, Dcn, Dlx3, Egfr, Esx1, Fosl1, Gata2, Hand1, Htra1, Igf2, Itgav, Krt8, Lhx4, Nr2f2, Nrk, Pcdh12, Plac1, Pparg, Ptgs2, Rspo3, Serpine1]
GO:0001892	embryonic placenta development	GO_BiologicalProcess-EBI-UniProt-GOA-ACAP-ARAP_08.05.2020_00h00	0.000815277	0.00185893	1.46802e-19	1.29838e-18	[3, 4, 5, 6, 7, 8]	Group266	11.4754	14	[Adm, Ccn1, Egfr, Esx1, Gata2, Hand1, Igf2, Itgav, Krt8, Nr2f2, Nrk, Pcdh12, Plac1, Rspo3]
GO:0043009	chordate embryonic development	GO_BiologicalProcess-EBI-UniProt-GOA-ACAP-ARAP_08.05.2020_00h00	4.88076e-13	6.26655e-12	1.46802e-19	1.29838e-18	[5, 6]	Group266	9.98825	85	[Adam10, Adm, Aldh1a1, Alx1, Alx3, Alx4, Bmp2, Capn2, Ccn1, Chst11, Cmtm3, Col11a1, Dab2, Dchs1, Dkk1, Dlk1, Dlx2, Dmrt2, Edn1, Egfr, Esx1, Fosl1, Foxa2, Foxc1, Foxf1, Furin, Fzd1, Gata2, Gata3, Gata6, Hand1, Hand2, Hbegf, Hoxa1, Hoxa3, Hoxa7, Hoxb4, Hoxb8, Hoxb9, Hoxc9, Hoxd9, Hyal1, Igf2, Itgav, Itgb1, Krt8, Lats2, Lhx2, Mef2c, Myo1e, Nkx2-5, Nog, Nr2f2, Nrk, Pax3, Pcdh12, Pcsk5, Pdgfra, Plac1,…
GO:0001701	in utero embryonic development	GO_BiologicalProcess-EBI-UniProt-GOA-ACAP-ARAP_08.05.2020_00h00	3.44811e-05	0.000113898	1.46802e-19	1.29838e-18	[6, 7]	Group266	8.18182	45	[Adam10, Adm, Bmp2, Capn2, Ccn1, Chst11, Cmtm3, Dab2, Edn1, Egfr, Esx1, Fosl1, Foxa2, Foxc1, Foxf1, Furin, Gata2, Gata3, Gata6, Hand1, Hand2, Hbegf, Igf2, Itgav, Itgb1, Krt8, Lats2, Myo1e, Nog, Nr2f2, Nrk, Pcdh12, Pdgfra, Plac1, Rspo3, Runx1, Slc34a2, Slit2, Sox17, Sox6, Speg, Tgfb3, Tgfbr2, Tgfbr3, Tpm1]
GO:0071107	response to parathyroid hormone	GO_BiologicalProcess-EBI-UniProt-GOA-ACAP-ARAP_08.05.2020_00h00	0.0205625	0.032001	0.00881946	0.00988774	[4, 5]	Group267	21.4286	3	[Itga2, Mef2c, Wnt10b]
GO:0006470	protein dephosphorylation	GO_BiologicalProcess-EBI-UniProt-GOA-ACAP-ARAP_08.05.2020_00h00	0.0327585	0.0482322	0.00881946	0.00988774	[6, 7]	Group267	6.6879	21	[Adora1, Cdh5, Dmpk, Dusp18, Dusp23, Dusp5, Dusp8, Elfn1, Eya4, Itga1, Jak2, Nuak1, Ppm1l, Ppp1r3b, Ppp1r3e, Ppp2r2b, Ptprb, Ptprm, Sh3rf2, Smpd1, Ubash3b]
GO:0035303	regulation of dephosphorylation	GO_BiologicalProcess-EBI-UniProt-GOA-ACAP-ARAP_08.05.2020_00h00	0.0119423	0.0196189	0.00881946	0.00988774	[6, 7]	Group267	7.94393	17	[Adora1, Bmp2, Cdh5, Dmpk, Elfn1, Farp1, Itga1, Itga2, Jak2, Mef2c, Npnt, Nuak1, Ppp1r3b, Ppp2r2b, Sh3rf2, Smpd1, Tgfb2]
GO:0010921	regulation of phosphatase activity	GO_BiologicalProcess-EBI-UniProt-GOA-ACAP-ARAP_08.05.2020_00h00	0.0219163	0.0337668	0.00881946	0.00988774	[5, 7, 8]	Group267	7.9096	14	[Bmp2, Dmpk, Elfn1, Farp1, Itga1, Itga2, Jak2, Mef2c, Npnt, Nuak1, Ppp1r3b, Ppp2r2b, Sh3rf2, Tgfb2]
GO:0004035	alkaline phosphatase activity	GO_BiologicalProcess-EBI-UniProt-GOA-ACAP-ARAP_08.05.2020_00h00	0.00324311	0.00618513	0.00881946	0.00988774	[7]	Group267	26.6667	4	[Itga2, Mef2c, Npnt, Tgfb2]
GO:0035306	positive regulation of dephosphorylation	GO_BiologicalProcess-EBI-UniProt-GOA-ACAP-ARAP_08.05.2020_00h00	0.00103992	0.0023101	0.00881946	0.00988774	[6, 7, 8]	Group267	15	9	[Adora1, Bmp2, Cdh5, Itga1, Itga2, Jak2, Mef2c, Npnt, Smpd1]
GO:0010922	positive regulation of phosphatase activity	GO_BiologicalProcess-EBI-UniProt-GOA-ACAP-ARAP_08.05.2020_00h00	0.00357559	0.00677134	0.00881946	0.00988774	[6, 7, 8, 9]	Group267	17.1429	6	[Bmp2, Itga1, Itga2, Jak2, Mef2c, Npnt]
GO:0010692	regulation of alkaline phosphatase activity	GO_BiologicalProcess-EBI-UniProt-GOA-ACAP-ARAP_08.05.2020_00h00	0.000900534	0.00203185	0.00881946	0.00988774	[6, 8, 9]	Group267	36.3636	4	[Itga2, Mef2c, Npnt, Tgfb2]
GO:0010694	positive regulation of alkaline phosphatase activity	GO_BiologicalProcess-EBI-UniProt-GOA-ACAP-ARAP_08.05.2020_00h00	0.00146412	0.00310532	0.00881946	0.00988774	[7, 8, 9, 10]	Group267	50	3	[Itga2, Mef2c, Npnt]
GO:0040008	regulation of growth	GO_BiologicalProcess-EBI-UniProt-GOA-ACAP-ARAP_08.05.2020_00h00	8.70238e-08	4.90105e-07	6.76482e-09	2.02436e-08	[2, 3]	Group268	8.70748	64	[Adam10, Adam15, Adrb1, App, Bdnf, C3, Cdkn1a, Cdkn2a, Creb3, Cryab, Csf1, Cyba, Dab2, Dio3, Edn1, Efna5, Egfr, Fbln5, Foxc1, Gata6, Gpr21, Hbegf, Hlx, Hoxb13, Hyal1, Igf2, Igfbp4, Igfbp5, Igfbp7, Ilk, Lats2, Lrp1, Mef2c, Meis1, Mgll, Myocd, Nedd9, Nkx2-5, Nog, Nppb, Nrk, Nrp1, Pparg, Prox1, Sema3b, Sema3c, Sema3d, Sema3f, Sema6d, Serpine1, Slit2, Smarca2, Sox17, Sphk1, Tbx2, Tbx20, Tgfb2, Tgfbr2…
GO:0045926	negative regulation of growth	GO_BiologicalProcess-EBI-UniProt-GOA-ACAP-ARAP_08.05.2020_00h00	0.000321861	0.000825511	6.76482e-09	2.02436e-08	[2, 3, 4]	Group268	9.22509	25	[Adam15, Adrb1, Cdkn1a, Cdkn2a, Cryab, Dab2, Hyal1, Igfbp5, Meis1, Nog, Nppb, Nrp1, Pparg, Sema3b, Sema3c, Sema3d, Sema3f, Sema6d, Slit2, Smarca2, Sox17, Tgfb2, Tgfbr2, Ulk2, Wnt11]
GO:0045927	positive regulation of growth	GO_BiologicalProcess-EBI-UniProt-GOA-ACAP-ARAP_08.05.2020_00h00	2.15034e-05	7.39757e-05	6.76482e-09	2.02436e-08	[2, 3, 4]	Group268	9.77918	31	[Adam10, Adrb1, Bdnf, C3, Csf1, Cyba, Dio3, Edn1, Efna5, Egfr, Gata6, Gpr21, Hbegf, Hlx, Hyal1, Igf2, Ilk, Lrp1, Mef2c, Nrp1, Prox1, Serpine1, Sphk1, Tbx2, Tbx20, Tgfb2, Tgfbr2, Tgfbr3, Tnfrsf12a, Trpv2, Tshr]
GO:0048638	regulation of developmental growth	GO_BiologicalProcess-EBI-UniProt-GOA-ACAP-ARAP_08.05.2020_00h00	2.19812e-06	9.46376e-06	6.76482e-09	2.02436e-08	[3, 4]	Group268	9.61539	40	[Adrb1, App, Bdnf, C3, Cdkn1a, Csf1, Dio3, Edn1, Efna5, Foxc1, Gata6, Gpr21, Hlx, Igf2, Ilk, Lats2, Lrp1, Mef2c, Meis1, Mgll, Nkx2-5, Nog, Nrk, Nrp1, Prox1, Sema3b, Sema3c, Sema3d, Sema3f, Sema6d, Serpine1, Slit2, Tbx2, Tbx20, Tgfbr2, Tgfbr3, Tnfrsf12a, Trpv2, Tshr, Ulk2]
GO:0060560	developmental growth involved in morphogenesis	GO_BiologicalProcess-EBI-UniProt-GOA-ACAP-ARAP_08.05.2020_00h00	9.07495e-05	0.00026596	6.76482e-09	2.02436e-08	[3, 4]	Group268	9.64286	27	[Alcam, App, Bdnf, Csf1, Efna5, Ilk, Itgb1, Lhx2, Lrp1, Mgll, Nrn1, Nrp1, S1pr1, Sema3b, Sema3c, Sema3d, Sema3f, Sema6d, Slit2, Sox9, Tbx2, Tgfbr2, Tnfrsf12a, Trpv2, Ulk2, Wnt11, Zeb2]
GO:0001558	regulation of cell growth	GO_BiologicalProcess-EBI-UniProt-GOA-ACAP-ARAP_08.05.2020_00h00	8.55981e-06	3.25062e-05	6.76482e-09	2.02436e-08	[3, 4, 5]	Group268	9.09091	40	[Adam10, Adam15, Adrb1, Bdnf, Cdkn1a, Cdkn2a, Creb3, Cryab, Cyba, Dab2, Edn1, Efna5, Egfr, Fbln5, Hbegf, Hyal1, Igfbp4, Igfbp5, Igfbp7, Ilk, Lrp1, Mgll, Myocd, Nppb, Nrp1, Pparg, Sema3b, Sema3c, Sema3d, Sema3f, Sema6d, Slit2, Smarca2, Sox17, Sphk1, Tgfb2, Tnfrsf12a, Trpv2, Ulk2, Wnt11]
GO:0048588	developmental cell growth	GO_BiologicalProcess-EBI-UniProt-GOA-ACAP-ARAP_08.05.2020_00h00	7.16297e-06	2.78388e-05	6.76482e-09	2.02436e-08	[3, 4, 5]	Group268	10.7011	29	[Adra1b, Adrb1, Alcam, App, Bdnf, Camk2d, Edn1, Efna5, Ilk, Itgb1, Lhx2, Lrp1, Mgll, Myocd, Nrn1, Nrp1, Prkg1, Sema3b, Sema3c, Sema3d, Sema3f, Sema6d, Slit2, Sox9, Tgfbr2, Tnfrsf12a, Trpv2, Ulk2, Zeb2]
GO:0048639	positive regulation of developmental growth	GO_BiologicalProcess-EBI-UniProt-GOA-ACAP-ARAP_08.05.2020_00h00	5.22576e-05	0.000163362	6.76482e-09	2.02436e-08	[3, 4, 5]	Group268	10.5727	24	[Adrb1, Bdnf, C3, Csf1, Dio3, Edn1, Efna5, Gata6, Gpr21, Hlx, Igf2, Ilk, Lrp1, Mef2c, Nrp1, Prox1, Serpine1, Tbx2, Tbx20, Tgfbr2, Tgfbr3, Tnfrsf12a, Trpv2, Tshr]
GO:0030308	negative regulation of cell growth	GO_BiologicalProcess-EBI-UniProt-GOA-ACAP-ARAP_08.05.2020_00h00	0.000474544	0.00116317	6.76482e-09	2.02436e-08	[3, 4, 5, 6]	Group268	9.95025	20	[Adam15, Cdkn1a, Cdkn2a, Cryab, Dab2, Hyal1, Nppb, Nrp1, Pparg, Sema3b, Sema3c, Sema3d, Sema3f, Sema6d, Slit2, Smarca2, Sox17, Tgfb2, Ulk2, Wnt11]
GO:0032890	regulation of organic acid transport	GO_BiologicalProcess-EBI-UniProt-GOA-ACAP-ARAP_08.05.2020_00h00	0.00130256	0.00281244	0.000733521	0.000996387	[4, 5, 6]	Group269	12.6437	11	[Abat, Adora1, Cyp4f18, Edn1, Erfe, Fabp3, Itgb1, Pla2r1, Prkg1, Thbs1, Tinagl1]
GO:0032891	negative regulation of organic acid transport	GO_BiologicalProcess-EBI-UniProt-GOA-ACAP-ARAP_08.05.2020_00h00	0.00999995	0.0168646	0.000733521	0.000996387	[3, 4, 5, 6, 7]	Group269	16.129	5	[Abat, Adora1, Cyp4f18, Prkg1, Thbs1]
GO:0032892	positive regulation of organic acid transport	GO_BiologicalProcess-EBI-UniProt-GOA-ACAP-ARAP_08.05.2020_00h00	0.00610689	0.0109044	0.000733521	0.000996387	[3, 4, 5, 6, 7]	Group269	13.7255	7	[Abat, Cyp4f18, Edn1, Erfe, Fabp3, Itgb1, Pla2r1]
GO:0046717	acid secretion	GO_BiologicalProcess-EBI-UniProt-GOA-ACAP-ARAP_08.05.2020_00h00	0.0282838	0.0423962	0.000733521	0.000996387	[5]	Group269	8.33333	11	[Abat, Abcc3, Adora1, Anxa1, Bdnf, Cyp4f18, Edn1, Gpr39, Pla2r1, Prkg1, Sct]
GO:1901571	fatty acid derivative transport	GO_BiologicalProcess-EBI-UniProt-GOA-ACAP-ARAP_08.05.2020_00h00	0.0334109	0.0491591	0.000733521	0.000996387	[5]	Group269	10.7143	6	[Anxa1, Cyp4f18, Edn1, Pla2r1, Slco2a1, Slco3a1]
GO:0044070	regulation of anion transport	GO_BiologicalProcess-EBI-UniProt-GOA-ACAP-ARAP_08.05.2020_00h00	0.0039405	0.00737818	0.000733521	0.000996387	[5, 6]	Group269	10.0775	13	[Abat, Adora1, Cyp4f18, Edn1, Erfe, Fabp3, Itgb1, Pla2r1, Prkca, Prkg1, Prnp, Thbs1, Tinagl1]
GO:1903792	negative regulation of anion transport	GO_BiologicalProcess-EBI-UniProt-GOA-ACAP-ARAP_08.05.2020_00h00	0.00795536	0.0137278	0.000733521	0.000996387	[4, 5, 6, 7]	Group269	14.6341	6	[Abat, Adora1, Cyp4f18, Prkca, Prkg1, Thbs1]
GO:1903793	positive regulation of anion transport	GO_BiologicalProcess-EBI-UniProt-GOA-ACAP-ARAP_08.05.2020_00h00	0.0293055	0.0438667	0.000733521	0.000996387	[4, 5, 6, 7]	Group269	10.1449	7	[Abat, Cyp4f18, Edn1, Erfe, Fabp3, Itgb1, Pla2r1]
GO:0071715	icosanoid transport	GO_BiologicalProcess-EBI-UniProt-GOA-ACAP-ARAP_08.05.2020_00h00	0.0334109	0.0491591	0.000733521	0.000996387	[6, 7, 8]	Group269	10.7143	6	[Anxa1, Cyp4f18, Edn1, Pla2r1, Slco2a1, Slco3a1]
GO:0003205	cardiac chamber development	GO_BiologicalProcess-EBI-UniProt-GOA-ACAP-ARAP_08.05.2020_00h00	4.26612e-18	9.89465e-17	4.56892e-20	4.1328e-19	[3, 5, 6, 7]	Group270	21.4286	42	[Adgrg6, Ccn1, Col11a1, Cpe, Fhl2, Foxc1, Foxf1, Fzd1, Gata3, Gata6, Hand1, Hand2, Lrp1, Ltbp1, Mef2c, Msx2, Mybpc3, Myh7, Myocd, Nfatc1, Nkx2-5, Nog, Nrp1, Parva, Pcsk5, Plxnd1, Prox1, Robo2, Sema3c, Shox2, Slit2, Tbx1, Tbx2, Tbx20, Tgfb2, Tgfbr2, Tgfbr3, Tnnc1, Tnnt2, Tpm1, Wnt11, Zfpm1]
GO:0003279	cardiac septum development	GO_BiologicalProcess-EBI-UniProt-GOA-ACAP-ARAP_08.05.2020_00h00	3.31283e-12	3.84181e-11	4.56892e-20	4.1328e-19	[3, 4, 6, 7, 8]	Group270	21.6	27	[Ccn1, Fzd1, Gata3, Gata6, Hand1, Lrp1, Ltbp1, Msx2, Nfatc1, Nkx2-5, Nog, Nrp1, Parva, Pcsk5, Plxnd1, Prox1, Robo2, Sema3c, Slit2, Tbx1, Tbx2, Tbx20, Tgfb2, Tgfbr2, Tgfbr3, Wnt11, Zfpm1]
GO:0003151	outflow tract morphogenesis	GO_BiologicalProcess-EBI-UniProt-GOA-ACAP-ARAP_08.05.2020_00h00	7.48598e-14	1.0092e-12	4.56892e-20	4.1328e-19	[3, 4, 5, 6, 7, 8]	Group270	28.5714	24	[Foxc1, Fzd1, Gata6, Hand2, Ilk, Mef2c, Msx2, Nkx2-5, Nog, Nrp1, Parva, Plxnd1, Robo2, Sema3c, Sox17, Tbx1, Tbx2, Tbx20, Tgfb2, Tgfbr2, Tgfbr3, Thbs1, Wnt11, Zfpm1]
GO:0060976	coronary vasculature development	GO_BiologicalProcess-EBI-UniProt-GOA-ACAP-ARAP_08.05.2020_00h00	0.00157136	0.00329391	4.56892e-20	4.1328e-19	[4, 5, 6, 7, 8, 9]	Group270	13.1579	10	[Gata6, Hand2, Lrp1, Ltbp1, Myocd, Nrp1, Pcsk5, Plxnd1, Tbx1, Tgfbr3]
GO:2000826	regulation of heart morphogenesis	GO_BiologicalProcess-EBI-UniProt-GOA-ACAP-ARAP_08.05.2020_00h00	3.45353e-08	2.10431e-07	4.56892e-20	4.1328e-19	[5, 6, 7, 8]	Group270	28.8889	13	[Bmp2, Dkk1, Foxc1, Hand2, Nog, Robo2, Sema3c, Sox9, Tbx1, Tbx2, Tgfb2, Tgfbr2, Wnt11]
GO:0060840	artery development	GO_BiologicalProcess-EBI-UniProt-GOA-ACAP-ARAP_08.05.2020_00h00	5.29686e-09	3.63864e-08	4.56892e-20	4.1328e-19	[4, 6, 7, 8, 9]	Group270	19.6262	21	[Col3a1, Efemp2, Foxc1, Foxf1, Hand2, Hoxa1, Lox, Lrp1, Ltbp1, Myocd, Nog, Nrp1, Plxnd1, Prox1, Prrx1, Prrx2, Robo2, Tbx1, Tbx2, Tgfb2, Wnt11]
GO:0048844	artery morphogenesis	GO_BiologicalProcess-EBI-UniProt-GOA-ACAP-ARAP_08.05.2020_00h00	1.25351e-07	6.74267e-07	4.56892e-20	4.1328e-19	[5, 6, 7, 8, 9, 10]	Group270	21.0526	16	[Col3a1, Foxc1, Foxf1, Hand2, Hoxa1, Lrp1, Myocd, Nog, Nrp1, Prox1, Prrx1, Prrx2, Tbx1, Tbx2, Tgfb2, Wnt11]
GO:0035904	aorta development	GO_BiologicalProcess-EBI-UniProt-GOA-ACAP-ARAP_08.05.2020_00h00	0.000451727	0.0011174	4.56892e-20	4.1328e-19	[5, 7, 8, 9, 10]	Group270	15.3846	10	[Col3a1, Lox, Lrp1, Ltbp1, Plxnd1, Prox1, Robo2, Tbx1, Tbx2, Tgfb2]
GO:0035909	aorta morphogenesis	GO_BiologicalProcess-EBI-UniProt-GOA-ACAP-ARAP_08.05.2020_00h00	0.00357559	0.00677134	4.56892e-20	4.1328e-19	[6, 7, 8, 9, 10, 11]	Group270	17.1429	6	[Col3a1, Lrp1, Prox1, Tbx1, Tbx2, Tgfb2]
GO:0048483	autonomic nervous system development	GO_BiologicalProcess-EBI-UniProt-GOA-ACAP-ARAP_08.05.2020_00h00	0.00145392	0.00308977	0.000116891	0.000186091	[4, 5, 6]	Group271	15.6863	8	[Gata3, Hand2, Hlx, Hoxa1, Nrp1, Ntf3, Sema3f, Tbx1]
GO:0021602	cranial nerve morphogenesis	GO_BiologicalProcess-EBI-UniProt-GOA-ACAP-ARAP_08.05.2020_00h00	0.00157167	0.00329135	0.000116891	0.000186091	[3, 4, 5, 7, 8]	Group271	20	6	[Hoxa1, Hoxa3, Mafb, Nrp1, Sema3f, Tbx1]
GO:0048485	sympathetic nervous system development	GO_BiologicalProcess-EBI-UniProt-GOA-ACAP-ARAP_08.05.2020_00h00	0.0185474	0.0292019	0.000116891	0.000186091	[4, 5, 6, 7]	Group271	16.6667	4	[Gata3, Hand2, Nrp1, Sema3f]
GO:0048486	parasympathetic nervous system development	GO_BiologicalProcess-EBI-UniProt-GOA-ACAP-ARAP_08.05.2020_00h00	0.0136681	0.0221837	0.000116891	0.000186091	[4, 5, 6, 7]	Group271	18.1818	4	[Hoxa1, Nrp1, Sema3f, Tbx1]
GO:0060973	cell migration involved in heart development	GO_BiologicalProcess-EBI-UniProt-GOA-ACAP-ARAP_08.05.2020_00h00	0.00527803	0.00952695	0.000116891	0.000186091	[4, 5, 6, 7]	Group271	23.5294	4	[Dchs1, Hand2, Nrp1, Sema3c]
GO:0021545	cranial nerve development	GO_BiologicalProcess-EBI-UniProt-GOA-ACAP-ARAP_08.05.2020_00h00	0.03092	0.0460279	0.000116891	0.000186091	[4, 6, 7]	Group271	10.9091	6	[Hoxa1, Hoxa3, Mafb, Nrp1, Sema3f, Tbx1]
GO:0021783	preganglionic parasympathetic fiber development	GO_BiologicalProcess-EBI-UniProt-GOA-ACAP-ARAP_08.05.2020_00h00	0.00802496	0.0138368	0.000116891	0.000186091	[4, 5, 6, 7, 8]	Group271	21.0526	4	[Hoxa1, Nrp1, Sema3f, Tbx1]
GO:0060976	coronary vasculature development	GO_BiologicalProcess-EBI-UniProt-GOA-ACAP-ARAP_08.05.2020_00h00	0.00157136	0.00329391	0.000116891	0.000186091	[4, 5, 6, 7, 8, 9]	Group271	13.1579	10	[Gata6, Hand2, Lrp1, Ltbp1, Myocd, Nrp1, Pcsk5, Plxnd1, Tbx1, Tgfbr3]
GO:0060982	coronary artery morphogenesis	GO_BiologicalProcess-EBI-UniProt-GOA-ACAP-ARAP_08.05.2020_00h00	0.00557652	0.00999049	0.000116891	0.000186091	[6, 7, 8, 9, 10, 11]	Group271	33.3333	3	[Hand2, Nrp1, Tbx1]
GO:0061448	connective tissue development	GO_BiologicalProcess-EBI-UniProt-GOA-ACAP-ARAP_08.05.2020_00h00	8.56713e-22	2.7581e-20	8.56713e-22	9.21546e-21	[4]	Group272	18.7302	59	[Acta2, Adamts12, Bmp1, Bmp2, Bmp6, Bmp8b, C3ar1, Ccn1, Ccn2, Chst11, Col10a1, Col11a1, Col12a1, Col20a1, Creb3l2, Csf1, Dlx2, Ebf2, Ecm1, Edn1, Foxa2, Gdf6, Hand1, Hand2, Hoxa3, Hyal1, Itgb3, Lmna, Lox, Loxl2, Ltbp3, Maf, Matn1, Matn4, Mef2c, Msx2, Nog, Pdgfd, Pitx1, Prkca, Prrx1, Prrx2, Rflnb, Runx1, Runx2, Satb2, Serpinh1, Shox2, Six2, Smad9, Sox6, Sox9, Tgfb2, Tgfbr2, Thbs1, Wnt10b, Wnt2b, Wn…
GO:0051216	cartilage development	GO_BiologicalProcess-EBI-UniProt-GOA-ACAP-ARAP_08.05.2020_00h00	4.50321e-21	1.40774e-19	8.56713e-22	9.21546e-21	[4, 5, 6]	Group272	21.1864	50	[Adamts12, Bmp1, Bmp2, Bmp6, Bmp8b, Ccn1, Ccn2, Chst11, Col10a1, Col11a1, Col12a1, Col20a1, Creb3l2, Dlx2, Ecm1, Edn1, Gdf6, Hand1, Hand2, Hoxa3, Hyal1, Loxl2, Ltbp3, Maf, Matn1, Matn4, Mef2c, Msx2, Nog, Pitx1, Prkca, Prrx1, Prrx2, Rflnb, Runx1, Runx2, Satb2, Serpinh1, Shox2, Six2, Smad9, Sox6, Sox9, Tgfb2, Tgfbr2, Thbs1, Wnt10b, Wnt2b, Wnt7a, Wnt9a]
GO:0002062	chondrocyte differentiation	GO_BiologicalProcess-EBI-UniProt-GOA-ACAP-ARAP_08.05.2020_00h00	7.74542e-16	1.32594e-14	8.56713e-22	9.21546e-21	[4, 5, 6, 7]	Group272	24.4275	32	[Adamts12, Bmp2, Bmp6, Ccn2, Chst11, Col11a1, Col12a1, Col20a1, Creb3l2, Ecm1, Gdf6, Loxl2, Ltbp3, Maf, Matn1, Matn4, Mef2c, Msx2, Prkca, Rflnb, Runx1, Runx2, Serpinh1, Shox2, Six2, Sox6, Sox9, Tgfbr2, Wnt10b, Wnt2b, Wnt7a, Wnt9a]
GO:0061035	regulation of cartilage development	GO_BiologicalProcess-EBI-UniProt-GOA-ACAP-ARAP_08.05.2020_00h00	4.80777e-10	4.14815e-09	8.56713e-22	9.21546e-21	[4, 5, 6, 7]	Group272	24.6753	19	[Adamts12, Bmp1, Bmp2, Bmp6, Ccn1, Ccn2, Gdf6, Loxl2, Ltbp3, Maf, Nog, Rflnb, Runx2, Shox2, Six2, Sox6, Sox9, Tgfb2, Wnt9a]
GO:0061036	positive regulation of cartilage development	GO_BiologicalProcess-EBI-UniProt-GOA-ACAP-ARAP_08.05.2020_00h00	1.67657e-05	5.92848e-05	8.56713e-22	9.21546e-21	[3, 4, 5, 6, 7, 8]	Group272	25	9	[Bmp1, Bmp2, Bmp6, Ccn1, Gdf6, Loxl2, Runx2, Sox6, Sox9]
GO:0061037	negative regulation of cartilage development	GO_BiologicalProcess-EBI-UniProt-GOA-ACAP-ARAP_08.05.2020_00h00	0.000293375	0.000760589	8.56713e-22	9.21546e-21	[3, 4, 5, 6, 7, 8]	Group272	22.5806	7	[Adamts12, Ltbp3, Nog, Rflnb, Sox9, Tgfb2, Wnt9a]
GO:0032330	regulation of chondrocyte differentiation	GO_BiologicalProcess-EBI-UniProt-GOA-ACAP-ARAP_08.05.2020_00h00	4.71608e-08	2.82572e-07	8.56713e-22	9.21546e-21	[4, 5, 6, 7, 8]	Group272	25.9259	14	[Adamts12, Bmp6, Ccn2, Gdf6, Loxl2, Ltbp3, Maf, Rflnb, Runx2, Shox2, Six2, Sox6, Sox9, Wnt9a]
GO:0032331	negative regulation of chondrocyte differentiation	GO_BiologicalProcess-EBI-UniProt-GOA-ACAP-ARAP_08.05.2020_00h00	0.00263385	0.00514603	8.56713e-22	9.21546e-21	[4, 5, 6, 7, 8, 9]	Group272	21.7391	5	[Adamts12, Ltbp3, Rflnb, Sox9, Wnt9a]
GO:0032332	positive regulation of chondrocyte differentiation	GO_BiologicalProcess-EBI-UniProt-GOA-ACAP-ARAP_08.05.2020_00h00	0.000346028	0.000881208	8.56713e-22	9.21546e-21	[4, 5, 6, 7, 8, 9]	Group272	26.087	6	[Bmp6, Gdf6, Loxl2, Runx2, Sox6, Sox9]
GO:0071229	cellular response to acid chemical	GO_BiologicalProcess-EBI-UniProt-GOA-ACAP-ARAP_08.05.2020_00h00	0.00154474	0.00324442	4.87223e-05	8.39458e-05	[4]	Group273	9.04977	20	[Aldh1a1, Capn2, Col16a1, Col3a1, Col4a1, Col4a6, Col5a2, Cyba, Cyp26b1, Edn1, Egfr, Hoxa1, Lyn, Mef2c, Pdgfd, Pdgfra, Pparg, Sox9, Tbx1, Tesc]
GO:0032526	response to retinoic acid	GO_BiologicalProcess-EBI-UniProt-GOA-ACAP-ARAP_08.05.2020_00h00	0.00063514	0.00150055	4.87223e-05	8.39458e-05	[4, 5]	Group273	11.7647	14	[Aldh1a1, Bmp6, Cyp26b1, Dkk1, Hoxa1, Igfbp7, Lyn, Mef2c, Pparg, Ptges, Runx1, Sox9, Tbx1, Tesc]
GO:0048384	retinoic acid receptor signaling pathway	GO_BiologicalProcess-EBI-UniProt-GOA-ACAP-ARAP_08.05.2020_00h00	0.0165852	0.0264212	4.87223e-05	8.39458e-05	[4, 5, 6]	Group273	14.2857	5	[Aldh1a1, Aldh1a3, Cyp26b1, Tbx1, Trim16]
GO:0071300	cellular response to retinoic acid	GO_BiologicalProcess-EBI-UniProt-GOA-ACAP-ARAP_08.05.2020_00h00	0.00229889	0.00457446	4.87223e-05	8.39458e-05	[5, 6]	Group273	13.4328	9	[Aldh1a1, Cyp26b1, Hoxa1, Lyn, Mef2c, Pparg, Sox9, Tbx1, Tesc]
GO:0033189	response to vitamin A	GO_BiologicalProcess-EBI-UniProt-GOA-ACAP-ARAP_08.05.2020_00h00	0.0243823	0.0371155	4.87223e-05	8.39458e-05	[5, 7]	Group273	15.3846	4	[Aldh1a1, Cyp26b1, Pparg, Tinagl1]
GO:0090103	cochlea morphogenesis	GO_BiologicalProcess-EBI-UniProt-GOA-ACAP-ARAP_08.05.2020_00h00	0.00547744	0.00982931	4.87223e-05	8.39458e-05	[4, 5, 6, 7, 8, 9, 10]	Group273	18.5185	5	[Hoxa1, Sox9, Tbx1, Tbx18, Tshr]
GO:2001014	regulation of skeletal muscle cell differentiation	GO_BiologicalProcess-EBI-UniProt-GOA-ACAP-ARAP_08.05.2020_00h00	0.00969333	0.0163988	4.87223e-05	8.39458e-05	[4, 5, 6, 7, 8, 9, 10]	Group273	20	4	[Cyp26b1, Mef2c, Myocd, Tbx1]
GO:0048643	positive regulation of skeletal muscle tissue development	GO_BiologicalProcess-EBI-UniProt-GOA-ACAP-ARAP_08.05.2020_00h00	0.00547744	0.00982931	4.87223e-05	8.39458e-05	[5, 6, 7, 8, 9, 10]	Group273	18.5185	5	[Cyp26b1, Lmod3, Mef2c, Shox2, Tbx1]
GO:2001016	positive regulation of skeletal muscle cell differentiation	GO_BiologicalProcess-EBI-UniProt-GOA-ACAP-ARAP_08.05.2020_00h00	0.00146412	0.00310532	4.87223e-05	8.39458e-05	[4, 5, 6, 7, 8, 9, 10, 11]	Group273	50	3	[Cyp26b1, Mef2c, Tbx1]
GO:0002269	leukocyte activation involved in inflammatory response	GO_BiologicalProcess-EBI-UniProt-GOA-ACAP-ARAP_08.05.2020_00h00	0.0168414	0.0267502	6.77022e-05	0.000113216	[3, 4, 5]	Group274	12.5	6	[Ager, App, Jak2, Pparg, Sphk1, Tafa3]
GO:0042116	macrophage activation	GO_BiologicalProcess-EBI-UniProt-GOA-ACAP-ARAP_08.05.2020_00h00	0.00367406	0.0069274	6.77022e-05	0.000113216	[4, 5]	Group274	11.1111	11	[Ager, App, Cd200, Crtc3, Dysf, Jak2, Pparg, Sphk1, Tafa3, Thbs1, Ulbp1]
GO:0061900	glial cell activation	GO_BiologicalProcess-EBI-UniProt-GOA-ACAP-ARAP_08.05.2020_00h00	0.000809038	0.00184862	6.77022e-05	0.000113216	[3, 6]	Group274	15.5172	9	[Ager, App, Bace2, Egfr, Jak2, Lrp1, Pparg, Sphk1, Tafa3]
GO:0010226	response to lithium ion	GO_BiologicalProcess-EBI-UniProt-GOA-ACAP-ARAP_08.05.2020_00h00	0.0312093	0.046267	6.77022e-05	0.000113216	[5]	Group274	14.2857	4	[Acta1, Fas, Pparg, Ptgs2]
GO:0150076	neuroinflammatory response	GO_BiologicalProcess-EBI-UniProt-GOA-ACAP-ARAP_08.05.2020_00h00	6.46299e-05	0.000195247	6.77022e-05	0.000113216	[5]	Group274	16.4384	12	[Ager, App, Bace2, Cd200, Egfr, Itgb1, Jak2, Lrp1, Pparg, Ptgs2, Sphk1, Tafa3]
GO:0001774	microglial cell activation	GO_BiologicalProcess-EBI-UniProt-GOA-ACAP-ARAP_08.05.2020_00h00	0.0168414	0.0267502	6.77022e-05	0.000113216	[4, 5, 6, 7]	Group274	12.5	6	[Ager, App, Jak2, Pparg, Sphk1, Tafa3]
GO:0043031	negative regulation of macrophage activation	GO_BiologicalProcess-EBI-UniProt-GOA-ACAP-ARAP_08.05.2020_00h00	0.0296727	0.0443856	6.77022e-05	0.000113216	[4, 5, 6, 7]	Group274	18.75	3	[Cd200, Pparg, Tafa3]
GO:0150077	regulation of neuroinflammatory response	GO_BiologicalProcess-EBI-UniProt-GOA-ACAP-ARAP_08.05.2020_00h00	0.00643482	0.011377	6.77022e-05	0.000113216	[5, 6, 7]	Group274	17.8571	5	[Cd200, Pparg, Ptgs2, Sphk1, Tafa3]
GO:0150079	negative regulation of neuroinflammatory response	GO_BiologicalProcess-EBI-UniProt-GOA-ACAP-ARAP_08.05.2020_00h00	0.0132538	0.0215599	6.77022e-05	0.000113216	[5, 6, 7, 8]	Group274	25	3	[Cd200, Pparg, Tafa3]
GO:0048863	stem cell differentiation	GO_BiologicalProcess-EBI-UniProt-GOA-ACAP-ARAP_08.05.2020_00h00	1.62101e-11	1.72242e-10	8.47458e-12	3.51342e-11	[4]	Group275	15.7895	36	[Aldh1a1, Alx1, Edn1, Foxc1, Fzd1, Gata6, Hand2, Hoxa7, Hoxb4, Kitl, Lbh, Ltbp3, Mef2c, Msx2, Myocd, Nkx2-5, Nrp1, Pax3, Pdgfra, Runx2, Sema3b, Sema3c, Sema3d, Sema3f, Sema6d, Six3, Sox17, Sox6, Sox9, Tbx1, Tbx2, Tgfb2, Vsir, Wnt10a, Wnt7a, Zeb2]
GO:2000736	regulation of stem cell differentiation	GO_BiologicalProcess-EBI-UniProt-GOA-ACAP-ARAP_08.05.2020_00h00	1.17519e-05	4.31838e-05	8.47458e-12	3.51342e-11	[4, 5]	Group275	19.3548	12	[Foxc1, Gata6, Hoxb4, Lbh, Ltbp3, Nkx2-5, Pdgfra, Sema3c, Sox6, Sox9, Tgfb2, Vsir]
GO:2000738	positive regulation of stem cell differentiation	GO_BiologicalProcess-EBI-UniProt-GOA-ACAP-ARAP_08.05.2020_00h00	1.50122e-08	9.75342e-08	8.47458e-12	3.51342e-11	[4, 5, 6]	Group275	43.4783	10	[Foxc1, Gata6, Hoxb4, Ltbp3, Nkx2-5, Sema3c, Sox6, Sox9, Tgfb2, Vsir]
GO:2000739	regulation of mesenchymal stem cell differentiation	GO_BiologicalProcess-EBI-UniProt-GOA-ACAP-ARAP_08.05.2020_00h00	4.87307e-05	0.000153448	8.47458e-12	3.51342e-11	[5, 6]	Group275	66.6667	4	[Ltbp3, Pdgfra, Sox6, Sox9]
GO:1905207	regulation of cardiocyte differentiation	GO_BiologicalProcess-EBI-UniProt-GOA-ACAP-ARAP_08.05.2020_00h00	1.9867e-06	8.72773e-06	8.47458e-12	3.51342e-11	[4, 5, 6, 7, 8]	Group275	20.9677	13	[Adrb1, Bmp2, Dkk1, Edn1, Egfr, Gata6, Mef2c, Myocd, Nkx2-5, Sema3c, Sox17, Sox6, Tgfb2]
GO:1905209	positive regulation of cardiocyte differentiation	GO_BiologicalProcess-EBI-UniProt-GOA-ACAP-ARAP_08.05.2020_00h00	0.000122502	0.000346769	8.47458e-12	3.51342e-11	[3, 4, 5, 6, 7, 8, 9]	Group275	22.2222	8	[Adrb1, Edn1, Gata6, Mef2c, Myocd, Nkx2-5, Sema3c, Tgfb2]
GO:2000741	positive regulation of mesenchymal stem cell differentiation	GO_BiologicalProcess-EBI-UniProt-GOA-ACAP-ARAP_08.05.2020_00h00	0.000312664	0.000805754	8.47458e-12	3.51342e-11	[5, 6, 7]	Group275	75	3	[Ltbp3, Sox6, Sox9]
GO:0051890	regulation of cardioblast differentiation	GO_BiologicalProcess-EBI-UniProt-GOA-ACAP-ARAP_08.05.2020_00h00	0.00384055	0.00721609	8.47458e-12	3.51342e-11	[5, 6, 7, 8, 9]	Group275	37.5	3	[Gata6, Nkx2-5, Tgfb2]
GO:0051891	positive regulation of cardioblast differentiation	GO_BiologicalProcess-EBI-UniProt-GOA-ACAP-ARAP_08.05.2020_00h00	0.00146412	0.00310532	8.47458e-12	3.51342e-11	[4, 5, 6, 7, 8, 9, 10]	Group275	50	3	[Gata6, Nkx2-5, Tgfb2]
KEGG:04668	TNF signaling pathway	KEGG_08.05.2020	0.00359608	0.00680416	8.15511e-05	0.000133569	[-1]	Group276	10.6195	12	[Creb3, Creb3l1, Creb3l2, Csf1, Edn1, Fas, Fos, Mlkl, Pik3r3, Ptgs2, Tnfrsf1a, Traf5]
KEGG:04725	Cholinergic synapse	KEGG_08.05.2020	0.000340968	0.000869348	8.15511e-05	0.000133569	[-1]	Group276	12.5	14	[Ache, Camk2a, Camk2d, Camk4, Chrm3, Creb3, Creb3l1, Creb3l2, Fos, Gng12, Itpr2, Jak2, Pik3r3, Prkca]
KEGG:05031	Amphetamine addiction	KEGG_08.05.2020	0.00967251	0.0163765	8.15511e-05	0.000133569	[-1]	Group276	11.5942	8	[Camk2a, Camk2d, Camk4, Creb3, Creb3l1, Creb3l2, Fos, Prkca]
KEGG:05142	Chagas disease (American trypanosomiasis)	KEGG_08.05.2020	0.0128944	0.0210228	8.15511e-05	0.000133569	[-1]	Group276	9.80392	10	[C3, Fas, Fos, Pik3r3, Ppp2r2b, Serpine1, Tgfb2, Tgfb3, Tgfbr2, Tnfrsf1a]
KEGG:05161	Hepatitis B	KEGG_08.05.2020	0.00181498	0.00374275	8.15511e-05	0.000133569	[-1]	Group276	9.87654	16	[Casp12, Cdkn1a, Creb3, Creb3l1, Creb3l2, Egr3, Fas, Fos, Irf7, Jak2, Nfatc1, Pik3r3, Prkca, Tgfb2, Tgfb3, Tgfbr2]
KEGG:05166	Human T-cell leukemia virus 1 infection	KEGG_08.05.2020	0.000454606	0.00112195	8.15511e-05	0.000133569	[-1]	Group276	9.34959	23	[B2m, Ccnd2, Cdkn1a, Cdkn2a, Cdkn2b, Creb3, Creb3l1, Creb3l2, Crtc3, Fos, Fosl1, H2-T23, Il1r1, Ltbr, Msx2, Nfatc1, Nrp1, Pik3r3, Tgfb2, Tgfb3, Tgfbr2, Tln1, Tnfrsf1a]
KEGG:05203	Viral carcinogenesis	KEGG_08.05.2020	0.0234939	0.0359151	8.15511e-05	0.000133569	[-1]	Group276	7.35931	17	[C3, Ccnd2, Cdkn1a, Cdkn2a, Cdkn2b, Creb3, Creb3l1, Creb3l2, Egr3, Gsn, H2-T23, Hdac7, Irf7, Ltbr, Lyn, Pik3r3, Traf5]
KEGG:05212	Pancreatic cancer	KEGG_08.05.2020	0.0167833	0.0266777	8.15511e-05	0.000133569	[-1]	Group276	10.5263	8	[Cdkn1a, Cdkn2a, Egfr, Pik3r3, Pld1, Tgfb2, Tgfb3, Tgfbr2]
KEGG:05220	Chronic myeloid leukemia	KEGG_08.05.2020	0.0167833	0.0266777	8.15511e-05	0.000133569	[-1]	Group276	10.5263	8	[Cdkn1a, Cdkn2a, Gab2, Pik3r3, Runx1, Tgfb2, Tgfb3, Tgfbr2]
KEGG:04512	ECM-receptor interaction	KEGG_08.05.2020	5.37837e-09	3.68291e-08	2.53162e-13	1.21396e-12	[-1]	Group277	21.5909	19	[Cd47, Col4a1, Col4a2, Col4a3, Col4a4, Col4a5, Col4a6, Itga1, Itga11, Itga2, Itga3, Itga7, Itgav, Itgb1, Itgb3, Lamc2, Lamc3, Npnt, Thbs1]
KEGG:04810	Regulation of actin cytoskeleton	KEGG_08.05.2020	0.0061514	0.0109748	2.53162e-13	1.21396e-12	[-1]	Group277	8.33333	18	[Apc2, Chrm3, Egfr, Fgd3, Gng12, Gsn, Itga1, Itga11, Itga2, Itga3, Itga7, Itgav, Itgb1, Itgb3, Myl9, Pdgfd, Pdgfra, Pik3r3]
KEGG:05410	Hypertrophic cardiomyopathy (HCM)	KEGG_08.05.2020	2.27784e-10	2.04721e-09	2.53162e-13	1.21396e-12	[-1]	Group277	23.0769	21	[Actc1, Atp2a1, Des, Edn1, Itga1, Itga11, Itga2, Itga3, Itga7, Itgav, Itgb1, Itgb3, Lmna, Mybpc3, Myh7, Tgfb2, Tgfb3, Tnnc1, Tnnt2, Tpm1, Tpm2]
KEGG:05412	Arrhythmogenic right ventricular cardiomyopathy (ARVC)	KEGG_08.05.2020	0.000110253	0.000316665	2.53162e-13	1.21396e-12	[-1]	Group277	15.5844	12	[Atp2a1, Cdh2, Des, Itga1, Itga11, Itga2, Itga3, Itga7, Itgav, Itgb1, Itgb3, Lmna]
KEGG:05414	Dilated cardiomyopathy (DCM)	KEGG_08.05.2020	4.33999e-10	3.75958e-09	2.53162e-13	1.21396e-12	[-1]	Group277	22.3404	21	[Actc1, Adrb1, Atp2a1, Des, Itga1, Itga11, Itga2, Itga3, Itga7, Itgav, Itgb1, Itgb3, Lmna, Mybpc3, Myh7, Tgfb2, Tgfb3, Tnnc1, Tnnt2, Tpm1, Tpm2]
GO:0098631	cell adhesion mediator activity	GO_BiologicalProcess-EBI-UniProt-GOA-ACAP-ARAP_08.05.2020_00h00	0.00172219	0.00357533	2.53162e-13	1.21396e-12	[3]	Group277	17.0732	7	[Cd200, Cd47, Itga1, Itga11, Itga2, Itgb1, Nexn]
GO:0098634	cell-matrix adhesion mediator activity	GO_BiologicalProcess-EBI-UniProt-GOA-ACAP-ARAP_08.05.2020_00h00	0.000109796	0.000315775	2.53162e-13	1.21396e-12	[4, 5]	Group277	57.1429	4	[Itga1, Itga11, Itga2, Itgb1]
GO:0007229	integrin-mediated signaling pathway	GO_BiologicalProcess-EBI-UniProt-GOA-ACAP-ARAP_08.05.2020_00h00	1.45476e-09	1.14523e-08	2.53162e-13	1.21396e-12	[4, 5, 6]	Group277	21	21	[Adam15, Ccn2, Cd63, Col3a1, Dab2, Emp2, Gab2, Ilk, Itga1, Itga11, Itga2, Itga3, Itga7, Itgav, Itgb1, Itgb3, Lims2, Nrp1, Pcsk5, Tln1, Zyx]
GO:0098639	collagen binding involved in cell-matrix adhesion	GO_BiologicalProcess-EBI-UniProt-GOA-ACAP-ARAP_08.05.2020_00h00	1.68227e-05	5.93887e-05	2.53162e-13	1.21396e-12	[5, 6]	Group277	80	4	[Itga1, Itga11, Itga2, Itgb1]
GO:0023051	regulation of signaling	GO_BiologicalProcess-EBI-UniProt-GOA-ACAP-ARAP_08.05.2020_00h00	1.23724e-30	1.06749e-28	8.47486e-17	6.0232e-16	[2, 3]	Group278	8.26186	289	[Abat, Ache, Acpp, Acta2, Adam10, Adam8, Adam9, Adamts12, Adgra2, Adm, Adora1, Adra1b, Adra2b, Adrb1, Afap1, Afap1l2, Ager, Akap5, Aldh1a3, Alpk1, Ankrd1, Anxa1, Anxa2, Anxa5, Apc2, App, Arhgef28, Asah2, Atxn1, Axl, Baiap2l1, Baiap3, Barx1, Bcl9l, Bdnf, Bmp2, Bmp6, Bmp8b, Bmper, Btn1a1, C3, Camk2a, Camk2d, Camk2n1, Cavin3, Ccn1, Ccn2, Cd200, Cd28, Cd47, Cd63, Cdh11, Cdh13, Cdh2, Cdh5, Cdkn2a, Cdk…
GO:0048583	regulation of response to stimulus	GO_BiologicalProcess-EBI-UniProt-GOA-ACAP-ARAP_08.05.2020_00h00	2.86341e-27	1.66929e-25	8.47486e-17	6.0232e-16	[2, 3]	Group278	7.62856	313	[Abat, Acpp, Acta2, Adam10, Adam8, Adam9, Adamts12, Adgra2, Adm, Adora1, Adra1b, Adra2b, Adrb1, Afap1, Afap1l2, Ager, Akap5, Aldh1a3, Alpk1, Ankrd1, Anxa1, Anxa2, Anxa5, Apc2, App, Arhgef28, Asah2, Atxn1, Axl, B2m, Baiap2l1, Baiap3, Barx1, Bcl9l, Bdnf, Bmp2, Bmp6, Bmp8b, Bmper, Btn1a1, C1ra, C3, C3ar1, Camk2a, Camk2d, Camk2n1, Casp12, Cavin3, Cbx8, Ccn1, Ccn2, Cd200, Cd28, Cd47, Cd55, Cd63, Cdh13…
GO:0050794	regulation of cellular process	GO_BiologicalProcess-EBI-UniProt-GOA-ACAP-ARAP_08.05.2020_00h00	1.56782e-16	3.01945e-15	8.47486e-17	6.0232e-16	[2, 3]	Group278	5.29157	647	[Abat, Ablim1, Ache, Acpp, Acta2, Actc1, Adam10, Adam15, Adam8, Adam9, Adamts12, Adamtsl4, Adgra2, Adgrg6, Adm, Adora1, Adra1b, Adra2b, Adrb1, Aebp1, Afap1, Afap1l2, Aff2, Ager, Ahnak, Akap5, Aldh1a1, Aldh1a3, Alpk1, Alx1, Alx3, Alx4, Ank1, Ankrd1, Anks1b, Anxa1, Anxa2, Anxa3, Anxa5, Apc2, Aph1b, App, Arhgef28, Arpin, Asah2, Atoh8, Atp2a1, Atxn1, Axl, B2m, BC034090, Bace2, Bag2, Bahd1, Baiap2l1, …
GO:0007165	signal transduction	GO_BiologicalProcess-EBI-UniProt-GOA-ACAP-ARAP_08.05.2020_00h00	2.04507e-13	2.70626e-12	8.47486e-17	6.0232e-16	[2, 3, 4]	Group278	5.84597	397	[Abat, Acpp, Acta2, Adam10, Adam15, Adam8, Adam9, Adamts12, Adgra2, Adgrg6, Adm, Adora1, Adra1b, Adra2b, Adrb1, Afap1, Afap1l2, Ager, Akap5, Aldh1a1, Aldh1a3, Alpk1, Ank1, Ankrd1, Anks1b, Anxa1, Apc2, Aph1b, App, Arhgef28, Asah2, Atoh8, Atp2a1, Atxn1, Axl, Baiap2l1, Baiap3, Barx1, Bcl9l, Bdnf, Bmp1, Bmp2, Bmp6, Bmp8b, Bmper, Btn1a1, C3, C3ar1, Calr4, Camk2a, Camk2d, Camk2n1, Camk4, Casp12, Cavin3…
GO:0048584	positive regulation of response to stimulus	GO_BiologicalProcess-EBI-UniProt-GOA-ACAP-ARAP_08.05.2020_00h00	1.58165e-15	2.62433e-14	8.47486e-17	6.0232e-16	[2, 3, 4]	Group278	7.66708	187	[Abat, Acpp, Acta2, Adam10, Adam8, Adam9, Adgra2, Adora1, Adra1b, Adra2b, Adrb1, Afap1l2, Ager, Akap5, Aldh1a3, Alpk1, Ankrd1, Anxa1, App, Axl, B2m, Baiap3, Bdnf, Bmp2, Bmp6, Bmp8b, Bmper, Btn1a1, C1ra, C3, C3ar1, Camk2d, Camk2n1, Cavin3, Cbx8, Ccn1, Ccn2, Cd28, Cd47, Cd55, Cd63, Cdh13, Cdh2, Cdh5, Cdkn2a, Cdkn2b, Clcf1, Cmtm3, Cntn2, Col3a1, Creb3, Csf1, Csf1r, Cyba, Cyp1b1, Daam2, Dab2, Dcn, Dk…
GO:0010646	regulation of cell communication	GO_BiologicalProcess-EBI-UniProt-GOA-ACAP-ARAP_08.05.2020_00h00	3.50255e-30	2.79815e-28	8.47486e-17	6.0232e-16	[3, 4]	Group278	8.24002	287	[Abat, Acpp, Acta2, Adam10, Adam8, Adam9, Adamts12, Adgra2, Adm, Adora1, Adra1b, Adra2b, Adrb1, Afap1, Afap1l2, Ager, Akap5, Aldh1a3, Alpk1, Ankrd1, Anxa1, Anxa5, Apc2, App, Arhgef28, Asah2, Atxn1, Axl, Baiap2l1, Baiap3, Barx1, Bcl9l, Bdnf, Bmp2, Bmp6, Bmp8b, Bmper, Btn1a1, C3, Camk2a, Camk2d, Camk2n1, Cavin3, Ccn1, Ccn2, Cd200, Cd28, Cd47, Cd63, Cdh11, Cdh13, Cdh2, Cdh5, Cdkn2a, Cdkn2b, Chn2, Ch…
GO:0007166	cell surface receptor signaling pathway	GO_BiologicalProcess-EBI-UniProt-GOA-ACAP-ARAP_08.05.2020_00h00	4.48608e-36	6.91176e-34	8.47486e-17	6.0232e-16	[3, 4, 5]	Group278	9.31303	263	[Abat, Acpp, Adam10, Adam15, Adam9, Adamts12, Adgra2, Adgrg6, Adora1, Adrb1, Afap1l2, Ager, Anks1b, Anxa1, Apc2, Aph1b, App, Atoh8, Atxn1, Axl, Baiap2l1, Barx1, Bcl9l, Bdnf, Bmp2, Bmp6, Bmp8b, Bmper, Btn1a1, C3, C3ar1, Camk2a, Ccn1, Ccn2, Cd28, Cd47, Cd63, Cdh13, Cdh2, Cdh5, Cdh6, Cdkn2b, Chrm3, Chrnb1, Chst11, Clcf1, Cmtm3, Cntfr, Cntn1, Cntn2, Col3a1, Col4a1, Col4a2, Col4a3, Col4a4, Col4a5, Col…
GO:0009966	regulation of signal transduction	GO_BiologicalProcess-EBI-UniProt-GOA-ACAP-ARAP_08.05.2020_00h00	1.86311e-30	1.54567e-28	8.47486e-17	6.0232e-16	[3, 4, 5]	Group278	8.72666	257	[Abat, Acpp, Acta2, Adam10, Adam8, Adam9, Adamts12, Adgra2, Adm, Adora1, Adra1b, Adra2b, Adrb1, Afap1, Afap1l2, Ager, Akap5, Aldh1a3, Alpk1, Ankrd1, Apc2, App, Arhgef28, Asah2, Atxn1, Axl, Baiap2l1, Barx1, Bcl9l, Bdnf, Bmp2, Bmp6, Bmp8b, Bmper, C3, Camk2a, Camk2d, Camk2n1, Cavin3, Ccn1, Ccn2, Cd28, Cd47, Cd63, Cdh13, Cdh2, Cdh5, Cdkn2a, Cdkn2b, Chn2, Chst11, Clcf1, Cmtm3, Cntn2, Col3a1, Corin, Cr…
GO:0035556	intracellular signal transduction	GO_BiologicalProcess-EBI-UniProt-GOA-ACAP-ARAP_08.05.2020_00h00	3.09015e-11	3.1147e-10	8.47486e-17	6.0232e-16	[3, 4, 5]	Group278	6.94656	182	[Acta2, Adam8, Adam9, Adgrg6, Adm, Adora1, Adra1b, Adra2b, Adrb1, Ager, Akap5, Alpk1, Ankrd1, App, Arhgef28, Atp2a1, Axl, Bmp2, Bmp8b, Bmper, C3, Camk2d, Camk2n1, Camk4, Casp12, Cavin3, Ccdc68, Ccn1, Ccn2, Cd28, Cdc42ep1, Cdh13, Cdh2, Cdkn1a, Cdkn2a, Chn2, Chrm3, Clcf1, Col3a1, Creb3, Creb3l1, Crtc3, Cryab, Csf1, Csf1r, Cyp1b1, Dab2, Dchs1, Dcn, Dkk1, Dmpk, Dok5, Dusp18, Dusp5, Dusp8, Edn1, Egfr,…
GO:0023051	regulation of signaling	GO_BiologicalProcess-EBI-UniProt-GOA-ACAP-ARAP_08.05.2020_00h00	1.23724e-30	1.06749e-28	6.09942e-28	1.21378e-26	[2, 3]	Group279	8.26186	289	[Abat, Ache, Acpp, Acta2, Adam10, Adam8, Adam9, Adamts12, Adgra2, Adm, Adora1, Adra1b, Adra2b, Adrb1, Afap1, Afap1l2, Ager, Akap5, Aldh1a3, Alpk1, Ankrd1, Anxa1, Anxa2, Anxa5, Apc2, App, Arhgef28, Asah2, Atxn1, Axl, Baiap2l1, Baiap3, Barx1, Bcl9l, Bdnf, Bmp2, Bmp6, Bmp8b, Bmper, Btn1a1, C3, Camk2a, Camk2d, Camk2n1, Cavin3, Ccn1, Ccn2, Cd200, Cd28, Cd47, Cd63, Cdh11, Cdh13, Cdh2, Cdh5, Cdkn2a, Cdk…
GO:0048583	regulation of response to stimulus	GO_BiologicalProcess-EBI-UniProt-GOA-ACAP-ARAP_08.05.2020_00h00	2.86341e-27	1.66929e-25	6.09942e-28	1.21378e-26	[2, 3]	Group279	7.62856	313	[Abat, Acpp, Acta2, Adam10, Adam8, Adam9, Adamts12, Adgra2, Adm, Adora1, Adra1b, Adra2b, Adrb1, Afap1, Afap1l2, Ager, Akap5, Aldh1a3, Alpk1, Ankrd1, Anxa1, Anxa2, Anxa5, Apc2, App, Arhgef28, Asah2, Atxn1, Axl, B2m, Baiap2l1, Baiap3, Barx1, Bcl9l, Bdnf, Bmp2, Bmp6, Bmp8b, Bmper, Btn1a1, C1ra, C3, C3ar1, Camk2a, Camk2d, Camk2n1, Casp12, Cavin3, Cbx8, Ccn1, Ccn2, Cd200, Cd28, Cd47, Cd55, Cd63, Cdh13…
GO:0023057	negative regulation of signaling	GO_BiologicalProcess-EBI-UniProt-GOA-ACAP-ARAP_08.05.2020_00h00	3.24206e-16	5.8276e-15	6.09942e-28	1.21378e-26	[2, 3, 4]	Group279	9.08456	130	[Abat, Adamts12, Adgra2, Adm, Adora1, Adra1b, Ager, Anxa1, Anxa5, Apc2, App, Asah2, Atxn1, Barx1, Bcl9l, Bdnf, Bmp2, Bmper, Btn1a1, Camk2n1, Cavin3, Cd200, Cd47, Cdh2, Chst11, Corin, Creb3, Creb3l1, Crtc3, Cyp26b1, Dab2, Dcn, Dcst1, Dkk1, Dkk2, Dkk3, Dlk1, Dlk2, Dlx2, Dusp18, Dusp5, Dusp8, Ecm1, Edn1, Eya4, Fbn1, Fbn2, Fhl2, Fstl3, Fzd1, Gata2, Gata3, Gdpd5, Gpr21, Gprc5a, Grk4, Gsto1, Hdac7, Hip…
GO:0048585	negative regulation of response to stimulus	GO_BiologicalProcess-EBI-UniProt-GOA-ACAP-ARAP_08.05.2020_00h00	6.92144e-18	1.50804e-16	6.09942e-28	1.21378e-26	[2, 3, 4]	Group279	8.9275	149	[Abat, Adamts12, Adgra2, Adm, Adora1, Adra1b, Ager, Anxa1, Anxa2, Anxa5, Apc2, App, Asah2, Atxn1, Barx1, Bcl9l, Bdnf, Bmp2, Bmper, Camk2n1, Cavin3, Cd200, Cd47, Cd55, Cdh2, Cdh5, Cdkn1a, Chst11, Col3a1, Corin, Creb3, Creb3l1, Crtc3, Cyp26b1, Dab2, Dcn, Dcst1, Dkk1, Dkk2, Dkk3, Dlk1, Dlk2, Dlx2, Dusp18, Dusp5, Dusp8, Ecm1, Eya4, Fbn1, Fbn2, Fhl2, Foxa2, Foxf1, Fstl3, Fzd1, Gata2, Gata3, Gdpd5, Gpr…
GO:0010646	regulation of cell communication	GO_BiologicalProcess-EBI-UniProt-GOA-ACAP-ARAP_08.05.2020_00h00	3.50255e-30	2.79815e-28	6.09942e-28	1.21378e-26	[3, 4]	Group279	8.24002	287	[Abat, Acpp, Acta2, Adam10, Adam8, Adam9, Adamts12, Adgra2, Adm, Adora1, Adra1b, Adra2b, Adrb1, Afap1, Afap1l2, Ager, Akap5, Aldh1a3, Alpk1, Ankrd1, Anxa1, Anxa5, Apc2, App, Arhgef28, Asah2, Atxn1, Axl, Baiap2l1, Baiap3, Barx1, Bcl9l, Bdnf, Bmp2, Bmp6, Bmp8b, Bmper, Btn1a1, C3, Camk2a, Camk2d, Camk2n1, Cavin3, Ccn1, Ccn2, Cd200, Cd28, Cd47, Cd63, Cdh11, Cdh13, Cdh2, Cdh5, Cdkn2a, Cdkn2b, Chn2, Ch…
GO:0009966	regulation of signal transduction	GO_BiologicalProcess-EBI-UniProt-GOA-ACAP-ARAP_08.05.2020_00h00	1.86311e-30	1.54567e-28	6.09942e-28	1.21378e-26	[3, 4, 5]	Group279	8.72666	257	[Abat, Acpp, Acta2, Adam10, Adam8, Adam9, Adamts12, Adgra2, Adm, Adora1, Adra1b, Adra2b, Adrb1, Afap1, Afap1l2, Ager, Akap5, Aldh1a3, Alpk1, Ankrd1, Apc2, App, Arhgef28, Asah2, Atxn1, Axl, Baiap2l1, Barx1, Bcl9l, Bdnf, Bmp2, Bmp6, Bmp8b, Bmper, C3, Camk2a, Camk2d, Camk2n1, Cavin3, Ccn1, Ccn2, Cd28, Cd47, Cd63, Cdh13, Cdh2, Cdh5, Cdkn2a, Cdkn2b, Chn2, Chst11, Clcf1, Cmtm3, Cntn2, Col3a1, Corin, Cr…
GO:0010648	negative regulation of cell communication	GO_BiologicalProcess-EBI-UniProt-GOA-ACAP-ARAP_08.05.2020_00h00	2.59905e-16	4.75097e-15	6.09942e-28	1.21378e-26	[3, 4, 5]	Group279	9.11002	130	[Abat, Adamts12, Adgra2, Adm, Adora1, Adra1b, Ager, Anxa1, Anxa5, Apc2, App, Asah2, Atxn1, Barx1, Bcl9l, Bdnf, Bmp2, Bmper, Btn1a1, Camk2n1, Cavin3, Cd200, Cd47, Cdh2, Chst11, Corin, Creb3, Creb3l1, Crtc3, Cyp26b1, Dab2, Dcn, Dcst1, Dkk1, Dkk2, Dkk3, Dlk1, Dlk2, Dlx2, Dusp18, Dusp5, Dusp8, Ecm1, Edn1, Eya4, Fbn1, Fbn2, Fhl2, Fstl3, Fzd1, Gata2, Gata3, Gdpd5, Gpr21, Gprc5a, Grk4, Gsto1, Hdac7, Hip…
GO:0009968	negative regulation of signal transduction	GO_BiologicalProcess-EBI-UniProt-GOA-ACAP-ARAP_08.05.2020_00h00	1.77779e-15	2.86171e-14	6.09942e-28	1.21378e-26	[3, 4, 5, 6]	Group279	9.4108	115	[Adamts12, Adgra2, Adm, Adra1b, Apc2, App, Asah2, Atxn1, Barx1, Bcl9l, Bdnf, Bmp2, Bmper, Camk2n1, Cavin3, Cd47, Cdh2, Chst11, Corin, Creb3, Creb3l1, Crtc3, Cyp26b1, Dab2, Dcn, Dcst1, Dkk1, Dkk2, Dkk3, Dlk1, Dlk2, Dlx2, Dusp18, Dusp5, Dusp8, Ecm1, Eya4, Fbn1, Fbn2, Fhl2, Fstl3, Fzd1, Gata2, Gata3, Gdpd5, Gpr21, Gprc5a, Grk4, Gsto1, Hdac7, Hipk3, Htra1, Htra3, Ier3, Igfbp5, Itga1, Itga3, Itgav, It…
GO:1902532	negative regulation of intracellular signal transduction	GO_BiologicalProcess-EBI-UniProt-GOA-ACAP-ARAP_08.05.2020_00h00	0.0190652	0.0298646	6.09942e-28	1.21378e-26	[4, 5, 6, 7]	Group279	6.33397	33	[Adra1b, Camk2n1, Cavin3, Creb3, Creb3l1, Crtc3, Dab2, Dusp18, Dusp5, Dusp8, Fhl2, Gsto1, Hdac7, Hipk3, Itga3, Itgb1, Lyn, Nol3, Pde10a, Plaur, Prkca, Prnp, Psca, Ptgs2, Ripor1, Sh3rf2, Slit2, Smpd1, Tgfb2, Thbs1, Timp2, Timp3, Vnn1]
GO:0010927	cellular component assembly involved in morphogenesis	GO_BiologicalProcess-EBI-UniProt-GOA-ACAP-ARAP_08.05.2020_00h00	1.14677e-09	9.26435e-09	2.96405e-25	4.0679e-24	[3, 4, 5]	Group280	18.75	24	[Acta1, Actc1, Cntnap1, Csrp1, Edn1, Ilk, Itgb1, Krt8, Lmod1, Lmod3, Mef2c, Mybpc3, Myh11, Nebl, Nkx2-5, Pdgfra, Phldb2, Pmp22, Prox1, Synpo2l, Tmod1, Tnnt1, Tnnt2, Tpm1]
GO:0042692	muscle cell differentiation	GO_BiologicalProcess-EBI-UniProt-GOA-ACAP-ARAP_08.05.2020_00h00	3.23969e-22	1.05879e-20	2.96405e-25	4.0679e-24	[4]	Group280	16.6265	69	[Acta1, Actc1, Adm, Adra1b, Adrb1, Bdnf, Bhlhe41, Bin1, Bmp2, Camk2d, Capn2, Cdh2, Chrnb1, Csrp1, Cyp26b1, Dkk1, Dmpk, Dysf, Edn1, Ehd2, Fhl2, Flnc, Foxf1, Gata6, Hand2, Igf2, Igfbp5, Itgb1, Krt8, Lmna, Lmod1, Lmod3, Lox, Mef2c, Megf10, Mybpc3, Myh11, Myocd, Myof, Nebl, Nfatc1, Nkx2-5, Npnt, Ntf3, Ntn3, Olfm2, Pax3, Pdgfra, Plekho1, Pmp22, Prdm6, Prkg1, Prox1, Selenon, Shox2, Smarca2, Sox6, Sox9,…
GO:0030036	actin cytoskeleton organization	GO_BiologicalProcess-EBI-UniProt-GOA-ACAP-ARAP_08.05.2020_00h00	1.14956e-14	1.66416e-13	2.96405e-25	4.0679e-24	[3, 6]	Group280	11.0497	80	[Acta1, Actc1, Anxa1, Arpin, Baiap2l1, Bin1, Cald1, Cavin3, Ccn2, Cd47, Cdc42ep1, Cnn1, Coro6, Csf1r, Csrp1, Daam2, Edn1, Efna5, Ehbp1l1, Ehd2, Emp2, Farp1, Farp2, Fes, Fhdc1, Gsn, Ilk, Itgb1, Itgb3, Kirrel, Krt8, Lcp1, Limch1, Lmod1, Lmod3, Lrp1, Mef2c, Mical2, Micall1, Mybpc3, Myh11, Myo1e, Nebl, Nedd9, Nkx2-5, Nrk, Nrp1, Ntf3, Pakap, Palld, Parva, Pdgfra, Pdlim2, Phldb2, Plekhh2, Pmp22, Prox1,…
GO:0055001	muscle cell development	GO_BiologicalProcess-EBI-UniProt-GOA-ACAP-ARAP_08.05.2020_00h00	6.98199e-16	1.21453e-14	2.96405e-25	4.0679e-24	[4, 5]	Group280	19.1589	41	[Acta1, Actc1, Adm, Adra1b, Adrb1, Bin1, Camk2d, Chrnb1, Csrp1, Dysf, Edn1, Fhl2, Flnc, Itgb1, Krt8, Lmna, Lmod1, Lmod3, Lox, Mef2c, Megf10, Mybpc3, Myh11, Myocd, Myof, Nebl, Nkx2-5, Pdgfra, Pmp22, Prkg1, Prox1, Selenon, Shox2, Speg, Synpo2l, Tmod1, Tnnt1, Tnnt2, Tpm1, Wfikkn1, Wnt10b]
GO:0051146	striated muscle cell differentiation	GO_BiologicalProcess-EBI-UniProt-GOA-ACAP-ARAP_08.05.2020_00h00	2.38825e-18	5.85392e-17	2.96405e-25	4.0679e-24	[5]	Group280	16.7164	56	[Acta1, Actc1, Adra1b, Adrb1, Bdnf, Bhlhe41, Bmp2, Camk2d, Capn2, Cdh2, Chrnb1, Csrp1, Cyp26b1, Dkk1, Dmpk, Dysf, Edn1, Ehd2, Fhl2, Flnc, Gata6, Hand2, Igf2, Igfbp5, Itgb1, Krt8, Lmna, Lmod1, Lmod3, Lox, Mef2c, Mybpc3, Myh11, Myocd, Myof, Nebl, Nkx2-5, Ntn3, Pax3, Pdgfra, Plekho1, Pmp22, Prkg1, Prox1, Selenon, Shox2, Sox6, Speg, Synpo2l, Tbx1, Tmod1, Tnnt1, Tnnt2, Tpm1, Wfikkn1, Wnt10b]
GO:0031032	actomyosin structure organization	GO_BiologicalProcess-EBI-UniProt-GOA-ACAP-ARAP_08.05.2020_00h00	2.18691e-11	2.25702e-10	2.96405e-25	4.0679e-24	[4, 7]	Group280	15.9817	35	[Acta1, Actc1, Ccn2, Cd47, Cnn1, Csrp1, Edn1, Fhdc1, Itgb1, Krt8, Limch1, Lmod1, Lmod3, Mef2c, Mybpc3, Myh11, Nebl, Nkx2-5, Nrp1, Pdgfra, Phldb2, Prox1, Rapgef3, Rhoc, S1pr1, Sorbs1, Sorbs3, Synpo2l, Tgfb3, Tmod1, Tnnt1, Tnnt2, Tpm1, Wnt11, Zyx]
GO:0055002	striated muscle cell development	GO_BiologicalProcess-EBI-UniProt-GOA-ACAP-ARAP_08.05.2020_00h00	1.07297e-14	1.57442e-13	2.96405e-25	4.0679e-24	[5, 6]	Group280	19	38	[Acta1, Actc1, Adra1b, Adrb1, Camk2d, Chrnb1, Csrp1, Dysf, Edn1, Fhl2, Flnc, Itgb1, Krt8, Lmna, Lmod1, Lmod3, Lox, Mef2c, Mybpc3, Myh11, Myocd, Myof, Nebl, Nkx2-5, Pdgfra, Pmp22, Prkg1, Prox1, Selenon, Shox2, Speg, Synpo2l, Tmod1, Tnnt1, Tnnt2, Tpm1, Wfikkn1, Wnt10b]
GO:0030239	myofibril assembly	GO_BiologicalProcess-EBI-UniProt-GOA-ACAP-ARAP_08.05.2020_00h00	4.73215e-11	4.61866e-10	2.96405e-25	4.0679e-24	[4, 5, 6, 7, 8]	Group280	26.3158	20	[Acta1, Actc1, Csrp1, Edn1, Itgb1, Krt8, Lmod1, Lmod3, Mef2c, Mybpc3, Myh11, Nebl, Nkx2-5, Pdgfra, Prox1, Synpo2l, Tmod1, Tnnt1, Tnnt2, Tpm1]
GO:0045214	sarcomere organization	GO_BiologicalProcess-EBI-UniProt-GOA-ACAP-ARAP_08.05.2020_00h00	2.07686e-06	8.99555e-06	2.96405e-25	4.0679e-24	[5, 6, 7, 8, 9]	Group280	22.6415	12	[Csrp1, Edn1, Itgb1, Krt8, Mef2c, Mybpc3, Nkx2-5, Prox1, Synpo2l, Tnnt1, Tnnt2, Tpm1]
GO:0001763	morphogenesis of a branching structure	GO_BiologicalProcess-EBI-UniProt-GOA-ACAP-ARAP_08.05.2020_00h00	3.68921e-10	3.23481e-09	4.45251e-16	2.90508e-15	[2, 3, 4]	Group281	14.1732	36	[Adm, Bmp2, Col16a1, Col4a1, Cpe, Csf1, Ctnnd2, Dchs1, Dlx2, Edn1, Fat4, Foxa2, Foxf1, Hoxb13, Ilk, Msx2, Nfatc1, Nog, Npnt, Nrp1, Ntn4, Pdgfra, Plxnd1, Prox1, Rspo3, Sema3c, Shox2, Six2, Slit2, Sox9, Tbx1, Tbx20, Tgfbr2, Tgm2, Wnt2b, Wnt6]
GO:0035272	exocrine system development	GO_BiologicalProcess-EBI-UniProt-GOA-ACAP-ARAP_08.05.2020_00h00	2.67465e-05	9.02851e-05	4.45251e-16	2.90508e-15	[4, 5]	Group281	17.9104	12	[Egfr, Foxc1, Igf2, Nrp1, Ntn4, Plxnd1, Sema3c, Sox9, Tgfb2, Tgfb3, Tgm2, Wls]
GO:0061138	morphogenesis of a branching epithelium	GO_BiologicalProcess-EBI-UniProt-GOA-ACAP-ARAP_08.05.2020_00h00	2.78248e-08	1.72963e-07	4.45251e-16	2.90508e-15	[3, 4, 5, 6]	Group281	13.3047	31	[Adm, Bmp2, Col4a1, Csf1, Dchs1, Edn1, Fat4, Foxa2, Foxf1, Hoxb13, Ilk, Msx2, Nfatc1, Nog, Npnt, Nrp1, Ntn4, Pdgfra, Plxnd1, Prox1, Rspo3, Sema3c, Six2, Slit2, Sox9, Tbx1, Tbx20, Tgfbr2, Tgm2, Wnt2b, Wnt6]
GO:0048732	gland development	GO_BiologicalProcess-EBI-UniProt-GOA-ACAP-ARAP_08.05.2020_00h00	4.15399e-11	4.0914e-10	4.45251e-16	2.90508e-15	[4, 5, 6]	Group281	10.7452	62	[Aldh1a1, Aldh1a3, Anxa1, Bmp2, Cdkn2a, Csf1, Csn3, Egfr, Foxc1, Foxf1, Fstl3, Gata2, Gata3, Gata6, Gsx1, Hand2, Hlx, Hoxa3, Hoxb13, Hoxb9, Hoxd9, Igf2, Igfbp5, Itga2, Jak2, Lbh, Lims2, Mafb, Msx2, Nkx2-3, Nkx2-5, Nog, Nr5a1, Nrp1, Ntn4, Onecut2, Pax3, Pdgfra, Pitx1, Plau, Plaur, Plxnd1, Prox1, Ptgs2, Runx1, Sema3c, Six3, Slit2, Sox9, Tbx1, Tbx2, Tgfb2, Tgfb3, Tgfbr2, Tgfbr3, Tgm2, Tinagl1, Tph1,…
GO:0022612	gland morphogenesis	GO_BiologicalProcess-EBI-UniProt-GOA-ACAP-ARAP_08.05.2020_00h00	2.14222e-07	1.10544e-06	4.45251e-16	2.90508e-15	[4, 5, 6, 7]	Group281	14.4578	24	[Cdkn2a, Csf1, Egfr, Hoxb13, Igfbp5, Lims2, Msx2, Nkx2-3, Nog, Nrp1, Ntn4, Pax3, Plau, Plxnd1, Prox1, Sema3c, Slit2, Sox9, Tbx2, Tgfb2, Tgfb3, Tgfbr2, Tgm2, Tinagl1]
GO:0007431	salivary gland development	GO_BiologicalProcess-EBI-UniProt-GOA-ACAP-ARAP_08.05.2020_00h00	0.00111109	0.00244553	4.45251e-16	2.90508e-15	[5, 6, 7]	Group281	16.3265	8	[Egfr, Nrp1, Ntn4, Plxnd1, Sema3c, Tgfb2, Tgfb3, Tgm2]
GO:0030879	mammary gland development	GO_BiologicalProcess-EBI-UniProt-GOA-ACAP-ARAP_08.05.2020_00h00	4.3048e-05	0.000137359	4.45251e-16	2.90508e-15	[5, 6, 7]	Group281	11.2245	22	[Cdkn2a, Csf1, Csn3, Foxf1, Gata3, Hoxb9, Hoxd9, Igfbp5, Itga2, Jak2, Lbh, Msx2, Pax3, Ptgs2, Slit2, Sox9, Tbx2, Tgfb3, Tgfbr2, Tinagl1, Tph1, Zfp703]
GO:0007435	salivary gland morphogenesis	GO_BiologicalProcess-EBI-UniProt-GOA-ACAP-ARAP_08.05.2020_00h00	0.000449079	0.00111213	4.45251e-16	2.90508e-15	[5, 6, 7, 8]	Group281	18.6047	8	[Egfr, Nrp1, Ntn4, Plxnd1, Sema3c, Tgfb2, Tgfb3, Tgm2]
GO:0060443	mammary gland morphogenesis	GO_BiologicalProcess-EBI-UniProt-GOA-ACAP-ARAP_08.05.2020_00h00	0.0018557	0.00381214	4.45251e-16	2.90508e-15	[5, 6, 7, 8]	Group281	13.8462	9	[Cdkn2a, Csf1, Igfbp5, Msx2, Pax3, Slit2, Tbx2, Tgfbr2, Tinagl1]
GO:0019226	transmission of nerve impulse	GO_BiologicalProcess-EBI-UniProt-GOA-ACAP-ARAP_08.05.2020_00h00	0.0192407	0.0301176	1.02798e-06	2.29852e-06	[3, 4]	Group282	9.67742	9	[Cacna1h, Cntnap1, Itga2, Kcna1, Kcnd2, Kcnmb4, Pmp22, S1pr1, Scn1b]
GO:0007422	peripheral nervous system development	GO_BiologicalProcess-EBI-UniProt-GOA-ACAP-ARAP_08.05.2020_00h00	0.000514454	0.00125246	1.02798e-06	2.29852e-06	[4, 5, 6]	Group282	14.1026	11	[Adgrg6, Bdnf, Cntnap1, Egr3, Hand2, Hoxd9, Ilk, Ntf3, Onecut2, Pmp22, Sh3tc2]
GO:0019227	neuronal action potential propagation	GO_BiologicalProcess-EBI-UniProt-GOA-ACAP-ARAP_08.05.2020_00h00	0.0102665	0.0172066	1.02798e-06	2.29852e-06	[4, 5, 6]	Group282	27.2727	3	[Cntnap1, Pmp22, Scn1b]
GO:0098870	action potential propagation	GO_BiologicalProcess-EBI-UniProt-GOA-ACAP-ARAP_08.05.2020_00h00	0.0102665	0.0172066	1.02798e-06	2.29852e-06	[5]	Group282	27.2727	3	[Cntnap1, Pmp22, Scn1b]
GO:0032292	peripheral nervous system axon ensheathment	GO_BiologicalProcess-EBI-UniProt-GOA-ACAP-ARAP_08.05.2020_00h00	0.013013	0.0212001	1.02798e-06	2.29852e-06	[4, 7, 8]	Group282	15.1515	5	[Adgrg6, Cntnap1, Ilk, Pmp22, Sh3tc2]
GO:0021782	glial cell development	GO_BiologicalProcess-EBI-UniProt-GOA-ACAP-ARAP_08.05.2020_00h00	0.000132209	0.000371806	1.02798e-06	2.29852e-06	[4, 5, 7, 8, 9]	Group282	12.5	16	[Adgrg6, Ager, App, Bace2, Cntn2, Cntnap1, Egfr, Gsn, Ilk, Lamc3, Lrp1, Lyn, Pmp22, Sh3tc2, Tspan2, Vim]
GO:0048934	peripheral nervous system neuron differentiation	GO_BiologicalProcess-EBI-UniProt-GOA-ACAP-ARAP_08.05.2020_00h00	0.00130472	0.00281146	1.02798e-06	2.29852e-06	[5, 6, 7, 8, 9]	Group282	33.3333	4	[Hand2, Hoxd9, Onecut2, Pmp22]
GO:0014044	Schwann cell development	GO_BiologicalProcess-EBI-UniProt-GOA-ACAP-ARAP_08.05.2020_00h00	0.0207546	0.0322533	1.02798e-06	2.29852e-06	[5, 6, 7, 8, 9, 10]	Group282	13.5135	5	[Adgrg6, Cntnap1, Ilk, Pmp22, Sh3tc2]
GO:0048935	peripheral nervous system neuron development	GO_BiologicalProcess-EBI-UniProt-GOA-ACAP-ARAP_08.05.2020_00h00	0.00130472	0.00281146	1.02798e-06	2.29852e-06	[5, 6, 7, 8, 9, 10]	Group282	33.3333	4	[Hand2, Hoxd9, Onecut2, Pmp22]
GO:0022011	myelination in peripheral nervous system	GO_BiologicalProcess-EBI-UniProt-GOA-ACAP-ARAP_08.05.2020_00h00	0.013013	0.0212001	1.02798e-06	2.29852e-06	[5, 6, 7, 8, 9, 10, 11]	Group282	15.1515	5	[Adgrg6, Cntnap1, Ilk, Pmp22, Sh3tc2]
GO:2000177	regulation of neural precursor cell proliferation	GO_BiologicalProcess-EBI-UniProt-GOA-ACAP-ARAP_08.05.2020_00h00	0.0150247	0.0241312	1.99844e-10	7.1016e-10	[4, 5]	Group283	9.16667	11	[Bdnf, Cdh2, Gata2, Ilk, Lhx2, Lhx5, Lims2, Lyn, Nog, Prox1, Six3]
GO:0007420	brain development	GO_BiologicalProcess-EBI-UniProt-GOA-ACAP-ARAP_08.05.2020_00h00	3.70086e-10	3.23188e-09	1.99844e-10	7.1016e-10	[4, 5, 6, 7]	Group283	9.23451	76	[Abat, Aldh1a1, Aldh1a3, Anxa3, App, Atxn1, Axl, B2m, Bmp2, Cdh2, Cntn1, Cntn2, Col3a1, Col4a1, Crtac1, Csf1r, Dkk1, Dlx2, Efna5, Egfr, Emx2, Fat4, Foxa2, Foxc1, Gata2, Gdpd5, Gng12, Gsx1, Hmx3, Hoxa1, Itgb1, Kcna1, Kcnc1, Lhx2, Lhx5, Lmx1b, Lrp1, Mafb, Meis1, Meis2, Naglu, Nfix, Nnat, Nog, Nr2f2, Nr4a2, Nr4a3, Nrp1, Ntf3, Otx1, Pitx1, Pou3f3, Prkg1, Prox1, Robo2, S1pr1, Satb2, Sct, Sema6d, Septi…
GO:0030902	hindbrain development	GO_BiologicalProcess-EBI-UniProt-GOA-ACAP-ARAP_08.05.2020_00h00	5.42335e-05	0.000168319	1.99844e-10	7.1016e-10	[3, 5, 6, 7, 8]	Group283	11.0553	22	[Abat, Aldh1a1, Cntn1, Foxa2, Foxc1, Gata2, Hoxa1, Itgb1, Kcnc1, Lhx5, Lmx1b, Mafb, Naglu, Nfix, Nog, Otx1, Prox1, Sez6, Smad9, Trnp1, Wls, Wnt7a]
GO:0022037	metencephalon development	GO_BiologicalProcess-EBI-UniProt-GOA-ACAP-ARAP_08.05.2020_00h00	0.00444427	0.00819341	1.99844e-10	7.1016e-10	[3, 4, 6, 7, 8, 9]	Group283	9.58904	14	[Abat, Cntn1, Foxc1, Hoxa1, Kcnc1, Lhx5, Lmx1b, Naglu, Nfix, Otx1, Prox1, Sez6, Trnp1, Wnt7a]
GO:0021549	cerebellum development	GO_BiologicalProcess-EBI-UniProt-GOA-ACAP-ARAP_08.05.2020_00h00	0.0135407	0.0219934	1.99844e-10	7.1016e-10	[3, 4, 5, 7, 8, 9, 10]	Group283	8.95522	12	[Abat, Cntn1, Foxc1, Kcnc1, Lhx5, Lmx1b, Naglu, Nfix, Prox1, Sez6, Trnp1, Wnt7a]
GO:0021533	cell differentiation in hindbrain	GO_BiologicalProcess-EBI-UniProt-GOA-ACAP-ARAP_08.05.2020_00h00	0.000441998	0.00110091	1.99844e-10	7.1016e-10	[4, 6, 7, 8, 9]	Group283	21.2121	7	[Foxa2, Gata2, Lhx5, Nfix, Nog, Prox1, Wnt7a]
GO:0021695	cerebellar cortex development	GO_BiologicalProcess-EBI-UniProt-GOA-ACAP-ARAP_08.05.2020_00h00	0.031393	0.0465073	1.99844e-10	7.1016e-10	[3, 4, 5, 6, 8, 9, 10, 11]	Group283	10	7	[Lhx5, Naglu, Nfix, Prox1, Sez6, Trnp1, Wnt7a]
GO:0021683	cerebellar granular layer morphogenesis	GO_BiologicalProcess-EBI-UniProt-GOA-ACAP-ARAP_08.05.2020_00h00	0.0205625	0.032001	1.99844e-10	7.1016e-10	[3, 4, 5, 6, 7, 8, 9, 10, 11, 12, 13]	Group283	21.4286	3	[Nfix, Prox1, Wnt7a]
GO:0021684	cerebellar granular layer formation	GO_BiologicalProcess-EBI-UniProt-GOA-ACAP-ARAP_08.05.2020_00h00	0.0132538	0.0215599	1.99844e-10	7.1016e-10	[3, 4, 5, 6, 7, 8, 9, 10, 11, 12, 13, 14]	Group283	25	3	[Nfix, Prox1, Wnt7a]
GO:0021707	cerebellar granule cell differentiation	GO_BiologicalProcess-EBI-UniProt-GOA-ACAP-ARAP_08.05.2020_00h00	0.0132538	0.0215599	1.99844e-10	7.1016e-10	[4, 5, 6, 7, 8, 9, 10, 11, 12, 13, 14, 15]	Group283	25	3	[Nfix, Prox1, Wnt7a]
GO:0060485	mesenchyme development	GO_BiologicalProcess-EBI-UniProt-GOA-ACAP-ARAP_08.05.2020_00h00	3.25043e-18	7.62085e-17	2.50368e-19	2.16623e-18	[4, 5, 6]	Group284	17.6871	52	[Acta1, Acta2, Actc1, Actg2, Adam15, Ager, Aldh1a1, Alx1, Bcl9l, Bmp2, Dab2, Dchs1, Edn1, Foxa2, Foxc1, Foxf1, Hand1, Hand2, Kitl, Loxl2, Mef2c, Msx2, Myocd, Nfatc1, Nkx2-5, Nog, Nrp1, Pax3, Phldb2, Plaur, Rflnb, Robo2, Sema3b, Sema3c, Sema3d, Sema3f, Sema6d, Six2, Sox9, Tbx1, Tbx2, Tbx20, Tgfb1i1, Tgfb2, Tgfb3, Tgfbr2, Tgfbr3, Thbs1, Wnt10a, Wnt11, Zeb2, Zfp703]
GO:0048762	mesenchymal cell differentiation	GO_BiologicalProcess-EBI-UniProt-GOA-ACAP-ARAP_08.05.2020_00h00	1.09434e-14	1.59493e-13	2.50368e-19	2.16623e-18	[4, 5, 6, 7]	Group284	17.7489	41	[Adam15, Ager, Aldh1a1, Alx1, Bcl9l, Bmp2, Dab2, Edn1, Foxa2, Foxc1, Hand2, Kitl, Loxl2, Mef2c, Msx2, Myocd, Nfatc1, Nog, Nrp1, Pax3, Phldb2, Plaur, Rflnb, Sema3b, Sema3c, Sema3d, Sema3f, Sema6d, Six2, Sox9, Tbx1, Tbx20, Tgfb1i1, Tgfb2, Tgfb3, Tgfbr2, Tgfbr3, Wnt10a, Wnt11, Zeb2, Zfp703]
GO:0072132	mesenchyme morphogenesis	GO_BiologicalProcess-EBI-UniProt-GOA-ACAP-ARAP_08.05.2020_00h00	1.543e-10	1.41027e-09	2.50368e-19	2.16623e-18	[4, 5, 6, 7]	Group284	29.8246	17	[Acta1, Acta2, Actc1, Actg2, Bmp2, Dchs1, Foxc1, Foxf1, Msx2, Nog, Robo2, Sox9, Tbx2, Tbx20, Tgfb2, Tgfbr2, Wnt11]
GO:0001837	epithelial to mesenchymal transition	GO_BiologicalProcess-EBI-UniProt-GOA-ACAP-ARAP_08.05.2020_00h00	1.73686e-08	1.11833e-07	2.50368e-19	2.16623e-18	[5, 6, 7, 8]	Group284	16.4384	24	[Adam15, Ager, Alx1, Bcl9l, Bmp2, Dab2, Foxa2, Foxc1, Loxl2, Msx2, Myocd, Nfatc1, Nog, Phldb2, Rflnb, Sox9, Tbx20, Tgfb1i1, Tgfb2, Tgfb3, Tgfbr2, Tgfbr3, Wnt11, Zfp703]
GO:0003203	endocardial cushion morphogenesis	GO_BiologicalProcess-EBI-UniProt-GOA-ACAP-ARAP_08.05.2020_00h00	1.11452e-06	5.05045e-06	2.50368e-19	2.16623e-18	[5, 6, 7, 8]	Group284	29.4118	10	[Bmp2, Dchs1, Msx2, Nog, Robo2, Sox9, Tbx2, Tbx20, Tgfb2, Tgfbr2]
GO:0010717	regulation of epithelial to mesenchymal transition	GO_BiologicalProcess-EBI-UniProt-GOA-ACAP-ARAP_08.05.2020_00h00	1.1471e-07	6.21684e-07	2.50368e-19	2.16623e-18	[4, 5, 6, 7, 8, 9]	Group284	18.9474	18	[Ager, Alx1, Bcl9l, Bmp2, Dab2, Foxa2, Foxc1, Loxl2, Myocd, Nog, Phldb2, Tbx20, Tgfb1i1, Tgfb2, Tgfb3, Tgfbr2, Tgfbr3, Zfp703]
GO:0010718	positive regulation of epithelial to mesenchymal transition	GO_BiologicalProcess-EBI-UniProt-GOA-ACAP-ARAP_08.05.2020_00h00	1.05774e-07	5.77608e-07	2.50368e-19	2.16623e-18	[3, 4, 5, 6, 7, 8, 9, 10]	Group284	26.5306	13	[Ager, Alx1, Bcl9l, Bmp2, Dab2, Foxc1, Loxl2, Myocd, Tgfb1i1, Tgfb2, Tgfb3, Tgfbr2, Zfp703]
GO:0060038	cardiac muscle cell proliferation	GO_BiologicalProcess-EBI-UniProt-GOA-ACAP-ARAP_08.05.2020_00h00	4.59925e-05	0.000145891	2.50368e-19	2.16623e-18	[4, 5, 6, 7, 8, 9]	Group284	18.3333	11	[Foxc1, Gata6, Mef2c, Meis1, Nkx2-5, Nog, Tbx2, Tbx20, Tgfb2, Tgfbr2, Tgfbr3]
GO:0060317	cardiac epithelial to mesenchymal transition	GO_BiologicalProcess-EBI-UniProt-GOA-ACAP-ARAP_08.05.2020_00h00	0.000293375	0.000760589	2.50368e-19	2.16623e-18	[5, 6, 7, 8, 9]	Group284	22.5806	7	[Adam15, Bmp2, Msx2, Nog, Tgfb2, Tgfbr2, Tgfbr3]
GO:0060389	pathway-restricted SMAD protein phosphorylation	GO_BiologicalProcess-EBI-UniProt-GOA-ACAP-ARAP_08.05.2020_00h00	3.48222e-06	1.44445e-05	2.50368e-19	2.16623e-18	[6, 7, 8]	Group284	20	13	[Bmp2, Bmp6, Bmp8b, Bmper, Dab2, Dkk1, Gdf11, Gdf6, Nog, Tgfb2, Tgfb3, Tgfbr2, Tgfbr3]
GO:0022404	molting cycle process	GO_BiologicalProcess-EBI-UniProt-GOA-ACAP-ARAP_08.05.2020_00h00	1.43115e-05	5.12789e-05	1.14979e-05	2.20008e-05	[2, 3]	Group285	14.9533	16	[Alx4, Corin, Ctsl, Dkk1, Egfr, Farp2, Hoxc13, Igfbp5, Lhx2, Lrp4, Msx2, Runx1, Sox9, Tgfb2, Wnt10a, Wnt10b]
GO:0042633	hair cycle	GO_BiologicalProcess-EBI-UniProt-GOA-ACAP-ARAP_08.05.2020_00h00	9.15132e-06	3.45699e-05	1.14979e-05	2.20008e-05	[3]	Group285	14.1732	18	[Alx4, Corin, Ctsl, Dkk1, Egfr, Farp2, Hoxc13, Igfbp5, Lhx2, Lrp4, Msx2, Nfatc1, Ptgs2, Runx1, Sox9, Tgfb2, Wnt10a, Wnt10b]
GO:0022405	hair cycle process	GO_BiologicalProcess-EBI-UniProt-GOA-ACAP-ARAP_08.05.2020_00h00	1.43115e-05	5.12789e-05	1.14979e-05	2.20008e-05	[3, 4]	Group285	14.9533	16	[Alx4, Corin, Ctsl, Dkk1, Egfr, Farp2, Hoxc13, Igfbp5, Lhx2, Lrp4, Msx2, Runx1, Sox9, Tgfb2, Wnt10a, Wnt10b]
GO:0008544	epidermis development	GO_BiologicalProcess-EBI-UniProt-GOA-ACAP-ARAP_08.05.2020_00h00	3.60585e-05	0.000118204	1.14979e-05	2.20008e-05	[4]	Group285	9.38416	32	[Adam9, Alx4, Anxa1, Cdkn2a, Clic5, Corin, Ctsl, Cyp26b1, Dkk1, Egfr, Fosl2, Foxc1, Hoxa7, Hoxc13, Igfbp5, Lats2, Lce1h, Lhx2, Lrp4, Msx2, Ntf3, Palld, Ptgs2, Runx1, Scel, Sox9, Svep1, Tgfb2, Tmem132e, Trim16, Wnt10a, Wnt10b]
GO:0043588	skin development	GO_BiologicalProcess-EBI-UniProt-GOA-ACAP-ARAP_08.05.2020_00h00	5.63488e-06	2.25919e-05	1.14979e-05	2.20008e-05	[4, 5, 6]	Group285	10.6383	30	[Adam9, Alx4, Anxa1, Col3a1, Col5a2, Corin, Ctsl, Cyp26b1, Dkk1, Egfr, Fosl2, Foxc1, Hoxa7, Hoxc13, Igfbp5, Itga2, Itga3, Lats2, Lhx2, Lrp4, Msx2, Palld, Ptgs2, Runx1, Scel, Sox9, Tgfb2, Trim16, Wnt10a, Wnt10b]
GO:0001942	hair follicle development	GO_BiologicalProcess-EBI-UniProt-GOA-ACAP-ARAP_08.05.2020_00h00	4.5556e-05	0.000144719	1.14979e-05	2.20008e-05	[3, 4, 5, 6, 7, 8]	Group285	14.2857	15	[Alx4, Corin, Ctsl, Dkk1, Egfr, Hoxc13, Igfbp5, Lhx2, Lrp4, Msx2, Runx1, Sox9, Tgfb2, Wnt10a, Wnt10b]
GO:0048730	epidermis morphogenesis	GO_BiologicalProcess-EBI-UniProt-GOA-ACAP-ARAP_08.05.2020_00h00	0.0310094	0.0460974	1.14979e-05	2.20008e-05	[5, 6]	Group285	12.1951	5	[Ctsl, Igfbp5, Runx1, Tgfb2, Wnt10a]
GO:0030216	keratinocyte differentiation	GO_BiologicalProcess-EBI-UniProt-GOA-ACAP-ARAP_08.05.2020_00h00	0.00420974	0.00782793	1.14979e-05	2.20008e-05	[5, 6, 7]	Group285	10	13	[Adam9, Anxa1, Cyp26b1, Fosl2, Foxc1, Hoxa7, Lats2, Msx2, Palld, Ptgs2, Scel, Tgfb2, Trim16]
GO:0031069	hair follicle morphogenesis	GO_BiologicalProcess-EBI-UniProt-GOA-ACAP-ARAP_08.05.2020_00h00	0.0147267	0.0236879	1.14979e-05	2.20008e-05	[3, 4, 5, 6, 7, 8, 9]	Group285	14.7059	5	[Ctsl, Igfbp5, Runx1, Tgfb2, Wnt10a]
GO:0098773	skin epidermis development	GO_BiologicalProcess-EBI-UniProt-GOA-ACAP-ARAP_08.05.2020_00h00	6.35378e-05	0.000192758	1.14979e-05	2.20008e-05	[5, 6, 7]	Group285	13.8889	15	[Alx4, Corin, Ctsl, Dkk1, Egfr, Hoxc13, Igfbp5, Lhx2, Lrp4, Msx2, Runx1, Sox9, Tgfb2, Wnt10a, Wnt10b]
GO:0001822	kidney development	GO_BiologicalProcess-EBI-UniProt-GOA-ACAP-ARAP_08.05.2020_00h00	6.82892e-13	8.61402e-12	6.82892e-13	3.08853e-12	[4, 5, 6, 7]	Group286	13.9942	48	[Acta2, Aldh1a1, Aph1b, Bdnf, Bmp2, Bmp6, Bmper, C3ar1, Col4a3, Col4a4, Corin, Cyp26b1, Dchs1, Dchs2, Dcn, Fat4, Fbn1, Foxc1, Fstl3, Gata3, Gdf11, Ilk, Irx3, Itga3, Itgb3, Lrp4, Mal, Mef2c, Myo1e, Nid1, Nog, Npnt, Nrp1, Pcsk5, Pdgfd, Pdgfra, Pou3f3, Prox1, Robo2, Six2, Slit2, Smad9, Sox17, Sox9, Tgfb2, Wnt11, Wnt2b, Wnt6]
GO:0072006	nephron development	GO_BiologicalProcess-EBI-UniProt-GOA-ACAP-ARAP_08.05.2020_00h00	7.14316e-10	6.01867e-09	6.82892e-13	3.08853e-12	[3, 5, 6, 7, 8]	Group286	16.7665	28	[Acta2, Bmp2, C3ar1, Col4a3, Col4a4, Dchs1, Dchs2, Fat4, Foxc1, Gata3, Ilk, Irx3, Itga3, Itgb3, Mal, Mef2c, Myo1e, Nid1, Nog, Npnt, Pdgfd, Pdgfra, Pou3f3, Six2, Sox9, Wnt11, Wnt2b, Wnt6]
GO:0032835	glomerulus development	GO_BiologicalProcess-EBI-UniProt-GOA-ACAP-ARAP_08.05.2020_00h00	2.08646e-05	7.20078e-05	6.82892e-13	3.08853e-12	[3, 4, 6, 7, 8, 9]	Group286	17.1053	13	[Acta2, C3ar1, Col4a3, Col4a4, Foxc1, Itgb3, Mal, Mef2c, Myo1e, Nid1, Nog, Pdgfd, Pdgfra]
GO:0032836	glomerular basement membrane development	GO_BiologicalProcess-EBI-UniProt-GOA-ACAP-ARAP_08.05.2020_00h00	0.000216693	0.000577758	6.82892e-13	3.08853e-12	[3, 4, 5, 6, 7, 8, 9, 10]	Group286	35.7143	5	[Col4a3, Col4a4, Mal, Myo1e, Nid1]
GO:0061437	renal system vasculature development	GO_BiologicalProcess-EBI-UniProt-GOA-ACAP-ARAP_08.05.2020_00h00	0.0022285	0.00445494	6.82892e-13	3.08853e-12	[5, 6, 7, 8]	Group286	18.75	6	[Acta2, C3ar1, Itgb3, Nrp1, Pdgfd, Pdgfra]
GO:0061440	kidney vasculature development	GO_BiologicalProcess-EBI-UniProt-GOA-ACAP-ARAP_08.05.2020_00h00	0.0022285	0.00445494	6.82892e-13	3.08853e-12	[5, 6, 7, 8, 9]	Group286	18.75	6	[Acta2, C3ar1, Itgb3, Nrp1, Pdgfd, Pdgfra]
GO:0072012	glomerulus vasculature development	GO_BiologicalProcess-EBI-UniProt-GOA-ACAP-ARAP_08.05.2020_00h00	0.00869003	0.0148294	6.82892e-13	3.08853e-12	[4, 5, 6, 7, 8, 9, 10]	Group286	16.6667	5	[Acta2, C3ar1, Itgb3, Pdgfd, Pdgfra]
GO:0090192	regulation of glomerulus development	GO_BiologicalProcess-EBI-UniProt-GOA-ACAP-ARAP_08.05.2020_00h00	0.00527803	0.00952695	6.82892e-13	3.08853e-12	[4, 5, 6, 7, 8, 9, 10]	Group286	23.5294	4	[C3ar1, Itgb3, Nog, Pdgfd]
GO:0090193	positive regulation of glomerulus development	GO_BiologicalProcess-EBI-UniProt-GOA-ACAP-ARAP_08.05.2020_00h00	0.00182039	0.00375033	6.82892e-13	3.08853e-12	[4, 5, 6, 7, 8, 9, 10, 11]	Group286	30.7692	4	[C3ar1, Itgb3, Nog, Pdgfd]
GO:0072109	glomerular mesangium development	GO_BiologicalProcess-EBI-UniProt-GOA-ACAP-ARAP_08.05.2020_00h00	0.00655671	0.0115452	6.82892e-13	3.08853e-12	[5, 6, 7, 8, 9, 10, 11]	Group286	22.2222	4	[Acta2, C3ar1, Itgb3, Pdgfd]
GO:0060324	face development	GO_BiologicalProcess-EBI-UniProt-GOA-ACAP-ARAP_08.05.2020_00h00	0.0018557	0.00381214	0.000148499	0.00023087	[3, 4]	Group287	13.8462	9	[Aldh1a1, Aldh1a3, Crispld2, Dkk1, Nog, Pdgfra, Tbx1, Tgfb2, Tgfb3]
GO:0048384	retinoic acid receptor signaling pathway	GO_BiologicalProcess-EBI-UniProt-GOA-ACAP-ARAP_08.05.2020_00h00	0.0165852	0.0264212	0.000148499	0.00023087	[4, 5, 6]	Group287	14.2857	5	[Aldh1a1, Aldh1a3, Cyp26b1, Tbx1, Trim16]
GO:0048385	regulation of retinoic acid receptor signaling pathway	GO_BiologicalProcess-EBI-UniProt-GOA-ACAP-ARAP_08.05.2020_00h00	0.0296727	0.0443856	0.000148499	0.00023087	[4, 5, 6, 7]	Group287	18.75	3	[Aldh1a3, Cyp26b1, Trim16]
GO:0071300	cellular response to retinoic acid	GO_BiologicalProcess-EBI-UniProt-GOA-ACAP-ARAP_08.05.2020_00h00	0.00229889	0.00457446	0.000148499	0.00023087	[5, 6]	Group287	13.4328	9	[Aldh1a1, Cyp26b1, Hoxa1, Lyn, Mef2c, Pparg, Sox9, Tbx1, Tesc]
GO:0033189	response to vitamin A	GO_BiologicalProcess-EBI-UniProt-GOA-ACAP-ARAP_08.05.2020_00h00	0.0243823	0.0371155	0.000148499	0.00023087	[5, 7]	Group287	15.3846	4	[Aldh1a1, Cyp26b1, Pparg, Tinagl1]
GO:0043587	tongue morphogenesis	GO_BiologicalProcess-EBI-UniProt-GOA-ACAP-ARAP_08.05.2020_00h00	0.0205625	0.032001	0.000148499	0.00023087	[5, 6, 7, 8]	Group287	21.4286	3	[Cyp26b1, Hoxc13, Tbx1]
GO:0042574	retinal metabolic process	GO_BiologicalProcess-EBI-UniProt-GOA-ACAP-ARAP_08.05.2020_00h00	0.0248924	0.0377322	0.000148499	0.00023087	[4, 8, 9]	Group287	20	3	[Aldh1a1, Aldh1a3, Cyp1b1]
GO:2001014	regulation of skeletal muscle cell differentiation	GO_BiologicalProcess-EBI-UniProt-GOA-ACAP-ARAP_08.05.2020_00h00	0.00969333	0.0163988	0.000148499	0.00023087	[4, 5, 6, 7, 8, 9, 10]	Group287	20	4	[Cyp26b1, Mef2c, Myocd, Tbx1]
GO:0060900	embryonic camera-type eye formation	GO_BiologicalProcess-EBI-UniProt-GOA-ACAP-ARAP_08.05.2020_00h00	0.0132538	0.0215599	0.000148499	0.00023087	[3, 4, 5, 7, 8, 9, 10, 11]	Group287	25	3	[Aldh1a1, Aldh1a3, Prox1]
GO:2001016	positive regulation of skeletal muscle cell differentiation	GO_BiologicalProcess-EBI-UniProt-GOA-ACAP-ARAP_08.05.2020_00h00	0.00146412	0.00310532	0.000148499	0.00023087	[4, 5, 6, 7, 8, 9, 10, 11]	Group287	50	3	[Cyp26b1, Mef2c, Tbx1]
GO:0002698	negative regulation of immune effector process	GO_BiologicalProcess-EBI-UniProt-GOA-ACAP-ARAP_08.05.2020_00h00	0.00168563	0.00350955	0.000566943	0.000786214	[3, 4, 5]	Group288	10.274	15	[Anxa1, Cd47, Cd55, Foxf1, H2-T23, Hlx, Htra1, Igf2, Lgals3, Parp3, Serpinb9, Tgfb2, Tgfb3, Tinagl1, Vsir]
GO:0002700	regulation of production of molecular mediator of immune response	GO_BiologicalProcess-EBI-UniProt-GOA-ACAP-ARAP_08.05.2020_00h00	0.00834842	0.0143144	0.000566943	0.000786214	[3, 4, 5]	Group288	8.9172	14	[B2m, Cd28, Clcf1, Clic1, Gata3, H2-T23, Il1r1, Nr4a3, Parp3, Tgfb2, Tgfb3, Tinagl1, Tril, Vsir]
GO:0050777	negative regulation of immune response	GO_BiologicalProcess-EBI-UniProt-GOA-ACAP-ARAP_08.05.2020_00h00	0.00123515	0.0026857	0.000566943	0.000786214	[3, 4, 5]	Group288	9.94152	17	[Anxa1, Cd55, Col3a1, Dcst1, Foxf1, H2-T23, Hlx, Ifi202b, Igf2, Lgals3, Parp3, Pparg, Serpinb9, Tgfb2, Tgfb3, Tinagl1, Vsir]
GO:0002367	cytokine production involved in immune response	GO_BiologicalProcess-EBI-UniProt-GOA-ACAP-ARAP_08.05.2020_00h00	0.00811461	0.0139691	0.000566943	0.000786214	[3, 6]	Group288	10	11	[B2m, Clic1, Gata3, H2-T23, Il1r1, Nr4a3, Tgfb2, Tgfb3, Tinagl1, Tril, Vsir]
GO:0002701	negative regulation of production of molecular mediator of immune response	GO_BiologicalProcess-EBI-UniProt-GOA-ACAP-ARAP_08.05.2020_00h00	0.0230736	0.0353729	0.000566943	0.000786214	[3, 4, 5, 6]	Group288	13.1579	5	[Parp3, Tgfb2, Tgfb3, Tinagl1, Vsir]
GO:0002704	negative regulation of leukocyte mediated immunity	GO_BiologicalProcess-EBI-UniProt-GOA-ACAP-ARAP_08.05.2020_00h00	0.018727	0.0293989	0.000566943	0.000786214	[4, 5, 6]	Group288	11.1111	7	[Foxf1, H2-T23, Igf2, Parp3, Serpinb9, Tinagl1, Vsir]
GO:0002718	regulation of cytokine production involved in immune response	GO_BiologicalProcess-EBI-UniProt-GOA-ACAP-ARAP_08.05.2020_00h00	0.00143165	0.00304845	0.000566943	0.000786214	[4, 5, 6, 7]	Group288	12.5	11	[B2m, Clic1, Gata3, H2-T23, Il1r1, Nr4a3, Tgfb2, Tgfb3, Tinagl1, Tril, Vsir]
GO:0002707	negative regulation of lymphocyte mediated immunity	GO_BiologicalProcess-EBI-UniProt-GOA-ACAP-ARAP_08.05.2020_00h00	0.0241857	0.0368422	0.000566943	0.000786214	[5, 6, 7]	Group288	11.5385	6	[H2-T23, Igf2, Parp3, Serpinb9, Tinagl1, Vsir]
GO:0002719	negative regulation of cytokine production involved in immune response	GO_BiologicalProcess-EBI-UniProt-GOA-ACAP-ARAP_08.05.2020_00h00	0.0213428	0.0330246	0.000566943	0.000786214	[4, 5, 6, 7, 8]	Group288	16	4	[Tgfb2, Tgfb3, Tinagl1, Vsir]
GO:0048702	embryonic neurocranium morphogenesis	GO_BiologicalProcess-EBI-UniProt-GOA-ACAP-ARAP_08.05.2020_00h00	0.00771216	0.0133401	0.000566943	0.000786214	[4, 5, 6, 7, 8, 9, 10]	Group288	30	3	[Hoxa1, Tgfb2, Tgfb3]
GO:0040012	regulation of locomotion	GO_BiologicalProcess-EBI-UniProt-GOA-ACAP-ARAP_08.05.2020_00h00	1.30661e-27	8.28928e-26	3.4723e-26	5.52789e-25	[2, 3]	Group289	12.2974	129	[Acta2, Adam10, Adam15, Adam8, Adam9, Adgra2, Adora1, Ager, Anxa1, Anxa3, Anxa5, App, Arpin, Atoh8, Bmp2, Bmper, C3ar1, Camk2a, Camk2d, Cavin1, Ccn1, Cd200, Cd63, Cd99l2, Cdh13, Cdh5, Cemip, Col3a1, Creb3, Csf1, Csf1r, Cyp1b1, Dab2, Dcn, Dysf, Ecm1, Edn1, Egfr, Emp2, F3, Fas, Fes, Foxf1, Furin, Gab2, Gata2, Gata3, Hbegf, Hdac7, Hoxa7, Htr1d, Hyal1, Igf2, Igfbp5, Il1r1, Ilk, Itga2, Itga3, Itgav, I…
GO:0040013	negative regulation of locomotion	GO_BiologicalProcess-EBI-UniProt-GOA-ACAP-ARAP_08.05.2020_00h00	5.15913e-09	3.56674e-08	3.4723e-26	5.52789e-25	[2, 3, 4]	Group289	12.0482	40	[Adam15, Adora1, Ager, Arpin, Cd200, Cd63, Col3a1, Cyp1b1, Dcn, Fas, Gata3, Hoxa7, Igfbp5, Ilk, Limch1, Lrp1, Mef2c, Myocd, Nbl1, Nog, Nr2f2, Nrp1, Phldb2, Podn, Pparg, Prkg1, Ptprm, Robo2, Sema3b, Sema3c, Sema3d, Sema3f, Sema6d, Serpine1, Slit2, Stard13, Tgfbr3, Thbs1, Tpm1, Wnt11]
GO:0051270	regulation of cellular component movement	GO_BiologicalProcess-EBI-UniProt-GOA-ACAP-ARAP_08.05.2020_00h00	2.06431e-27	1.23686e-25	3.4723e-26	5.52789e-25	[3, 4]	Group289	12.0548	132	[Acta2, Adam10, Adam15, Adam8, Adam9, Adgra2, Adora1, Adrb1, Ager, Anxa1, Anxa3, Anxa5, App, Arpin, Atoh8, Atp2a1, Bin1, Bmp2, Bmper, C3ar1, Cacna1h, Camk2a, Camk2d, Cavin1, Ccn1, Cd200, Cd63, Cd99l2, Cdh13, Cdh5, Cemip, Col3a1, Creb3, Csf1, Csf1r, Cyp1b1, Dab2, Dcn, Dysf, Ecm1, Edn1, Egfr, Emp2, F3, Fas, Fes, Foxf1, Furin, Gab2, Gata2, Gata3, Hbegf, Hdac7, Hoxa7, Hyal1, Igf2, Igfbp5, Il1r1, Ilk,…
GO:0032102	negative regulation of response to external stimulus	GO_BiologicalProcess-EBI-UniProt-GOA-ACAP-ARAP_08.05.2020_00h00	4.6332e-06	1.89277e-05	3.4723e-26	5.52789e-25	[3, 4, 5]	Group289	9.54774	38	[Abat, Adora1, Ager, Anxa2, Anxa5, Cd200, Cdh5, Cdkn1a, Dcst1, Foxf1, Gata3, H2-T23, Htra1, Ier3, Ifi202b, Igf2, Nbl1, Nrp1, Pdgfra, Phldb2, Plau, Pparg, Prkg1, Robo2, Sema3b, Sema3c, Sema3d, Sema3f, Sema6d, Serpinb9, Serpine1, Slit2, Tafa3, Thbd, Thbs1, Tinagl1, Tnfrsf1a, Ubash3b]
GO:0051271	negative regulation of cellular component movement	GO_BiologicalProcess-EBI-UniProt-GOA-ACAP-ARAP_08.05.2020_00h00	5.15913e-09	3.56674e-08	3.4723e-26	5.52789e-25	[3, 4, 5]	Group289	12.0482	40	[Adam15, Adora1, Ager, Arpin, Bin1, Cd200, Cd63, Col3a1, Cyp1b1, Dcn, Fas, Gata3, Hoxa7, Igfbp5, Ilk, Limch1, Lrp1, Mef2c, Myocd, Nbl1, Nog, Nr2f2, Nrp1, Phldb2, Podn, Pparg, Prkg1, Ptprm, Sema3b, Sema3c, Sema3d, Sema3f, Sema6d, Serpine1, Slit2, Stard13, Tgfbr3, Thbs1, Tpm1, Wnt11]
GO:2000145	regulation of cell motility	GO_BiologicalProcess-EBI-UniProt-GOA-ACAP-ARAP_08.05.2020_00h00	5.83375e-28	3.81315e-26	3.4723e-26	5.52789e-25	[3, 4, 5]	Group289	12.6	126	[Acta2, Adam10, Adam15, Adam8, Adam9, Adgra2, Adora1, Ager, Anxa1, Anxa3, Anxa5, App, Arpin, Atoh8, Bmp2, Bmper, C3ar1, Camk2a, Camk2d, Cavin1, Ccn1, Cd200, Cd63, Cd99l2, Cdh13, Cdh5, Cemip, Col3a1, Creb3, Csf1, Csf1r, Cyp1b1, Dab2, Dcn, Dysf, Ecm1, Edn1, Egfr, Emp2, F3, Fas, Fes, Foxf1, Furin, Gab2, Gata2, Gata3, Hbegf, Hdac7, Hoxa7, Hyal1, Igf2, Igfbp5, Il1r1, Ilk, Itga2, Itga3, Itgav, Itgb1, I…
GO:2000146	negative regulation of cell motility	GO_BiologicalProcess-EBI-UniProt-GOA-ACAP-ARAP_08.05.2020_00h00	2.48819e-07	1.2688e-06	3.4723e-26	5.52789e-25	[3, 4, 5, 6]	Group289	11.4478	34	[Adam15, Adora1, Ager, Arpin, Cd200, Cd63, Col3a1, Cyp1b1, Dcn, Fas, Gata3, Hoxa7, Igfbp5, Ilk, Limch1, Lrp1, Mef2c, Myocd, Nbl1, Nog, Nr2f2, Phldb2, Podn, Pparg, Prkg1, Ptprm, Sema6d, Serpine1, Slit2, Stard13, Tgfbr3, Thbs1, Tpm1, Wnt11]
GO:0030334	regulation of cell migration	GO_BiologicalProcess-EBI-UniProt-GOA-ACAP-ARAP_08.05.2020_00h00	1.59586e-28	1.11041e-26	3.4723e-26	5.52789e-25	[4, 5, 6]	Group289	12.9884	123	[Acta2, Adam10, Adam15, Adam8, Adam9, Adgra2, Adora1, Ager, Anxa1, Anxa3, App, Arpin, Atoh8, Bmp2, Bmper, C3ar1, Camk2a, Camk2d, Ccn1, Cd200, Cd63, Cd99l2, Cdh13, Cdh5, Cemip, Col3a1, Creb3, Csf1, Csf1r, Cyp1b1, Dab2, Dcn, Dysf, Ecm1, Edn1, Egfr, Emp2, F3, Fas, Foxf1, Furin, Gab2, Gata2, Gata3, Hbegf, Hdac7, Hoxa7, Hyal1, Igf2, Igfbp5, Il1r1, Ilk, Itga2, Itga3, Itgav, Itgb1, Itgb3, Jak2, Kitl, La…
GO:0010633	negative regulation of epithelial cell migration	GO_BiologicalProcess-EBI-UniProt-GOA-ACAP-ARAP_08.05.2020_00h00	0.000409663	0.00102749	3.4723e-26	5.52789e-25	[3, 4, 5, 6, 7, 8]	Group289	14.4737	11	[Ager, Cd63, Dcn, Mef2c, Nr2f2, Pparg, Ptprm, Slit2, Stard13, Tgfbr3, Thbs1]
GO:0030336	negative regulation of cell migration	GO_BiologicalProcess-EBI-UniProt-GOA-ACAP-ARAP_08.05.2020_00h00	2.63809e-07	1.33577e-06	3.4723e-26	5.52789e-25	[4, 5, 6, 7]	Group289	11.6197	33	[Adam15, Adora1, Ager, Arpin, Cd200, Cd63, Col3a1, Cyp1b1, Dcn, Fas, Hoxa7, Igfbp5, Ilk, Limch1, Lrp1, Mef2c, Myocd, Nbl1, Nog, Nr2f2, Phldb2, Podn, Pparg, Prkg1, Ptprm, Sema6d, Serpine1, Slit2, Stard13, Tgfbr3, Thbs1, Tpm1, Wnt11]
GO:0032879	regulation of localization	GO_BiologicalProcess-EBI-UniProt-GOA-ACAP-ARAP_08.05.2020_00h00	3.84243e-23	1.40477e-21	9.12427e-19	7.41114e-18	[2, 3]	Group290	8.00659	243	[Abat, Acta2, Adam10, Adam15, Adam8, Adam9, Adgra2, Adora1, Adrb1, Ager, Ahnak, Akap5, Ankrd1, Anxa1, Anxa2, Anxa3, Anxa5, App, Arpin, Atoh8, Atp2a1, Axl, B2m, BC034090, Baiap3, Bin1, Bmp2, Bmp6, Bmper, Btn1a1, C3, C3ar1, Cacna1h, Cadps, Camk2a, Camk2d, Camk2n1, Camk4, Cavin1, Ccn1, Cd200, Cd47, Cd63, Cd99l2, Cdh13, Cdh2, Cdh5, Cdkn2a, Cemip, Chrm3, Clcf1, Clic1, Clic5, Cntn1, Col3a1, Corin, Creb…
GO:0032880	regulation of protein localization	GO_BiologicalProcess-EBI-UniProt-GOA-ACAP-ARAP_08.05.2020_00h00	0.00287712	0.00555094	9.12427e-19	7.41114e-18	[3, 4]	Group290	6.05013	70	[Abat, Adam10, Adam9, Adrb1, Ager, Akap5, Ankrd1, Anxa1, Anxa5, App, Baiap3, Btn1a1, Camk2a, Camk2d, Camk2n1, Camk4, Cd200, Cdh2, Cdkn2a, Cemip, Corin, Csf1r, Ctsd, Dab2, Efna5, Egfr, Foxa2, Gata3, Gpc4, Gpc6, Gpr39, Gsn, H2-T23, Itga3, Itgb1, Itgb3, Jak2, Krt20, Lcp1, Lgals3, Lmna, Lrp1, Lrp4, Lrrc32, Lyn, Mbp, Mmd, Nnat, Nol3, Prnp, Prr5l, Ptgs2, Rab11fip5, Rapgef3, Ripor1, Serpinb1a, Sh3tc2, S…
GO:0051049	regulation of transport	GO_BiologicalProcess-EBI-UniProt-GOA-ACAP-ARAP_08.05.2020_00h00	3.35099e-11	3.3619e-10	9.12427e-19	7.41114e-18	[3, 4]	Group290	7.33461	153	[Abat, Adam9, Adora1, Adrb1, Ager, Ahnak, Akap5, Ankrd1, Anxa1, Anxa2, Anxa5, App, Atp2a1, Axl, B2m, Baiap3, Bin1, Bmp6, Btn1a1, C3, Cacna1h, Cadps, Camk2a, Camk2d, Camk2n1, Camk4, Cd200, Cd47, Cd63, Cdh13, Cdh2, Cdkn2a, Cemip, Chrm3, Clcf1, Clic1, Clic5, Cntn1, Corin, Creb3, Cryab, Csf1r, Cyba, Cyp4f18, Dab2, Dkk1, Dmpk, Dysf, Edn1, Efna5, Egfr, Ehd2, Erfe, Fabp3, Fes, Foxa2, Foxf1, Foxl2, Fxyd5…
GO:0060341	regulation of cellular localization	GO_BiologicalProcess-EBI-UniProt-GOA-ACAP-ARAP_08.05.2020_00h00	1.21447e-05	4.44001e-05	9.12427e-19	7.41114e-18	[3, 4]	Group290	7.03606	80	[Adam10, Adrb1, Akap5, Anxa2, App, Atp2a1, BC034090, Baiap3, Camk2a, Camk2d, Camk2n1, Camk4, Cdh2, Cdkn2a, Cemip, Corin, Cryab, Cyba, Dab2, Efna5, Egfr, Ehd2, Fes, Foxa2, Foxf1, Gab2, Gata2, Gpc4, Gpc6, Gpr39, Gsn, Gsto1, Hrc, Ier3, Itga3, Itgav, Itgb1, Itgb3, Itpr2, Jak2, Jph2, Lcp1, Lgals3, Lmna, Lmx1b, Lrp1, Lrp4, Lyn, Mef2c, Nol3, Nrn1, Plcl1, Pld1, Prkar1b, Prkca, Prnp, Prr5l, Ptgs2, Rab11fi…
GO:0048878	chemical homeostasis	GO_BiologicalProcess-EBI-UniProt-GOA-ACAP-ARAP_08.05.2020_00h00	0.0144896	0.0234114	9.12427e-19	7.41114e-18	[4]	Group290	5.59387	73	[Adm, Adora1, Adra1b, Adrb1, Ager, Akap5, Ank1, App, Atp2a1, B2m, Bace2, Baiap3, Bmp6, C3ar1, Camk2d, Camk2n1, Cdh5, Cdkn2a, Cemip, Corin, Cyba, Cyp26b1, Dcn, Dmpk, Edn1, Efna5, Egfr, Erfe, Fabp3, Fbn1, Foxa2, Gata2, Gpr157, Gpr21, Gpr39, Gsto1, Hcrtr1, Hrc, Igfbp5, Itgav, Itgb3, Itpr2, Jak2, Jph2, Kcna1, Lgals1, Lrp1, Lyn, Nol3, Nppb, Pdgfra, Plcl1, Pou3f3, Pparg, Prkca, Prkg1, Prnp, Rab11fip5, …
GO:0055082	cellular chemical homeostasis	GO_BiologicalProcess-EBI-UniProt-GOA-ACAP-ARAP_08.05.2020_00h00	0.0147022	0.0236661	9.12427e-19	7.41114e-18	[3, 5]	Group290	5.86319	54	[Adm, Adora1, Adra1b, Adrb1, Ager, Akap5, App, Atp2a1, Baiap3, Bmp6, C3ar1, Camk2d, Camk2n1, Cdh5, Cemip, Cyba, Dmpk, Edn1, Efna5, Erfe, Foxa2, Gata2, Gpr157, Gpr39, Gsto1, Hcrtr1, Hrc, Itgav, Itgb3, Itpr2, Jak2, Jph2, Lgals1, Lrp1, Lyn, Nol3, Pdgfra, Plcl1, Prkca, Prkg1, Prnp, Rab11fip5, S1pr1, Sct, Selenon, Slc24a3, Slc34a2, Synpo, Tesc, Tgfb2, Tgm2, Trpv2, Ubash3b, Vsnl1]
GO:0032386	regulation of intracellular transport	GO_BiologicalProcess-EBI-UniProt-GOA-ACAP-ARAP_08.05.2020_00h00	0.000746755	0.00172089	9.12427e-19	7.41114e-18	[4, 5]	Group290	8.03109	31	[Akap5, Anxa2, Atp2a1, Camk4, Cdkn2a, Cemip, Cryab, Dab2, Ehd2, Fes, Foxf1, Gab2, Gata2, Hrc, Ier3, Jak2, Lcp1, Lmx1b, Lyn, Nol3, Prnp, Prr5l, Ptgs2, Rapgef3, Ripor1, Sh3tc2, Tnfrsf1a, Tnnc1, Tnnt2, Unc13d, Zic1]
GO:1903827	regulation of cellular protein localization	GO_BiologicalProcess-EBI-UniProt-GOA-ACAP-ARAP_08.05.2020_00h00	0.00645747	0.011389	9.12427e-19	7.41114e-18	[4, 5]	Group290	6.57673	39	[Adam10, Akap5, App, Camk2a, Camk2d, Camk4, Cdh2, Cdkn2a, Cemip, Corin, Dab2, Egfr, Gpc4, Gpc6, Gsn, Itga3, Itgb1, Itgb3, Jak2, Lcp1, Lgals3, Lmna, Lrp1, Lrp4, Nol3, Prnp, Prr5l, Ptgs2, Rab11fip5, Rapgef3, Ripor1, Sh3tc2, Snx33, Sorbs1, Tax1bp3, Tgfb2, Tmbim1, Tnfrsf1a, Zic1]
GO:1903829	positive regulation of cellular protein localization	GO_BiologicalProcess-EBI-UniProt-GOA-ACAP-ARAP_08.05.2020_00h00	0.0321078	0.0474685	9.12427e-19	7.41114e-18	[3, 4, 5, 6]	Group290	6.62651	22	[Akap5, Camk4, Cdkn2a, Cemip, Corin, Egfr, Itga3, Itgb1, Jak2, Lgals3, Lrp1, Lrp4, Prnp, Prr5l, Ptgs2, Rapgef3, Ripor1, Snx33, Sorbs1, Tgfb2, Tnfrsf1a, Zic1]
GO:0051223	regulation of protein transport	GO_BiologicalProcess-EBI-UniProt-GOA-ACAP-ARAP_08.05.2020_00h00	0.00600834	0.0107374	9.12427e-19	7.41114e-18	[5, 6, 7, 8]	Group290	6.25	50	[Abat, Adam9, Adrb1, Ager, Akap5, Ankrd1, Anxa1, Anxa5, App, Baiap3, Btn1a1, Camk2n1, Camk4, Cd200, Cdkn2a, Cemip, Csf1r, Efna5, Egfr, Foxa2, Gata3, Gpr39, H2-T23, Itgb3, Jak2, Krt20, Lcp1, Lrp1, Lrrc32, Lyn, Mbp, Nnat, Nol3, Prnp, Prr5l, Ptgs2, Rab11fip5, Rapgef3, Ripor1, Serpinb1a, Sh3tc2, Tgfb2, Tgfb3, Tnfrsf1a, Tnfsf15, Trim16, Vsnl1, Vtcn1, Wls, Zic1]
KEGG:04350	TGF-beta signaling pathway	KEGG_08.05.2020	1.35047e-05	4.88753e-05	8.0503e-11	3.02266e-10	[-1]	Group291	15.7895	15	[Bmp2, Bmp6, Bmp8b, Cdkn2b, Dcn, Fbn1, Gdf6, Ltbp1, Nbl1, Nog, Smad9, Tgfb2, Tgfb3, Tgfbr2, Thbs1]
GO:1902895	positive regulation of pri-miRNA transcription by RNA polymerase II	GO_BiologicalProcess-EBI-UniProt-GOA-ACAP-ARAP_08.05.2020_00h00	0.028198	0.0422969	8.0503e-11	3.02266e-10	[7, 8, 9, 10, 11, 12, 13]	Group291	12.5	5	[Atoh8, Bmp2, Fos, Gata2, Tgfb2]
GO:0008083	growth factor activity	GO_BiologicalProcess-EBI-UniProt-GOA-ACAP-ARAP_08.05.2020_00h00	0.000146336	0.000405715	8.0503e-11	3.02266e-10	[4, 5, 6, 7]	Group291	11.5385	18	[Bdnf, Bmp1, Bmp2, Bmp6, Bmp8b, Ccn2, Csf1, Gdf11, Gdf6, Hbegf, Igf2, Il34, Kitl, Ntf3, Pdgfd, Tgfb2, Tgfb3, Vgf]
GO:0060395	SMAD protein signal transduction	GO_BiologicalProcess-EBI-UniProt-GOA-ACAP-ARAP_08.05.2020_00h00	7.05001e-05	0.00021209	8.0503e-11	3.02266e-10	[3, 4, 5, 6, 7, 8]	Group291	15.2941	13	[Atoh8, Bmp2, Bmp6, Bmp8b, Dab2, Fos, Gdf11, Gdf6, Jak2, Smad9, Tgfb2, Tgfb3, Vim]
GO:0060390	regulation of SMAD protein signal transduction	GO_BiologicalProcess-EBI-UniProt-GOA-ACAP-ARAP_08.05.2020_00h00	0.0276701	0.041563	8.0503e-11	3.02266e-10	[4, 5, 6, 7, 8, 9]	Group291	14.8148	4	[Bmp6, Dab2, Jak2, Tgfb3]
GO:0090100	positive regulation of transmembrane receptor protein serine/threonine kinase signaling pathway	GO_BiologicalProcess-EBI-UniProt-GOA-ACAP-ARAP_08.05.2020_00h00	2.69144e-09	2.00187e-08	8.0503e-11	3.02266e-10	[4, 5, 6, 7, 8, 9]	Group291	19.469	22	[Bmp2, Bmp6, Bmp8b, Ccn1, Cdh5, Cdkn2b, Dab2, Furin, Gata6, Gdf11, Gdf6, Ilk, Jak2, Msx2, Myocd, Npnt, Tgfb1i1, Tgfb2, Tgfb3, Tgfbr3, Thbs1, Vsir]
GO:0060389	pathway-restricted SMAD protein phosphorylation	GO_BiologicalProcess-EBI-UniProt-GOA-ACAP-ARAP_08.05.2020_00h00	3.48222e-06	1.44445e-05	8.0503e-11	3.02266e-10	[6, 7, 8]	Group291	20	13	[Bmp2, Bmp6, Bmp8b, Bmper, Dab2, Dkk1, Gdf11, Gdf6, Nog, Tgfb2, Tgfb3, Tgfbr2, Tgfbr3]
GO:0060391	positive regulation of SMAD protein signal transduction	GO_BiologicalProcess-EBI-UniProt-GOA-ACAP-ARAP_08.05.2020_00h00	0.00417754	0.00777477	8.0503e-11	3.02266e-10	[4, 5, 6, 7, 8, 9, 10]	Group291	25	4	[Bmp6, Dab2, Jak2, Tgfb3]
GO:0060393	regulation of pathway-restricted SMAD protein phosphorylation	GO_BiologicalProcess-EBI-UniProt-GOA-ACAP-ARAP_08.05.2020_00h00	6.3041e-05	0.00019152	8.0503e-11	3.02266e-10	[5, 6, 7, 8, 9]	Group291	17.7419	11	[Bmp2, Bmp6, Bmp8b, Bmper, Dab2, Dkk1, Gdf11, Gdf6, Nog, Tgfb2, Tgfb3]
GO:0010862	positive regulation of pathway-restricted SMAD protein phosphorylation	GO_BiologicalProcess-EBI-UniProt-GOA-ACAP-ARAP_08.05.2020_00h00	0.000965755	0.00216317	8.0503e-11	3.02266e-10	[5, 6, 7, 8, 9, 10]	Group291	16.6667	8	[Bmp2, Bmp6, Bmp8b, Dab2, Gdf11, Gdf6, Tgfb2, Tgfb3]
GO:0009888	tissue development	GO_BiologicalProcess-EBI-UniProt-GOA-ACAP-ARAP_08.05.2020_00h00	0	0	0	0	[3]	Group292	11.6914	244	[Acta1, Acta2, Actc1, Actg2, Adam15, Adam8, Adam9, Adamts12, Adamtsl4, Adm, Adra1b, Adrb1, Ager, Aldh1a1, Aldh1a3, Alx1, Alx4, Ankrd1, Anxa1, Atoh8, Barx1, Bcl9l, Bdnf, Bmp1, Bmp2, Bmp6, Bmp8b, Bmper, C3ar1, Camk2d, Ccn1, Ccn2, Cd63, Cdh2, Cdh5, Cdkn1a, Cdkn2a, Chst11, Clic5, Col10a1, Col11a1, Col12a1, Col20a1, Col3a1, Col4a1, Col4a2, Col5a2, Col8a1, Corin, Creb3l2, Csf1, Csrp1, Ctsb, Ctsl, Cyp1b…
GO:0009790	embryo development	GO_BiologicalProcess-EBI-UniProt-GOA-ACAP-ARAP_08.05.2020_00h00	3.39515e-25	1.7031e-23	0	0	[3, 4]	Group292	10.9813	141	[Adam10, Adm, Aldh1a1, Aldh1a3, Alx1, Alx3, Alx4, Atoh8, Bmp2, Bmp8b, Capn2, Ccn1, Chst11, Clic5, Cmtm3, Col11a1, Col12a1, Col4a2, Col5a2, Col8a1, Corin, Cyp26b1, Dab2, Dchs1, Dkk1, Dlk1, Dlx2, Dmrt2, Dusp5, Edn1, Egfr, Esx1, Eya4, Fbn1, Fbn2, Fosl1, Foxa2, Foxc1, Foxf1, Foxf2, Foxl2, Furin, Fzd1, Gata2, Gata3, Gata6, Hand1, Hand2, Hbegf, Hlx, Hmx3, Hoxa1, Hoxa10, Hoxa3, Hoxa7, Hoxb4, Hoxb8, Hoxb…
GO:0035295	tube development	GO_BiologicalProcess-EBI-UniProt-GOA-ACAP-ARAP_08.05.2020_00h00	8.99807e-40	1.76444e-37	0	0	[3, 4]	Group292	13.4551	162	[Adam12, Adam15, Adam8, Adamts12, Adgra2, Adm, Adra2b, Aldh1a1, Alx1, Alx4, Anxa1, Anxa2, Anxa3, Atoh8, Atxn1, Bdnf, Bmp2, Bmper, C3, C3ar1, Ccn1, Ccn2, Cdh13, Cdh2, Cdh5, Cdkn1a, Col3a1, Col4a1, Col4a2, Col4a3, Col8a1, Col8a2, Creb3l1, Crispld2, Csf1, Cyp1b1, Dchs1, Dcn, Dysf, Ecm1, Edn1, Egfr, Egr3, Emp2, Emx2, F3, Fat4, Fbln5, Fndc3b, Foxa2, Foxc1, Foxf1, Foxf2, Fstl3, Fzd1, Gata2, Gata3, Gata…
GO:0048729	tissue morphogenesis	GO_BiologicalProcess-EBI-UniProt-GOA-ACAP-ARAP_08.05.2020_00h00	3.25624e-24	1.32523e-22	0	0	[3, 4]	Group292	13.5734	98	[Acta1, Acta2, Actc1, Actg2, Adam8, Adamts12, Adm, Aldh1a1, Aldh1a3, Alx1, Ankrd1, Bmp2, Ccn1, Col11a1, Col12a1, Col20a1, Col3a1, Col4a1, Csf1, Ctsl, Dab2, Dchs1, Dkk1, Edn1, Egfr, Fat4, Foxa2, Foxc1, Foxf1, Foxf2, Fzd1, Gata3, Hand1, Hand2, Hbegf, Hoxb13, Hoxb4, Igfbp5, Ilk, Irx3, Itga2, Itga3, Itgb1, Lbx1, Lhx2, Matn1, Matn4, Mef2c, Mical2, Msx2, Mybpc3, Myh7, Nfatc1, Nkx2-5, Nog, Npnt, Nr4a3, …
GO:0035239	tube morphogenesis	GO_BiologicalProcess-EBI-UniProt-GOA-ACAP-ARAP_08.05.2020_00h00	3.18207e-37	5.71976e-35	0	0	[3, 4, 5]	Group292	14.4041	139	[Adam12, Adam15, Adam8, Adamts12, Adgra2, Adm, Adra2b, Aldh1a1, Alx1, Anxa1, Anxa2, Anxa3, Atoh8, Bmp2, Bmper, C3, C3ar1, Ccn1, Ccn2, Cdh13, Cdh2, Cdh5, Col3a1, Col4a1, Col4a2, Col4a3, Col8a1, Col8a2, Creb3l1, Csf1, Cyp1b1, Dchs1, Dcn, Dysf, Ecm1, Edn1, Egfr, Egr3, Emp2, Emx2, F3, Fat4, Fbln5, Foxa2, Foxc1, Foxf1, Fzd1, Gata2, Gata3, Gata6, Hand1, Hand2, Hbegf, Hdac7, Hlx, Hoxa1, Hoxa3, Hoxa7, Ho…
GO:0060429	epithelium development	GO_BiologicalProcess-EBI-UniProt-GOA-ACAP-ARAP_08.05.2020_00h00	2.44654e-22	8.11874e-21	0	0	[4]	Group292	10.6452	132	[Acta2, Adam9, Adamts12, Adamtsl4, Adm, Aldh1a1, Aldh1a3, Alx1, Alx4, Anxa1, Atoh8, Barx1, Bdnf, Bmp2, Bmp6, Bmper, Ccn1, Cd63, Cdh2, Cdh5, Cdkn1a, Cdkn2a, Clic5, Col4a1, Corin, Csf1, Ctsb, Ctsl, Cyp26b1, Dab2, Dchs1, Dkk1, Dlx3, Dmrt2, Edn1, Egfr, Fat4, Fndc3b, Fosl2, Foxa2, Foxc1, Foxf1, Foxf2, Foxl2, Fzd1, Gata3, Gata6, Gdf11, Hand1, Hand2, Hbegf, Hoxa7, Hoxb13, Hoxb4, Hoxc13, Igfbp5, Ilk, Irx…
GO:0002009	morphogenesis of an epithelium	GO_BiologicalProcess-EBI-UniProt-GOA-ACAP-ARAP_08.05.2020_00h00	2.00873e-13	2.67459e-12	0	0	[4, 5]	Group292	11.4865	68	[Adamts12, Adm, Aldh1a1, Aldh1a3, Alx1, Bmp2, Ccn1, Col4a1, Csf1, Ctsl, Dab2, Dchs1, Edn1, Egfr, Fat4, Foxa2, Foxf1, Foxf2, Fzd1, Gata3, Hand1, Hand2, Hbegf, Hoxb13, Hoxb4, Igfbp5, Ilk, Irx3, Lbx1, Lhx2, Mef2c, Mical2, Msx2, Nfatc1, Nkx2-5, Nog, Npnt, Nrp1, Ntn4, Pax3, Pdgfra, Phldb2, Plet1, Plxnd1, Prox1, Rhoc, Rspo3, Runx1, Sema3c, Six2, Slit2, Sox17, Sox9, Stard13, Tbx1, Tbx18, Tbx2, Tbx20, Tg…
GO:0009887	animal organ morphogenesis	GO_BiologicalProcess-EBI-UniProt-GOA-ACAP-ARAP_08.05.2020_00h00	0	0	0	0	[3, 4, 5, 6]	Group292	14.9913	173	[Acta1, Acta2, Actc1, Actg2, Adam15, Adamts5, Adgrg6, Adm, Aldh1a1, Aldh1a3, Alx1, Alx3, Alx4, Ankrd1, Bdnf, Bmp2, Bmp6, Ccn1, Ccn2, Cdh2, Cdkn2a, Chst11, Clic5, Col10a1, Col11a1, Col12a1, Col20a1, Col3a1, Col5a2, Col8a1, Col8a2, Corin, Cpe, Csf1, Cyp26b1, Dab2, Dchs1, Dio3, Dkk1, Dlx2, Dlx3, Edn1, Egflam, Egfr, Emx2, Eya4, Fat4, Fbn1, Fbn2, Fhl2, Fli1, Foxa2, Foxc1, Foxf1, Foxf2, Foxl2, Fzd1, Ga…
GO:0030855	epithelial cell differentiation	GO_BiologicalProcess-EBI-UniProt-GOA-ACAP-ARAP_08.05.2020_00h00	3.8618e-12	4.40736e-11	0	0	[4, 5]	Group292	10.5341	71	[Acta2, Adam9, Adamtsl4, Anxa1, Atoh8, Barx1, Bmp2, Bmp6, Cd63, Cdh2, Cdh5, Cdkn1a, Clic5, Col4a1, Ctsb, Ctsl, Cyp26b1, Dab2, Dlx3, Fat4, Fndc3b, Fosl2, Foxa2, Foxc1, Foxf1, Foxl2, Fzd1, Gata3, Gata6, Hoxa7, Hoxb13, Itga2, Lats2, Lbh, Lgals3, Maf, Mef2c, Msx2, Myo1e, Nr2f2, Onecut2, Palld, Plaur, Pparg, Prox1, Ptgs2, Rapgef3, S1pr1, Scel, Serpine1, Six2, Six3, Sox17, Sox9, Tagln, Tagln2, Tbx1, Td…
GO:0060562	epithelial tube morphogenesis	GO_BiologicalProcess-EBI-UniProt-GOA-ACAP-ARAP_08.05.2020_00h00	5.84064e-09	3.96172e-08	0	0	[4, 5, 6]	Group292	11.194	45	[Adamts12, Adm, Aldh1a1, Alx1, Bmp2, Col4a1, Csf1, Dchs1, Edn1, Fat4, Foxa2, Foxf1, Fzd1, Gata3, Hand1, Hand2, Ilk, Irx3, Lbx1, Lhx2, Mef2c, Mical2, Msx2, Nfatc1, Nkx2-5, Nog, Npnt, Nrp1, Pax3, Pdgfra, Plxnd1, Six2, Slit2, Sox17, Sox9, Stard13, Tbx1, Tbx2, Tbx20, Tgfb2, Tgfbr2, Wnt11, Wnt2b, Wnt6, Zeb2]
GO:0060537	muscle tissue development	GO_BiologicalProcess-EBI-UniProt-GOA-ACAP-ARAP_08.05.2020_00h00	6.11161e-19	1.60765e-17	7.70285e-21	7.66434e-20	[4]	Group293	14.557	69	[Acta1, Actc1, Adra1b, Adrb1, Aldh1a1, Ankrd1, Bcl9l, Bdnf, Bmp2, Camk2d, Col11a1, Col3a1, Csrp1, Cyp26b1, Dcn, Dkk1, Edn1, Fhl2, Fos, Foxc1, Foxl2, Gata6, Hand1, Hand2, Hdac7, Hlx, Hoxd9, Igfbp5, Itgb1, Jph2, Lmna, Lmod3, Lox, Mef2c, Megf10, Meis1, Mybpc3, Myh11, Myh7, Myocd, Nebl, Nkx2-5, Nog, Nr2f2, Pax3, Pdgfra, Pitx1, Pmp22, Prkg1, Prox1, S1pr1, Selenon, Sema3c, Shox2, Sox6, Sox9, Speg, Tbx1…
GO:0007517	muscle organ development	GO_BiologicalProcess-EBI-UniProt-GOA-ACAP-ARAP_08.05.2020_00h00	1.70857e-15	2.79195e-14	7.70285e-21	7.66434e-20	[4, 5, 6]	Group293	13.948	59	[Acta1, Actc1, Adrb1, Alx4, Ankrd1, Bcl9l, Bdnf, Bmp2, Cntfr, Col11a1, Col3a1, Cryab, Cyp26b1, Dcn, Des, Dkk1, Edn1, Fos, Foxc1, Foxl2, Fzd1, Gata6, Hand1, Hdac7, Hlx, Hoxd9, Jph2, Lbx1, Lmna, Lmod3, Lox, Mef2c, Megf10, Meis1, Mybpc3, Myh7, Myocd, Nkx2-5, Nog, Nr2f2, Pax3, Pitx1, Pmp22, Prox1, S1pr1, Selenon, Shox2, Sox6, Tbx1, Tbx2, Tbx20, Tgfb2, Tgfbr2, Tgfbr3, Tnnc1, Tnnt2, Tpm1, Wnt10b, Zfpm1]
GO:0014706	striated muscle tissue development	GO_BiologicalProcess-EBI-UniProt-GOA-ACAP-ARAP_08.05.2020_00h00	1.11237e-17	2.39937e-16	7.70285e-21	7.66434e-20	[5]	Group293	14.4124	65	[Acta1, Actc1, Adra1b, Adrb1, Aldh1a1, Ankrd1, Bcl9l, Bdnf, Bmp2, Camk2d, Col11a1, Cyp26b1, Dcn, Dkk1, Edn1, Fhl2, Fos, Foxc1, Foxl2, Gata6, Hand1, Hand2, Hdac7, Hlx, Hoxd9, Itgb1, Jph2, Lmna, Lmod3, Lox, Mef2c, Megf10, Meis1, Mybpc3, Myh11, Myh7, Myocd, Nebl, Nkx2-5, Nog, Nr2f2, Pax3, Pdgfra, Pitx1, Pmp22, Prkg1, Prox1, S1pr1, Selenon, Sema3c, Shox2, Sox6, Speg, Tbx1, Tbx18, Tbx2, Tbx20, Tgfb2, …
GO:0014902	myotube differentiation	GO_BiologicalProcess-EBI-UniProt-GOA-ACAP-ARAP_08.05.2020_00h00	2.03367e-06	8.86189e-06	7.70285e-21	7.66434e-20	[6]	Group293	15.0794	19	[Acta1, Bdnf, Bhlhe41, Capn2, Cyp26b1, Dmpk, Ehd2, Lmod3, Mef2c, Myocd, Myof, Nkx2-5, Ntn3, Plekho1, Pmp22, Selenon, Shox2, Tbx1, Wnt10b]
GO:0060538	skeletal muscle organ development	GO_BiologicalProcess-EBI-UniProt-GOA-ACAP-ARAP_08.05.2020_00h00	7.873e-05	0.000234883	7.70285e-21	7.66434e-20	[5, 6, 7]	Group293	10.7843	22	[Acta1, Ankrd1, Bcl9l, Cntfr, Cyp26b1, Dcn, Fos, Foxl2, Hlx, Hoxd9, Lmod3, Mef2c, Megf10, Myocd, Nr2f2, Pax3, Pitx1, Pmp22, Selenon, Shox2, Tbx1, Wnt10b]
GO:0014904	myotube cell development	GO_BiologicalProcess-EBI-UniProt-GOA-ACAP-ARAP_08.05.2020_00h00	0.0100293	0.0168746	7.70285e-21	7.66434e-20	[6, 7]	Group293	13.9535	6	[Acta1, Lmod3, Pmp22, Selenon, Shox2, Wnt10b]
GO:0007519	skeletal muscle tissue development	GO_BiologicalProcess-EBI-UniProt-GOA-ACAP-ARAP_08.05.2020_00h00	9.27278e-05	0.000270289	7.70285e-21	7.66434e-20	[6, 7, 8]	Group293	10.9375	21	[Acta1, Ankrd1, Bcl9l, Cyp26b1, Dcn, Fos, Foxl2, Hlx, Hoxd9, Lmod3, Mef2c, Megf10, Myocd, Nr2f2, Pax3, Pitx1, Pmp22, Selenon, Shox2, Tbx1, Wnt10b]
GO:0035914	skeletal muscle cell differentiation	GO_BiologicalProcess-EBI-UniProt-GOA-ACAP-ARAP_08.05.2020_00h00	0.00211169	0.00424898	7.70285e-21	7.66434e-20	[4, 7, 8, 9]	Group293	12.6582	10	[Ankrd1, Bcl9l, Cyp26b1, Fos, Mef2c, Megf10, Myocd, Pax3, Selenon, Tbx1]
GO:0048641	regulation of skeletal muscle tissue development	GO_BiologicalProcess-EBI-UniProt-GOA-ACAP-ARAP_08.05.2020_00h00	0.00238849	0.00471792	7.70285e-21	7.66434e-20	[5, 6, 7, 8, 9]	Group293	14.5455	8	[Cyp26b1, Lmod3, Mef2c, Megf10, Myocd, Shox2, Tbx1, Wnt10b]
GO:0048741	skeletal muscle fiber development	GO_BiologicalProcess-EBI-UniProt-GOA-ACAP-ARAP_08.05.2020_00h00	0.00620911	0.0110322	7.70285e-21	7.66434e-20	[7, 8, 9]	Group293	15.3846	6	[Acta1, Lmod3, Pmp22, Selenon, Shox2, Wnt10b]
GO:0016192	vesicle-mediated transport	GO_BiologicalProcess-EBI-UniProt-GOA-ACAP-ARAP_08.05.2020_00h00	0.00185182	0.0038078	4.76716e-09	1.48229e-08	[2, 4]	Group294	5.81751	95	[Ache, Adm, Ager, Akap5, Ank1, Anxa1, Anxa2, Anxa3, Apobr, App, Arf2, Axl, B2m, Baiap3, Bin1, C3, Cacna1h, Cadps, Camk2a, Cd47, Cd63, Cdh13, Cdh2, Clcn5, Cntn2, Copz2, Corin, Creb3l2, Cyba, Dab2, Dkk1, Dysf, Ehd2, Emp2, Exoc3l4, Fes, Foxf1, Gab2, Gata2, Grk4, Gsn, Itga2, Itgav, Itgb1, Itgb3, Krt18, Lgals3, Lgi3, Loxl2, Loxl4, Lrp1, Lrp4, Lyn, Megf10, Mfge8, Micall1, Myo1e, Nr4a3, Nrn1, Ntf3, Olr1…
GO:0051049	regulation of transport	GO_BiologicalProcess-EBI-UniProt-GOA-ACAP-ARAP_08.05.2020_00h00	3.35099e-11	3.3619e-10	4.76716e-09	1.48229e-08	[3, 4]	Group294	7.33461	153	[Abat, Adam9, Adora1, Adrb1, Ager, Ahnak, Akap5, Ankrd1, Anxa1, Anxa2, Anxa5, App, Atp2a1, Axl, B2m, Baiap3, Bin1, Bmp6, Btn1a1, C3, Cacna1h, Cadps, Camk2a, Camk2d, Camk2n1, Camk4, Cd200, Cd47, Cd63, Cdh13, Cdh2, Cdkn2a, Cemip, Chrm3, Clcf1, Clic1, Clic5, Cntn1, Corin, Creb3, Cryab, Csf1r, Cyba, Cyp4f18, Dab2, Dkk1, Dmpk, Dysf, Edn1, Efna5, Egfr, Ehd2, Erfe, Fabp3, Fes, Foxa2, Foxf1, Foxl2, Fxyd5…
GO:0051050	positive regulation of transport	GO_BiologicalProcess-EBI-UniProt-GOA-ACAP-ARAP_08.05.2020_00h00	1.70274e-09	1.32115e-08	4.76716e-09	1.48229e-08	[2, 3, 4, 5]	Group294	8.15451	95	[Abat, Adam9, Adora1, Adrb1, Ager, Akap5, Ankrd1, Anxa1, Anxa2, App, Atp2a1, Axl, B2m, Baiap3, Bin1, Bmp6, C3, Cacna1h, Cadps, Camk2a, Camk2n1, Camk4, Cd47, Cd63, Cdh2, Cemip, Clcf1, Cntn1, Creb3, Csf1r, Cyba, Cyp4f18, Dab2, Edn1, Egfr, Ehd2, Erfe, Fabp3, Foxl2, Gab2, Gata2, Gata3, Gpr39, Gsto1, H2-T23, Itga2, Itgb1, Jak2, Jph2, Kcna1, Kcnc1, Lgals3, Lrp1, Mbp, Mfge8, Nkx2-5, Nnat, Nppb, Nr4a3, N…
GO:0006897	endocytosis	GO_BiologicalProcess-EBI-UniProt-GOA-ACAP-ARAP_08.05.2020_00h00	1.19751e-05	4.3929e-05	4.76716e-09	1.48229e-08	[3, 5]	Group294	7.92507	55	[Ache, Adm, Ager, Akap5, Anxa2, Apobr, App, Axl, B2m, Bin1, C3, Cd63, Cdh13, Clcn5, Cntn2, Corin, Dab2, Dkk1, Ehd2, Gata2, Grk4, Gsn, Itga2, Itgb1, Itgb3, Lgals3, Loxl2, Loxl4, Lrp1, Lrp4, Megf10, Mfge8, Micall1, Myo1e, Ntf3, Olr1, Pear1, Pla2r1, Pparg, Prkca, Prss12, Rab27b, Ramp1, Rhoj, Rin1, Rnase4, Scarf2, Serpine1, Snx33, Sphk1, Stab1, Ston1, Tgfbr2, Thbs1, Tmprss2]
GO:0006909	phagocytosis	GO_BiologicalProcess-EBI-UniProt-GOA-ACAP-ARAP_08.05.2020_00h00	0.0187717	0.0294476	4.76716e-09	1.48229e-08	[3, 5]	Group294	6.83761	24	[Ager, Anxa1, Anxa3, Axl, C3, Cd47, Cyba, Dysf, Gata2, Gsn, Itga2, Itgav, Itgb1, Itgb3, Lrp1, Megf10, Mfge8, Pear1, Pparg, Ptx3, Sphk1, Tgm2, Thbs1, Unc13d]
GO:0060627	regulation of vesicle-mediated transport	GO_BiologicalProcess-EBI-UniProt-GOA-ACAP-ARAP_08.05.2020_00h00	8.41529e-06	3.20137e-05	4.76716e-09	1.48229e-08	[3, 4, 5]	Group294	8.18898	52	[Ager, Akap5, Anxa1, Anxa2, App, Axl, B2m, Baiap3, Bin1, C3, Cacna1h, Cadps, Camk2a, Cd47, Cd63, Cdh13, Cdh2, Cyba, Dab2, Dkk1, Dysf, Ehd2, Fes, Foxf1, Gab2, Gata2, Itga2, Itgav, Itgb1, Itgb3, Lgals3, Lgi3, Lrp1, Lyn, Mfge8, Nrn1, Ntf3, Pld1, Pparg, Prkar1b, Prkca, Ptx3, Rab27b, Septin4, Septin5, Serpine1, Snx33, Sphk1, Ston1, Unc13d, Vsnl1, Wnt7a]
GO:0006887	exocytosis	GO_BiologicalProcess-EBI-UniProt-GOA-ACAP-ARAP_08.05.2020_00h00	0.010005	0.01686	4.76716e-09	1.48229e-08	[3, 4, 5, 6]	Group294	6.93069	28	[Anxa1, Anxa3, Baiap3, Cacna1h, Cadps, Camk2a, Exoc3l4, Fes, Foxf1, Gab2, Gata2, Lgi3, Lyn, Nr4a3, Nrn1, Prkca, Prss12, Rab11fip5, Rab27b, Scrn1, Septin4, Septin5, Stx11, Syn2, Tnfaip2, Unc13d, Vsnl1, Wnt7a]
GO:0030100	regulation of endocytosis	GO_BiologicalProcess-EBI-UniProt-GOA-ACAP-ARAP_08.05.2020_00h00	3.31707e-05	0.000110076	4.76716e-09	1.48229e-08	[4, 5, 6]	Group294	10.6383	25	[Ager, Akap5, Anxa2, App, Axl, B2m, Bin1, C3, Cd63, Cdh13, Dab2, Dkk1, Gata2, Itga2, Itgb1, Itgb3, Lgals3, Lrp1, Ntf3, Pparg, Prkca, Serpine1, Snx33, Sphk1, Ston1]
GO:0045807	positive regulation of endocytosis	GO_BiologicalProcess-EBI-UniProt-GOA-ACAP-ARAP_08.05.2020_00h00	0.000120429	0.000341348	4.76716e-09	1.48229e-08	[3, 4, 5, 6, 7]	Group294	12.5984	16	[Ager, Anxa2, App, Axl, B2m, Bin1, C3, Cd63, Dab2, Gata2, Itga2, Itgb1, Lrp1, Ntf3, Pparg, Serpine1]
GO:0017157	regulation of exocytosis	GO_BiologicalProcess-EBI-UniProt-GOA-ACAP-ARAP_08.05.2020_00h00	0.0236722	0.0361365	4.76716e-09	1.48229e-08	[4, 5, 6, 7]	Group294	7.11611	19	[Anxa1, Baiap3, Cacna1h, Cadps, Camk2a, Fes, Foxf1, Gab2, Gata2, Lgi3, Lyn, Nrn1, Prkca, Rab27b, Septin4, Septin5, Unc13d, Vsnl1, Wnt7a]
GO:0002053	positive regulation of mesenchymal cell proliferation	GO_BiologicalProcess-EBI-UniProt-GOA-ACAP-ARAP_08.05.2020_00h00	0.000122502	0.000346769	3.14177e-07	7.76661e-07	[4, 5, 6]	Group295	22.2222	8	[Foxf1, Prrx1, Prrx2, Shox2, Sox9, Tbx1, Tbx18, Tgfbr2]
GO:0048486	parasympathetic nervous system development	GO_BiologicalProcess-EBI-UniProt-GOA-ACAP-ARAP_08.05.2020_00h00	0.0136681	0.0221837	3.14177e-07	7.76661e-07	[4, 5, 6, 7]	Group295	18.1818	4	[Hoxa1, Nrp1, Sema3f, Tbx1]
GO:0071300	cellular response to retinoic acid	GO_BiologicalProcess-EBI-UniProt-GOA-ACAP-ARAP_08.05.2020_00h00	0.00229889	0.00457446	3.14177e-07	7.76661e-07	[5, 6]	Group295	13.4328	9	[Aldh1a1, Cyp26b1, Hoxa1, Lyn, Mef2c, Pparg, Sox9, Tbx1, Tesc]
[truncated: 3,516 more rows]
