# Supplementary material for: The Wnt/TCF7L1 transcriptional repressor axis drives primitive endoderm formation by antagonizing naive and formative pluripotency
Source: Nat Commun. 2023 Mar 3;14:1210. doi: 10.1038/s41467-023-36914-1 (PMC9984534; doi:10.1038/s41467-023-36914-1)
Supplement: Supplementary file 11 — Supplementary Data 8 [file 41467_2023_36914_MOESM11_ESM.xlsx]

## Sheet: Sheet1
TCF7L1 Bound Genes	DownRegulated in D1	Bound and DownRegulated
Tbx4	Axin2	Axin2
Wnt9a	Egfl6	Slc7a7
Axin2	Gpa33	Spic
Tspan32	Gabra2	Nanog
Alox12	Grm6	Sulf1
Dbt	Slc7a7	Cenpv
Rnf17	Tcea3	Tbx3
Ndufa9	Pdzd4	Aldh3a1
Pdgfb	Pla1a	Cobl
Hnrnpd	Klf4	Sfrp4
Myo18a	Slc2a3	Otx2
Hoxb6	Spic	Tdh
Kat2b	9330159F19Rik	Tnfsf11
Slc7a7	Zp3	Fgf17
Epn2	Ccn4	Cyp1b1
Pcbp3	Prlr	Nrxn1
Ramp2	Evx1	Rfx2
Sp1	Trh	H2-M5
Pfdn5	Calcoco2	Adam23
Efnb2	Nphs1	Ccdc3
Rnd2	Mc5r	Vim
Fndc5	Cav1	Pax6
Mef2d	Eya4	Dnmt3b
Col18a1	Slc5a1	Lef1
Tbx21	Zfp296	Kdm4c
Def8	Wnt8a	Bnc2
Meox1	Nanog	Sh3gl2
Col1a1	Aldh1a2	Chrna9
Itfg2	Sash1	Cdx2
Brpf1	Rxrg	Wnt5b
Hoxc8	Tenm1	Rab38
Akt1	Sulf1	Gpc4
Folr1	Mapt	Pdgfrl
Rac1	Cenpv	Ldhd
Nacc1	Tbx3	Pou2f3
Sipa1l2	Cpsf4l	Ooep
Ap4e1	Alox15	Nt5e
Ift46	Aldh3a1	Shf
Rapsn	Rgs17	Zyg11a
Nr1h3	Slc6a15	Frem2
Paxip1	Rfx6	Txlnb
Slc25a42	Arid5b	Phc1
Braf	Myb	Prdm14
Tchp	Enpp3	Lypd6
Ikzf4	Dock2	Gja1
Btbd6	Gabrp	Jam2
Timmdc1	Cobl	Slc39a8
Mcm2	Irak3	Shisa6
Arrdc2	Efemp1	Slfn5
Map2k7	Nrcam	Klf2
Relb	Apob	Myh13
Hmgn2	Ntn1	Tnfrsf19
Cnot11	Myh3	Zfp677
Dvl3	Sfrp4	Cass4
Sult2b1	Aoah	Fign
Keap1	Edn1
Atp8b3	Serpinb9b
Rabac1	Fbp2
Calb2	Vcan
Ciao1	F2rl1
Tfam	Pde4d
Efnb3	Fst
Hlf	Bmp4
Rpl8	Otx2
Fancl	Tdh
Dnaja3	Wnt5a
Cacna1e	Enox1
Psap	Tnfsf11
Spic	Ephx2
Bid	Nefl
Ralb	Fgf17
Ppp1cc	Scel
Sgce	Sema5a
Polr2e	Grhl2
Eif2b2	Dpys
Mapk13	Zfpm2
Tmem242	Has2
Dtx2	Enpp2
Mri1	Apod
Chd5	Morc1
Txn2	Tagln3
Hmox1	Ccdc80
Ddx39	Ahsg
Ndufs3	Adamts5
Cd247	Vwa5a
Slc30a4	Gcm1
Smpd4	Cyp39a1
Prss16	Calcr
Tmbim1	Cyp1b1
Crip2	Nrxn1
Rbm14	St6gal2
Slc4a3	Rfx2
P4htm	Acsbg3
Acot13	Syt4
B4galnt1	Myo1f
Sod2	Dtna
Ezh1	Cdh2
Casq1	Mep1b
Stx1a	Slc23a1
M6pr	H2-M5
Tinf2	Dpysl3
Rad51c	Spink1
Rhoa	Lox
Id3	Sall3
Emc10	Cdx1
Cbx5	Anxa1
Bcr	Gna14
Ifrd2	Pga5
Slc47a1	Il33
Spire2	Pip5k1b
Gosr1	Cyp26a1
Pigyl	Nr0b1
Odc1	Gfra1
Git1	Bhlhe22
Nanog	Fgf8
Rps5	Atp10a
Ptprs	Cdh9
Slc41a1	Il23a
Igf2bp1	Ifitm1
Atraid	Ifitm3
Prdm15	Slc15a1
Tvp23b	Tmem47
Zfp385c	Slc28a1
Tmem87b	Msc
Ankrd52	Eya1
Srp19	Gsta3
Chfr	Slco5a1
Fam120b	Adam23
Naf1	Slc40a1
Galns	Col5a2
Gata2	Col3a1
Entpd2	Fn1
Notch4	Efhd1
Atp6v0e	Klhl30
Hspa8	Nr5a2
Lta4h	Mixl1
Dstn	Spta1
Eef1a2	Dusp27
Mpped2	Fcgr2b
Sulf1	Ddr2
Etaa1	Ccdc3
Cyth1	Vim
Dnttip1	Kcnj3
Mpp2	Kynu
Aldoc	Ifih1
Stac2	Pax8
Rarb	Pax6
Rab11fip4	Meis2
Wsb1	Jag1
Rhot1	Itpka
Afmid	Rasgrp1
Slc12a4	Slc27a2
Ppp2r5c	Pdyn
Cyth3	Tgm3
Ints2	Dnmt3b
C1qbp	Stmn2
Appbp2	Nkain4
Trpv2	Mmp24
Cenpv	Lrrc34
Sparc	Lrriq4
Tbx3	Postn
Cdk5rap3	Cd2
Sfrp5	Sypl2
Alox12e	Col11a1
Med11	Lef1
Ywhah	Trim2
Hoxb1	Pdgfc
Nars2	Hormad1
Slc35b4	Bdh2
Fis1	Wls
Rab3d	Gbp2
Aldh3a1	Rragd
Psmc3ip	Pappa
Ptger1	Astn2
Ap4m1	Kdm4c
Fbxo5	Bnc2
Hey2	Sh3gl2
Aig1	Plin2
Lrriq1	Dnajc6
P4ha1	2610528J11Rik
Ube2d1	Cyp2j13
Uhrf1bp1l	Tal1
Poc1b	Sema3c
Sgk1	Slc30a2
Hbs1l	Sema3a
Snrpf	Hes2
Sycp3	Hes3
Slc5a8	Pcdh7
Aifm2	Chrna9
Ddit4	Gbp9
Tbk1	Spp1
Lgr5	Plac8
Actr2	Fgf5
Ndufs7	Antxr2
Uqcr11	Cdx2
Cobl	Aass
Ddc	Gpnmb
Osbpl8	Ptn
Phlda1	Slc13a4
Txnrd1	Slc23a4
Wdr82	Gdf3
Glyctk	Wnt5b
Pfkl	Emp1
Ahsa2	Tdrd12
Zfp354b	Trpm1
Sar1b	Chrna7
Med7	Rab38
Vdac1	Slc5a11
Upp1	Pak1
Igfbp3	Fgf15
Myl7	Gpc4
Dbnl	Mcf2
Sap30l	Pim2
Shmt1	Eras
Arsg	Glod5
Ubxn2a	Porcn
Rrm2	Col4a6
Rnf135	Col4a5
Trim47	Slc7a3
Abcc3	Adgrg2
Lrrc59	4930519F16Rik
Slc35b1	Gabra3
Vamp2	Thsd1
Tmem101	Vegfc
Ccdc103	Pdgfrl
Gfap	Pou4f2
Map3k14	Pgr
Coch	Chst5
Ptpn21	Ldhd
Gstz1	Pou2f3
Ppp2r5e	Robo4
Akap5	Tmprss5
Vrk1	Ooep
Pigh	Nt5e
Pcnx	Tdgf1
Golga5	Lrrc2
Chga	Mobp
Dcaf4	Pon2
Evl	Lama1
Amn	Slitrk5
Sfrp4	Shf
Mrs2	Lpar6
Gcnt2	Adamts15
Mcur1	Trim36
Ippk	Slc16a2
Syk	Fbxo15
Sfxn1	Gbx2
Habp4	Zyg11a
Pdlim7	Neurod1
Caml	Dpp4
Ccnh	Pcyt1b
Rhobtb3	Ror1
Lpcat1	Pcdh17
Atg10	Kcnh8
Jmy	Acta2
Ndufs4	Dcdc2a
Otx2	Prtg
Capn7	Dgkb
Arhgef3	Colec12
Nek4	Lrrk2
Zmym2	Gadd45a
Tdh	Plch1
Lats2	Apln
Ska3	Frem2
Micu2	Mycn
Tnfsf11	Vnn1
Akap11	Zmat4
Tdrd3	Slc25a43
Sorbs3	Gpr160
Fam160b2	Sh2d4b
Fgf17	AW551984
Gfra2	Prdm1
Rb1	Spats2l
Fbxl3	C1s1
Tgds	Lpar1
Nup155	Trps1
Rab2b	Ttll6
Dad1	Lefty1
Drosha	Soga3
Slc22a17	Zfp503
Npr3	Prune2
Dcaf11	Nlrc4
Cmbl	Clnk
Amacr	Prss23
Skor1	Cntnap2
Fzd6	Rsph4a
Oxr1	Txlnb
Rad21	Cacna2d1
Matn2	Gbp2b
Myc	Cdk6
Slc25a17	Ddx58
Syngr1	Nlrp4a
Dscc1	Cyp2b23
Dmc1	Phc1
Fam118a	Elmo1
Smdt1	Inhba
Srebf2	Tcl1
Ppp1r1a	Mdfic
Ercc4	Rragb
Tsta3	Zic5
Shank3	Itga1
Rrn3	Prdm14
Pla2g10	Ccno
Top3b	Notum
Tnk2	Onecut1
Zfp148	Lor
Gsk3b	Mei4
Abcc5	Bmerb1
Ece2	Liph
Clcn2	NA
Ehhadh	Cnpy1
Tmem41a	Rassf9
Atp5j	AI467606
Dyrk1a	Dcaf12l1
Rcan1	Adamts6
Lmbr1l	Dppa3
Lima1	Nexmif
Dip2b	Tafa4
Scn8a	Irgm1
Nr4a1	Tshz1
Pcdhgc4	Samd9l
Csad	Lix1
Kcnk5	Gjb1
Ube2j2	Ccdc187
Poc1a	Gpr85
Trip6	Nkx1-2
Cdca3	Sp8
Mrps23	Nog
Cdc5l	Lurap1l
Aars2	Nrsn1
Foxp4	Ndnf
Nfya	Olfr985
Mtch1	Themis
Fgd2	Lpar4
Myl12a	Vwa3b
Emilin2	Lypd6
Lbh	Gja1
Man2a1	Zfp42
Cyp1b1	Plcb1
Nrxn1	Pcdh19
Prss41	Otop1
Atp6v0c	Ttn
Spsb3	Xkr4
Tmem8	Lax1
Rfx2	D630039A03Rik
Clps	Lrrc15
Map4k3	Robo2
Sap130	Zfp608
Adad2	Oas1a
Thoc1	Cysltr1
Rock1	Jam2
Tapbp	Btn2a2
Psmb8	Epp13
Map3k2	Slc39a8
Iws1	Shisa6
Wdr33	Slfn5
Pou5f1	Gabra5
Trim26	Zfp819
H2-M5	Klf2
Pmaip1	Fut9
Gnal	Ano5
Cidea	Zfp459
Mbd1	Ghr
Il17b	Ticam2
Cd74	Zfp981
Tcof1	A930024E05Rik
Fads3	Magel2
Ms4a10	Ebf1
Tmem132a	Scn3a
Atg2a	Ryr3
Zfpl1	A830018L16Rik
Syvn1	Zscan5b
Tnks2	Zfp980
Uhrf2	En1
Dkk1	Hopx
Yif1a	Alox5ap
Rce1	Myh13
Mus81	Nlrp9b
Smarca2	Tnfrsf19
Rcor2	Cxcl12
Gpam	Sox21
Fam45a	Zic2
Tctn3	T
Mxi1	Zfp677
Sfxn2	Kdr
Sfr1	Platr26
Dclre1a	Aox3
Lrrc45	2410137M14Rik
Dus1l	Selenop
Rfng	Ifitm7
Slc16a3	Zfp985
Limd1	Lefty2
Abhd6	Foxd3
Flnb	Zic3
Cd63	Insm1
Gdf11	Col8a1
Pmel	Phf11d
Atp5b	Gm10244
Gli1	Slfn9
Rnf165	Fbp1
Clns1a	Insyn2b
Dpysl4	Aurkc
Phkg1	Gad1
Tmc6	Sms
Cant1	Mcc
Copg2	Fzd10os
Bach1	Ripply1
Ccdc51	Acot1
Shisa5	Ccdc160
Exosc7	Pgap1
Pard3	Ttpa
Pdia4	Fam169b
Pdgfa	Sprr2a3
Arl10	Cass4
Adam23	Lrrc31
Eef1b2	Zfp808
Ndufs1	Grem1
Rftn2	Accsl
Als2	Sp5
Orc2	Fign
Tex30	Gm10863
2010300C02Rik	Raet1a
Inpp1	Zfp982
Imp4	LOC115489950
Pnkd	Mup6
Gpr35	Apela
Cln8	Gbp4
Cdc73	Fzd10
Nek7	Ascl4
Cdk18	Halr1
Rbbp5	2610035F20Rik
Nfasc	Platr14
Lrrn2	Platr5
Xpr1	Gm19705
Ncf2	Platr7
Efcab2	Gm45521
Capn2	LOC105246506
Tagln2	4930526L06Rik
Vangl2	Ms4a14
Atp1b1	Platr10
Ralgps2	Clca4a
Suv39h2	Gm10416
Ccdc3	Gm20362
Vamp4	Nlrp12
Nsun6	Nphs1os
Vim	Tcerg1l
Psmb7	Sgo2b
Golga1	Ccdc194
Fam129b	Tex13d
Ttf1
Dpm2
Slc25a25
Gpd2
Acvr1
Sh3glb2
Gca
Sec16a
Card9
Anapc2
Ly75
Nckap1
Lrp2
Itgav
Sp3
Arl14ep
Lin7c
Pax6
Fbxo3
Map1a
Ltk
4930402H24Rik
Sppl2a
Stard7
Slc20a1
Snx5
Nkx2-2
Rbck1
Tpx2
Ccm2l
Dnmt3b
Rbm38
Gnas
Ptpn1
Zbtb46
Aar2
Ndrg3
Dsn1
Rpn2
Tti1
Ncoa3
Pfn2
Kcnc4
Larp7
Lef1
Gar1
Cks1b
Sema4a
Iqgap3
Sh3d19
Bnipl
F3
Nfkb1
Manba
Cisd2
Cth
Bcl10
Gtf2b
Erp44
Kdm4c
Ubap2
Aqp3
Psip1
Bnc2
Sh3gl2
Slc35d1
Ak4
Eps15
Lrrc38
Ndufs5
Macf1
Pithd1
Kif2c
Plk3
Akr1a1
Tspan1
Capzb
Alpl
Zcchc17
Fabp3
Hpca
Khdrbs1
Ak2
Yars
Rhd
Mrps15
Map3k6
Fgr
Mtf1
Fbxo42
Necap2
Rpl22
Espn
Pgd
Abcb8
Rbp7
Clcn6
Pmpcb
Rgs12
Htt
Stk32b
Snx17
Krtcap3
Tbc1d1
Chrna9
Tec
Chic2
Paics
Mtf2
Tgfbr3
Hsd17b11
Aff1
Cds1
Asphd2
Rfc5
Tmed2
Rilpl1
Rchy1
G3bp2
Naaa
Slc15a4
Fam168a
Gpn3
P2rx4
Dhx37
Aacs
Gpc2
Ulk1
St7
Srsf9
Fscn1
Dtx1
Ankrd61
Glcci1
Polr1d
Cdx2
Flt1
Pomp
Eln
Gcc1
Gnb2
Exoc4
Stra8
Epha1
Agk
Nfu1
Kbtbd8
M1ap
Pole4
Mrpl19
Gxylt2
Mlf2
Cops7a
Wnt5b
Grin2b
Strap
Aebp2
Bcat1
Cpne9
Cmas
Atg7
Necap1
D6Wsu163e
Pzp
Ercc2
Rhpn2
Snrpa1
Blm
Idh2
Mesp1
Rab38
Psmd8
Psmc4
Maz
Aldoa
Mrpl48
Sh2b1
Rps3
Myo7a
Bcat2
Tial1
Tmem159
Rrm1
Tub
Cul4b
Gpc4
Taf1
Rbbp7
Rab11fip1
Ankrd10
Tnks
Plat
Gins4
Ido2
Tm2d2
Dctd
Rwdd4a
Pdgfrl
Sap30
Cbr4
Sh3rf1
N4bp1
Snx20
Gpt2
Tecr
Tbc1d9
Smarca5
Katnb1
6430548M08Rik
Cotl1
Necab2
Rab3a
Cdh13
Pde4c
Comp
Lpar2
Cdh5
D230025D16Rik
Tmem170
Ldhd
Tbx20
Abcb10
Adamts8
Dcun1d5
Usp2
Thy1
Pou2f3
Nlrx1
Dpagt1
Vps11
Mcam
Pde4a
Carm1
Polr2m
Fem1b
Idh3a
Ireb2
Csk
Ooep
Usp3
Nt5e
Crtap
Mras
Scn5a
Csrnp1
Amotl2
Hemk1
Ip6k2
Slc25a20
1700025G04Rik
Prorsd1
Malt1
Snx33
Zswim6
Abcc4
Pkd1
Slc16a1
Rasgrp2
Ift57
Triobp
Ttc28
Ttf2
Arid2
Shf
Ttll4
Ctdp1
Kdm4a
Arhgap44
Spg11
Nudt15
Ctdspl2
Crlf2
Prss35
Larp4b
Ttc7b
Fam20b
Myo6
Igf2bp2
Vav3
Clcnka
Rpap2
Ndufb7
Cpsf1
Farp2
Vav1
Mks1
Lrrc58
Emid1
Chmp7
R3hcc1
Mrps17
Plekhm1
Plcg2
Wbp2
Ube2f
Tulp4
Cmip
Slc24a1
Sec22a
Uaca
Gjc1
Zfp395
Morc2a
Ptpn13
Zyg11a
Tmem109
Fam171a2
Grn
Mast4
Cobll1
Arl4d
Tmem106a
Dapk3
Vat1
Mtmr9
Mitf
Zc3h12c
Tanc1
Plekhh3
Arl6ip5
Epn1
Xrra1
Amh
Hpse
Nfkbiz
Pdzrn3
Tmem98
Myo1d
Galm
Leng8
Igfbpl1
L3mbtl1
Chrna5
Mboat7
Trmt10b
Cnot3
Zswim4
Dym
Pim3
Ppp1r26
Tmem59l
Rusc2
Arl5a
Vezt
Rif1
Znrd1as
Rbm43
Macrod1
Naa30
Tbcc
Cnot1
Cpz
Ccdc113
Tbc1d9b
Cyld
Oxsr1
Jmjd4
Pnpla7
Arhgap33
Piwil4
Zfp39
Hk1
Frem2
Nodal
Zfyve28
Map4k1
Slc12a9
Letmd1
Uvssa
Cnnm4
Tulp1
Slc18b1
Rapgef6
Nme1
Cdkn3
Cd81
Ckap2
Eef1a1
Slc16a9
Dzip1l
N4bp2
Ctnna1
Rtkn2
Dhx38
Fam120a
Kcna6
Stox2
Notch3
Atg5
Ttc39b
Chpf2
Rilp
Ccdc155
Txlng
Egr1
Mllt6
Dennd2a
Rpf2
Jarid2
Reep2
Susd1
Sct
Pptc7
Atp6v0a4
Mcl1
Herc1
Atp5l
Nlrp6
Alpk3
Pi4kb
Fam117a
Irs2
Plcl2
Dido1
Rccd1
Cables2
Zzz3
Ss18l1
Zdhhc1
Prrc2b
Hexdc
Exosc2
Fut11
Neil3
Morc3
Ubn1
Hs3st6
Icmt
Zmynd8
Tbc1d13
Zer1
Lmbrd2
Got1l1
Prkrip1
Bahcc1
Dnajc28
Wdr70
Zfp800
Rapgef1
Txlnb
Cited2
Spsb1
Rhbdd2
Gsap
Ccdc40
Ift88
Fmo1
Ankrd6
Zfp704
Gas8
Lrp1
Aqr
Sgms1
Blvrb
Zfp609
Tex2
Ranbp17
Erc2
Rimklb
Phc1
Il17rd
Zfhx2
Scamp5
Snrnp25
Osbpl10
Tmem205
Atp1a3
Cmtm8
Ramp3
Pif1
Nacad
Ostc
Otud3
Ublcp1
Rbbp8
Zfp236
Ssr2
Dicer1
Rpl21
Ago1
Slc39a11
Ubr7
Tmem45b
Ubac2
Gck
Pdcd7
Fam222a
Tango6
Tmcc2
Inpp5f
Ssh1
Slc35f2
Kdm5b
Sgsm1
Specc1
Dennd4b
Prdm14
Dhx29
Zmym4
C1galt1
Tfap2e
Asxl1
Pla2g6
Dhx9
Foxf1
Snai1
Nhlrc3
Ptgir
Trpv3
Fam89a
Synpo
Lrrn4
Tmem64
Filip1l
2510009E07Rik
Fbxl7
Fem1a
1190005I06Rik
Ptpn11
Kbtbd7
Nkx2-3
Grsf1
Nhlrc1
Gpr4
Marveld1
Bod1
Dact1
Dnd1
Csrnp2
Fads6
Isca1
1700029I15Rik
Prkce
Tubb2b
Rln3
Zfp574
Insig1
Kcnk13
Krt14
Zfp553
Sh3tc2
Smtnl2
Spred2
Paip2b
Naa11
Hpcal4
Unc119b
Ticrr
Gjb4
C87436
Fbl
Tefm
Mars2
Dusp18
Ptgs1
Odf3b
AI837181
Phf13
Gigyf2
Tenm4
Selplg
Zfp407
Ccdc57
Tyw5
Ggnbp1
Hoxb3
Slc35e4
Lonrf2
Arhgap30
Zfp710
Tigd2
Proser1
Rps23
Zbtb45
Slc17a5
Morn4
Urgcp
Orai1
Nckap5
Suox
Tmem17
Slc35c1
Pgrmc2
Sarm1
Slc9b1
Snip1
Tmem220
C77080
Ppp1r3g
Lypd6
Kcnb1
Prokr2
Ubald2
2310061I04Rik
Slc29a4
Cdr2l
Fgf4
Sgms2
Gja1
Zfp169
Zfp11
Adnp
Spryd4
Kif18b
Sox12
Mest
Klf13
Zfp217
Ltn1
Tbc1d30
Mpp3
Ccdc171
Tmco1
Hook2
Rap1b
Cntn2
Jam2
2700081O15Rik
Myh7
Socs3
Phgdh
Cbx7
Ebf4
Mast1
Nebl
1700016K19Rik
Nudcd3
Slc39a8
Mat2a
Shisa6
Ercc6
Pkp3
Capn12
Eapp
Slfn5
Tmem120b
Mettl7a1
Set
Cadm4
Usp46
Zfp174
Lrtm2
Klf2
Kcmf1
Tead1
Stam2
4933427D06Rik
Tmem191c
Slain1
Zfp1
Rnf181
Cldn23
Snx32
Cep70
Slit3
Cebpb
Ptprn2
Retsat
Homez
St6galnac2
Uxs1
Birc2
Yipf1
Lypd3
Bloc1s2
Gapdh
Bloc1s3
Ddx49
Unc13d
Itpk1
Palld
Smco4
Rrp1b
Syt17
Panx2
Rpl5
Thra
Grin2a
Hnrnpm
Zc3h4
Nrsn2
Kbtbd2
Gm10069
Zfp341
Ptp4a3
Tmem40
Hspa2
Psma3
Myh13
Zfp462
Nrg2
Ppih
Tnfrsf19
Bloc1s4
1700019A02Rik
Ube2s
Copz1
Prcp
Ppm1b
Slc38a10
Acvr2b
Mrps36
Mdc1
Dlgap4
Rps17
Rai1
Tgif2
Zfp706
Mppe1
Tubb4a
Zfp677
4833420G17Rik
Cfl2
Stat4
Manbal
Numbl
Zfp35
Tmem117
Alg11
Cycs
Sfxn4
Alms1
Vrk2
Izumo1
Hhip
Snord58b
C330021F23Rik
Hnrnpr
Slc31a2
Numa1
Impad1
Tecpr1
Zbtb6
Oas1g
Vsig10
Suds3
Tmem211
Zfp763
Lpar5
Lrch1
Gm14164
Cenpm
Ap5s1
Cenpb
Cry2
Csde1
Urm1
Pex11g
Cacng7
Ssbp4
Gmppb
Prss36
Capza1
Hs3st3b1
Mn1
Gtsf1l
Cited4
Gm1673
Il1rl2
Vrtn
Dtnb
Rimbp3
Tut1
Zbtb3
Zfp783
Mansc4
Grcc10
5031425E22Rik
Ecscr
Rab18
Rpl31
Zfp791
Foxr1
Cass4
Kcng1
6430550D23Rik
Zcchc3
Nxpe3
Fign
Nkain1
Cisd3
Syce3
Cyp4v3
Tmppe
Kifc1
Tmem243
4833418N02Rik
Vax2os
Snhg12
Gdf1
Fbxo24
Rnf8
Phf11c
Col6a5
Fancf
Zfp799
Cmtm4
Samd11
Cdkn2d
4930556M19Rik
1600020E01Rik
1700007L15Rik
4930461G14Rik
Snhg6
Rpl24
Pcdhga4
Gm3716
Dancr
Samd4b
A830010M20Rik
