# Supplementary material for: The Wnt/TCF7L1 transcriptional repressor axis drives primitive endoderm formation by antagonizing naive and formative pluripotency
Source: Nat Commun. 2023 Mar 3;14:1210. doi: 10.1038/s41467-023-36914-1 (PMC9984534; doi:10.1038/s41467-023-36914-1)
Supplement: Supplementary file 12 — Supplementary Data 9 [file 41467_2023_36914_MOESM12_ESM.xls]

## Sheet: Sheet1
term_id	term_name	term_size	query_size	intersection_size	precision	recall	p_value
GO:1990830	cellular response to leukemia inhibitory factor	117	128	10	0.078125	0.0854701	3.66527e-06
GO:1990823	response to leukemia inhibitory factor	118	128	10	0.078125	0.0847458	3.9845e-06
GO:0001944	vasculature development	770	128	21	0.164062	0.0272727	1.04721e-05
GO:0001568	blood vessel development	739	128	20	0.15625	0.0270636	2.8517e-05
GO:0019827	stem cell population maintenance	154	128	10	0.078125	0.0649351	5.23083e-05
GO:0098727	maintenance of cell number	158	128	10	0.078125	0.0632911	6.67612e-05
KEGG:04550	Signaling pathways regulating pluripotency of stem cells	138	67	9	0.134328	0.0652174	9.4556e-05
GO:0007389	pattern specification process	444	128	15	0.117188	0.0337838	0.000121355
GO:0007167	enzyme linked receptor protein signaling pathway	909	128	21	0.164062	0.0231023	0.00017948
GO:0001708	cell fate specification	96	128	8	0.0625	0.0833333	0.0001915
GO:0071345	cellular response to cytokine stimulus	841	128	20	0.15625	0.0237812	0.000235669
GO:0048514	blood vessel morphogenesis	642	128	17	0.132812	0.0264798	0.000507892
GO:0031061	negative regulation of histone methylation	25	128	5	0.0390625	0.2	0.00057842
GO:0008285	negative regulation of cell population proliferation	703	128	17	0.132812	0.0241821	0.00178307
GO:0007178	transmembrane receptor protein serine/threonine kinase signaling pathway	343	128	12	0.09375	0.0349854	0.00183727
GO:0034097	response to cytokine	959	128	20	0.15625	0.0208551	0.00186279
GO:0048598	embryonic morphogenesis	640	128	16	0.125	0.025	0.00247188
GO:0043009	chordate embryonic development	728	128	17	0.132812	0.0233516	0.00286806
GO:0030111	regulation of Wnt signaling pathway	300	128	11	0.0859375	0.0366667	0.00334503
GO:0035239	tube morphogenesis	908	128	19	0.148438	0.0209251	0.0033942
GO:0090092	regulation of transmembrane receptor protein serine/threonine kinase signaling pathway	242	128	10	0.078125	0.0413223	0.0034404
GO:0071363	cellular response to growth factor stimulus	664	128	16	0.125	0.0240964	0.00397541
GO:0009792	embryo development ending in birth or egg hatching	746	128	17	0.132812	0.0227882	0.00398697
GO:1905114	cell surface receptor signaling pathway involved in cell-cell signaling	525	128	14	0.109375	0.0266667	0.00560192
GO:0070848	response to growth factor	691	128	16	0.125	0.0231548	0.00661344
GO:0007507	heart development	616	128	15	0.117188	0.0243506	0.0074139
GO:0048332	mesoderm morphogenesis	73	128	6	0.046875	0.0821918	0.00847249
GO:0060485	mesenchyme development	273	128	10	0.078125	0.03663	0.0100379
GO:0048863	stem cell differentiation	216	128	9	0.0703125	0.0416667	0.010623
GO:0016055	Wnt signaling pathway	408	128	12	0.09375	0.0294118	0.0109536
GO:0198738	cell-cell signaling by wnt	410	128	12	0.09375	0.0292683	0.0115081
GO:0031060	regulation of histone methylation	78	128	6	0.046875	0.0769231	0.0124747
GO:0003002	regionalization	349	128	11	0.0859375	0.0315186	0.0141628
GO:0009798	axis specification	81	128	6	0.046875	0.0740741	0.0155325
GO:0060070	canonical Wnt signaling pathway	289	128	10	0.078125	0.0346021	0.0165213
GO:0031057	negative regulation of histone modification	49	128	5	0.0390625	0.102041	0.0184999
GO:0033044	regulation of chromosome organization	366	128	11	0.0859375	0.0300546	0.0220974
GO:0061647	histone H3-K9 modification	51	128	5	0.0390625	0.0980392	0.0225722
GO:0060828	regulation of canonical Wnt signaling pathway	240	128	9	0.0703125	0.0375	0.0247265
GO:0001825	blastocyst formation	53	128	5	0.0390625	0.0943396	0.0273117
GO:0051570	regulation of histone H3-K9 methylation	26	128	4	0.03125	0.153846	0.0278221
GO:2000145	regulation of cell motility	977	128	18	0.140625	0.0184237	0.0364726
GO:0001525	angiogenesis	542	128	13	0.101562	0.0239852	0.0391684
GO:0003007	heart morphogenesis	255	128	9	0.0703125	0.0352941	0.039935
GO:0031400	negative regulation of protein modification process	635	128	14	0.109375	0.0220472	0.0475208
GO:0035282	segmentation	99	128	6	0.046875	0.0606061	0.0491115
