# Supplementary material for: The Wnt/TCF7L1 transcriptional repressor axis drives primitive endoderm formation by antagonizing naive and formative pluripotency
Source: Nat Commun. 2023 Mar 3;14:1210. doi: 10.1038/s41467-023-36914-1 (PMC9984534; doi:10.1038/s41467-023-36914-1)
Supplement: Supplementary file 13 — Supplementary Data 10 [file 41467_2023_36914_MOESM13_ESM.xlsx]

## Sheet: Tcf7l1 KO embryos
Embryo	Editing frequency	Mutation type
		Chromosome	Position (mm10)	Type (insertion/deletion)	Length	flanking sequence 5' [del/INS] flanking sequence 3'
1	1	chr6	72788276_72788332	DEL	57	tctggaatca[tcaggaaggggtacccaggatacgcaggtcccttaaaaaaagcgccatcctggggcc]ttctcactgc
		chr6	72788203_72788287	DEL	85	tatcctgggt[accccttcctgatgattccagacctgagcagcccgtacctctccaacggacccctgtctcctggtggagcgcgcaccgtaagtgt]cagtccggcc
2	1	chr6	72788277_72788290	DEL	14	ctggaatcat[caggaaggggtacc]caggatacgc
		chr6	72788279_72788278	INS	1	ggaatcatca[G]ggaaggggta
		chr6	72788279_72788278	INS	2	ggaatcatca[AG]ggaaggggta
		chr6	72788273_72788381	DEL	109	gctactctgt[ctgggggacccctgacctcactccactttggttttgtccgcagtgagaaggccccaggatggcgctttttttaagggacctgcgtatcctgggtaccccttcctgatga]atccagacct
3	1	chr6	72788262_72788299	DEL	38	acgggctgct[caggtctggaatcatcaggaaggggtacccaggatacg]caggtccctt
4	1	chr6	72788278_72788281	DEL	4	tggaatcatc[agga]aggggtaccc
		chr6	72788279_72788284	DEL	6	ggaatcatca[ggaagg]ggtacccagg
5	1	chr6	72788278_72788458	DEL	181	cccatcgctg[cagcagccactctggggctcactcgaggggtgctcgggttccagattcccgccccgagctccagatagctactctgtctgggggacccctgacctcactccactttggttttgtccgcagtgagaaggccccaggatggcgctttttttaagggacctgcgtatcctgggtaccccttcct]catgattcca
6	1	chr6	72788231_72788298	DEL	68	ccaccaggag[acaggggtccgttggagaggtacgggctgctcaggtctggaatcatcaggaaggggtacccaggatac]gcaggtccct
		chr6	72788278_72788281	DEL	4	tggaatcatc[agga]aggggtaccc
7	1	chr6	72788277_72788290	DEL	14	ctggaatcat[caggaaggggtacc]caggatacgc
		chr6	72788156_72788273	DEL	118	cttcctgatg[attccagacctgagcagcccgtacctctccaacggacccctgtctcctggtggagcgcgcaccgtaagtgtcagtccggccgtgccgggaccggtgggcgtcgggcccggcgggatgc]gcccctgggc
		chr6	72788270_72788458	DEL	189	cccatcgctg[cagcagccactctggggctcactcgaggggtgctcgggttccagattcccgccccgagctccagatagctactctgtctgggggacccctgacctcactccactttggttttgtccgcagtgagaaggccccaggatggcgctttttttaagggacctgcgtatcctgggtaccccttcctgatgattc]cagacctgag
8	1	chr6	72788249_72788284	DEL	36	ccgttggaga[ggtacgggctgctcaggtctggaatcatcaggaagg]ggtacccagg
		chr6	72788274_72788320	DEL	47	ggtctggaat[catcaggaaggggtacccaggatacgcaggtcccttaaaaaaagcgc]catcctgggg
9	1	chr6	72788269_72788278	DEL	10	gctcaggtct[ggaatcatca]ggaaggggta
		chr6	72788280_72788282	DEL	3	gaatcatcag[gaa]ggggtaccca
10	1	chr6	72788278_72788281	DEL	4	tggaatcatc[agga]aggggtaccc
		chr6	72788280_72788356	DEL	77	cctcactcat[ctttggttttgtccgcagtgagaaggccccaggatggcgctttttttaagggacctgcgtatcctgggtaccccttc]ctgatgattc
11	1	chr6	72788278_72788281	DEL	4	tggaatcatc[agga]aggggtaccc
12	1	chr6	72788269_72788282	DEL	14	gctcaggtct[ggaatcatcaggaa]ggggtaccca
13	1	chr6	72788278_72788281	DEL	4	tggaatcatc[agga]aggggtaccc
		chr6	72788279_72788284	DEL	6	ggaatcatca[ggaagg]ggtacccagg
		chr6	72788279_72788369	DEL	91	gggggacccc[tgacctcactccactttggttttgtccgcagtgagaaggccccaggatggcgctttttttaagggacctgcgtatcctgggtaccccttcc]tgatgattcc
14	1	chr6	72788278_72788303	DEL	26	tggaatcatc[aggaaggggtacccaggatacgcagg]tcccttaaaa
		chr6	72788279_72788326	DEL	48	ggaatcatca[ggaaggggtacccaggatacgcaggtcccttaaaaaaagcgccatcct]ggggccttct
15	1	chr6	72788262_72788290	DEL	29	acgggctgct[caggtctggaatcatcaggaaggggtacc]caggatacgc
		chr6	72788277_72788290	DEL	14	ctggaatcat[caggaaggggtacc]caggatacgc
