# Supplementary material for: The Wnt/TCF7L1 transcriptional repressor axis drives primitive endoderm formation by antagonizing naive and formative pluripotency
Source: Nat Commun. 2023 Mar 3;14:1210. doi: 10.1038/s41467-023-36914-1 (PMC9984534; doi:10.1038/s41467-023-36914-1)
Supplement: Supplementary file 14 — Supplementary Data 11 [file 41467_2023_36914_MOESM14_ESM.xlsx]

## Sheet: Primers sequence
	FW	RV
Axin2	GAGAGTGAGCGGCAGAGC	CGGCTGACTCGTTCTCCT
Sp5	ACCGGGGACACTTTCGAGGCCACT	CAGCAGCGACTCCCACAAGCAAGGc
Lef1	GCCACCGATGAGATGATCCC	TTGATGTCGGCTAAGTCGCC
Nanog	GAGTGTGGGTCTTCCTGGTC	GAGGCAGGTCTTCAGAGGAA
Oct4	TCTTTCCACCAGGCCCCCGGCTC	TGCGGGCGGACATGGGGAGATCC
Sox2	CGGAGATCTGGCGGAGAATA	CTGTTTTTTCATCCCAATTGCA
Rex1	ACGAGTGGCAGTTTCTTCTTGGGA	TATGACTCACTTCCAGGGGGCACT
Fgf5	AATATTTGCTGTGTCTCAGG	TAAATTTGGCACTTGCATGG
Fgf8	TCGCGAAGCTCATTGTGGA	GCCGTTGCTCTTGGCAATTAG
Pax6	AACAACCTGCCTATGCAACC	CATAACTCCGCCCATTCACT
T	TGCTGCCTGTGAGTCATA	ACAAGAGGCTGTAGAACATG
Gata6	GGTCTCTACAGCAAGATGAATGG	TGGCACAGGACAGTCCAAG
Gata4	GTCGTAATGCCGAGGGTGA	TCCTTCCGCATTGCAAGAG
Sox17	CACAACGCAGAGCTAAGCAA	TTGTAGTTGGGGTGGTCCTG
Sox7	CTTCAGGGGACAAGAGTTCG	GCTTGCCTTGTTTCTTCCTG
Pdgfrα	GCAGCCCACACCGGATGGTA	TCCGGATCTGTGGTGCGGCA
Foxa2	CGAGTTAAAGTATGCTGGGAG	TATGTGTTCATGCCATTCATCC
Dab2	CTCTTCAAAGGCAATGCTCCTGC	TATGGCTCCTGGGACCACAGTT
Esrrb	CATGGAGGACTCCGCCATC	CTTGAATGGTTCTCTTGAAG
Nr5a2	GGATGGTTACCAGACAAACTCCC	CTCTTGCTGGAGGTAAGCCATG
Ncam	GGTTCCGAGATGGTCAGTTGCT	CAAGGACTCCTGTCCAATACGG
Pax6	AACAACCTGCCTATGCAACC	CATAACTCCGCCCATTCACT
Gbx2	ATGCGGAAGACGGCAAAGCCTT	CCACCTTTGACTCGTCTTTCCC
Nestin	AGGAGAAGCAGGGTCTACAGAG	AGTTCTCAGCCTCCAGCAGAGT
Map2	GCTGTAGCAGTCCTGAAAGGTG	CTTCCTCCACTGTGGCTGTTTG
Olig2	ATGCACGACCTCAACATCGCCA	ACCAGTCGCTTCATCTCCTCCA
Col4a1	ATGGCTTGCCTGGAGAGATAGG	TGGTTGCCCTTTGAGTCCTGGA
Col4a2	CGGGTGTGAAAAGACCTATCGG	CTGGCATTCCTCTGACGCCTTT
Prdm14	GATCCGCAAAACTCAGCTTG	GTGGCGAGGTTCCTAAAGTG
Otx2	TGAGGGAAGAGGTGGCACTGAA	TGAGGGAAGAGGTGGCACTGAA
Oct6	ACAGCCTGCAACTGGAGAAGGA	CAGGCGCATAAACGTCGTCCAT
Sox3	AACTGCTGACCGATGCGGAGAA	CCTTCTTGAGCAGCGTCTTGGT
Sall2	GCCTTACGGAATGTCTGTGCCA	TCTCTGTGGCACTGAGTGCTGT
Dnmt3a	CGCAAAGCCATCTACGAAGTCC	GCTTGTTCTGCACTTCCACAGC
Dnmt3b	CGCACAACCAATGACTCTGCTG	GGTGACTTCAGAAGCCATCCGT
Venus-GFP	CTTTACTTGTACAGCTCGTCCATTGCC	CAACAGCCACAACGTCTATATCACCG
Tcf7l1	CTGAGCAGCCCGTACCTCT	AGGGGCCATTTCATCTGTAG
Tcf7	CCCCAGCTTTCTCCACTCTA	GCTGCCTGAGGTCAGAGAAT
Gapdh	TTCCCATTCTCGGCCTTG	GTATGACTCCACTCACGGCAA

## Sheet: Tcf7l1 crRNA sequence
Protospacer sequence	5’- GGTCTGGAATCATCAGGAAG - 3’

## Sheet: MiSeq primers
Tcf7l1.M.1F	gtgccttctccgtcagtctc
Tcf7l1.M.1R	gcaggcacaaatccaagttt
