# Supplementary material for: The Wnt/TCF7L1 transcriptional repressor axis drives primitive endoderm formation by antagonizing naive and formative pluripotency
Source: Nat Commun. 2023 Mar 3;14:1210. doi: 10.1038/s41467-023-36914-1 (PMC9984534; doi:10.1038/s41467-023-36914-1)
Supplement: Supplementary file 16 — Source data [file 41467_2023_36914_MOESM16_ESM.xlsx]

## Sheet: Figure 1e
Figure 1e
		Intensity in Arbit.units normalized to b-ACTIN
		Active b-catenin
		Naïve EPI	PE-like
		1.16216	0.213283
		0.950906	0.10905
		0.649456	0
		t=5.052, df=4
		P=0.0072
		Total b-catenin
		Naïve EPI	PE-like
		1.02914	0.462637
		1.48174	0.242929
		1.39125	0.873068
		t=3.357, df=4
		P=0.0284

## Sheet: Figure 1h
Figure 1h
		b-catenin intensity (AU)
		NANOG+	GATA6+	GATA6+/NANOG+
		18057	6201	17392
		22975	6125	13432				NANOG+ vs. GATA6+	P<0.0001
		13848	10740	8658				NANOG+ vs. NANOG+/GATA6+	P=0.2557
		20824	3722	13445				GATA6+ vs. NANOG+/GATA6+	P<0.0001
		6554	9133	25500
		6204	8332	19049
		12057	6625	11885
		10111	5299	15666
		10107	4926	7212
		12976	6849	8979
		6247	7768	11987
		4813	6509	8768
		5558	9686	11845
		18300	7836	14528
		23719	8998	11327
		7112	4498	18030
		13768	3201	11098
		8281	5121	11041
		11599	6530	4067
		10102	6921	3517
		15141	4406	4912
		7541	6278	8778
		8918	6224	18698
		9248	2426	11698
		5435	9931	22074
		10939	4554	17130
		5045	9200	13701
		3545	7475	14619
		8514	2769	16751
		14913	1652	14678
		8785	2400	23054
		21203	1999	19408
		15524	4622	12903
		26107	4813	19000
		6624	4547	12619
		8009	3876	8239
		2107	4917	15618
		2527	7281	6805
		6471	3752
		7889	2480
		6880	4832
		9107	13645
		6994	3658
		17674	3808
		18276	6546
		19426	11250
		6413	8720
		18215	6012
		6085	6250
		19215	6608
		19499	2549
		12886	1745
		10033	4008
		14452	4372
		12813	4753
		22321	4386
		15040	8216
		19952	6284
			2702
			4810
			6504
			6961
			3039
			3389
			4811
			2922
			2706
			3783
			3871
			5436
			1884
			4265
			8586
			3895
			1908
			2395
			1503
			3248
			2964
			2419
			8258
			6259
			1354
			3400
			1811
			12765
			4919
			6068
			6008
			5445
			3644
			2380
			1380
			3858
			4513
			8062
			4988
			8434
			5914
			670
			1019
			1108
			5689
			5913
			4263
			5725
			2793
			6074
			5279
			4932
			9647

## Sheet: Figure 1k
Figure 1k
		b-catenin intensity (AU)
		NANOG+	GATA6+
		117592	4403
		76640	18555		NANOG+ vs. GATA6+	P<0.0001
		24866	74801
		28301	14881
		16882	23903
		72674	63197
		155247	15159
		72110	21955
		49478	3818
		92090	324
		84240	1720
		70056	3022
		17037	1995
		1247	10498
		14137	21999
		16251	14479
		12425	24975
		21381	30221
		57306	21916
		10814	11586
		23905	9136
		47164	12192
		19357	34715
		17247	9245
		10746	12188
		56487	12188
		32934	15307
		27432	13029
		24907	54800
		12234	66632
		21783	11647
		110129	6040
		36124	11161
		40471	25270
		14513	5544
		32292	26132
		42921	6402
		39793	3347
		102275	5552
		28351	10745
		82941	1344
		23555	7309
		46149	452
		89680	10951
		30476	16525
		26707	2202
		107210	1734
		49455	3555
		43129	9916
		9210	8556
		11172	9351
		24819	16049
		9564	1783
		11330	10957
		1096	20813
		37559	8398
		36102	2082
		33488	4446
		16974	17490
		6446	40591
		47082	1992
		6279	18817
		9617	40538
		6152	3941
		75703	996
		13960	4270
		41092	7969
		20778	16917
		16156
		24541
		79563
		6631
		53676
		29580
		13173
		28351
		31279
		3878

## Sheet: Figure 2a
Figure 2a
		%PDGFRA+/PECAM1-
		NT	DKK1 200ng/mL
		2.12	3.3
		1.71	3.04
		2.07	2.94
		1.53	2.77
		2.15	2.35
		t=4.790, df=8
		P=0.0014

## Sheet: Figure 2b
Figure 2b
		Log2(FC)				unpaired t test
	Axin2	-0.03183	-0.518801	0.154308
	Sp5	-0.00829	-0.858318	-0.193273
	Lef1	-0.82324	-0.926913	-0.449881		p=0.003
	Nanog	0.381804	-0.0338801	0.0829929
	Oct4	0.409479	-0.11902	0.111241
	Sox2	0.205512	-0.0111606	0.0257607
	Rex1	-0.0033	0.012871	-0.0634074
	Fgf5	0.946598	-0.328102	-0.178831
	Fgf8	-0.46022	-0.0794466	-0.293681
	Pax6	-0.0037	-0.441893	-0.0989621
	T	-0.53927	-1.19236	-0.870704		p=0.003
	Gata6	0.809745	0.552298	0.98612		p=0.007
	Gata4	0.416485	0.545489	1.3115
	Sox17	1.04343	0.101818	0.921046
	Sox7	0.884554	1.34878	0.780675		p=0.015
	Pdgfrα	0.836434	0.417257	0.85788		p=0.014
	Foxa2	0.885833	1.79314	0.897266

## Sheet: Figure 2d+2e+S2b
Figure 2d+2e+S2b		Control	Number of cells				Total ICM cells	% of cells in ICM			DKK1 (100ng/mL)	Number of cells				Total ICM cells	% of cells in ICM
			CDX2+	GATA6+	NANOG+	NANOG+/GATA6+		% GATA6+	%NANOG+			CDX2+	GATA6+	NANOG+	NANOG+/GATA6+		% GATA6+	%NANOG+				NANOG+	GATA6+	CDX2+
		E1	89	8	15	0	23	34.7826	65.2174		E1	124	16	15	1	32	50	46.875			Ctrl vs DKK1	P=0.055093	P=0.005765	P=0.147115
		E2	95	11	8	0	19	57.8947	42.1053		E2	96	14	7	0	21	66.6667	33.3333				t=1.958, df=57	t=2.869, df=57	t=1.470, df=57
		E3	67	5	14	0	19	26.3158	73.6842		E3	67	7	11	0	18	38.8889	61.1111
		E4	90	3	12	0	15	20	80		E4	97	19	16	0	35	54.2857	45.7143
		E5	89	12	17	0	29	41.3793	58.6207		E5	111	12	16	0	28	42.8571	57.1429
		E6	72	8	17	1	26	30.7692	65.3846		E6	49	13	5	0	18	72.2222	27.7778
		E7	65	6	7	0	13	46.1538	53.8462		E7	91	6	11	0	17	35.2941	64.7059
		E8	101	16	15	0	31	51.6129	48.3871		E8	104	19	7	0	26	73.0769	26.9231
		E9	86	12	15	0	27	44.4444	55.5556		E9	84	12	11	6	29	41.3793	37.931
		E10	62	9	8	0	17	52.9412	47.0588		E10	73	16	9	0	25	64	36
		E11	85	7	10	1	18	38.8889	55.5556		E11	100	11	9	0	20	55	45
		E12	115	19	21	0	40	47.5	52.5		E12	67	7	8	1	16	43.75	50
		E13	49	8	7	0	15	53.3333	46.6667		E13	71	12	8	0	20	60	40
		E14	62	7	8	8	23	30.4348	34.7826		E14	88	11	8	0	19	57.8947	42.1053
		E15	84	11	12	0	23	47.8261	52.1739		E15	110	8	5	1	14	57.1429	35.7143
		E16	77	10	13	2	25	40	52		E16	83	7	11	0	18	38.8889	61.1111
		E17	87	11	11	0	22	50	50		E17	69	10	11	0	21	47.619	52.381
		E18	88	9	14	1	24	37.5	58.3333		E18	97	8	5	0	13	61.5385	38.4615
		E19	56	3	15	4	22	13.6364	68.1818		E19	87	11	13	1	25	44	52
		E20	86	10	8	0	18	55.5556	44.4444		E20	79	12	9	1	22	54.5455	40.9091
		E21	79	10	9	0	19	52.6316	47.3684		E21	78	13	13	1	27	48.1481	48.1481
		E22	77	8	12	0	20	40	60		E22	58	10	11	0	21	47.619	52.381
		E23	99	10	9	0	19	52.6316	47.3684		E23	76	12	8	3	23	52.1739	34.7826
		E24	84	11	15	0	26	42.3077	57.6923		E24	89	8	7	0	15	53.3333	46.6667
		E25	112	11	14	0	25	44	56		E25	104	18	11	0	29	62.069	37.931
		E26	80	12	18	1	31	38.7097	58.0645		E26	103	12	15	0	27	44.4444	55.5556
		E27	56	8	12	0	20	40	60		E27	80	27	18	0	45	60	40
		E28	97	14	14	0	28	50	50		E28	80	11	8	0	19	57.8947	42.1053
		E29	54	2	5	0	7	28.5714	71.4286		E29	98	12	10	0	22	54.5455	45.4545
											E30	106	23	15	0	38	60.5263	39.4737

## Sheet: Figure 2g
Figure 2g
			Embryo lumen volume (pL)
			Control	DKK1 (100ng/mL)
			106.37	281.3
			171.25	141.21
			256	187.56		t=3.888, df=58
			121	515.21		P=0.0003
			100.72	364.07
			173.48	344.1
			175.18	76.05
			165.81	263.91
			17	246.71
			88.7	212.32
			302.5	404.79
			86.6	367.96
			119.07	440.5
			138.49	273.94
			94.28	113
			209.73	420.19
			140.75	288.61
			189.54	292
			212.34	326.48
			344.38	252
			286.02	689.27
			296.64	637.48
			39.27	515.67
			139.96	243.8
			275.35	154.89
				272.04
				195
				145.38
				191.63
				202.33
				619.24

## Sheet: Figure 2i
Figure 2i
		Embryo area (AU)
		Control	DKK1 (100ng/mL)
		88811	188804
		73757	184778		t=9.874, df=47
		54898	177820		P<0.0001
		61994	140932
		82501	145148
		63159	136234
		56743	191775
		82709	144661
		146812	148024
		88780	164345
		107452	180557
		132267	164217
		75779	124488
		64586	204247
		33408	150121
		118126	162985
		93765	143232
		132334	115863
		82884	130773
		99321	188397
		91077	158859
		91897	171051
		102079	130931
		97392
		79123
		81746

## Sheet: Figure 3a
Figure 3a
		%PDGFRA+/PECAM1-
		NT	iCRT3
		0.86	2.18
		1.17	1.9
		1.14	1.5
		t=3.641, df=4
		P=0.0219

## Sheet: Figure 3b
Figure 3b
			Log2(Fold change of expression)				Adjusted P
		Gata6	1.22718	1.4264	1.47306		0.000319
		Gata4	1.0828	0.8308	0.962463		0.00095
		Pdgfra	1.74494	1.34407	1.51354		0.00095
		Sox17	1.52602	1.99986	0.86906		0.022055
		Foxa2	1.39171	1.27729	2.48551		0.022055
		Sox7	1.74694	1.45396	0.988621		0.00956

[truncated: 26 more sheets: Figure 3d, Figure 3f, Figure 3g, Figure 3i, Figure 3j, Figure 3k, Figure 3l, Figure 4b, Figure 4c, Figure 5i, Figure 6e+6f, Figure 6g, Figure 6i, Figure 6j, Figure 6k, Figure S1a, Figure S1f, Figure S1g, Figure S1h, Figure S2c …]
